# Supplementary material for: A Uniquely Complex Mitochondrial Proteome from Euglena gracilis
Source: Mol Biol Evol. 2020 Apr 5;37(8):2173–91. doi: 10.1093/molbev/msaa061 (PMC7403612; doi:10.1093/molbev/msaa061)
Supplement: msaa061_Supplementary_Data [file msaa061_supplementary_data.zip]

Archive with 19 entries (18 files):
- msaa061-suppl_data/
- msaa061-suppl_data/Suppl. Fig 1..jpg
- msaa061-suppl_data/Suppl. Fig 2.jpg
- msaa061-suppl_data/Suppl. Fig 3.jpg
- msaa061-suppl_data/Suppl. Fig 4.jpg
- msaa061-suppl_data/Suppl. Fig 5..jpg
- msaa061-suppl_data/Suppl. Fig 6..jpg
- msaa061-suppl_data/Suppl. File 1.txt
- msaa061-suppl_data/Suppl. File 2.txt
- msaa061-suppl_data/Suppl. File 3..pdf
- msaa061-suppl_data/Suppl. Table 1..xlsx
- msaa061-suppl_data/Suppl. Table 2..xlsx
- msaa061-suppl_data/Suppl. Table 3..pdf
- msaa061-suppl_data/Suppl. Table 4..xlsx
- msaa061-suppl_data/Suppl. Table 5..xlsx
- msaa061-suppl_data/Suppl. Table 6..pdf
- msaa061-suppl_data/Suppl. Table 7..xlsx
- msaa061-suppl_data/Suppl. Table 8..xlsx
- msaa061-suppl_data/Suppl. Table 9..xlsx
