# Supplementary material for: A Uniquely Complex Mitochondrial Proteome from Euglena gracilis
Source: Mol Biol Evol. 2020 Apr 5;37(8):2173–91. doi: 10.1093/molbev/msaa061 (PMC7403612; doi:10.1093/molbev/msaa061)
Supplement: msaa061_Supplementary_Data [file msaa061_supplementary_data.zip › msaa061-suppl_data/Suppl. File 2.txt]

>EG_transcript_446
ATTTTTTTTCGCAATGGTGTGGCTGAATTTATTCTTGTGGTGGAGCGCGGCGTGGTGGCTGCCGGCGGACGCCGCCCTCC
TCCCCGGGCCGCCCACCGGGTTCTCGGTGTCCGGCGTGGCGTGGCGAGACGACGACGTCAACGGGGCACTGGACCAGTCC
GAGACCCTGCTGAGCGGGGTCCGGGTGTACCTGCGCCGCTGCGGTGACCCGATGCCCATTACCCCCGTGCAGACCACCGA
CATGTCCGGCACGTTCCGGTTCACCGGCGTGACGGCGGACACCTGGCAGGCCGTGTTCCAGCCGCCGGCGGGGCAGGAGG
CACTTTATGGGTTCAGCGTGCCCAGCCTGCCGGAGGACGACGAGACCGGCATCACAGAGTGTATGAGGGGCCCACAAGAG
GCCGTGAACGCTGGGCTCTTCCTCGGGGCAACGGTGAGCGGGCGGGTGTGGCTGGACGCGGACGCGGACGGCGCGGCGGG
GTTTGCCGAGGCCGGCATCTCCGGCGTGGTGGTGGCCGCCGCCTGCCAGGACGGCCGCTTCCAGAATGAGACTGTGACGC
TGGACGGGGAGTACGCCCTCTCCGTGCCCCGGGGTGACTGCTATTTGGTATTCACGGTGCCCTCCGGGTTCGTTGTGAGC
CACATGCCGGCAAACAGCGTCAGCAATGAGCCCCGGGTGGTGAGCCCTGTCTCGGCGGCGGCGGACGTCCGCCACGCCCA
CCTGGGGCTGTATCCCGGCGGCTCCGTTGGCGACCTGGTGTGGGAGGACCGCAACACCAATGGGCTTCACGACGCCGATG
AACCGGGGCTTGATGGCGTGACGGTGCAGCTGGTGAGCTGTACAGACAACTCGGTGGTGGACACGCAGACCACCAACGGG
GGCGGCCGGTACTGGTTCACCGCCGTGCCAGTCGGGAGGTACCGCGTGGCGTTCCAGGCCCCCAGCGCTCGGGCCTACCG
CTGGAGCACCGCCGGGAGCCTGCCCGCCGCCGGAGACGCCAGCACCGGCAGCACGCGCTGCTTCCCCCTCGGCGTCGGGC
AGGTCAGGGACGGCGTGCAGGCGGGCTTCCACCAAGTTGGTGTCTTGAACCTGAAGGTGCGGGACGAAGCGGACGCAAGT
GGTCTGTCGGGACTAGCTGTGGCCGTGGCCTGCCAGACCTTCCGCTACTTGGATTCCACCGCCGACGACGGACGGCTCAG
CCTCGCCGTCCCTGTCGGGCCATGCATCGTCACGTTCGACCGCCCCGCCAACCACGTGGTCCACGCCCTCCCCGACGACT
GCCGCGTGGCACCCACGGAGGTGGTGTGCCGCCTGTCGGTCGCTCCAGACGACGAGTACCTCATCCTGGGCATGTACCTC
GGCACAATCATTGAAGACCACATCTGGCAGGACGAAGACATGGACGGCGTGCGAGACCCAACGGAGGCCCCCCTGCCGGG
CATCACGGTGCGGCTGTACGACGCGGCCACCGACAATCAGGTGGGCGACCGCCAGACGACGGACGACGCCGGGGCGTACC
GTTTCACGGCGGTGCCGGCGGGCCGGTACTACGTGCAGTTCGAGGCCCCTGACCCAGCCAAGGGCGGCCCGACGTACCAC
GTCGGCCACCCGAAGCACGACGACATGAACCCCACCGTGGGCTACACCGACCCGTTCGACGTCACCGTGCGGCAGCAGAT
CCAAGGGAAGACTGCCAGGTTCTACAAAGTGGCGCTGCTGACGAGCAAGGTGTGGCTGGACGCGGACCGCGACGGCCGCG
GTGGTGGCGGCGAGGGCGGCGTGGCGGACGTGGTGGTGGCCGTCGCGTGCCAGGGCGGCCGCTTCGTGCGGGCCATGCCC
ACCCCGGCCTCCGGCGTCTACGCCTTCGCCGTGCCGGCGGGCACGTGTGAGCTCACGTTCAGCCGGCGCTCGGGATACGC
CGTGAGCCGCGTGCCGACGGACTGCGTCGTCAACGCCAGCCACGTCTCCTGCAGCGTCACGCTAGCCGCCGGCAGCGTCA
GTGGTGTCCCCATGGGGGTCAGCTTTGAGATCTGCGGCGACTATGTCGAGCTCCCCGTTTCGCCGTCGTGTACCGGCGTT
CTGCAGCGGGCGCCGCACCGCACGGAGGCGGCGTGCTACGTAGTGCTGCGGGCGGCAGCCGGGGGGCGGATCGGTCTGCG
GTTCACCGCCCTCGACCTCGGGGGCCTGGACGGCGTGTATGTGTGGGACGGCGACGCGTTCGGCACCGTAGACGCAGCTC
TGGTCCGCGCCGCCAACTCCGCCATCCCCGCCGTGGGGACGTCGGAGAGCTCCACCGTCTACATCTACTGGGCCGCCTTC
GGCAGCGGCTCGCGGACTGGCTGGTCCCTGAACTACTACGACGCCACTGGGATGGATGGGAAAGAACCCCCGCTGTGTGC
TGCGTGGACAACAGCTGCAGCCACTGGTTCAGGCCTGTCCATTGGCATGCATCCAGCTGCCATGCCGCCCACCCAGCAGC
CACAGCTTCCGCCCCAGCCCGCCGAGGACAGCCTGCGGTGCGCGGTGTGGGAGGACACCAGCGCGGACGGCGTGTGGGAC
GCCGCCGAGAGCGGCCTGCCCGAGGTGGAGATCTCAGTCACTTGCTCCGATTTCTCAGCCTCTGGGGAGACAGAGTCCAC
CGACGAAAGCATGCTCGGCGTCCGCACTTTTTCCGTCCCTGTTGGTCCGTGTACCGTGACGTTCGCGCGGCCAGCCGACT
ACCACGTCAGCTCCACCCCAGCCGTGGGCTGCAGCATGACGGACACCGAAGTGATCTGTGTTGTGCCGATGGGCGCCAAC
GTCTCCGACGACCTCATCATCGGCATGTACCACGACAGCACCATTCAGAACCGCATTTATATGGACATCAACGGTAATGG
GATGGCCGACCTGGACGAGCCTCCTTTGGCCGACGTGGCAGTGTCCTTGCAGTCTTGCGACGGCGCGGAGCACCAGACGC
TCACCACCGACGAGACCGGCGCGTACGAGTTCGACGTGCGGCCGGGGCGGAGCTACCAGCTCGTGTTCACGGCCCCCTCC
GCGGAGTACTCCCCCGCCAGCGTCGCCTCCGCCTGCATCCCCGAAGACAAGGGCCAGTGGCAGATGGACGGTGACGTCGT
GTTTCAGAAGCACCCACAGGCCCACATCTCCGACGACGATATTATTGTCGGCATGTACCCAGAGCACCCACAGGCCCACA
TCTCCGACGACGATATTATTGTCGGCATGTACCCAGCATTCAAACCCTGCGGCAGCGCTTTTGCCCATCCAGAACCCCGA
ACCATTTCCTTGATTCCGGCTGGTCCACCAACAGTGTCGCGCTGGCGACTGCCGCAGACGCGGTCCCCCGAGCCCCAGAC
GATGCCCCTGTGGCGGAGCGAGGGGCAGCGCATCGGGACGGTCACAACCGCCTGGCCGGACCCCCACACCTTCGTTGTGG
TGTACCACGTCGACCCGGGATACCACGTCCAGGACGACGACCACAACGTGTTCATCGGAACCACTGTTTACTCCTCCATC
GATAATTTCCCAACACAGTACGAGGCCCACACCATGGAGCACGGCAGCGACTTCATGACGTACACGCGGGACAGCACGGG
GGACTACACCATCACGGTGGAGGGGCTGCCCGACCCCACCTCCGCCGCTCGCCCATACTATGCCATCATCCAGGCCTCGG
TACAGTGCTCCGGGGCACCCCCAACTGCCCAAGCCCAAGCGCGCCCGTACCTCGCGGGGCTGCGGCTGGGGCTCGGCCTG
GGGTTGCTGCTGGGGGTGGCCGCCGCGGCCCTCGCCTCCCGCCTGGGCCAGGGCAGCACGGTACCCCTCCCGGAGACCGT
GCCGTGTGCGGTGGACGAATGCGGTGCGGATGTCCTCGTTTGAATATTGCCACCCGCATCCACGCAATGCCCCAACCACA
ACGCCCTAATTTCTGTGCCCTCCCTCGGTGATCCAAAGACCCTCCTCCTTTCGTCGATTTGAAGCCCCTCTCTTCCCCCA
ACCCCCAACTCCCCGTTCCAGTGCGACGGTGCCGGTGGCCAACCACTGGCCCATCCGACCCCCCCCCTCGAACTCCCCGT
CCCCATCGTCGGCCCGCAACCGAGACAACCCCTGCAGTGTGACATGTGGGGAGAGGGCCGGTCCCTCTCCTCCCCCGGGT
CTCTACCCCTTCACCCCTTCTCCACTCTCGGCAAACCCGCCTTTTGGGCTCTAGCAGTCTTCGGTGCCATTCTCCCCTGT
GACCTGTCGGGTTTCCGAACCGCAAACGCAACACATCGCCGTCCTTCTGAGACAGATGTCTTGTACCCTATCGCCAGTGC
CGGTGGACCCGTCCATTGGTCCTCCTTGCCTTCTCTTGCTCTCCTGCAACGCTCCCCTCTTCTCTGCGACGGCTGTTGAT
TCCCTCCCTCTTGAGGATGTGTGCCCCCCCATGAATGATGACTCACCAGGATTTGCTCTTCGACACCGGAGGCGGCACCG
TGCAA
>EG_transcript_519
ATTTTTTTTCGGTTAATGTGAGCACTGTGGTTTTTGCACGTTGAGGCGGTGCCATGCGCACTGTTATCTCATGGACTGAT
CGTATTCCAGACCATGATGTGGGCAGTGTTGCAGTGAATGATATTGCTTTCAAGCCAGATGGAACGCAATTGATTGCTGG
TGTTGGTAACCGTGTCCTTGTTTATGATGCTGCCGTTGGGGACATGATACACTCTTTGAAAGGCCACAAAGACGTTGTTT
ATTGCGTCGGTTATTCCCGTGATGGGAAGCGGTTTGCTTCAGGAGGGGCTGACAAGACAGTTATCATATGGACAATGAAG
GCCGAGGGCATCCTAAAGTACCAACATTCGGAGTCCATCCAGTGCTTGGCTTATAACCCAGTGACACAGCAGCTCGCCAG
TGCAACTTCAAGCGATTTCGGGCTCTGGTCTCCGGAACAAAAGTCTGTCTCCAAGCACAAGGTGAGCTCCAAGGTGCTTT
GCTGCAGCTGGACCAACGACGGGCACCATTTGGCCCTGGGACAACTCAACGGAACCATCAGCATCCGGACAAAGGCTGGG
GACGAGAAGCTGAGCATCAAGCGGAACGCCCCCGTGTGGACCTTGTCTTGGAACCCTTCCCGAGAGGAACCTTTCGACAT
CCTTGCGGTTGGCTGCTGGGACCAGACGCTATCGTTCTACCACCTCAGTGGAAAGCCAATTGGCCGGGACAGGACTTTGG
ATTTTGACCCGTGCTCTCTGGCCTACTTCTCCAATGGAGAGTACATCTGTATGGGAGGCTCCGACCGCAAGGTGTCCTTG
TGGACGAAGGAAGGAGTGCGGTTGAACACCATTGCTGAGCTTGAAGACTGGGTCTGGGCTGTGAAGCAGCGACCAAAGCA
GAATTTTGTGGCTGTTGGGACGAACGACGGCCAGATTACAATGTACCAGCTGATCTTCTCCACTGTCCACGGACTCTACC
AAGATCAATATGCCTACCGGGATTACATGACCGACGTCATTATCCAGCAGTTGGTCACTGAGAAGAAGCTGCGGATCCGT
TGCAAAGATTACGTCAAAAAGATCGCCATCTACAAAGACAGGTTGGCAGTCCAACTTCCTGACAGGGTCATGATTTATGA
GCTGTATTACGACGACTCCTACGACCTCAAGCACAAGCTCAAGGAACGGATCATGAAGAAGCTGGAGTGCAACCTGCTGG
TGGTCACCTCCATGCACATCGTGCTGTGCCAGGAGAAGAAGCTTCAGCTTCATAACTTCGTGGGGGTGAAGCAGCGGGAG
TGGGTGCTGGAGTCCGTGATCCGGTACATCAAGGTGGTGGGGGGCCCGGTGGAGCGCGAGGCCCTGCTGGTCGGGCTGAA
GAACGGCATGGTGCTGAAGATCTTCATCGACAACCCATTCCCAATCCAGCTCATCAAATTGGCGTCCCCGGTGCGATGCC
TGGACCTCAGTGCTAGCCGGATGAAGCTTGCTGTGGTGGACGAGAACGCCAACTGCCTCGTGTACCACCTGAAGAACAAA
GAGCTCATCTTCCAGGAGCTGAATGCCAACAGCATTGCGTGGAACACAGAGTACGAGGATATGCTGTGCTTCAGCGGCAA
CGGCGTGCTCAACATCAAGACGGGCAACTTCCCGGTCCACCAGCAGAAGCTGCAGGGCTTCGTCGTGGGCTTCAAGGGCT
CCAAGATCTTCTGCCTCCACTTCGTCGCCATGCACACCATCGACGTGCCCCAGTCCGCCAGCGTGTACCGGTACCTGGAG
AAGAAGGACTACCTGCATGCATACCAGATTGCCTGCCTGGGAGTGACAGAGAATGATTGGCGCACGTTGGCCATCCAGGC
CCTCTCAGGCTTGAACTTCGAGATAGCTCGGAAGGCTTTCATCCGGATCCGAGACGTGCGGTATATCGAGCTGCTGAACA
AGATTGAGTTGCAGAGGCGGATGGGAGGCGCGGACGACCAGCTGTTCCTCGCCGAGATCTACGCATACCAGGGCAAGTAC
AAGGAGGCAGCCAAGTTCTTCCTCAAGTCTGGCCACGAGGAGCGGGCCATCGAGATGTACTCGGACCTCAAGATGTGGCA
GGAGGCGAAGCAGATCTGCCCCAACGACGAGCACCTGCGGGACCTCATCCGGCGGCAGGCGCAGTGGGCGGAGGACACCG
GCGACCTCCAGGAGGCGGCCCAGATGTGGGTCCAGGCCGGAGATCACATGAGGGCCATCAACATCATGGGCGAAAGGATT
TGGCTTGACTCCTTAATTGAAGTCTGCCGGCAGTTACCCAAGTCCGAGACCCAGTGCATCAAGGCGTGCGGTCAGTTCTT
CCGGAAGCATGGCGTCCACGCTTATGCCAAGGAGGCGTACCTCAAGGTCAACGATCTGAAGTCACTGATGCAGCTCAACG
TGGAGATGCAAAAGTGGGACGAGGCGTTCATGCTGCTGGACGCCCACCCCGAGTTCGCCGAGGAGGTCTACCTTCCGTAC
GCGGAATGGCTGGCCCTCAACGATCGGTTCGATGAGGCCCAGGAAGCGTTCAAGAAGGCCAACAAGCCATTGTTTGCCCT
CAAGATGCTGCAGCAGCTGGCGCACAACGGGGTGATGGAGCGCCGCTATAAGGACGCGGGCTATTATTTCTGGAAGCTGG
CACAGGAGAACCTCCGCATCGCTCACTCTCGCGACAACGGGGAGGGTGGCAAAGTGTCAGAGGAGGAGGCCCAGCAGAAG
CTCCACGCCTTCCACGAGTATTACCGCAACGCGGAGCTGTATTACGCCCACCACGGCATCTACCGCTACACGGAGGTGCC
GTTCACCTCCCTCGACCCAGTGAACCTCTTCCACATCGCCCGGTTCCTCAGCATGACATTGCAGGGCGAGTGCCCATATG
GAATATCCCGCCTCAGCATCGTCCTTGCGTTGGCCAAACTGGGCAAGCAGCTCGAGACATTCAAGCTTGCCAGGTTTGCG
TACGACAAGCTCCAAACATTCGTCATCCCGAAGTCCATGATCGACACCCTGGACCTCCACAGCGTGCTCATCCGGTCCAA
GCCTTTCGAGGACACGGAGGACATGCTGCCACTGTGCTACCGGTGCAGCTTCACCAACCCGCTGCTGAACAACAAGGGCG
ACTTCTGCTGCAACTGCTTTGCCCCCTTTGTGCGGTCGTTCCACTCCTTCGACCACCTGCCCCTCGTGGAGTTTGTGGTG
GAGGATATTGAGGATGAGGAGGTCATTCGCATCATTGAGAGCCCCAACGAGCTGCAAGGGGAGTCGAAGAAGGGTGAAGA
CGGTTGGACGTCCTCAGATGCTGGGGGCGCAAATGTGCTGACCTTCGGCACGTCCATGGGGGACAACTTTGGGGTGGATG
ACCCCTTCTCCCGGCAACTCATGAACCTGGACTACCAAGCCAACCAGAAAGGGTATAGCCCCATCAAGATCACTGCTGAA
ATGCTGCGGAAGTTCAAGCGCGATGAGATCTTCGTGGTGCGGTGGCCCGGCAACGTGATCCGCCCCAAGTTCTACCGCAA
CACCATCCCGGACGTCGGGATCTCCCTGTGCCCGGAGTGCAACCACTTCTTTCACGAGGAAGACTTTGAGTTTGAGTGCC
TCAAGAAGGGCGGGTGCCCGTTCTGTGGCTCTACCCGGGCGTTGTGAGGAAGACAGGCGGGTGGCTGCCAGTGACCGCGA
ACTGGATGGGACCGCTTGCCCGGCTGTGCACTTAGAGCTTGACTCGCATGACCCGCCCTCCGCGGGGGCGCTGCTGACCC
TTCTGCCATCGCCCCTGCCCCCCCCCCCGCCTGACCCCTCACCAACCTGGCTTCCTCCGCACGCGCACAGCATCGTCCGC
CCCCGCAGTTCACAGCATATCGCGCACCTCTGTCGTCCGCATGGCTGTCCACCGTTCCCGCTGCCACCCCATGTCTGCTG
CATGTCCCACCCGAACGCCTCCCTTGCATTCTCTGCCGGCGGGTTGACGCGTCCTGCTTCTCCCGGAAAAGGCGGCGGCG
GCGCAGGGCCTCCTCCCACGCCATGTCGTTCTCCTTGTTCTGGGGGACGAGGATCCCCATCATGGCAGTGAACCACACGA
AGAACATCAGCAGCACGGCGTGCCAGATGACGTCCGTCGACCACTCGGTTGGCCGCCGGGGCTGGTACACGGTAGTGGTG
TACGGGATGTCCTCGTCGTCGTGCTCGATGCGGCCGAAGGGGGTCTCCCACGGGTCGGAGGAGTTGAAATCCGTCTCCCG
CTTGGACCGCACCGGCCGGGACACACCCCCACGCAGCAGCAGGGGGCTGCGCCGTGCCAGGGGCACCATCAGCCGGGACA
GTGAATGCACGTCCATCTGCGAAAAAAAAT
>EG_transcript_559
CTGGGCGTGGCGAATGGAGGGGACGGAGTGGATGAGCCAAAGAAGGGAAGGATTTGGGGGGGGAGGGGGGGGAGGGGATC
AGCGGCTCAGCCAGGTCTTGAGTGGGCCGTTGGGCGGAGAGGACAGGGCCGACCCCTCCCGTGGTGTGGGTTGGGGACTG
GCGGGGGACAGAGTCCCGAGGGCGGGGCCAACGGCGGGGCCAACGGCGGGAGGGCTTGGGCCCTCGAGGGAAAGCAACGC
TTCCCCAAACACGGGCTGGAGAGGGAATGGGGGGAAGGGGAGGAGCGGCTCGGGGGAGGTCAAATCGGAGGGGGCCGGGG
AGTGTGGCGGGGCCCCGGCCTCCTCCTCCGTGGTGAACTTCAGGAACACGTCCTGCAGGCTGGTCTGGGTGACGCTGTAA
TCCTCCACTTCCAGGGCCGGGGCCACCTTCTGGATGGTGCCGAAGATCTCCGACATCCGCACCGCGACGCCCCCCACCAC
GCTGGGGAGGTGGTACACCACCCGCCCGAAGTTCTCCTCCTCCAGGGCGATGGTGGGCCAGCAGGACACGAGGTAGAAAT
CCAGCTCGTCCTGCCGGGCCGGCGGCACGCGGAACTGCAGGCGGTACCCATCCCCGAACTTGGACTTGACGTGCTGCAGT
GTGCCCAGGCACCGCAGCCGTCCGTGGAGCATGATGGTCACCCGATGGGCGAGGGCGTCCACTTCCTCCAAGTGGTGGGT
CGTCAGGATGATGGAACGGTTCACTGCGAGGTCTGAGATGCATGTCCACAATGACCGCCGCGACACGGGGTCCAGCCCGC
TGGAGGGCTCGTCGAGGAACACAACGTCCGGGGAACCGATAATGGCGATGCCGATGGATAGCTTGCGCTTGTTGCCGCCG
CTGAGGCTCATGGACGACTTCTTGCGGTGGGGCCCCAGGCCCAAGTACTCCACGATGTCGTCGATGACCCGGTCGAGGTC
CGCCTTGGGGAGGCCTCTCAGCTGCCCGTACAGCCGCAGGTGCCCCTCCACAGAGAGGTGGTCCAGCAGCGCGTCAAACT
GCGGGCAGTACCCGATGGTGGCCTGCGCCTGGCGCCGCTGTGTCTGGATGTCGAAGCCGTTCAACAGGATGCGGCCGGAG
GTGGGGTGGAACTCCCCGGACATCATGCTGAGGGTCGTCGTCTTGCCCGCCCCGTTGGAGCCCAGCAGGGCGAAGATCTC
GTTGTTGGGGACCCCGAAGCTGAGGTCGTGCACCGCTGTCTTCGGGGGGTTGTTCCCCTTCGTGGGGTACGTCTTGCGCA
GCCGCTGGACGGTGACCCGGTCGCCCTCCCGGCCCCGGCCCGCCTCCACCGCCTTCCGCTCCTGCCGCACGTCGTCGTCC
TCGTCCGCCGTCGCTCCGGGCTGCTCCTCCACAATCAAGTCGGGATCAATGCAGCAGTCACAGCAGCATCGCCTCTTGCC
GCAGCAGCACCAGAACCCGCAGGCTGGGGACCGCTTCGCCGCCCGGAAGGCGGCCGAGAAGCAGCGGACCAGCGACCCGT
GGACCCAGACCCGCAGGTCAGAGTCCACGTACAGCACGAGGAGGAACCAAAGCGGTGCGGTGCCGAAGAGATAAGACAGG
TCCCGGCCCAGAAAATCCCACTCGTATGTGGAGATCTGGCGCCCCCAGTCGATCTCGTAGATGCCCTTCACTGACAGTCG
GATGATACCCTCGCCCAGGCAGAACGCAGGCAGCATGCGGTACAGCCACTCCAGCGTCCGATTGTACGGGGAGATCATCG
GCAGGGAGTTCATCACTTGGGATCCGAGGACCAGCACGAAACCGAACAGAAAATTGACGATCATCAAAGCGTTCTGGGCA
GTGGAGTGGTTGGTGAAGGCGAAGGAGCAAAGGTATCCAAGGGCGATGGATGACATGCCATACAGGATGAACAACAGGAA
TGCCCCAGTCAGCTGGTCCCAGCTCCCCACAATCTCTGTCCGGTTAAAGATAGCGAACATGGCAATGGTGAGGCAGGTCG
TGATCAGCATGGCGCTGTTGTCGAAGATGTAGCACGCCACCCAGTACGGCGGGCTGCGCAGCCCACTCAGCATCTGCAGG
TGCTTCGCCCGCACCTCTCGCTCCTTGACGATGAACGCCACGCAGTTGGCGGGGAAGAACGTGAACGGGATGAGGACGAA
CAGCGCGGCCACGACGGTGATGATGGCGTCGTAGCGCTTCTGCTCGCTGTCGACCAAGGGGAACGGGTGGTTGACAACAC
TCAGGACCCCGTCAGTGAGCTGCGTCCGTTTCCGGAGTCGTGCACGGTTGAGCTCTGCGAAGGTGCTGGGCAGCGAATGC
ACCGCGCTGGAGTTGTGCAGGATGGTGGTTGCCTGGACCGGCCACACGATCTCTCCCCAATGCTGGTCTGTGCCGTTGTT
GGAAGAGTTGCCGAGAACCTTGAGCCACAAGACCGTGTCCTTGTACAGGACGCCCCCCACTCTGGGGCCCGGGAACACGT
GGCTGTAGAACGTATCGAGGGAGTAATTGCTCAGCTCCGCGCTGTTGTTCACGTCGCGGACATCGTACACCGCGTCGGTG
GTCCAGTCGAGGCTGTCGGGCGCCCACCCGCACGCCTTCGCCAGGAACTCCGGGGCCTGCGAGCTGCTGTACTGCGCCAG
GTCCAGCGTCAGCGGCGGCTTTGAGGGGTTGGGCAGGGAGAGCACAATGAGGGCGAGGAGGATGACGGCCACCGGGAATA
GGGTCTGCAGGCACATCGTCCGGTGGTCGCGGCTGGCGTACTCCGCCCGCTTGTGCAGCGTGAGCCAGAGCTGCTCGAAG
AAGACCCGCCTCTTGAGTGTTCCCTTCACCAGCAAGCCGGAAAGGACCACTGGACTTGGACTCGGCCCGACACTGTCGTC
CGTCGGGGCGGTGGTGGCCACGTCGGTGGAGTCATCGCTGGACTCCGAGGGGAGCATCAGGGGCGACTCCATGGGGATCG
GGGCGTCGGGGGAGGCCGCCACGGTGATGGTCGTGAGGGTGGCGGCGCCGGGGGCCGAGGAGGCAACCGTCGCCGGGGCA
GGGATCCGGAACAGAGCGCGGGCCGTCTTCTTGGCGGAGGCGATCCGGCACCACTTCGGCAGCCGCAGGCGCCGTGGCGG
GGCAGGGGCGTCGTCCTCGTGGGCGGTCTCCTGGGCGATCCGCAGGAAGACCTCCTCAATGGTGGTGAGGGAGAGCCCAA
ACGACAGGATGCCCCAGGGCAGGCTGTTGTCCTCCAGAGTGCGGAACATGGTGGGGAAGTTGGGGGCCTCCACCATCGGC
AGCTTGAACTGGCACTCCCCCACCACCTCGGACAGCGCGGAGGCGGAGGGGGCGTGGTGGAGGATGGCGTGGCGGATGGC
GCCGCGGTCCGCGCCCTCCTTCAGGTCGAAGCTCAGGTTGTAGCCAACGCCAAGCCGTGACTTGAGGAAGAGCGGCGACC
CGTGGCACCTCAGCCGGCCCTTGGACATGATGGCGATGGAGTCCGCGAGGAGGTCGGCCTCGTCCATGAAGTGGGTAGTC
AGCACCAGCACCCGCCCCTGCTTGGCCCGCCGCAGCAGGTCCCACGTGTGGCGCCGGGCCAGCGGGTCCATCCCGCTCGT
GGGCTCATCCAGGAACACCACCTTGGAGCCCCCGATAAGAGCGATGCCCACCGACAGGCGGCGCTTCATGCCGCCGGACA
GGGTGCAGCTCCACGCGTCGGCCTTGTCCGTCAGCCCGATGTCGTACATCGTCGTCCGGACCGCGTCCTCGATGTCCACG
CGGTCCATGCCCTTCAGCTTGGCGTAGAACCGGAGGTGCTCCGCGACGCTCAGCTTCGGCCACAGCGTGTCGTGCTGGGG
GCACAGCCCGAGGGACCCGCGTATGTCGTTCATCTGTGACCGGATGGAGCGGCCGTAGATGAGGCAGTCCCCGGCCGTCG
GCGGCAGGATGCCGGTCATCATGTGGATGGTGGTGGTCTTCCCGGCGCCGTTGTGGCCCAGCACCACGTTGATCTGGTTC
TCGTACATCGTCAGGCTGAGCCCGTCCACCGCGACGTGCGTATCCCGGCACAGGGCCCGAAACTGCTTCCGCAGGTGTGT
AATCCGCACCGCAGCGAATTGGTTCATCTCCGGCGAGGGCTTCTCAAACAGGTCGGGGTTGGTGTCGCTGTCCATGACTT
CTTCTTCGGCTGCAACGTTTTTACGGCGGAACAGGCGGCGGAAACGGGCGGGCAGGCAGAAGCAGGGGCTGCGGCGGACG
CCAAAGGCGGAGGGGAGGGTCTGGTCCAGGTACCAG
>EG_transcript_668
GGATATTTTTGCCTGAGACTGGGATTTTGAGCAACAAGAAAACGCTTTCGTCATTTGTATTTTTTTTTTGCTTGGTGGCC
TGGGGGGTCTTATTTTGTGGGGAGTTATTATGATTTGATTATCTTTTCAGCGTGGTGAGGTCATAACTTCCTGGTGCGCA
AGCTTGACGCTCAACAGTACTTCCCTAGATGGGGCCGCAGACAACCCTGGGGGTGCGAAACACTTTGGAGAGAGCGAAAC
AACGAAGAGAATTAAATTTCATTTCCAGGAAAATGGATTTATCAAGCAAGATCACAAAAAGGCCCTTATCTTCAGTTCTT
CAGTTCTGCAAATAAAATGTCGTTTTTTGAGTTTTATGTTCCGGTATTTATGCTTGGTTCATTTCCGCAATCACAGAAAC
AGTTCATTTCAAAGCCTTTTTTTGCTGACTGAAACTGTTGGCAGGCTCGGAATCGGTCAATGGGTGGCCCGGTGCATTAT
TGGGGTTGCTGTTTGGTGAACCATCCCCAACTTGGACACAGGCTCTGATCCCTTCAAGGGGCGAATGGGGAGGGGGCGGT
TGTTTGTCAGGCAACGGCGTGCCGGACTCGCAAGCCACACGGCAGGGAGGGGGAAGGGATGCTGTGTTGGGTCAACTGGC
CAGGGCCATCGGAGGAGGGGGCAGAGGGGCAGGGTCGGTCAGATGTACTGCAGCATCTGGCTGCACAACGCCGAGCGGTC
CCCACTGACGCACCGCTTAGCAACCATCGCGAAGGTGACGAGGTCGGTGTCTGGTGGCAGCCGACGCTCCAGCATCTCGA
GGAAGAGGGCGGTCGCCTCCGCCCACTGCCGCCCGGTCTCGCACAGCCGCGCCAGCGTGTTGTATGTTAGGGCATCCCCG
GCGACACCGGCGGCGTGCATCTCCCGGAAGACCTGCAGCGCCGCCTGCCAGTCGCTGCGGGCCTCTGCCTCCCGGATGCG
GGCGTTGAACGCCGGCAGTGCCGCCCCGGTGGCCGGCGCGGCAGAGAGGCCGGCCGGGGCGCGGCGGCGGTGGCGGCTGA
AGCCCCGGCACAGCTCCATGCCCTGCGGTGCGTCCCGCAGGCAGGCGTTCATGATGTGGGTGAATGCGCGGTCGTCGGGG
TCCAGCCCCGCCCGCCACATCAGGCCGTAGACCTCGATCGCCTTGTCCCACAGGCCAGCCCGCCGGTAGGCATCCATCAG
CGTCCAGTACGTGACGACGTTGGGCCGCACCCCCCGGGCGGTCATCTCCGCCCACAGCGCCTGCATGCGGCCCCAGTCCC
GGTCCCGGGCCAGGGCGGCCAGCACGCTGCTGTACGTCACCACTGTCGGCTGGTAGCCTAGCGCCTGCATGTCCGCGAAC
ACGCGGTATGCCTTGGCAACCTGCCCGCCTTTTTCGAAGGCGCTGATGAGGGTATTGTACGTGATGATGGTCGGTGCCAC
GTTGCGCGCCTTCATCTGCTGGAACACGTCGACGGCCCTCCGCCAGTCGTTTGCCTTGGCGCACGCGTCCAGCAGCGCGT
TGAACGCCACCACTGTCGGGGCCACGCCGCAGGCCACCATCTCCTCGAACAGCTGCAGCGCCCAGTGCAGCTGCCGCTGC
CCCGCCGCCGCCGTCAGCATCGTGGTGTACGTCACGGCGTTGGGGCGGAGGCCGTGGCGCTCAAGGCTGGCGAAGATCTG
GGAGGCGCGCTTCCATTGCTTGCACTTCACAAGGTACCGGAGGTAGATGTTGCAGGAGGCGAGGTTGGGTGACACGCCCT
CCGCTTGCATCCGGCGGAACACCTCCTCCACGCCGGTCCAGTTCTGCGCCGTCAGGCTGGCCTGCGCCGCCATGTTGTAC
ACCTCCACCGGCGGCGGCGCCCCGGCCCCGGCCCGCAGCTCCTCCAGCAGCCGGCCCACCTGCCGGGGTTGCCCTGTGCG
CTGCGCCGCACGGGCCAGGACGCCATAGGTCATGCCAGTAGCAGAATGGTTGGACTCCTTCATCTTGGCAAACAGGGCGA
ACGCCTTCTTCAGGTGTCCCCCGGTCGCCAACGTGCTGACCAGAACCGACAGCTCCTGCGCCGTGGGGGTTAAATCCCCG
GAGACCAACGCGCGGTACATCTGAAGGGCCTTCGGGAGGAGGACGCCTTGCTTCAGGGCCTCCAGAAGTCGTGTGACGGC
ACTGGAGAGGGACCTGGTCTGGGACGACGGGTGGAACAGCTCCAGGGCCTTGCTCCACCGGTGCCCCGCTGGGAGGGCGT
CAATGTCCCGGTAGAGGGCCAGCAGCTCCCCGCCCCGCTCCAGGCTGAGGGCCTGCCCCGTAAACAGCTGCACCGCCGGC
CGCCACTGCTGCGTGGCGATGCAGACGCGCACCGCCGAGGTCAGCGTCACGAGGTCCACGTCGTAGCCAGCCTCTCGCAT
GCCGATGTACAGCTTCAGGGCGTCCCGCCACCGGCCCAGCCGCTCGTAGATTGACATCACGGCGGTGTACGTCTGCGCGT
TCTGGGGGAGGCCGTAGTCCCGCATCTCTCGGTAGAAGCGTAGGGCCCTGTCCATATCCTGGGCTGAGCCCTTGGCGCAG
CCGGCGATCAGGACATTGAACGTGGTGGTGTCCGGGGGCACCGCCTCCGTCAGCATCTCCTCCAGGACGAGCCACGCGGT
GGGGGTCTGGCCCGCCCGCATGCACACCGCCAGGAGGGCATTGTACCCACTGGTGTCCAGCGTCATCCCATCGGCACGCA
TGTACTGCGCCGCCTGCAGGGCCAGCTCCCACTCCCCCTCCTTGGAGTGGGTGGCGATGAGGGCGGTGTAAATGCTGGGG
GAAATGTTCATCACGTCGTTGGCCTTCATGTCCTGGAACAGCTGTTGCGCCTTACCCAGCTGCCCACCCTTCGTGAGGGC
CGCGAACACGGCGGTGTACGTGTAGGGGTCCGGGGCCAGCCCCTCCGCCTGCATCAGCGTGAAGAGCTCCAGCGCCTTCT
TCCACTCCCCGCCTTTGCGGCAGCCGTCGATCAGGATGGTGTACGTCACGGCGTCGGGCCGCAGCGCGGTGTTCATCAGC
ATCATGTCGAACAGCTGCAGCGCCTTCTGCCACCGCCCGTCCTGGGCGAAGGCGTTCAGCAGCGTGTTGTACGTGTTGAG
CGTCGGGCGGACCCCTGCAGACAGCATGCGACGGTAGATCTCCAGCGCCTGCAACGGGTCCCCCGCCTTCTCACATGCGC
TGATCAGGTTGGCATACGTCTTGGCATTTGGGGCAACACCGGCGGTCTGCATTTCGTGGAAAAGCTGCAGGGCGGAGTCC
AGGTTGTTGACGCGCTTCGCTGCCAGGATCAGCGTGTTGAAGGTCACCGCGTTCGCCATGCACCCCTTGCGCTGCATCTC
ATGAAACACGTCCCAGGCCTTGGGCACAAGACTGGACTTGACGCACGCACTGAGGAGGATGTTGTATGTGGTGACGGTGG
GGATGACGTTGAGGCTGGGCAGGGCTTCAAGCACCTCCAGCGCCTCCGTTACCTCCTGGTCTGTCTTGCAGATGGTGAAC
AGCGTATCGACAAAGTAGAGGCTGGGGGTCACATGCTGCTCCCGCAGCTGGCGGTACAGTGCGAAGGCCCGCGCCCAGAG
GCGGCCGTGGGAGCACGCGGGGATGATGGCGTCGTACGTGTCGGCGTTAGGCCGACAACCCGTCGCCTGCATGTCGTCGA
AAGTCTGCAGCGCTCGCTGCCAGTTGCGGCCCTTCGCGTAGGCCCGGATCAGAGCGGTGTAGCACGTGACGTCCGGCTGC
ACGCCGGCCAGGGGCATCTGCTGGAACACATATTGCGCCAACTCCCACTGCCCCGCCACGCCGAGGGCAGACAGCAGCGC
GGAGTAGTGGGGCCCCGAGCCCGACGCGTGGGGCTGGCCGATGTGGGCCACCAGCTCACGGCACTCGCCCACCGACAAGG
CAACACCCCCGTCCCCGCCGCCCGCCTGCGCGTCGCAGAGCTGCCGCAGCCGGCGGGCCACCTCCGCCCGGTCGGGCTGG
AAGGGGTCTGCGTCCACCGCCGGGACCGGCGTCGGGGCGTCTGCCACGGCGCGGAGGGGGGCGAGGGGGGCCCGG
>EG_transcript_2555
GCTGTGCCGCGCATTCACTGCTTTGTTTCACCGCGCAGTCAACTGGTCATGCAGCGGGGATTCGTCCGGGCTCGCTGAAA
CAGGGGCTTCATTCAACGCTTCCTTTGGGAGCACTGGGTAGCCGTTCCGTTGCCGCCAGGCGCAGTAATGCTGCAGGTCA
GTCTTGGCAAACGCAACCGCAAAGCGTGCGTCTGAGGAGCTCCCAAAGGTGTTGAGGGAGGAAGGGAGTGGTGCACCGAG
GGACTTCAGGTACAAGAAACAGAGGCAGGAGGACATGCCACGCTGAAATTGTGTTGCCTGTTATGATTCAACAAGGGATA
ACAATTTATTATAAAGGAATCCCATTTCTCCCTGACAAAAGAAGAGCCCACTTTTAGGGGCTCTTCTTTTTGTCAGGGAG
AAAAGGGAGAAAAGGGCAGCCAGAAAAAATAGGGGCATGTCAGGCGCTTCTTACACATCAAGGTTGAGTCTGTCCCACAG
CCTTCCCAACCGTGTCCAATGAACACAATTAACAAAAGTTGCAGTCAGGTGTCGGTGCAGAAAAAATTTAACTAACTGAA
AAAATTTAACTGAAAAAAAGGATTGTTGGCACACATCTCTTTGAGGACCCTGGAGGAGTTGCTGGGCCAGGGCTAGAAAT
TTGGGCTGGCCAGCCCACCACACCCCAGAGTGGCTAGCCAGCCTCCCCCCCCCTGGGGTCCACCGGGGTCCGGTCATCCG
GGGTCCAGCCCCCTGGGGGGCTGGGCCTGGGCTGCCACTGAGAAAAAGACGTTCCTCAAAGAGAAAGGTAAGCTCTGTGG
TTGTACCTTGAAAACTGCTCACACTCCTTTGTGTCATAGTCCTTTGTCACAATAATATTCGAATAATTTTATCTTTTTGT
TACAGTTTCAGGTCGTGGTTTTGACACTTTTTGTCCAAAATCATTAGTTGGAATGTTGTAAAGGGGGTGAAACTGGGAAC
ATGGGGGAAAATTGTGTATTTTGGTTCACATATCTGATTTTCCAGCTAAACATAAGCCCACCCCTCAAAAGCCCCCCGGG
GTCTTGAAAAAAATGGCCTCGAAACATAAAGCTAGGGAGTCTATTTTTCGGAGGGGTATACCACATTTTTCTTTGAAAAC
AAGACCAAAAAGTCAATTTCTGAAAATTATGAACGCTTTCTCATCTAAAATACCCAAATTACAGGGTGAGGGAAAGGTTC
CCATAAATCCCTGAGGAAAGATGAAGCTTACTTGACCAGCATATCTATGTATCTGTTCTCATTCCGATTGCACTCTGGCA
CTTGGCACCTGAGAGGCATGCTACCATCCAAATGAACTTTTAGCTAACCCAAGAACCCATTTTTCAACTCACAGGAGCGC
CAGGGATGGGAAGTCTTGGTGAAGGAGGTCATCCACCATACCAGCATACCAGCGGAAATTCCTTCGGTGTGTTGGAAAAA
TCAGGGAAAATGGAGGGAGGTGGGGACACCCACCAAAACCCGCCCAAACAACTTCACAATTCCCAAAAACTTTGCAGGCC
CAAATAACTTTGCAGGGGATAAAGACCAAAAGATCGGTCTGCTAACTGAAAAAGGGGCAAATTATTGCGGGGGGTTTAAC
CCAGAAGGACGACGTGGAAGGGATCTACCCCACAAAAAACTGGGTTTTCAGGGTTTTCGTTCAGCCTGTGGTGACACATT
GGAGGGGCACCATAACACATTGGGTGCTGGAGGGGACTGCACTCAATAAATTCAGAAGTCAGCGAACTTGCACCAACACA
TCCCCTGGCTGAGGGCGCAGCCGGCCCTTCAGGTCACAGTCATAGATTCATTCAGTGACCACAGGGGGGCGCTTTTCCCA
GCCCAACCCCACCCTTCACTTTTTTTGAACCAACCCACCGAGCCACCAACCCAAGCCGGCCCAAAATTGGTTAAAGCACT
TGAATTTTTTTTCTGGGACAGACTGACCCATGGCTTGCCCCCCCCTCCCTCAGAGGAGGGGGTACAACAGCACCAACCCA
TACACCCACTCCAGATAAACCCTCCCCTGGGGAGGGATCTCGCACGTCGCAGGTATTAAATCAATCTATGGCCATAGCCC
CAGATGCGGTTTGCACCGTTCAGCTCGGATGGAGAACGCCCCATCTCTTCCACCACAAAGTTCAGGATGGGCCGCAGCTT
CCTTTCAGTGCCGCCGCCTTGTCTACTCATCAAGTGGTGTTCATCTGTTCGTGTCCCAATGGCGGAGGGGATGCAGTAGG
TGATTTGGACAGGAAGCAGCAAATGCAGGAGGCAAGACTGCGGATGAGACTGAGCGTTAGGATTGTGGGGCAGCCATTTA
GGCAACGACAGGGCGGATCTGCTCCGACAAACTATTTCCCCGGCCAAAATGCATAGGCAAGAATCTGGTGCATCTCGCCC
ATTTTCCTGCAACACCATTCACATTAGGGGGTGGGGGTAGCTGGCACATCTATTTGACAACAAACTTTGGGGGGGGGCAT
TATGAAGGCCTTCCAAATTGGCTAATTAATAATAAAACAGGGCTCAGAAAACTCCAAAAAACGCCTGTTTCAATTTTTTT
TAAAATTTGCCGGATAAGAAAGATTCATGACCGTACCATTGCTTAGCAGCGAGGGGGGGGGTCCTGAAAAAACCATTCAG
TCATTTTTTACCAAAAAACCAGTCAGTCACTTTACCCCCCCCCCCCGGGGGGATCGGCCACTCTTCAGGAGGCAAAGAAA
TTTTGCCAGAAAGTCGTAAAAAAAACCAAAAAAATTCCGGCCC
>EG_transcript_2635
GGAAGAGACAACCGTAATTGGTGCTGACAATGTGGTGGACGGAGGGATTGGATGCCACCGAAGCCAGTGGATGAGAAGTC
CCACACGCGTGCATCACGTGTGGAGACAGGGACACACATTTATAACATGGACGGAACGGAGCAGGGGATGTTTCGAGGAC
AGCGAGAGACAAAGCACCACTAAAGTTCATGTATATATGCCTCGTTGGCGATGGATGGTTCGATTTCGCCCACCGAGTTG
CGGTGCCCCGTAGAGCACAACCAGGATGGAGCGATTAAAGGGGAAAGCCGGGACAGCGGGCCAAGAACAGCACCAATGGT
CTGCTCTGGTCCTGCCATCGGCAGGCGGGATGGATATAGCACAAGGAGGGACGAGGGTCAGCCCGAACCACCACAGGGCC
GTGAGTGCTGCGCGCAGTGGCAGCGGGAACGTTGGGGGAGTTAAAATGCCAATCTGATCGGGTCGTTTGATGGCTTGCCA
CTGCCTTGGGACTTCGGACAATGAAATGGGCTGAGGGCCGAGGACCAGTGCAGCGTTAGGATAGGAATGCCGGAGGACAA
TATAATATCCGGCAACGTGTGGAGAGGACGTGGTCAGCCACCACAACCCAATGCATTGTCCACATCGAATGCAAGACTAT
GAGCACAAAGCCGTGGAATAAGACAGAGGCAGTGAAACAGATTCAGGCAGAATGCAACAACGACGGAAGGGCATCAGTCA
GGGTTTGATACAACGGACCCACTCCGGTCCAGGAGGGGGGACCAGGTTTTGTGTAACCCCGCAAGGGACAACTGGTGCTC
TCCCCCTTTGGCATGTGTCCGCCAAAGCAGCCGGGCAATGAGGGCACAGAGTTCAAGGAATCAAACGCAGTCGTCTGAGG
GAGACAGCAGAGAAGACAAAAAGGCGAGTGGTGTTCGGGCGTACAAACAGGGTTCGACAGCAAGACAGGGCTGTGGAGGA
CGGGGGGGGGAAGAGGCGGAGTGTGCAGGAGGGGCGGGGAGAGGCGCCGCAACTTCCCGTTGCCACTGCCTCCATGACTC
GACCAGGGGGGGGGGGAGCTGTCAGAGTTCACGCACCACACTGGCAACAGCAGCAAAAGCGAAAATATGAAGACTGAAAG
CAACCAGATGACTGACACAACACTACTGAGGGTATACACCCTGAGGTTGGCAAGGATGTACACTTCGTAACTGCAAATGG
CCCAAATGATGATCACGTCGAGGAGGTTGCCCCATCATCACGGTCTCCATCAGGAGAATTTTCGTCGTCGTCATCGAAGT
CGTCGGGTCCAAACTCATAGCCTTCAAGGTAGCTTGCGACAGTCGCGGCGTCCTCCTCCTCTGCCCCGTCAACGACGTCC
GCATTCGCAGGCGGCTGCGCGGGTGCAGCCACGGGCTGATCATCTCCAGGTACGTAATGCCAGGTGAGGTAATCCTGCAC
GCCATCTGCCAAACTTGCTACATACTCTGCAAACTTTTCATCGGACAAAGCTGCAAACTGATATAAGGGAAATCGTTCAA
TGTGCAGCGACCGCAAATACGCATGTCGAGATCTAAACCTCTGCTGCAAACTGAATGTCAAAAACAAGGCATGATGGATT
ATCTCAGCAGCATCGTAGCCCATAGTGATCCTCAAATAATTCCATGTGGGCCTAAGATTCCGTTCAACATCGCAGTTCAG
CAATGTGGGGTTTTCATTGATCTGGCACACGGTCAATCCAATATCCGTGAGAAACTGCACCCTGTCCTGTAGCGTCTGCA
GCGGACATCGCAATAGACCGTGGGCTCTGCTCACCACCCGTGTGACATCCAAACCCAAAGTAAATAGATAAAATAAAATC
CGCCTCAGGCTTTCGATATCCCCAGGTGCTCTTTTCAACAGCAGATAGGCGCCAGCCAATCCATAATCAGTGAGCACCTC
CATCATCTCCATCATGGTGTTAGTCAGCTGCTGTGGCTGTGCTTCTGAATTGTCCAGATGGCGCACAATGTCTCGTGGTA
AGAGGCAGAAGACGAATGGTTGGCGGTCCACCGCGGCTGCCACCGCGGCGGTCAACTGCCGTCCATCAAGTCCGTGGGCA
GCGAAATAGCGAGCGATGGCGGCAAAAATACGCCGCAGTTTGCTAAGAGGACAACGGAGAATGTGGGGGTAGGCATTGAT
TGCGTTTACGACGTTAACGCCATTGTCCCGAAGCACCCGCACCACTTCCTGATACGCGGCCTCCGCACCAGCCAACACTT
CGGGAAACGTCTCCACCACACGCCCCACGTTCACATTACCCAATCCCTCCAGGAAGGTGATGACGCTCTGCACATCGTCC
ACATCAAGGTCCGCATCGGGGCCCGCTATTTGTCGGAACCTCTGAACCAGCCTGTCCACATTAGTGACATACCTGCTGAG
AAGAGTCCGCACGGAGGGTTGATTGCCACCAGCACCCTGCTGGTCTGGGACGGCGGGGGGGACGGGTTGGGCTGGGGGAG
TGCCATCGGCGGCGGTTTGGGGGCCGCCCTGCTGGTCTGGGACGGCGGGGGGGACGGGTTGGGCTGGGGGAGTGCCATCG
GCGGCGGTTTGGGGGCCGCCCTGCTGGTCTGGGACGGCGGGGGGGACGGGTTGGGCTGGGGGAGTGCCATCGGCGGCGGT
TTGGGGGCCGCCCTGCTGGTCTGGGACGGCGGGGAGGACGGGTTGGGCTGGGGGAGTGCCATCGGCGGCGGTTTGGGGGC
CGCCTGCTGCCGC
>EG_transcript_3890
GCGGGAGTTGCGGGGAAATCAAAATACTGTTAGATAGGACATTTTAAGGGCTTTAATTTAGGTCTCCGGACGTTTGCTTT
GATTCCCCACCATTTTTGAGAAATTTCAGAAAAATGTGAGAAGCGTCTCCCAGCAAACTTTGATTGACGAACTGCTTTCG
AAGCGCCGTAAATGATGACCAGCAACAATGGAGACCCAAAATTTTGATTTTTGGGTACCCCCAAAAATTTTTGGGTTGAT
TTTGGGGCCCTCCCAAAAATACAAAAACAAAACCCAACCTTGACTACCCAATCCCCATTTCTATCGCTCTCCTGCGCCGG
CACACAGGTGTCCCTGCTTCATACGGGGTAACAATTTTGGGTGGACGTCATTTTTTTCGTGCAGGCCAAACACAATTTCG
AAACCGGCTGTTTTGCGAGCCGTTTTCTCGTATGTACGGGGGGAAACACGCCGACACACGCGGAGTCATTTTGGAGACCA
TAACAAATGCACAAGCTCATCGACTGCGACGCCCTCCGCCCGCCCCCCACACGGCCGGCGGGGCCTGGGCAGGGGGTCGG
CTGCCGGGGGCGCGTCCTCCGCCCCTGGGGCCGGGGCACCGGTCACAGCGTCTGGCCTCGTCCCCACCACGGACTCCACC
CACGACTGGCCGGACGCCAGGGCTCTCAGGTCCGGCCGGTACCCAGCCTCCTTCATAACCTGTGAGACCTGCAGCGCCTT
CTGCAGCTGGTCGCTACGCTGGCACAGCTGTAGCACGAGATTGTAGGTCACTCCGTCTGGGTTAACCCCTGCTGCCAGCA
TCGCGTCGTACACCGCGAGCCCCGTGTCCCACTGCTCACCCTCGCCCAGCGCAGACAGCACCAGGTTGAAGGTCATCGCG
TCGACATCCACTGCGATGCGGCCCGCCAGGCACTCCTGCAGCAGGCCCACTGCTTGCTGCCACTGCGCGCCTCGGGCGAG
GGCCAGCAGCAGCGTGTTGATCGTGAGGATGCTGGGGGTGACGCCGGTCTGCTGCATCAGCACCAGGAGGCCTAGCGCCT
CTTGCCACCGGCCCTGTGGCTCCAAGGCCCGGATGAGGGACCGGTACGTCGTGTCGTCGGGCTCCAGCCCGGCCTGCGCC
ATGTCGTCGAACAGCTGCAGCGACTCATCCAGCTGCTGCGCCTTGCCACAGGCGTTGATCACCGCGTTAAAAGAATTCAC
GTCCGGGCCCAACCCCGTCTTCGCCATCTCCTCCAGCATCCGCAAGGCCTTCAAGCACTCCCCGCCATAGCCGTACGCCC
GCAGCAGCACGTTGTACGTTTGGAGGGGCGGGCGGAGTCCGGTGCTCAGCATCTCCGTGAAATACATCTCCGCCCGCCGC
CACTCTAGGTTGCGCTTACACGCAGTGACAATGATATGGTACGCTGGGGGGTCAGGCTCCAGGCCCGCCACCTTCATCTC
CTCGAACAGCTGCTCCGCCGTCGCCAGGTCACGCACGTCGCCGTAGCCCGCGATGAGGGTGCTATATGTGATTTGGTCTG
GCTTCACCCCCATGTCCCTCATGGCCGTGAAGACCCGTTGGGCCTCCTTCAGTTGTCGCGCGGCGCAGCAGGCGGCCAGC
ACGGTGTTATACGACTCGCGGCTGGGGGGAACCTCCAGCAGCACCATCTCCTGCAGCACCTCCAGGGTACGGGCCCAGTC
GCCCGACGCCCCAAGCGCCGCCAGCATGATGTTGAACACCAGCACGTCCGGCACGTGTCCCTCCCGCATCATGAGGTCGA
CCAGCTCCAGCACCTCCCCCGGCTCCCCGGCCTTGTGCATCGCCACCACCATCAGCTTGTACGACCGCCCCGGGATGGCC
ACCCCCGCCGCCCGCAGGTCCCGGAACAGCGCCTGCAGTGCTGCGTAGTCCGGCCGCTCTTTAAGCGCCCACAGCACGGC
GTGGTAGACCTGGCCTGTGCGGTGGGTGCCCATGTGGGTTGGCACGACACCGTCGGCCCGCTGCAGCTTGGGGGCCAGTT
GGATTACCAGCTCGAGCTGCTGTTGCCGGTCCAGCAGCAGGATGAGGTCCGCCCACGTCTCGAGGGGGATCGCTATTCGG
CGGTTATCGCAATACCGGACCGCCTGCAGCAGCAGGGAGTACTTCCCCGCCCGGGTGAGATCGCGGAGGAGGCGGGCGAC
CCGGGCGGGGACGTCCTGCGTCGCGGCGGACTGCATTAGCTTGGCCACCACTCTGTCCCAGGCGGCATCGTCCAGCACGG
GGTCCTCCTCCTGGGGGGCCGGCGGAGCCGTTTCCGGCTGCCTGCTGTCGGGCCCGTCGCCAGCCGGCGGGGCAGCGGTG
GGCTGCGCTGGCCCGGACAGAACGGACGCGGGGTCGGGGGCGGCGGAGAGGCGAGGGGGGGC
>EG_transcript_5071
CCAGCCCCCACCACCCGGCCGAGGGCGGGGCTGGGCTGCCACCGCGGGGCCGGCCGACCTGGCCGCCCTCCTCGGCCCAG
AGCGGCTGGCGGCGCTGCAGCGGTTCGCGGAGCAGGGGGAGGGGCTGGCGGCGGAGGCCGCGCTGGACCTCGGGGCGATG
AACAACAAGGCGGACCGCGCCGCCCTATTCGCGGGCATCAAGCAACGCTGGCCGTTCCTCACCACGAAGGCAGTGACGGG
GGATGAACAGTGTGCAGTCCTCATCCAGGCTGACCGGCACTACGCCCGCCTTCGGCAGCTGCTGCCGGCGGACGACACCC
GGCTCCTGGTCCAGTTCGCCTGCGAGTGCCTCGAAGACCTCCCAAAAGCTGTCACGCTCAGCGCCGCCGGGGCGGACAAG
GCAGCGCGGACCGCCATCCACCAGGCCATCGCGGCGTGCTACCCGTTCCTGAAGACCCGGACCGTGGAGTGCCTGGGGAA
GCAGAGCATCACAGTGTACACCTCTCCCAACGCGAACCGCGACCGGAAGCGCAAGCTGGCGGAGGCCACTGAGAAGGGCC
AGCGGTGGGTGCGCTTCGTGCTGCGGAAGCGCAACGTGGAGACGATGGATGCGGTGGCCCGGCTGGCCTCGTTCTGCAAC
ACCCACCCGTCGTCGTTCAGCTTCGCGGGCATCAAGGACAAGCGGGGAATCACCACGCAGTTCTTCACCGCGTGCGCCAC
TGCGGTGAAGCCCAAGCGCCTTCTGGCGGTCAACAGCGCAGGCCTGCCGCTGGAGGTGGGGGACCTGCGGTACGTCCCCC
AGCCCCTGAGCAACGGGCAGCTGCTGGGCAACCGCTTCGTGGTGACACTCCGCGACGTCACCGCCCCGGTCCCGGAGGTG
GAGGCGGCCATCCGGTCGGCGGCGGACCGGGGCTTCGTCAACTACTACGGGCCCCAGCGCTTCGGCGACGAGCGGTACGA
CGTCCAAACCTTCATGGTCGGCAAGGCTATGCTACAGCAGCAGTGGCGGGAGGCAGTGGAGCTGCTGCTGCGGCCAGACG
CCCAGAGTACGGAGGACGTGCGGCGGGCGAAGGAGCACTGGACGGCGACGCGGGACGCGCAGGCCACCCTGAAGCTGATG
CCTCAATACCGGCAGACAGAAGTGCTTGTCCTGAAGAGTCTCCATCGCTACGCCACGCTCCCGAACGTCTACGAGAAGGC
CCTCTTGAACATCCCCCACACCATGCGCACCATGATGCTGCACAGCTACTGTTCCTTCGTATGGAACACGGCCGCCACCA
CCCGCATCCAGCGGCACGGGTTGGCCGTGGTGGCCGGCGACCTCGTGGCTCTGCAACCGGCCGCGACGGCGGACGAGTCC
GAGGGCGTGGCCGGCGACCCGGAGCGCGTCCCCCCCCACGTGGTCACGGCGGAAGAGGCGGCGGAGGGGCGGTACCGCAT
CGACCAGGTGGTGCTGCCCATGCCGGGGAAGCACACCGTGTACCCGGAGAACGACACCGGAGACGTGTACCGGCAGCTGC
TGGCCCGGGACGGGGTCTCCCCGGCGATGCTGGCCCAGAAGGTGCTGCAGGTCGCCCTGCCTGGAGCGTACCGGCCTCTG
CTGGCCCGCCCCCGGGACCTGCAGTTTGAGTGGACGGCGGACAGTGTGGCAGGCGATGCCGCAATCAATGGCTCCAGTGA
CCCTGGTGCGACTTTGCCTGACACGTCTTCAGCCCCACACCAGCTGCTGCGGCTGCGGTTCTTCCTGCCCCGCGCCTCCT
ACGCCACGCTGCTGCTGCGCGAGATCTGCAAGACGGCGGTCGTTCCGGCCCACAGCCCCACCGGCCCCGATGGCGGACCA
CCGGGGGACCTGCTCGAACCCGAGCCCTCCCCGCGCCCTTCCGAGACCGATCCTGTGTCCCTCTGACGAGGTCGCGGATG
GGCCGCGTTGCATCCAGTGGCGCACGAGGAGCGATTTGCCCCTGCCTTCCCAGAGATCCTCTTCTTGCCTTCATACACAC
CGATATGCTGTTACAGGGCGTGTCCTCTGCCTCTCCACCCTGGGTCGATTGTGGGAATTTCTGACCGCAATCGCGAATGG
ACGGTGCTTTGCTGAACGTCGACCGACATTCTTTCAAACGTTGTGCTGATTTTGTGAAATCTTCCCC
>EG_transcript_5388
GGCGGCGGCGGCGGCGGCGGCGAAGTGTGGTCGCCCGCCGCGGTGGGGGTCGCGGGGCCATCTGCTGCAGCAGGGACGGT
GGGGGAGAGGGCGGTGCGCTGCCGCTTCCGCTGGTGGGTCGACTGCTCGGGGGGCGGCACGGCGGGCTGGGGGTTCGGCA
GGCCCCGCTCCCGCGCGAACCGCTCCACCAGCTGCCGGGGCAGCGCCGCCGTGCGGTGATGGGCAGCGGTGTAGAGGAAG
ACGGAGAAGTTGTAGTTGACGTCGCGGTTGACTGCGTCCCGGTTGGCACGGCTCGCCCACGAGAACTCCCGCATGCCGCT
GGGCAGCGGGAACGTGTTGGGGACCTTGTGCGACGAGAACACTTCGTCACTGGACTCGACGAACGTCACAGTGTTGAGGT
CCACCTCCCCTGCCGCATCACATGCCTCGTGAAGGTTGAAAGTCGCCTCCGTGGCAGGGCACGCCTGGAGCACAGTGACC
TCTCGGGTCCCAGCGGCGTGGCGCAGCACATAGTCCCCCACGGGGAGGGCCTCCAGGGGGGTCAGCAGGTGGCTCAAGGC
TGCCAGGCTGGCCTCGGGGGAGGGGAGGGCGGGCTGGGACTTCAGGTACTGCTGGAGGGACGGCAGCCGGAAGCTGTCCA
CCCGCACCAGCGTGGAGTTGTACACGTTGATGCGCCCCACCACCAGCCTGGCGGTGGGGCGGAGCAGGAGGGAGAAGTAG
TACTTCAGGAACTCCGCGTCGGTGATGCGCTCGAACTCGAGGGGGCGGCCGCCGTCCATCTCGACGTCAAAGCCGCGGTT
GTTGTACTCCATCTTGCTGGCAACGTATACCGGCTCGGCGCCCTGCTCCATGCCGTGGACGCGATGGCGGATGACAAGCC
GGTGGGGTCCCAGCTGGAAGACGTGGTAGAGCAGATTGGCATCGTCTGGTACCCCCTCGAGCAGCATGGGACCCAGCGGC
GTGCCGGGCTGCGTGGGGTCGATGCCATCGGCGATCAGGGCAGTCTTGTAGAAGAGGTGGTTCAGCTCGCGGCAGGTGTA
GCGCTCCTGTGGCAGCGGCTTGTCAAGAAGCACAACTCTGTGTCCACCTTCCTCAATCACCTTGAATGGCACCACCAGAG
ACTGCTCCGGGGCAGCGCAAAGGAGGGCGAGCGCAGTGAAAGCCGAGGAGGCCAGGGCCACCCGGGCACCGTGCTCCGCG
CAGAGGTCGAGGGCCGTGCGGTCGGAGGAGAGCGCGGGGACCTTGAGTGACTTCGTCCACGGGTACTGCCGCTGCGCACA
GCCCGCGATCTGGAAGGGGCACGTCTTGGGGTCGACGTAGTGCCACGGCTCGCACAGCCCCGGCTGGGCGGCGCAGTTGT
GCACGCGGAACGCCGGGACGCGGCCCATCCCCCGCGGCACGGGCGTCACCCGCTCCAGCGGCACCGCCGCCCCGGGCGGC
CCCTCCAGGCGGATGGGCGACCCGCCCGCCGGCTTGTAGTGGGGCGGGTACTGCTGCTTGCGGAAGCGCTTGCTGAGCAG
GATGGCCCGCATGGTGGTCTCCACCGCGGGGAACATGAAGAGGTGGTTGTTGCACCGGTGCGGCGGGGGGGCCTGCGGAC
GGGGCCCGGCCTCCTCCGCCAGGCAGATGGTGCACTTCGGGGCCATCGCGCGCTTGAACGCGCGGTACTCGCGCTGCTCC
GCCTCGACCCGCGGGTGGAGGCGGTCCAGCAGCCGGCGGTCCTCGTCCCCCAGCGGGGGGCCGGGTTGGCCCTGGCGGGC
CCGCAGGGCGAGGTACTGCTGGTGCTCGTACCGCGTCAGCGCGGAGTACACCCTGTGGGGCACTGGCAGCGCTAAGGCAC
GCTTGCCGCGGCGCCGCTGAGGCGGAGGGGCCGGGGGTGGCGCCGGGGCTGGGAGGGCCGCACTGAACGGCGGGGGTGGG
GCCTGGGGCTTGGGCTTGGGTTTGGCCGGGGAGCCCTCCGGCTGTGGCTTCGGGGAGCTTCGGGGCTTGGGGGAGGCTTT
GGGGACGGTGGTTGCTTGGGAGGGCGCCAAGCCGGGGCTTGCCGGGGGCTTTGGGGAAGCGTTCATCAGCTCCGTGATGC
ACGGGGGGACCGGG
>EG_transcript_5597
GCCAGCAAGAGTGACCGACTCCGGGGACTCACCAAGAACTTGAGTGAGTTTGCCCGGGAGGTTGTCGCACCAACTTACGA
AGATGAGGATGAACCTGCCCCAGAGGACAGGCCTGGAAGCACGTCCGACACGGGTATTGAGCGGTACCAGGCGCTGATCC
GCAGCCTCCAGGACCGCAACCAGGCGCTGCAAGAGGAGGCTCAGAGCCTGCGGGTGGAGCTGCGCGCCAAGAAGGAGGAG
TGCCTGGCGCTGGGGGAGAAGTGCCGCCAGCTGAACGAGCAACCGCAGCGGCCCCTGGGGGCTCCGTCTGTGGAGGAGCT
GCAGGATAAAGTGGTGTTACTGACGAAGGAGGTGGAACGGCACGCTGCTGAGTACCAGATCGCTGTGGGCCTGCACCAGC
AAACGAAGCAGCAGCTGGAGCAGTACGAGGCTCTGCTGGAAAAGCAACGAAAGGAGCTGGTCCAGCGCGCCGAGACCTCG
GTCAGTGAACTGAAGGCGGAGTTCAGTCGGCACCTGCGAGACCTGCACGTGGCGGTCACTGGCAGGGAACCCAGCGCCTC
CGGGAGCATCCACGACCAAGTGGACGAGCTGGCGAGCCTCCTGGCGGGGCTCAAGCCGGTGGAGAGCAATGGGGGCCACT
GCACCTCCCCGGGGCCGGCCGGCTCCCTGGCGCCAGGCGGTCCGGCTTGGCCCAACAGCTCCCAAGGCTCCAGCACCATC
ACAGAGCCCGAGGCGGAGCCCCTGCGGGCGACCATCCGGGCCCTGCGGCAGGAGAACGACGGCCTGAAGGCGCAGGTGGC
CCAGCTGGAGGTGGCGCAGCAGGGCCATGAGCATCAGCACCTGAGAGCAGAGCAGGAATGGCAGAAGCGATTGCAGCTGC
AAGAGGCCGCCCACCTCCAGCAGCTGCAGGACCGCGTCCACGCGGTGCAGCAGCACCATGCGCAGGAGAAGGCGGCGGGC
CACGCCGAGCTGCAGCGGTGCACCGCGGAGCTGGCGGAGTACCGGCAGCGGGGCGCGGCGCTGGAGCAGCAGGTGCAATT
GTTACAGCAACAGTTGGGAAGCCGACGAGGGCAGGCGGACCTGGAGGACCGCTACAATGAGGCGCAGGTTATCATCAGCC
GCCTTACCGCGCAGCTCCGCGAGCAGACCGCCTTGGCCGCTGTGCACCAGACCAATTTCCAGCAGGAGGCATCGGAGCTG
CAGCAGAAGCTTGCCAAGCTGCAACGGCAGGTTGCGGTACTGCAGCAGGAGAACCAGGCGCTGCGGGACTCCACCCTGGA
TAGCTCCAAGGCGCTGGATGCGCTGGAGTCGCAGCGCGAGCAATTCAGAGAGCAGCTGATGGAAAAGGAGGAACATATCC
GAGCGCTTCAAGCCGAGGTGGCAGAGAAAGAGTCCCAAGCCCTGACGCACCTCACGGAGGTGGACAACCTGAACGCCGTG
TTGGAGATGTTCCGCCGAGAGCGGGAGGCGGAGGTGCAGAGCAGGCTGGCGGGGATGCGGCGGGAGGTGGAGGAGGCCCG
CCAGCAGGCGGCGGAGAAGGAGCGGGAGACGCAGCGGGCGCGGGCGGAGCAGGCCACCCTGCGGGAGGAGCACGAGAGGG
CGCTGCAGGGCCGGCAGAGGCAGGTGGACTGCCTGGAGGAGAAGGTGCAGGGCTTGCTGGCGACGATGGAGGCGCAGATG
AAGCGGATGAGCGACGACAACGTCATCGACAAGACGCTGGTGAACCACCTCTTCTTGCGGTATTGGAACATGAGGAACGA
CAACAACGGCGTGGAAGTCCTCAAGGTGATGTCCAAGATCCTGAGTTGGGATGAGGCGATGCAGCGCAAGGTTTCGTGTT
CTGGCCACCAGTCAGGATTAATGTTGCAAGCTGTTCATTACCAGGAGGCTCCTGCATCAGCGACTCTGCATAAAAGTCAC
CACACAGAACGTTCAACATCTGTAGATTGAAAGGAAAGAAAGATTTTGCAATTTTCTAATTTTTCTCTTTGCCGATTTCC
CTCTCTGAGTCATGCATTCATGTGGGTATGCATCCCATCACTGAATGCAGTTAGAACCCTG
>EG_transcript_6376
TTGGGCTGAGGGCTGAGGACCAGTGCAACGTTGGACCAGTGCCAAATTGTTGCTGAGCATCCACTGCTAGCTGGGAAAGA
GGCGGAGTGTGGAGGAGGGGCGGTGAGATGGCGAATGGGACATAGAGACGCCGCAACTTCCCCTTGCCATCCTCTATGAC
TCAACCAGGAGGAGGAGCTGTCAGAGTTCACGCACCATACTGGCAAAAGCAGCAAATGCGAAAACACGAAGACAGAAAAC
AACCAGAGGACTGACACAACGTTACTAAGGGTGGCACCTCGAGGTTGGCAAGGATGTGCACTTCGTATCTGCAAAATGGC
CCAAATGATGATCACAACTGCGCCGAGGAGGTCGCGCCATCATCGGCGTCTCCATCAGGAGGATATTCGTTGTCGTCGTC
GCCGTGGTCGTCGTCACATTCCTCCTCACGATCTTCAAAATTGCTTGCGACAGTGGAAGCGTCCTCCTCCACTGCCCCGT
CAACGACGTCCGCAGCGGTGTCGTTGTTGGCGGCCACGTCAGCAGGTGGCTGCGCGGCTGCAGCCACGGGCTGATAATCT
CCAGGCAAGGAGAAGCCATTCTGAAGCCGCCAGGCATAGTAGCGATGCAGGTCTGTCCCTGCCAAGCGCGTTGCAAAGTT
TGCATCAGACAAGAAGCCAAAATCAAACAAAGAAATTGTTTGTATTGGTATGTTCTCCGACTGCAAATACAGAAAACGAG
GAAGCAATCTTTTCTGCCAGCTGTAGCCCCAGAGGTTTGGAGTCCGGTTGAGGTCGTCTGTGGTGAGGCCCATAACATCC
ATCAAAAACCTCCGTGTGGGCCCAAGGTTATTCTCAACAGAGCAGGTCAACAATGTGGGGTACCTATTGATGTGGATAAC
CGCATTTAATCTGTTATCCGTAAGAAACTGCACCCCCTGCTGTAGCGCCTCCAGCCCACGTTCCAGCAAACCAGGGACTT
TGTACACCACCCGTGACCGTCTGACATCCACACCCACACTCGCCAAATAATCCAAATTTTCCATTAACTTTTTGTACGTG
CAGCCCAGCACACCAGGCGCTTTCTTCAACAGCCGATAGGCGTTCAACCCAAGGGAGGTAAACAGCTCCACCCTGGGGTC
GGGCAGCTGCTGTGGTTGCGGGACTCGCTGGGGCCCGATCCGCAGCATACAATCGATGTCTCCCTCCGAGAGGCGGAAGA
TGTTTGGATAGCGATGGACCACGTCCGCCACAGTATGACCAACGGCGGTGATGGCGTCCATCGTGCGCTGCAGCGTATCA
ATGCGAAGACGAAGGACGTTGGGGTAACCCTCGATTGCCCTGACGACGTTAACGCCATTGTTCCGCAACAGCTGCACCAC
TCCCTCGCACGCAATCACCACGTTGCGGCGGGGTGCTCCAGCAAACACTGCGGGATACCTCTGCACAACACGCTGCACGT
TCACACCCAACTGTTCCAGGTAGGAGATGATTACCTCCACGTCCTGCACATTGTAATTCGCTATTGCTGGGTAGCTGTCC
ACATCAATGCGATAACGGATGATAAGGTTCTGCAGGTCGGCACTGGGTGGATTGCCACCAGCACTTTGGGCGGGGGCGCC
GGCAGGCAGAGGAGCTGCCACGGCAGCGGCAGGCGGGGCTGCTTCCTGCTGAGCAGGGACGGCGGGTGGGGCCGGAGTAG
TGCCATCAATAGGTGTTTGGGGGGCGGTGGCGGTGGCGGTGGACACTGCTGCCTCCTGCTGGGCTGGGATGACGGGGGGC
GAGGGCGGGGCCGGGGCAGTGGTGGAGGTGGACACTTCCGCAACTGCCAACGTCGCCATGCCAGCTTCCAGGTTCGTCCC
GGGCTGCCGGGCCTCCTCACCGCCCGTCTGGTGCTCAGCCTGCTGTCCGGATTTGTTGTCAGCCATTATTCGGGGGGAAA
ATGGAATTGACGAAAAAAAA
>EG_transcript_6652
TTTTTTTTCGGCGATGGGCGGATGGGCGTGAGCGGCCGGTGGCGCGCGGCGCTGGCGGTGCTGGCGCTGGGCCTCACCTC
CCACGCCGCCCTCCCCGCCGCCCCGGCTGTGGCACTGGCCGGCACCCGCCGCGCCGCACCGCCCCGGGCCACGCCCACCA
CCACGGAGGGGGTCCCTGGCTGGCCGCAGCACCGGGCGTCGTGGGGCTCACGGGCCCCCGCCATCGCGAGCATGCTGCGG
GCCCAGCAACCTGTCAGGCTGTGGGCGCACTCAGTGGGCCTTCGTCACTGCCTGACGTGGGCGGGGGCTGCGGTGCTTCC
TCTGGTGGCCGTCTTGCTTGGAGCGGTGCGATGGAAGGCTCAGCATGGGCAACAAACACGGCGAAGCTGGCCCCGGCCCT
CCCACAGCCCGGCCCCAACCCCGTCGTTGTGGTTGGCGGTGGCCATCGCAGGAGGGCGAAGCCGACGCCGCGATACTGGT
GGTGGAGGTGCCAGCCGGAAGAGCGCTGCTGTGATGGCCTGTCCAGCGGTGACGGAATTGGCCGTGGAGGAGGAGGAAGG
CATGACGGATGGCACTACCCGGCCGAAAGCCAAGAATGTCGCAATTCACGTCACAAAGGATGCGGAGCGTCAGGTTGCTG
GGGGGCATCCCTGGGTGTATGCGGAGTCCGTCACGTCAGAGTCGCATCGTGGCGAGGTGGGTGACCTGGCAGTCGTGTTC
GGCGGTAAGAACCGCCTGCTGGCGGTGGGGCTCTACGACCCGGCGTCGCCGATCCGGGTGCGGGTGCTGCACGTCGGCAG
CAGCACCCCGATCGACGGGGCGTTCTGGAGGCAACGGATTGCTTCGGCAAGGCAGGTGCGGGCAGGACTGGAGGCCTCTG
GCACCACCACCGGGTATCGGTGCCTGGCTGGGGAGAACGACGGCTTCCCCGGCCTGGTCTTGGACAGGTACGACAACGTG
TTTGTTCTCAAGCTCTACAGCGGCGCCTGGCTGCGGCACCTGGACGTGGTGACCCAGGCGGTGGCAGAGGTGTACTCCCC
GGCGAGCCTCGTCTTCCGGGTCGCGCGGGCGGTGGCGAAGGAGGCGGCTGACGCTGGTCTGAAGGACGGGCAGATCCTGC
GGGGGTCGCCAGTGGCCGGGCCGGTGCTGTTCCAGGAGGAGGGGCTGTGGTTCCAGGCTGACGTCCTGGAGGGACAGAAG
ACGGGGCACTTCCTGGACCAGCGGGACAACCGCCGGCGGGTCGGTGCGCTGGCGAAGGGCCGGCGGGTGCTGGACGTGTG
CTGCTGCACCGGTGGCTTCGCGGTGCACGCCGCGGCCGGCGGGGCGGCGGAGGTCCACCTGGTGGACCGCAGCGCAGCGG
CGCTGGAGACGGCGGCGGCCAACCTGGCCCTCAACCGCAATGACCCAGTGCTCGGTTCCCTCGCCGCCGCCAACGACCAA
TACGACGTGGTCGTGCTGGACCCCCCGGCCTTCGCCGTCACGGCGGGGCAGGTCCCCCGGGCCCTTGCAGCGCAGGGCCG
CCTGACCGTCGCGGGCTGCCGCGTGGTGCGTCCCGGCGGCGTGCTGGTGCAGTCCTCCTGCACGGCCCGCATCCCGATGG
AGGACTTCGTGCGGACGCTGCACACCGCCGCCCGGGGGGCTGGGTACCGGCTGGTGGAGCTGGAGCGGACAGAGCACGCG
GTGGACCACCCGGTCCGCTTCCCCCAGGGGGCGTATTTGAAGACGCTGTACGCCCGGGCTTTTCCCCTCGGCCGGTGACG
CCCGCCCCGCCCCGCCCCCTTCTGTCGCCGGCCCGCAGCGGGGGTGGCCCCTGCAGCATTCATTGACGGCTGTCTCGCAC
CGGCGGCCCAGTTTCCCCTCAGTGACCCTGCGACACACTGCGTGCCCCCTGTGTGCCGTGCTTGC
>EG_transcript_6915
CCCCAAGACAGCGTCCGAGGTGGCTGCAACCGCCGAGTCGACCGCCTCCGCGCCAGTCGTGCAGAAGGGCTCGCAAGGTC
GGGGGGCGGTGATGGCATTGCCAGCCACAGGTCAGCGGGGGGCGAGGGAGGAGGTTATAGTGGGACTTGCCACAAGTTGG
ACGCCGATACAGGCAAGGTTGCGTCTCGTCCCGAAACAGTAAACAATAGGCAACATTGGCATAGGCGGCTTGGTGTGGCC
CAACGGACCTCTCCAAACCATCAGAATTTGGGGATGGAGACTCACCTCCGCAGAGGCCAGGGGCACCAGTGCAGGCAGAG
AAGAGGTCAGGTCAGCATTAGGGGGGGGGGAGGACAAGCAGGGACAAGCTTTGGACCAGTATACTCGGTCAGGACGCGTC
ACCCGTGTCGACACCGCCGCCGCCTCAGCCGGAAGTGGTGAGCCACCGCCGGTAGTCCTCCAGGGAGGTCCAGGCCACGT
ACGTCGCGAAATCCTTGTCGGTGGTGATGAGGAACTGGTGCAGCGGGGGCTGGAGGCGGCCGAGGTGCCGCAGGTACCGC
TGCCGGGGCTTGCCACGTCCCTCGAGGCTGCTGTTCAGGCACCCCGGGCACAGCGCGATGTCCTCCGCCGTGTAGCCGAG
CTGCAGCAGGAACTCCAGCATTGGGCGCAGCTTCTTCACGCTGAAGGTCAGCAGGCGAGGGCACGCCTCCACGACCCGGA
CAGCGTCCAGCCCCAGCTCAGCCAGCAGCTCCACCACCTGCTGGGGGGTGGAGGGGTCCCGCTGCCGCAGCAGGGCCGGC
TCCTTGTGCAGGACGCGGATGGGGTCCAGCCCCAGCCCCCGCAGCCGCGCCGCGACGGCCGCCACGTCCTCCGGGCCGCT
GGGCGACGGAAACGCCGGGTTGAGGGAGCGGAGGAGGAGAAGAAGGTCAGCAGCCGCTTCAGGGCGCCCCAGCTCTTGGG
TCGGCTCTTGGGTTACGTTTGCCACGACGACACGCTGTGGGGTCGGCATCTCGTGTTGTTCGTAAACATCCTGCTCCGAT
TGGCGCAGCGGGGCGGGGCGGGGCTCGACGTACCCGCCGGAGCCGTCGTTGTAGTCCCGGAGGTCCCACGTGCCCTTCTG
CGCGATGCGCAACACCGTCTTGCGCCACAGGACGGCGGGGTCACGCTCCACGCAGTACCCGACGTCCAGGCCCCAGCGGC
GGAGCTGCGCCGCGTGGCCCTCCATCGTGTCGACGCTGCAGCGCAGCACCGCCGGGCAGCGCTGCACCACGCTGCCGGGG
TCCAGGCCTGCCTCCCGCAGGAAGCCGATGACTGCAAACACCCTGGAGGGGGACAGCCGCAGCACGTTCGGGTAGCTGTC
CACCACCCGAGCAACGTCGAGCCCCTCCTCCCGGAGGCCAGCCACCACCCGCTGCATGAGGCTCACCCGGGTCGTCAACA
AACCAGGCTGCGCCTCCAGCACTGCCCGCACGTCCGCCCCGACCGACGCCAGCAGGCGCACCACCTCCGCCACGCGGTCC
ACCGCCAGGGCGTCCGGGGTGGGGCAGCGGCGGACCACCTCCGGCAGGTCGACGTAGTGCTCCGTGCACAGCTGCTGGAG
GGCGCCGTCAATCATGGCCTCGCTGGGGGCCAAGGGCCGGTCGGTGCGGGTGAGGGGCATCGTGGTGGCCATGGCCCATC
GCGTGGGGCTTGGGGGCGGCGGCGGTTGCAGTGGGGTGAGGGGGGAGGGGGGACGGCGGAACAGCCACGCCGCGGCCAGC
AGGAGGGGGAGCAAGCCCCCGGCGGCCAGGAGCCCCAGCGGCGGCGCAGTGCTGCGGGCCGGCCCGCCCCCGCCCGCCCC
AGGCCTCCCCGCCGGCAGCACTGCTGCGGCG
>EG_transcript_7118
GGAAGAGATCCCCTCGCCAGGACGTGGGGAGGCCCCCACCACGGTCCCTGTGGCTTGGAGCCCGGCGGGGTGGCCGCTCG
GCCTCAGCCTGGTGGTGGCGTTCGCGTGTCTGCGGTGGGCGCTGCGGGGTCGGCGGCGGCCGGCGATGGGGGCCCCCGAG
CGCTGGCGGCTGTGTTGTTTTGCGGCCTCCGACGAAACGCTGGATGCCGAGAGGCAGATAGTTGTAACTGGCGAGGGGGT
CGCATCAGGTGGGCTGCAACCTGCGGCTGTTCGCCACTACCTGGAGGCGCTGGGGGTGGACGTGGCGGAGATGACGCGGC
GGTGCCCGGCCGTCGGGCAGCACTCCCTGTCGGAGGTCCAGGCGGCGGCGGAGTACCTGCAGCGCCTCGGCGTGCACGTG
CCGCGGGCGGTGCGGCGGTGGCCGCGCGTCGCGCTGTGGTCGCCGGGCCGCCTGGAGGCGAAGGTGGCCGCCCTGCAGGC
GCTGGGCTTCGATGCTGTTCGCTTACTCAACGTCAGCCCGGCTGTCCTCGATGTGAGCGTGGAGAAGATCAGCCGGAATA
AGCGGCTCTTGGAAGATCTTGGTGTCGACGCGGTGCGGGTGTTCTCCCGCCAGCCGCAGGCGCTCAGCCTCTCCCCGCAG
CGGCTGGCGGCGGCGCTCCGGGACCTGGAGGCCCTCGGGCTGGACGTCCCCCGCGTCGTGGAGCGACAGCCGGCGCTGCT
TTGTCTGGCCCCATTGATGGTTGCCGAAAAGGTGGTTTACCTCCGGCACCTCGGGCTGGACGTGGCGGCGGTGGTCAACA
GCCGGCCGGCCGTCCTCACCCTCAGCCGGCAGCACATTGCGGAGACGGTGGACTTCCTCCAGCAGAGCGGCGCCGATCCG
GCCCGGGTGCTGCAGAAGTGGCCGGCCATCCTTGTGCTGGGACTGGACACCCTCGCCCGCACCGCCCTCTTCCTCCATAA
CGAAGGCATCGATCTGCCGCGTCTGTTGGCTATGCAGCCGTCCGTGCTGGCGTCCACGGTGCAGCATCTGAGCCATACGA
TGGACTTCCTGCGCGGCCTCGGGTTCGACGTGCCCCACACGGTGCGGTACCGGCCGGCGGTGCTCTTCCAGCCGGTTCCC
CGCATCCAGGCCACGGTGCAGTACCTGCAGGGCCTCGGGGTGGACGTGCCCCGCGTGGGCCGGGGCATGCCGGCGGTGCT
GACGATGCGCGTGGAGACGCTGCGGCCCAAGGTGGAGTTCCTGCGAAGTGCTGGACTCGACGTCCGGCTGCTCATCAACG
TGTGGCCACCCCTCCTCGCCAGCAGCCTGGAGCACACCCTCGCCCCCAAGGTCCGCTTCCTCGTCCACGACATGCAGCGT
GACATCCAGGAGGTCTCCGTTTTTGTGGCATACTTCGGCTACAGCCTGAACCACCGCATCCGCCCCCGGTACGAGTATCT
CAAGTCCCTCGGCCTGGCGGACTGCGGCCTGTCGTGGATGCTGTCGCGGCCCGACGCGGCGTTTGCGAAGTCCGTGGCGC
TGACCGACCTGAACCATTACCGGCAGTGGCGGGCACAGTGGTCCCCCTGACCGTCATGACTGCCTCAGCGGTCGTCTGTG
GAGCACAGCCCCATTTCACACCCACTTCCCCGAACCTCATGCGCTCCACGGATTTGTTTGTGCGCTTTATAAGCTGCGTC
CCACACGGCACCGACCACCGCACGTGGCAACCGCCCGTCACCCCCTTCGCCCTGGCCCTTCTCACCAAATCCCCCAAAGC
GACCCTTCCGTGGCGCGCTTCCCGCCTTAGGCGGGTGTGCTGTGGACCGCCGTCGTTCGTGTCACCCCTATTCAGTCCGT
CGATCC
>EG_transcript_7305
CTATTTTTTTTCGTTTATCAACCTTCTAAGCTTAGTATGTCCGATGATGAATTGGAAGATGAAGAGTATGGGGATGAAGA
GTTGGCGGACACCGAGAGCGTGGAGGACGTCGACGTGCCCCACCACCCTGACGATGAACTTGACCTGAGGAACGATCTTC
TTGAAGAGGACATGGCGCAGGCGGAGCAAGCTGGGAAAGCAGAAGGGGGCGCTTTTATCGTGGGTCGCGACCGCAACAGC
GTCGAGTGCTGCGTTTGGATCGGCTTCCCACTGTCTAGCTTCCCCCGGGACCACCTCTTTGCCTGTGGGCTGGACAGCTC
CAAGTCGGTGGCCATCAAGCTGGCGTTCACCGACCCCCCAATGTACGGATCAAAGTGCCCCACCGTGGAGGAGAAGCACA
TCTTCATCCGCCAGACCGCGAAACGCGACTTCTCTGATTTAGGAATGTCCCAATGCGAGCCGTTTGGCTTGTGGTGGACG
CTTGAGCAGCAGCTGTCCAGCCATTTGAAGGCGGCCTGGGTGCTGATCGGCGGGAAGCTGCAGGCCCGCCTGGAGGGCCG
GCGGGAGCGGGAGAAGCAGGCGTCCCGGCGCAACGTGGCGCGGCTGCTGGAGATCCACCCTGTTAAGCGCGCCGTGGCGG
AGCAGGCGCTCATCCAGTCCAACAACCACCTTGACTGTGCGATGGAGTTGCTGCTGGACGAGAAACGGAAGAAGGAGTTG
ATCTCCGCCGCTCAATCGCGTCCGCCAACGTGCGAGCCGAGTGAGAATCTTCTCATGAGCAGCCTGAAGTGTGTCCGGGA
TGGGATTGAGAGGTGTGCAAGGTACTGCCTGGTGTGCCAAACGCCGCACCCCCTCGAGCTCCTGAAGCCGACCGTCTGCT
GGCGGGAGCTGTGCAACTTCCAGCTGACAAACATGGGGCTGGGTATCAATGTGGAGAGCGAGCTTATCAAGTATCCGCAA
GCATGCGATTTGCTGATCAGCATGACAACTGGTGCATCGTTTAGTGGGCGTCATTTCGAGCCATTCCCTACCGTGGAGGC
TTGGACCAATGATGCCAATGGAGCTTCCACAAAAGTAGTATTTGACCGCACCCGTCCCCGAGAGGTCGGCGAGGTGTTGC
AGAAGTGCCCGTCTGTGGCGAACATGGCAGAGATGGTGAAGAAGGGCCAGTTGCGCGAGGAGCTGGAGGCCATCCACCCG
CTGCTTTACAAGCTGCTGCGGTGGATCATGGGGACCAACCGCTGCCACCTCCACTTCGTCGCCGACAGCGCCACGCGGGT
GGACGGCGTCCACACGGAGCACCAGTTCATCCTGCGCTCCGCGCCGCCGGAGCGCGAACGGCGGTTCAAGCAGCTGAAGG
ATTTGCAGGACCGCGGCTCGTTCTACGCCTTTCATGGAAGTGGGCTTGGAAACTGGCACGCCATCCTGCGCCTCGGGCTG
AAGAATTTCAGCGGGACAGAGAAGCAGTCCCACGGCGCGGTGTACGGGTCGGGCGTGTACCTGTCGGTGGACGCCGGCAC
GGCCCTCTTCTACGCCGGCCACGGCCATGTCGGGCAAGGCTGGCAGAACTCGCAGTTCGGGGCCGCGGTCAAGTGCATCG
CCCTGTGCGAAGTGGTCAACCACGGGCACAAGGACAAGCAGTGCCCCGGGCAGCTCCACCGGCCGAAGTGCAGGCACACC
CCGAACTCCCCGCACTACCGCGTGGAGGACGAGGAGCTCGTGCTGACCCGCTACCTCTTCATCTACCCAGCCAGAGTCAT
CACGAGCTCCGTGCTGGCGAAGGACCTCAAAATTCCGAAAAACGCCACCGTCTAACCGCCCCC
>EG_transcript_7306
GGCCTCGGCGCCACCGCCGGGCGGGGCAGCGACCCCTTCCTGAACCATCACGCAACCAAGCATGGCCCTGCCACCACCTT
GGCTTCCTCCGCGGCCTGGTCGTCCCACAGAGCCCGACCCCTCTCTGCCCCGCCGGCATTCCCCGGCGACCCCAACGGGC
CGACCCAGCAACGTTTCCCAGCCGGCCGGCCGGTGGCATCCTTCTCGCATCGCGGTTCCCCGTCCCACCCTACCAGGCTG
CATGAGCTTGTGCCAGACCTCACCCGTTGGCTGGCCGACCCACTCCACCGCCTCGGCCTCCCGTGGCTTGTGGGCCTGCC
CCTCCTCGCCGTGGGATGGCAGTGGGCCGGAGGGCCACGTCCAAAACCATCCAGCCGCCCCATGTCGGTGGCCCTGGCTG
CTGCCTCTGGCCTCCCTGAGCTGGAGGACCTGCATCGCCCGGGGGACGTCGTCAACGGCTACGAGGTCGTGCGGCGGGTG
GGCAGCGGCTTCAGCAGCAACACGTACGAGGCGCAGGCGTCCACTGGGGAGCGGGTGGCCCTCAAGGTCATTTCGCTGCG
CAAGATGGGGGGCTGGAAGGCGCTGGACCTCTTCGAGCGGGAGGTCAAGGTGCTGAAGGCGCTGCAGCACCCGGGCGTGC
CGGCGTACCTCGACAGCTTCGACGTCTCCCTCGAGGGGGACGTCCTCTACTACCTCGTCCAGCGCCTCGCCACAGGGCAG
ACCCTCGCCCAGCTGGTGGCCGACGGCTGGCGCCCCACCGAGGCCCAGGTGTATGACGCAGGGCTGCAGTTGTTGGGCAT
CCTGGAGTACTTGGGGAGTGTCTGGCCGCCGGTCGTGCACCGCGACATTAAGCCAGAGAACATTGTGGTGGATGTCTCCG
ATGCCGCGGCGCTCAAGGTTTCCCTCGTGGACTTCGGTGGGGTGGTGGATGCCGCCAAAGTGGGTGGTTTTCAGTCCACC
GTCGTCGGAACCTACGGGTACATGGCCCCGGAGCAGTACCGAGGGCAGGCCAGCCCCCGATCGGACATCTTCGGCGCCGG
TGCCACGCTGCTGTTCCTCCTCTCCGGCCGGGCCCCGGCGCAGTTCCCGCAGGCGCGGATGCGCCTCGTGTTCCGGGACA
CGGTGGACCTGCCGGGCCCCCTGGCGGCGGAACTGGAGCGCATGCTGGAGCCCGTGGAGGAGGACCGCTATGCCTCTGCG
GCGGAGGCGCTGGCGGCGCTGCGGGCAGCCCAGGCGGGCGTGCTGCTGCCTGCCCAGGAGCCCCTCAGCCACCCGCGGCC
GGAAGGCACCGCCGTCGCTCTTCGGCGCAGCGGCGACCGCCTGGAGGTCTCCCTGCCATACGGCACGGTTGGCGGGGACG
TGGTGGGCACCGCAGCCTTCACCGTGCTGTGGACCTCCATCGTGGCGATATGGACCCGCTCCGCCCTGCTGGCAGGCGCC
CCAGTCCTCTTCCTCGCGTTCTCGCTGCCGTTCTGGTTCACGGCCGTGTCCCTCGTGCGCCAGACGGTCGACCTGGCGCA
GAAGGGGGAGCCCGCCCCCGCGGCCACCGTCGACCTCACCATCGGGCGGGAGGCATTCACTGTGGCGTACCGCGTGGGCC
AGGAGGTGGCACGGGAGCTGCGCGGCCGGACACAGCGGCTGCGGGGGGCGGAGGTGGTGGACCGGCCGCTGCCGGACGGG
GCGGTGGGGCGGGCGGTACTGCTTGAGGATGGGCGGACGGAGTACTGGCTCGGGGAGGGCCTGGCGGAGGCCGAGCTGCA
GTGGGTGGCCGAGGAGATCCGACGGTTCCTGGACCAGACTGCGCGATACTGAACCTGGCTGCC
>EG_transcript_7568
ATTTTTTTTCGGTTGCTAGCATTTTCTCCCCACCCTCTCTCTCTCTCTCTTCCGGCTGGATGTTGTTGTGTGACACTGGT
TTCCAGCTTCATCGAAAGGGACTGTTGCAGAGCCTGCTGCCAAAGGTCAAGCTATGTCTCTCCTTGAGGATTAATACACG
TTGTTTGTATCCTCTTTTTCACATTGATTCCCCCGCTGTATGGAATCGTGAGTGGGCTTTTGCAGCAGTGTTGGGGAGCA
GACAGAAACACGGATTCACAGCCCTGAATAGCAGCATTGATGCAGGAACCCTCCCATGCATCGAGGTGCAGGAACACCTT
AACCGTTATGGCATCGACATACAACAGGCAGTGACGCGCTACCCACCACTCCGGCATTACAAACTGGAAAGAGTGCAACG
TGTGACCTCGTACCTGGAGCATCTGGGGATTGACGTGAGCCGGGTGTTGTCAGCGAAGCCTGCCCTCTTCGCTTGTGATG
TCACTGGCATGGAAGAAAGAGTGCAGTTTTTGCGCAGCCGTGAAGTGGACATTGTCAAGACAGTGAATTCCCAAGCAGGT
GTCTTCACCCAACGTACATCAAAATTGCGCCAGAAGATGGATATCATTGGCTCAAATGGCCGAAATGCTACACATGTGGT
GAATCGCTTTCCAGCTGTTCTACGGGCTTCGGTGGATATTTTGACTGCCAGCTATAAAAATGAACCATCAGCACAAAGCG
GAAAGCAGAAACACACAAGTCTTCTTCGTTCATTTGGGCTGGATGCAGACAAGATATTGTCCAGACACCCCCAGCTTAGT
GTCGTCAGTGTTGAGAGCATGGAGCACCGCATAAAATATTTGCAGAACGAGGGTATCCCCATAAAAGTGGTGAACAATGT
TGCCCAAGTTCTGGGTTTTCGAGTGGAAACTATACAAGAGAAGATATCATTTCTGAAGGAGAACGGATTTGAACCCGTAC
GACATATCACATCGATCCCCAGCTTTTTAGGTTTCAGTTTGGATCATAAGTGTAAGCCAATACTGGATTTCGTGCTGCAC
GACATGGGCCGCAAGCTGGCCGAGGTGGACGGCTACCCCCGGCTCTGGGGCCACAGCCTGGAGCACCGCATCAAACCCAG
AGGGTTGCTAAAGGCGAAGGGACTCCGCAGGGGATGCAGCCAGGGACCCAGCCAGTTTTCGTCGAGCCCCCCTCATCAAC
AAATTTCGATCTCTTCCAGCAGGAGAGGGGGGTTGCGAACCGCAAAATCCCGCATAATCCTTCACAATGCCACATAATTT
GTTCTAGGGGGAAATAGGAAAATGAAAGGCTTTGAAAAGGCCGAGGCTGTTTGTTTTTGGTTTTAGAAAACATTTTTTGT
AATTTTCAAATTGTACGTTGTTTTTTTTTCAGCAGCAATTTTAATTAAGCTTTATTCAGGAAGAAAAATTTCGCCCACGC
AAACCCACATAATCCCATCCAAAAAAAAATTACTTCGGCAGGGCCCCTTGGATGCTTTTTGTGTGATTTCGGACAATAAG
TGCTCTTTTTGATTTATTTTTCTCCAGTTTCATCGGTTTTGTTATTTGTCTTCTTTTTTAATTTTGATCCATTGTAATGT
GGAGGAGGTGTTATTTGGGTGGTCAATGTTGGTCCTCAGGGAGACAGGGAAGCGTTTTGTTTTGATGCAGGTGGTTGGGG
GGTTCAACCCCCCCTCCTCCTGGGGATCAATGTGGTGGGGCGCTGCTGACCACCCCTCCCCAGGTGGAGGGTGGTCCGAC
ACCCCCCCACCCAGTCATTATTTCTAAGGCGAA
>EG_transcript_7684
TTTTTTTTCGTTCTTCTCACCACATCTCGATCATGGGCAAGGACTATTACTCCACCTTGGGTATCTCAAAGACCGCCACT
GAAGATGAGATAAAGAAGGCCTACCGGAAACTGGCCATGAAGTACCACCCGGACAAGAACCCCGACGACAAGGATGCGGC
GGAAAAGAAGTTCAAGCTGGTTTCCGAGGCCTACGAGGTGCTGTCCGACCCCGAAAAGCGGAAAATCTACGACAAGTACG
GCGAGGAGGGCCTGAAGGGCGGCCTCCCGGAGGGCGGGCCGGGCGGCCCTGGCGCCGCGGCCGGGGGCTTCCCCGGCGGG
GCGAAGTTCACCTTCCACTCCAGTGACCCCCGGGAGATCTTCCGGCAGTTCTTCGGCGGCAGCTCCCCGTTCGACCTCGG
CGGGGAGGGGATGGCGTTCCAGTTCGGTGGCTTCGACTCCCCGTTCTCCTCCCCGTCCCACAGCCCCAACACGTCCCCCT
CCCGTGAGCGGCCGGTGGTGGAATTTCAGTACTTTGTCAGCCTGGAGGACATCTACAAAGGCTGCCACAAGAAGTTCAAC
GTGGACCGGCGGACGCCGGACGGCGGCATGGACAAGAAGCTGTTCGAGTTCGACGTGCTGCCTGGGTGGAAGAAGGGCAC
GAAGGTGACCTTCGAGAACGAGGGCGGCGTGGCACAGGGCTATCCCCCGACCGTGAAGGCTGACCTCGTCTTCATCCTGG
AGGAGAAGCCGCACCCAACCTTCACGCGGGACAGCAATGACTTGCGGGCAAAGCTGGAGCTGTCCCTGTCTGAGGCTCTC
CTGGGGACGAAGAAGGTCCTCCAGACGCTGGATGGTCGGGCGCTGCCCATCGACGTGCCCGCCTGTATCCAGCCCGGGAA
ACGGCTGCGGGTGTCGGGGGAGGGCATGCCCATTCGCAAGAAGGGGGCCATGGCGGACAAGGGGGACCTCTACCTGGAGG
TCAGTGTCCGCTTCCCCAAGTCCCTCACCCCCCACCAGCAGGACCTCGTGAGGCAGCTTGGGCTGTAGGGTCGCGGCCAT
TTATTACGAGCCTCCTTGTCGCCCAACCTCTGCAGCCCATCCCCCTGTCACATCACTGGCAATGAATAAAGGTCATCTGC
GCTTCGTCCCAGGTGGCAATTTTGTCCTTTTCACACTTCAGAACCTTGCCTTTTTGCCCCCCCTCCTGCGACTATGTATT
ACCCTCATGCGGAGATTGTGGCTCCTGAAGTATCACCTGTTGCAAACTTGTGCACAGCACATTTGTTGTGTTTTTTGGGG
GGTGGGTGTGGGACAGTTTATCATTCAAAGGGTGTCAGTTATGAGAATTGTTATTTTGATCGTTATCATTTCCAGGCCTG
TGGTGTTTCCCACCCCCAATAAGTTGCATTGCATTAGCTGGCTGAACTGTGTGCAATGGTCCCCCTCCAAAATCATTACG
ATGCAGTTGCGAATTGATATTGACAAACACAGACTACAGTGTTTTTCACCCAGTCAACCACGACTCCAGAAAGAAAATTA
GGTTTGGGGGTGTGCCCTTTTTGAGCTTCTGCAAAAAATGAAAAACATTCCCTTGCCCAGGGCAGTCCACACAGAACGGG
TTTTTAAAAAAAACTGAAACCGCCCCTTCAAGGGCCTCCCTAATGCCCTTAATGTCCATTTATTATATAATGGCATGTTA
CATTATATTCTGGCGTTATGCCACATCGTGGTGTGTAATGTTTGCTTGTTACGTAATGTCATTTTGTTACGTTATGTTAT
GTTATGTCATGTTATGCCA
>EG_transcript_8248
CATTTTTTGGCGTTTTTTCGGTTCACGTGTGCAATTTGGGGTTTCACGGTTGACCTCGTGGCCACCGGGGAAAACGTTGA
AAACACCCGTTGAAAACGAGATTTTGAGCACGCTGCCGTGGAGGCCGGCAGCCGGAGCGGGCGAAAAGCGTGTCACCATT
GCCGGGGTGTCTCGTCGCCGGCGGGGCGCGCCGCCGCCATCCCGGCACCGGTGCGGGCGGACTGCTGCCGGCGGCGCAGG
CGTTCGAGGGCGGAGGGGCTGAGGGTCTCGGCGGCCCACTGCCGCCCCTCCGCGGCGGCCCACGCCGCTTTCCAGCGGGC
CCACTCCTCCAGCGACAGCCCCACCGTGCGGCAGAACTCCGCGTCGGAGAGGCGGAGGTGGGCCAGGTCGTCGGGGCGGA
GGCCGTGCCGGCGGAGGAGGGCGGTGCGGGGGCCCAGCTTGTCCGGCAGGGAGGCGCACACCAGGTCCTTGCCGTGCTTG
ACGATGCGGGCGCGGTCCAGCCCAAGCTGCTCCGCGAAGAAGCGCCACTTCAGGCGCAGGGTGTCCGGGTGGTACCGCAG
GACTTGGGGGGCCCGGTTCACGAGGGCGGCGGCCTCGGCGGGGCTGAGGCCCAGCGACCGCAGCGCCGCCACGGCGAGGG
CGAGGTACCGCGGGGCGATCAGCAGCAGGCGGGGGCACTGCCGCACTGCCGGCGCCATCCGCTGGGGGCGGATCCCGGCC
TCCCGCAGGGCGGCTAGCTGGGCCTGGAGCTCCCGCGGCCTCAGCAGGAAGACCCCCGGCTCCCGGCGCAACACTTTGAA
CAGCTGGTCCCCAGGAACGTCATGCCCTTTCAGCGTGCTGCATGCTTCCCGAATGCACTCCGCCGGACTCAGCAAGAGTT
GGGGGCAGTGCATCGCCGCCCGCTGCAGCCAGGGGCCGCGGAGGCGCAGGCTGCGCAGCAACTCCATCGTCTCCCGGCAG
GGCCCGAACGCCGGCGGTGAGTTCTGGGTGGCGGTCTCCAGCAGCCGCTGCACGCCCTTCTTCGTCACGTCCTCCCTCTG
CCACAGCCGGATGACCTCCCGCAGCGTGGTGTAGGGGGACTCGGGGGTGGCGGTGGACCCCGTCACGACCGCCGCTGGCG
ATGCTGGCAACCGTGAGACAAACCGCTCACAGTCCTCTGCCGACCACTCCGTGGCGTGGCGCAGCGTATGCAAAGCATCC
TCCCGGGAGGCAGGAACTACTGGCTTTTGCACCCAACGGGAGGGGTCTGGCCGCTTTGCTGTGGCCGACGGTTCATCGAA
ACCGTCGTCCTCCACTTCTGGTGTGGGCGGAGGCCGACGTGGCCGCAGCTGACGGGGGCGGCCCCTCTCTGGGCGGCCTG
TGGCGGAGGGAAGATCCTCGCCGGGGCGGGCCGCCCGGCCGGCGTGCCGCCCCTCAGTTCCCCACCCGGCAGGTCTACGC
GCCGGGCCCTTCTCCTCGAGGCGGGGCGGTGGCGGTCGGTGGGGCTCCCCTTCGGGCGGGGCCGGGGTGGGGGTCTCAGA
GGGCGGGGGCGGGGGCTCCCGGTGGGTGGCGATGGACTGCCACCACGCCTCGACCCCTGCTCCGGATCGCGTGGAAACAG
CGGCCAATGCTGGCTGCCGGCTGTGGCGTGCCTTGCCCGCCGCCTGTGCAGGCAGAGGCAGGCGGCGGATGGAGCAAAAT
GCGGCACGAAGGGGCGTGCCGGACATCGCGAAAAAAAAT
>EG_transcript_8320
TTCATGAACTGTCGCACAACACTAACACTGTCAGATGTGACCAAAACGCACTGGTTAACATCCACTTGGGACAAAACCAA
TTTGCAGAGGAGGGTGAAAAAGGTGTGGCGAGGTCAGTCAGTCCCAACCTTCCAAAACAAGCGCTTGTCATACGACGCCA
GCCCGTGCACGCCGCCCTCCATCTGGGCGCTGGTGCTGCGCCGCTCGAAGCGCAGCGTCCCGTTGAGGCCGCGCTCCCGC
AGCGCATCGAGGGAGGCGCAGCCCGCGTCCTGGCAGCCGTGCTGGAGGCCCTTTAGGACGTACGGGATGAAGGTCAGGAC
GGACCCCTTGTCCACCACGGCGCCCTCCACCCCCTGGGCCACCTTGATGGTGGCCTTCTCAGAAAAATATCGCTTTGAGC
TCTCGGTGCTCTTCTTCATCGCACCGATGCTGCCCATCCCGCGGTATTTCTTAAGCCGCTGCCCCTCCTCGTTGTAAAAG
TATTCTCCTGGGGACTCTGCAGTGCCTGCAAGCATCGACCCCATCATGATGCACTGTGCCCCCAAGGCACACGCCTTCAT
GATGTGTCCGACATTGGAGATTCCACCATCGGCAGTGACTGGTACACCACACTGCGACGCATAAGAAGCCACGCAATACA
CCGCTGTCCCTTGGGGGCGTCCGACGGCGCAAACTTCTTGCGTAATGCAAATAGAGCCAGAACCCATCCCAACGCGGAGG
CCATCTGCACCGGCCTCAATGAGGGCCCGGGCCTGCTCCTGTGTCACGACATTGCCGGCGACCACCTCCAGGTCGGGGAA
CCGCCCCTTGATCCACTTCAGCATCTCGATCTGGTACGACGAGAAGCCCTGGGACGAGTCCACCACGACCACATCGACGC
CTGCGTGCACCAGTGCCTGACACCGTTCGCGGTCGTCAGGGTGGGTGCTGATGGCGGCCCCGCAGAGCAGCTGGTTGTTC
CGGTCCAGGGAGGCCAAAGGGAACGTCTGTTCCTTCTTGAGGTCGGACTTGCTGATGAGTGCCACAAGCTCAAACGAACT
GTTCACAATGGGCAACTTCCCCTTTTTGCTTGCTTTGAGCAGGTCCTGGGCTTCCTTCAGCGTCACCCCCTCCTTGGCCA
CAATGAGGCCCTCCTTAGGGGTCATCACGCTGGACACCTTTCGGCTGCGTTCACCCTCAGGGATAAGGTCCACATCACGA
GAGGTGACAATGCCCAATAATTGGCCACCCAGTCGGCCAGTATCTGTGACAGGGATGCCACAAAAACCATGGAGGCGCTT
GCACTCCAGCACGTCCTCAACTGTGTTGTCAAGCGACATTACAAAGGGATCGTGGATGAACCCGTGGCGGAAGCATTTGA
CCCGGCGAACCATCGCCACTTGCTCCTCTGCGGTGTTATTGTTGTGAATGATCCCAATTCCACCCAAAAGGGCCATACTG
ATGGCCATTGAAGCCTCTGTGACAGTGTCCATTGGCGAACTAACAAATGGAGTCTTCAGTCGGATCTTTCTTGTGAGTGA
ACAAGACGTTTCTACCGCATCTGCTGGGAAGTCAATGTATCCAGGAAGAAGTAAGATATCGTTGTAAGTGAACCCAGATC
CATCCTCCACCAACTCTTGAGCACTTTTACCATCCAATTTCACAGGAGGGAGTCGAGATTTTGGCGATGGGTCAGTCTTC
TTCCCCTTTTCGGTTGTAGATTCCTCCGTCTTT
>EG_transcript_8499
TTTTTTTCGGGGATGGCGCCCCAGGGCCGCCGGGGAGCGGCCCGATGGGGCATGGCGGTCGGGCTCCTGCTTCTCGCCGC
CGCCGCCGCCGCCACCACAGCGCTGTGCCGCGCCGCTGCGGCGCCGGCGGCCCTCGCCGCGGTGCGGCGTGGCCCGACCC
ATCCCCCGCTGCCGGCAAGGCTTCGCGACCCCGGTCCGGCGCTCCCTGCCGCCCGGGGCCGGCCACCCAGGCAGCCCGTC
GCCGGGAGCCCCGCCATCACCTCCCTCCACCAGAACGCTCCCCCCGTGCAGCTCCCATGGCAGTCCTCCGCAGGACTTCT
GGCGGCAGGATCACTGATGGGTCTCGTGGGCCTCCGACTGGTCTTCAACGGGCTGCCCTGGCTGCGAAGAAGAACCCAGC
GGTGGGGCGTGTGCTCGGCAATGGGGCAGTTGGAGGACCTTCAGGCCACCCCTGTGCCGCAGCTGCCAGGGCTCTCCCTG
GCCATCCTGGCGGAGCACGGGGTGTCCGCCCAACGGGTGTTGGCCGCCTACCCCCCGCTGGGCGGCTTTTCCGCGGAGCG
AGTGGAGGCGGCGCTCAGCTTTCTGGCCCGCCTCGGCGTGGACGTGCCTAAGGTGCTGCTGAAGTACCCCCAGGTGCTGG
GCCGCCCCCTGGCAGAGATGGAAGCGATGGGCAAATACCTGGGGGACTTGAAGCTTAACGTCCCCCGCGTTATTATGTTG
TACCCTCAAGTGTTCGGGCTGACCTTAGCCAACGTCCAAGCCAAGGCGGCGTTCCTCCAGTCCTGCGGCCTGCGGGTTCC
CCGCGTCCTCAACCGGCACCCGGCGGTGCTTGGGCTCCGCCGGGAAAGCATGGAACGGACCCTGGCGTTCCTGGCCAGCC
TTGAGCTGAGTGTTCCCGGCGTGGTGGAGCAGATCCCCCAAGTCCTCTCCCAGAGCACGGATCACCTCCAAGAGTCCGTT
GCCTTCCTGGAGCAGCTGGACTTGGACCCCCGAAAGGTGATCCAGGCAAGGCCACACGTGTTGGCATACAGCCACACCAA
CTTGCAGGCCACGGTGACGTACCTTCGCAGCATTGGCCTCAACCCCATCACCATTGTCCACCGGCACCCCGCCATCTTTG
GACTGCGGGTCGAGCACCTTCAGGAGCGGATCCAGCAACTGCAGTCCGCCGGGTTGGACGCCCTCCGCGTGGTGGCGGGT
AAGCCGCAGGTGTTGGGGTACCGGTGGGAGAAGGTGGAGGCGACCCTAGTGTACCTGTCGTCCCTTCAGTTGGACGTGGT
CCCCTTCGTCAACAGCTTCCCAGCCGTGTTGGGGCTTAGCATCGAGGCCAACCTGAAGCCCAAGGTGGCGTTCCTCACCT
CCCGAATGGGGTGCCCTACGACGGTGCTCGCGGAGCATCCCCCGTACCTCGGCTACAGCTTGGAAGGCCGCATCCGTCCG
CGCTACGAGTTCCTGGCCAGCCTCGGGCACCCCCGGGGCTGCAGCCTGTCCCGGCTGCTCTCGCTGTCCGACGCGAACTT
CGCCGCCCTGGTGGCGCTGACCCCGCTGGAACACTACCTCGCGTGGAAGTCCGATGTGTGGGACCCTCGGCACTCCTGCC
GGCCGGCCACCGAGGCACACCCGCTGTAGTCCCACTGCGCGAGTTGCAATCTGTGTGTGCATCGATGGAGACAATTGCAA
CCTCGATTCTTTTGGC
>EG_transcript_8533
ATTTTTTTTCGCCGTCCCGCCCCCGATGTCTCCCAGCCCCGGGTTGTGGCCCGGCCACCCCGACCGTATCCGCGGGGCCG
GTGGTGGGCCGCTAGGGGCCGTGCCCCGGAGGTGGCTCATCCCGGTGTTAGTGCTCGCGTTCATGGCGATGGGGCTGTCT
GCTGCCCATGCTCGACCGCCATCCACGTCGTTCTGGGCCCGGCACCACCCGGCCACCCTTCCTCACACGCAGCTGCCGCG
AGCTGTTGCGTGGCCGGCGGTTGGGGGGCGAGCCGGCTGGGGCTTAGGACCAGCCGCGCCAACGGCCCGTGGAGCACAAG
CGCCGCCACATCCTGCCGCAGCTGCCGCCACCACCAGTCTGTGGGGTGCCTGGCAGCCGGTCAGTGTCCTGTCCGTGCCG
CTGCTGCTGCTGCTGCTGCCCCTGGCGGCTGTCCTCCGTCTCACACACCATGGACAACGTGCGCAGTGGGGGATGGCCAC
TGCCACAGCGGAAGGGGACGCAGCCCTGGACCGGAAGGAGGAAGCGAGGCGCATTCGGATGGCCTTGCTCTTCCCACCGC
CTACCGACCTGACGGGGATGGTGCTGGACGAGGCGGTGCTGCGGCACTTTGACCTGCTGGAGGTGTCCACCCCGCGGCTA
TTGGCGTGCCCGCAGCTTCGGACTTGTAGCATCGACGCCCTGCGGGCCACCCAGGAACTGCTGGAGTCCTATTTCGTGGA
CGTGCCGTGGGCCGTGGGGGTCCACCTGCCCCTCGCCTTCCAGCCCGCGGAGGACCTCGCTCCTCTTGCCTCCCTCCTCG
ACGAGGCCGGGGTGATGGTCCACCGCGCTCTGTTCGCCATCCCGCGGCTGTTCGACAAAGACGCGGGGGAGGTACGGCGC
CTGCTGGAGGTGCTGCGGACCAATGGAATCCGGGTGGGCGACGCCCTCAACGAGGTTCCCCACATCCTGAACGTCGAGCT
GCCGACGCTGCAGCATCGCCTCAAGTACCTGACCGACCTGGGGGTGGACGTGGCGGTCCTCAATGCAACTCCAACGGCGC
TGCTGCGGCCCAGCTACTACGTGGCGGCCGTCGCCCGGCGCCTAACGGAGCTCGGCCTGGCCGCGCCGGCGGTGCTCGCC
GCGTCGCCGCAGGTGCTGGTGGAGGACTGGGAGGCGGGCGTGCTGCGGCGGGTGCGGTACCTAACAAAGAAAATCGGGGC
CCCCGTCTCTGCCATCAACGGCTTCCCGGCCTATTTGGGGCTGCCATTCCGGTCCGTCATCCGAGCGCGGTATGAGTACC
TCCGGCACCTCGGCCGGCCGGGCCCCCTCCCCCTGCGGACGGTGCTCCAGCCCGCCGACCTCGAGTTCGCGCGCCGGGTG
GCGGACTCGACGTTCGAGGCGTACATGACGTGGCGGTCCAAACGCACGTGGCTGGAGGAGGCGCCGCCGCCCCGCCCCCA
GAAGCAGCGCGGCCGGCCCCCGTTTGCACTCGTCGGCGAGCCTGTCCTGCCCCGCTGACCGCGTTCCACTGCCAGCATGT
CTGCCTTGACGCCCGCACAAAAACATGGTCCTATTGAGGGTCTGCCTCGCTTGCCACGTTTGGCACAAATAAAATTTCTT
TCACTGCCAGCTCGTGACCTGCAGACGACACCTTCGTGTGGCTGTTGACTGACCCCTCCTGTCCATGTCGACACGGCTCG
AGATGAACACACT
>EG_transcript_8645
ATTTCATCAATGTCGGCTGGACTGCTGCGCTGCGCAGCCCTCGCAGCGGCCGCCTGGCTCGGGCTCAGTAGCCCCTTTTC
TGCAACGGGCGGCGGCCCAGCGCAGCAACTCCGCACGGCGCCCCTCCGCCTGTTCCCCGCCATCACGCATCGGCCCGTCG
CTCTCCCCACCAGTACCGCCGCTGGCACCATCCGACCCAACCCTCCTGCCATGGCGATGGGACGCCCTCCACCACCACAG
CAGCTTGCCACCGCCACTCCCCCAGGCCGGCCTCCTTCTCTGGCGTGGGTGCTGGCTGCCGTGGCAACAGCCGGCGTCAG
CATCCTTCTCGGTCTCCTCTTCGGGCTGCGGCTGCCACCGGGCCCCTCCCGCCGCCGCCTCCCCCCCGGTCCCCTCCGCC
CCCTCAGCACCTCTTCCCCCGAGTGGTGTGCCTTGGCCGCCGCCGCGTCGCCCCGGCAGTCTGCCAGACACAAGCCCTCG
GACGTCGCCCCCCTGCCAGGTGAGGCCCCCGGCAGCGGCTCGCCCGTACTCATGCCCAACGCTGACGTGCAAGATCTCCT
CGATGGGTACTTCATTGATGTCCAAAGGGTGATGCGCCGCTGGCCGTCAGTGGTGGTCTCAGATGCGGCCCAGGTGGAGC
GGGTCACGACCTACCTCGCGGGGCTGGGGGTGGATGTGAGGCGGGCAGTGGAGAAGTATCCACGGCTGCTGGGTGGTCGG
GTAGAGGCCTTCGCTACGGTGGTGCAGGTCCTGAAGGACAATGGGGTCGACGCTGTCCGGGTGGTTAACCTCTACCCTGA
CGTCTTGAGACGGCGTGCGGCCACGCTGCAGCGCGTGATGGACGCCATCGTCCGCTGTGGTCTTTCGGCGGCGGAAGTTG
CCCAGCGCAAGCCGAGTATCTTCCAATCCTCCGCCGCCGCCATCTCCTCACTCCAGGCGCTCCCGAAGGCCCCGAAGCAG
AGCGGCCCGCTGTCGCCGCCGGTCAGTCCCCTTGGAGCCGCCGACCCCCGGCTGACGCTGTTGGCCTCCCTGGGGCTGGA
TGCGGACCAGCTGCTGCAGAAGGCGCCAAATTCAGTTTCTCTCAAGTTTGACAAGCTGCAGGCGGTGGTCGAGTATCTGC
AAGGACTGGGCGTGGATGTCCCGAAGTTGCTCCGCCGGAACCCCCGGGTGCTGGGCCGCCGCCCCGAGAGCATCGAGCAG
CGGGTGCGGTTCCTCTCTGCACACGGCCTCGACGCGGTGCGCCACCTCAACGGCTGCCCCACACTGCTGCAGCTGGACAT
CGAGCGCCACCTGCGGCCCACGGTGGCCTTCGTGACGGAGGAGATGGGGCGCCCGCCGGCGGACCTGGACCGCGCGTCCA
ACCTGTGGACCTACGACGTGGCCGGGCGGCTGCGGCCCCGCTTCTTGTATTTGCAGTCGCTGGGCATCTCGCCTCGTTCC
CTCAGTACGTTTGGCAGCTACTCCGACGAATGCTTTGTGGAGTACTACACCGACTCCGAGGACGTGCAGGACTACTACGC
TTGGCGCCGGCGGAATGGCTACCCTGTGCCAGTGGCCTCGCCGGACGACACTGTGGGTCTGACTTCCACCGCGACTAATG
CTCCACCCGCACTGCCATAGTCCAGCCCCACACCGGCATTCTTGCGACCAGTTTCCTGATGGAAATACTGTTTCGTTAAA
AAA
>EG_transcript_8890
ATTTTTTTTCGGTTTTTTTCAAGTGCTCCACTTGGAAAATGGGCCTTGAGTATGACGCCTGTCCCTTGGCACCTCGCGGT
CGTGGGCTTGCTCCTCGCCCCTGACCCCATCCATGCCGCCCCTGTTCCGCACGCGTTGGGGTCACCGAAGCTCCGCACGG
CAGTGGTGTCTGCCGGATCCACGCGGTCCATAACCAGCGCTCCTCTCCGGCGGCTGCAGCTTACTCCCTGCAGGCCACTT
CCGAGAGGGGAAATACCTCCGGCAAATAGCAGTTTTCGCTCTGCCCCCACCCCATGGGCGGCCTGGGGGCTGCCCTGCCT
CCTGGCCGGCGTCGCCCTCGGCCTCCTCGGCGCCGGCCGGCCGTGGACGTCAAGACGGTGGCTCGCGCTGTCCGCGGGGC
CGGCGGAGGTTGACACGGGGGGAGCGCACCTGCCGGTCGACATTCCAAACACAGCATCTCCGAGACGCTCAAAGAGGCCC
CAGCTCACAGACGAGACCCAGGCTCTGCTGGAGGGCCACAGGCTGGACGTCTCCGCCCTCCTGAAGGCGTATCCGAGCCT
CGTAGCCAGCCCGACGGAGTTGATTGCACGGCGCATCGACAACCTCACCCGCCTGGGCCTCGACGCGCGAGCCGCCGTCC
AGGCCGAGCCGAAGATTCTGGGCGCTGGGGAGGCGATGGTCACAGAGACGTTTGTCCACCTGCAGGCGCGGGGCTTCAAC
GTCGCCAAGCTGCTGAAGAGGAGCCCCGCTCCCCTGTGCTTCACGTGCAACAAACTGGAGCGCACCTTCCGGGCCCTGGA
AGCCCACGGCTTGGACCCGATCGTCGTGGCCACCAAGTGCCCCTCCGTCGTGGGGCTCGCCGAGGCCAACATCATGGCGC
GGGTGGAGTATCTCCGTGACGTGGGGTTCGACTACAAGCGGCTGTTGACCGCCGTGCCGGCAATATTTGCGATCAGTGTT
CCAGTCCTGGAGCAAAAAATCAGCTTCCTCAACGGCCTGAATATCGATCCCATCCGGGCGGTGTGCCGGATGCCGGGGAT
CCTCACCTTGCAGGCGGCCACCCTGGAGCGCAAGGTGCAGCTGCTGCGGAGCCTCGGCCTGAACCCCAAGCTGGTGGTGG
GCCGCTTCCCCCCCGTTCTGATGAAGTCAGAGCACAGTATCGAAGAGCGGATGGAGTACCTCCGGAGGCTTGGGCTGGAC
GCACACAAGGTGGTCCACACATACCCTCCTGTGCTCGGTCTCGGTCTTGGGAATCTGAAATCCAAGGTATCATTCCTGCT
GGAGGAAATGCGGCTCCCCATTGAGGTGCTGAACGCCACCCCGGCGTACTTCGGGTACAACCTGGAGACCCGCATCATCC
CCCGCTACCGCTTCCTGGTCTACACGGGCCGCGAGCTGCCCCTCTTGTCCCGGATCCTGACAGTGTCGGAGGCGCGGTTT
GCGTGCGAGGTGGCCCGGCGGTCGCTGGCAGAGTACCTGGAGTGGAAGCAGCAGCACTGTGGCCCGCCCCGCACGAATCC
ACCAGAGACCCATCATGAGCCGCTGGATTCCTGACCGTGTCCAATCCCTGTGATCGCCCGGAACCCGGCGTGCGGCGATT
TCTTGATTGCCGCAGCCCGAACCCCCCTTGGCAAGGTTGACTGGCCCAACCCGAAGCGACG
>EG_transcript_9338
CAGAAAAATTTTTTTCTGCGGCGTACTGAATGAAAGTCTGTGCAGCCCCTCCCACGACGAAGAGCCGTGGTGCAACAGCA
CCCATGGGCTGACCTCCCCGGTTGGGAAGTTGACGGGTAGGGTCAAGGGGTCAAGGTATAAATGGTCGCCATCGGGGCCG
GTCTCCCCCGCTGGCTCTTCGGGAGGGATCTCTCCAAATCTCCGCTGCGAGGCCTCCCCACAGGGTGTGAGGCACTCTGC
AAAAACTGCCGGGCCACATGTTCCGCCGTCTCCGTGCAGCTGATGCGGCGATGTCAGCCCTTGTCCCGGGGTTCACGGGC
CCGGCCTGCCCGCCGGGGGCTGGGCAGGGGCGCCAGGCGCATCCGGGGGACGGCCTTCCGGCCGCTGACGTCCCACTCCG
GCTTGTCGCTGTCCCAGCCGCAGGCCTGCCACGTGGCGAGCAGCGCGGGGGGCAGCGGCGCGGTGATCGTGAGGCGCTCC
TCCGCACCGGGGGCCGACCACGGCAGGACCACCTTACGGCAGTGGAGGTGCAGCCCCGGGAACGGCGCCTCTCGGTCGCC
GACTGCCTCTCCGTATTTGGCATCCCCGACGATTGGACAGCCCAACCCCAGGCTGCAGTGTGCCAGTAGCTGGTGCCGCA
GCAGGGTGTGGGGGTAGAGGGAGAGCCACGTCACGGGCCGGCCGGCCACCGCGGCCGTGCTGTTGACGGCGTACTCCGTG
AGGGCCGGGTACCCGCCCTGCTCCGCGACGCGGCACTGATCCCTCCCGGGCACTTCCTCCAGGCGGACACGGACCAACCC
CCGCTGGTGGGCAACGGTGTTCTGAACCACGGCCCAAAACACGCGATTGTGCTGGCGAAGGGAGCGGGGCGGCCCTTGCG
GTGGCTGGGCCCAGTGGTCGATGAGCTGCTGGGCGACCCGCGGGGCCCTGCCCAGGACCAGAACACCGCTGGCCTCCGTG
TCCAGGGTGTGGGTGAGGAGGGGCGGTGTGCTCTTGTCAAACTGCAGCATCGGCAGCATCTCCTCAATGCTCAGCACCTC
TGGTCGCGATCCTCGTACGGGCACCCCAGGCGGCTTGTTGAGCACGATGCACGCCTCGTCCTTGTACAAAACCCAGGCTC
GGATGACGTCTGCCTTGTGCTTCGCCAGCCGCCGAGCTCTCCGCTCCTCCCGCTTCTGCTGCTTGGCCAGCACTGCGTCC
AGGCGGGCCTGCAGGTCCCCCGGCACGCAGACGTACTCTCCGGCCTCCAGCACCGTGGTGGGCAGCGTGAGGCGGCGGCG
CTGGCCGCGGGGCGAGCGGCGGTACACGGCGCGGGTCCGGCAGAGGTGGGCGAGGAGGGGGGCCGGGACGGCCGGGTAGT
GGCGGGCCACCCACCGCTGGAGGGACGTCCCTGCCTCCTCCTCCTTCACCAAGTGGTTGCGATACTGTGGGTCCATCAGC
TTCCTCGCCTGCACCCGCCGCCGGTGGGCCAACAGCCACAGCGGCAGCGGCTTCTGCTTCGGGGGTTTCGCCGCTGCCGG
CGCCCTCGGATCCTTCCCCGCTGGGCGGCTGGCGGCCTCCCCCGGCCCGGCGTCTCCCGCCGCCGTCGCGAAGCGCCGCG
TGAGCCGCGGGCGGGCGGGGGCC
>EG_transcript_9443
CTTCGCTCCACGCTGGCCGCCCCCAGCGCCCGCCAGGCTGCTGTCCCGGGCTCCGACCCGGCAGCGGTGGCCCCAACCCT
CCCCGCGTGGGGCCGGCCCCCGCCGCTGCCCACCTGGCCTCACCATCAGGTCCTCGCTGTGATGCGGCAGAGCACGGCTT
CGGGTCCCGCTCCATCCGCCCTCGACACCATGGGCGGAGAGGGAGGGGGGCTGCCACTCACACCACCGACCCTGGTTGCT
GTGATGGCAGTTCTCTGCATCGGCCTCTCGCTTGGACGACGCCTCGCTGTGTGGCTGCTGGGAGGTTCATTGGCAAGGTG
GCGGTGGGCTGCTGGCTGGGGCACTCCGAGCCCGCGGACGGCAGGACAGAGGTGTGCAGTTTACTGCCATGGGAAGGGCG
TCGACCCCGCCCCCACCCCCGGCTGGCGCATTTTGGCGGCCGCCGGATCGCCTCGCCGGCCTGCAGAGCTTCCCGTCGAG
GGCAATGGTGCCAGTGCAGCTTCGGATCCACCACTACGCATGCCTCGAGCGGACGTGCGGCAACACCTTGAGGAATACAA
CATCGACGTATGCAAGGTATCCAGGCGCTACCCTTCCCTTGCTCGCCACGACCTGGACCTGGAGCAGGTGGCGTCAGTCA
CGGCCTACCTGGCCGGGCTGGGGGTGGACGTAGCGCGGGCGGTGGAGTCCGCACCCAAACTGCTGGTGGGCAAGGTGGAG
CGGTACGAGGCGGTGGTGGGGCTGCTGCGGGCCACCGGGGTGGTGGACGTCCCCCGTGTGGTCCAGATGTACCCCAGCGT
TCTGCAGCAACGCGTCGAGAAGCTGCAGTGCACGCTGGCCGCCGTCGAGCGCTGCGGTCGCCGGCCGGTGGCCGACGTGG
TCCGCCTCTTCCCACCAATCCTCCGCGCCAGCGCCTCGAACATCTCCGACATACTGCAGCTGCATTCACTGTCAAACCTC
CCGGAGGAATCAATTGCAGCCCTGCCTTTGGAGCAGACCGATCCACGGGTGGCGCTGTTCTCCCGTGTGGGTCTGGATGC
TGAGAGGGTACTGAGGAGAGCCCCTGCAGTTTGTCTCCTCAGCGTGAACAAGTTACGCACCATGGTGGAATACCTGGAAG
GCCTTGGAGTGGATGTTCCGAAGGTGCTCTGGAATGCTCCTACTGTGCTGTGTAGATTGCCGGAGTCGGTGCAGCGCGTG
CCACAGTTCCTGTTGGACAATGGGCTGGACCCCGTGTACCTCATCAATAAGTGTCCCTCTCTGCTGTGTTACAGTGTTGA
GCGCAAGCTGCGGCCGACGCTGGGTTTTGTGGTGGACGAGATGGGCCGCTCCAGGGCGGAGGTGCTGATTGCCCCCCGCA
TTTTCTCCACCAGTTTGGGCAATCGACTGCGGCCTCGCTTTTTGTATTTGCAGTCGCTGGGCATATCATCCTTCCCCCTC
AACTCACTTAGCTGCTACACTGATGAACGCTTTGCGGACTCATTGGCGGACACTGACCTTTTCCACTACTACGCCTGGCG
GCAAGCCAAAGGCTACCCCGTGCCCCCTGCGTGGCTGTCTGTGTTGGCCACCACCTTACCATTGGCCGAAGACGATGCAG
AATGATTGTTGGCT
>EG_transcript_9541
TGGGGTTCGGCGGTGGACCAGGGGCTGGGTCCCCTGTTGGTGTCCGTTGCCAGTGCGGGAGGCATAAACCACATTGGCCA
GCAGTGCAGCAGACTTTTGGCAGGAGCAGATCTCAGCATGGACTGACGTGGCGCTGGGCACCTTTCAGGCTGGCGTGTGC
TGGGGATCATGACGGTTTCGGGGATGAAAAGCTCCTAGGCACTCAGCGGGAATACCGCTACCCGCTACTCGTCAATGTCT
GCCGTGGTGGTCGTGGGGGTCAGGCCGCGAGCAGCGAGGAACCGCCGGTACTCCACCACGTCCCGCAGCGCCAGGTTGGT
GGCGAAATCCGCGTCGCTGCACTTCGCGAAGTACGACAGGCTGCAGCGCAGCCCGATACCTTGCTGTAGAAACTCGAAGC
GGGGGCGGATACGCTGGTCCAGACTGTAGCAGAGGAAGGCAGGGCAGGTGCCCAGCTCAGCCATGTCCAGCTTCATCACG
TCCGTCAAATAGCGCACCTTAGGCATCAGGTTGGTGGTTGGGTTGAGGCCCAGGAGGCGGGGGCAGCGGTTGAGGGTCTC
CGCGGCCGGCAGCCCAAGCTGGTCCAGGAAGGCGAAGGTCTGGTCGACGGTGTCGGCGGTCAGGGAGAGGACCGTCGGGC
GGCTGTTGGCGACAAACACCACGTCCAGGCCCCGGCTGGCCAGGTGGCGGACCGTGGCCTGGAGATGCTCTTGGGTAAAA
GAGAGCACCTGGGGGCAACTCGATGCCACCTTTCGAAGGTCGAACCTCTGCTCCTCCAAATACACCATTATCTTCTGCAT
CTGGCGGACGCTCTGGAGAAAAACGCGTGGCTCCCGCTGTACCACCTGGGGGACCCGCAGCCCCACCTGTTGGAGGTACC
AGGCCATACCCTGCAAATGGTCCAGGGTTTGGCAGAGCGCCGATGGGCAGCGAGTCAGGAGCTTCCCCACGTTGACGCCC
AGCCCCTTCAGCAGTTCCACCTTGGCCCCGAGCTCTGAGGCCGGCTGGCCCCGGAGGGAGGGGCAGCGGGAAAAGAGGTC
GGCCGGGTCGCCGACTTCTGACAGAAAGCGCGCCAATGCGGCAGAAGAGGGTGTGGACGCCGCATCCACCTGAGGCTCAG
ACTTGAGCTGATTCTCGGCGTGTCCCAGGAGGTCTGCGGCGGGCCCCCGCTTTCTTCGGCCCAGTAGCGGCCGGTGCTTG
CGATTAGGAAACCTCGGGCGCTGTGGGGTCCCGGAATCAAGGGGGGATTCCAACGGTAGCGGCAGCGCCGGAGAAGGCAC
GGAGGACGACGCGACGTCAGCCGCACGCGACGATGCGGCGATTTGGGGAGGAGGATCGGGGGGGACGGAGGATCCGTCAG
CCAGAGGCGCACACTTCGTGTCTGGCGCGCAACAGGATGGGCTCGTGGGGCCGAGATTGAAGATGCCAGTCGATTTGTCA
TCAGAGCCACTATCGAACAATCCGTCGACGACGTCATGTGCCTCTCTGTGCTCCATCTTTATCGGCGGACTGGAGGTCCC
CTGGCACCGCCTCCGGCAGGGCGGGCACTGATAGTCCTCCACCACCGCCTCCGCCTCGCAGCGGTAGCCGGAGCACGGCC
CATGCAC
>EG_transcript_9775
GGTGAGAACACATTCACGAATCCGGGGTCTGGGGTCTGGCTTTCTGGCGTGGCGGGTCGTAGTGATGCTTCTTCCACTCC
ACATACTCCGCCAGCGACCGCCAAGCCACATCGCAGGCAAAGCGTGCTTCTGATCGCGTGACAACCGTGCCCACATTGGC
AAACTTGCGACCCGCGTAGACCAGGAAGCGGAAGCGGGGCATGATGCGGTTCTCCAGGTTGTACCCGAAGTACGTTGGGC
AATTGTTCAGCGCCTCGATGGGAAGTTGCATTTCCTCCCGCAGGAACGTTACCTTGGTTTGCAGATTCTCAAGGCCGAGA
CCGAGGACTGGAGGGAAACCATGGACCACCTTGTGCACGTCCAGCCCGAGCCCACGGAGGTACTCAACCCGGTCTTTGCA
GCTCTGCTCGGACTTCATCAGAACGGCGGGAAAGCGGCCCACCACCAGCTTGGGGTTCAGGCCGAGGTCACGCAGAACCT
GTATCTTGCTCTCCAGGCCGGCGGCCTCCAACCGCAGCACCCCCGGCACCAGGCGCACCGCCCGGACGACGTCGATACCC
AGGGCATGAAGGACGGCAATCTTCTTGTCCAGGGTCGGGACACCGACGGCAAAGAGACACGGCATGGCGGTCAACAGCCG
CTTGTAGTCGAATCCCACGGCACGGAAGTACTCCACCCGCGCTGTGATGTTAGCCTCTGAGAACCCCATCACTGGGGGAT
GCCGCATGGTCACTGTGACCGGGTCCAAGCCGTGGGATTCCAGGGCCTGGAAGGTGCGCTCCAGCTTGTTGGACGTGTAG
CGCAGCGGACCCAGGCTCCTCTTCAGCAGTTTGGCAATGTCGAAACCGCGCGCCTGTAGGTATTCGAAGGTCTTGGTGAC
CATCGCCTCCCCAGCGCCGAGCAACTCCGGCTGGGCCAGCACGACCGCACGCACGTCGAGCCCCAGGCGGGTGAGGTTGT
CGATGCGCTGCGCAATCAACTCCGTCGGGGTGGCTATGAGGCTCGGGTATGCCTTCAGGATGGCGGAGACGTCCAGCCCG
TGGCCCTCCAGCAAAGCCCGGGTCTCGTCCGCGAGTTGGGGCTCGTCTGGCTGCCTCGCAGCAGCTCGGGTTTGAATGTC
GACCAGCAGATGTGTGAACCGAGGGTCCAGCTCTTTGACTCTCCACCTCTCCCTCACCGAGTCCAGCTCCGCTGGCCCCG
TGGACAGCGCGAGCCACGGCCTTGACCCCTTCCGCCGGCCGCAGCCCAGGAGGTAGAGGGCGGCGCTGGCCACGAGGCAG
GGCAGCCCCCAGGAAGCCCATCGGGTGAACACAGAGGAAAGGTCACCGTTCGCCGAAAATTTTGGCCATTTGGGAAGCAG
TCCGCCGGGAGTCGGCTGCAGCCGTCGGAGAGGAGCGCTGGTTAGCGTGGATCCGGCAGACACCACTGCCGTGCGGAGCT
TCGGTGACCCCAACGCGTGCGGAACAGGGGCGGCGTGGATGGGGTCAGGGGCGAGGAGCAAGCCCACGACAGCGAGATGC
CAAAGGGCAGGAGCCATAATCAGGTCCATCTTGAAGAGGAAGCACTTGCATCCAGCCGAAAAAAAA
>EG_transcript_10058
ATCAAAGCCATCGTCATGGCTGCACGGCGGACGGTGCTTCCGTCTCGGAGGGTGGCGGTGCAGGAGAGACGGCGGTGCCA
ACGGAAGGGGAGTGTGCTAACTCCTCCTCGGGGCCGGTGGGGTCTGCAGCAGTGGGCAACAACGGCACAGCATAGCCGTT
CCGCAGCCGCCAGGTGTAATAGTGCTGCAGGTCTGTCCCTGCTAAACGACTGGCGAATTGTGCGTCGGGGTAGGTGCCGA
ACGAAGACAAGGTAGGACGCAATAGGCCCAGCGACTGCAGGTACTGAAAGCGAGGCCGCAGTCGGTCCTCCAGGCTGTAG
CTCCAGAGGTGGTACGCGGCGTCCAGCTCCACGGTGGTCCGCTTCATTTCCTCCACCACAAAGGTCAGCGTGGGCCGCAG
CTTCCGTTCGGCACTGTAACGCAGCACGTTGGGGCAGCCGTTGATGTGGCGCACCACGTCCAGCCCGTTCTCCGCCAGGA
ACCGCACCCGCCGCTGCAGCGTCTCCGGCACCAAAGACAGCACGTTGGGGGCCTTCCACACCACACGTGCAGTGTCCACA
CCCAGACCCTTCAAGTAGGCCACAGAGACCTGCAACTTATCGAGACTGTATACCAGTACGTGGGGAGCCTTCCGCAGCAG
CCGGTCGGCGTCCAGCCCCAAGGAGGCCAACAGTGCCACCCGCGGGTCGGCCGCCTCCGGCGCGCCGGTGGGGGAGGGCG
GTGGCTGGCCGCTGGCCGGCCTCTGCTGTGTGGCGGCCACGGACCGGCGGTGGAGCTGCAGCATGGCGGCGACGTCCGAT
GTGGAGGAGCGCAGGATTCGTGGCTGGCGGTCCACCACGTCCGCCACGGAGTGGCCGCAGGCGGCGATGGCGGCCATCGT
GTGCCGCAGCGTGTCGGGGCGATTTTTCAGAACGCCGGGGTTGCAATTGACTGCCTTGACGACGTCCACCCCGTTGGCCC
GCAGCAGCTCCACCACCGCCTCGTACCGCTCCACCTTGCCCGCCAACAATGTCGGATACGCCTTTACCACACGCCTCACG
TCCACCTTCAGCCCCGCCAGGTAGGAGGTGATGCACTCCACCCGCCCCACGTCGTAGTTGGCCACAGCGGGGTAGCGCCG
CACCACCTTCCGCACGTCAATGGAAAACGCATCGAGGTGCCGCTGCACGTCAGTGCTGGGCATGCGGAGCGGGGCATTGT
TGTCTGGGCCACCGACGTCGGCCAAAGAAAGGGAGGTGGCTGGCGACGCCTGGGGACCTTGATGGTCTTGGGACGAGGCG
GTCGTGGCCAATGCACACCAGATCGGGGTTGGGGAGCGGGTCGGACGCCTGCTGTTGGCATGCTGGCCCCCTTTCTCCAT
ATTCCAAAACTGTAAGGCTGGAGCCAAGAGCAGCAGACCGAGGAGCAGCAGGACCACTCCCAGCCACAGCAGGGTCGACT
GTACCCCAGGGGCAGCTGCAAGGGTAACGAAGCCAGCCAACTCGAGAAGCCAAGCCAATGAAGGCACGGGGGTTGTTTCG
CTAGGGACATGCACAGTGGATGGAGGGGACCGAAAGAAAAG
>EG_transcript_10781
ATTTTTTTTCGGCTTTTTGTCTTTTGGCTTTTGTCTGCCTCACACTCAGGCACATTTGCCCTCTATTACAGATGGAGGCT
GGGGCTGACATCCTCCGAAGGTTGCTTCGGCTCGTCCGGTGGCCAGCAACATCGACCATTCCACTTGTGTTGTCGCGTCC
TCCTCCCAACCTGCACCACAATCTTCCCACGGCATTTCAAACCTCTTCACCTCTCTGGGTTATTTTGTCTATCACTGGAT
CGACAACACAGCCTGGCACTCGTCGGAGACGACGTGTGGAAAAGGAGAGGCAAATCCTCAGCGTGGACTTGCGGGATCAT
CTTAGTGCGTTCAACATTGATGTGCCCAAAGTGGTGGAGCGCTACCCGCCCATTGCCTCGTGCGACGTGCAACGGGTCCA
GCGGGTGACATCGTTCCTGGCTGGACTGGGGATAGACATGAAGCGCGTGCTGGAGGTCTATCCCTCGTTGCTGGCGGGCA
AGGTCGAAGCGTACGCCGCTGTGGTGCAACTTTTGAGTGACAGAGGGGTTGACGCCGCCCGGGTTATCAACCCTTACCCT
GGCGTTCTGCATCGCCGAGTCGCAACACTGCAGCGTGCGCTGGACGCCATCGAAAGCTGTGGCGTGTGTGTGGCAGACGT
CGTCAACCGCGACCCAAAAATCTTGCGCCTGTCCGCCTCGGATCTTTCCAGCCTGCAGAACGACGCAGCGGCAGACCCTC
TTCAACCCCAATCCATCGACACGAACGAGAACACACCGCCAACCAAATTTTCCACACAGATGCACAGCAAAGCGACGTTG
CTGTCCTCCGTGGGGCTGGAGTTTGAGTGGTTCCTGAAACGGATGCCCAGAGTATTGTTCCTGAGCATGGACAAGTTGAA
AGTTAGGCTGGATTATTTGAAGTCTCTTGGCGTGGACGTTCCGAAGGTGCTGCGGTTGGCCCCTGGATTACTGGAAACCA
GTCCGGCGTCTTTGCAGCAGCGAGTGCAATTTCTCTTAGAGAATGGGATGGACGTGGTTTGCCAGGTGAATACCACACCC
CGTGTATTGTTCCTTAGCGTCGAGCGAAAGCTGCGGCCCACCGTGACGTTCGTGGTGGAGGAGATGGGGCTCTCGCCGTT
CCATATGAATGGTGCAAGCAACATCTGGAATTATGACCTGAAATTGCGACTGCGGCCTCGTTTCTTGTATTTGAAATCAC
TGGGCAGAGCTCTCCCCCACCTCAGTCACCTTGGAAGCCTGTCCGACCAACGCTTTGTCAATTCCGTTGCCAAAACTAGC
CTGCAGCATTATTATGACTGGCGCCAGCAGAACGGTTTCCCTGCACCTGCATTGGGCGATAAGGTTGACGTTTCCAAACC
AACCATCAGTGCTGCAACGCGCTGCAATGCTTGATAATCTTGTTCAGCTGTTCGGTTCATGGCGTTATTTGAGCTGAAGT
GGCCCCCAAACCTTTGGCGGATGCGCAGCCAACGACCTCCTTTTTTTCTAGCCTTATAGCCCT
>EG_transcript_10814
GCTTGATTTGATCAAGGTGGGGTGGGGAGGATAAATGCTGACGGTGTCCTCCAGCGGCTGGCCATGTGCGTGCACAAACG
ACTGGCTTTTGCACAACACGGGTTTGAATGCGCCACGCCTCCCGGCGCGGGGGAACGCCGACCCACCCGCTTGTCATCCG
AGCGTTGCCCCTTCCGCTGCATCGCCGACCGGGCCGGCGGCCACCACAGCGGCCGGCCCTGGCCGGAGCCGCCCCTTCTG
GAGGTTGGCGGCCCGCCGCGTCTGTTTCGCCGGGGACAGCGTGCGGAGCCGCTCCTCGTAGGCGGGCTCCGTCCGCATCA
GTGGGAGAGGAGTGTACTGCCGAACCTGATACTTCTGCCACGCCTGCTGGACATGAGGTACATCCTTCAGGTGGACGTCT
TCGGTCGTATTGCCATCAGGCTGATGTAAAACAGTAAATGGCAATGACCTCTCAGTGGTGTGCCACAGCCCGTAAAGCAT
GGCTGTCTTAATGGCAGCAGCCTCGTACATATCCACCAGGGTGCTGAGAAGCCGTCGTTCTGACCTTGCAGAGCCAGTCC
ACTGCAGGTTGGGAAACTCACAATCCCACAAAACTAGGCCATCCCCCGGTGCCAATCCATATTGCGGCTTGCGTGGCGTT
GCCGTGATGTCAAGGAGCCGCTGAACCACGGAGGGGCTTTCGTCCCCGACGCCGACGTTGAACAGGACCTGCATCATGCA
CCGCACCTGGTGGTACAGGAAGCCCGTCCCGTGGACGGTGGCCACCCAGAGCGCATCAGCATCTGTGTCACTGCCCGCCT
GCCAGGGCTCGAAATCAAAAGAGCGGATGCAGCGGGTGAAATGGGCCGTGGTCACCACATCCATCTTGCAGAAATTGCGG
AAATCATGGATGCCGACGAGGTGCTGTGCCGCGGCGCGCATGGCAGCGATGTCTAAGTCCCGACGCAGGAAGAAATATTT
GTACGTCCGGCCAATGCAGTTGAAGCGAGCACTGAAATCTGGCGTAACCGGAGCCCAAGCCAAGACCCGGATGTCAGGGG
GCAGCACCCCGTTCAGCATCCCCACGTAGTCCAACTCCTGTGGTGGTGGCAGGCGTTCCTTCTCCTCTACGGCTGCGGCA
CCGGGAAGCTCCGGCCGGCTTGGGAGGCTTGAGCGGACACGGAGAGCCACCACCTGCCCGAGGGCACTCACTCCCCGGTC
GGTGCGGCCACAGCGGCTGTATGCGCAATCCCGGGGGCTGGAGATGAGGCATGTCTTCTGCAAAGCACGGAACAGCTCCG
ATTCCACAGTGGGTACATTGCTGTCCGGTTGCAGAGCCAGACCGGAATAATTGGCTCCAAGGTAAGCAACACGGAGGGCA
ACATGGCGGTGAGGATTTCGACTGGCGTCGTATTGGCGCGCTTCGGCTTTCTTCTGCTCCCGCTGCCGCTTTTCTCTCCG
GCTCTGTTTCAGCACTGCCTTTGCCTCCGAGAGCCCCACTGGGAGGGGGGCGGGGCGGGG
>EG_transcript_10950
ATTTTTTGTTCATGCCATTCTCATGGTTGTTTCCAGCTTTGGCCGGCTTGCATACAGGGCAAGGGCAGTATCGACAGCCA
TAAAAACATCTGTTGGGCCAAAATGGAGCACGTCAAGGATGTCTCCGGCGCTATCGCAACCTTCGGCAGCAGCGACGGAA
ATGGGATTGCTGGAAAAGAAACAGACAAGACATGCGCGCATTCAAAGACGGTTGCCAGCTTCGGAAGTGCAAGAGAGGCT
TAAGCATTTCGACATAGACGTCCAGAAGGTGGTGAACCGTTACCCCGCGCTGGAGTGGTACACAGCGGAGCGGGTTGGCA
CCGTGACATCATACTTGGAAGGCCTGGGGGTGAACGTCAAGCGGGTGGTCGAGAGCCAGCCGGGGCTGTTGGCCTGCCCT
GTTCCTGCACTGGAGGCGGTGGTTTGTTTGCTGCGCAACCACGACATAAACGTCGCGAAGGCCATCCAGTACAGCCCACC
TATTCTAAAGCACTCGCTGTGCCACCTACAGGATGTTATTGGATTTATCTTTGCACAACACCCCAACCCACTGCAGTTCA
TCAACGATCACCCTGATGTCCTGGGCATTAGGAAGAAGAAATTGATTTCCATCTTTGCAACATCGCAGCAGGATTCTCCT
TCTGAAGCATTACGGACAACTATGGAGTTATATCCCAGTTGCCTAGATTCGCATGTCATTTTCATGCACTCGCTTTGTTT
GGACCACAGAAAGGTGTTCAAAATAGCACCTCAATTGTTCAGAATGCGCATCGAGAAGTTGCAATCGGTTGCCAATTTCT
TGAAGGGTTTGGGGTTAGATGTGGCGCATATCTTACAGACAGACCCTCTGATAATGTGTTACCAGGTGGAAAAATTGCAA
GAGAGAATCAAGAATTTTGAATCATGTGTATCGCTGTTGGGCCCTACTGTGCCGGCACACCAAGCTATCAAATGGGCTTT
CGGGAAAGCTCCTAGCTTGTTTCGAGCGAAGGTTCAAACAGTCCATGATGCTTCGGAATATCTGCGTCAGTTGAATGTGG
ATATCAATAAGGTCCTGCGTCACAATCCACAGCTTCTGGGATTCCATGTTGCGACTCTTTCCAAAAAGGAGCATGTCCTC
AGAGACCACAATCTGGATGCTGCAAGGATGGTTCGCGCTTGTCCAGCTGTGTTTGGTTTCAGCATTGAACGCAAAATAAA
GCCAATGTTATCTTTCTTGCTGAACGAAATGGAGCGAAGTGCTGATGAAGTGAACGGCGCCCCCGCGGTTTTAGGGCTAA
ACCTTGAGAAGAGGTTGCGACCACGGTTTATGTATTTGAGGTCGTTGGGCCGCGATACATATTCCATCTCTTATGCCGCA
CTCACGAAAGATGCGGTTTTTTCCCGGGACTTGGCAGGCAGGGACCTCGCTCATTATTATCAGTGGAGAACACAAAACGG
ATTCCTACCGTGATTGTTGATTGCGTTTTTGCATGGTTTGCATTGTCAC
>EG_transcript_10977
CCGGGGCCTGCTGTGCCCCAGCATCGCAGACATGGGGTCCGCTTGCTCGGCGCGGGGCCTCCACCTGCTGTTGGTTGTCG
CCTTGCTTCTCAACGCCGAGACCCTGGCCTCCGCCGTCGGATTAGGAGTGTCGGTCCGGCCCGGCCGCCACCCCGCCCCG
CTCCGGGGGCCGCGAAACCACCTTGGCGTTGCGGTGGCTGTTTCCCGCACTGGGGCAAGGCATGGAAGACGTTCCCAGCT
GAAGGACCGACCCCCGGGCGGTGGGCCCCCGGGCCCGGCCCCACGTCACGTGGTGCTCGCCATGGCCGCCGCCCTGGCTG
CGTGGCTGGCCCCGCCGCGGATCCGCGCATGGTGCCGCCGCCCCCACTCGCTGCTGATGGCCGCCGGGGAGCGGGACGAC
CCAGTCCCCGCCTCGCCGCCGGGGCTCACGGAGGACGAGGAGGCGCAGCGGCTGTTGGAGTCGCGGGGCGTCGACGTGGC
CAAGCTGGTGCGGGCCGTGCCGCTGGCGCGGCACTACAGCGGCCAGCGGGTGCAGCGGTGCCTGGCGGTCCTGGAGGGCA
GCGGCGTCAACGCCGGCCGGGCAATGAGGCTGTGCCCGAAGCTGGTGGGGTGCCAGGCCCGCAGTGTGCAGGCCAAGATG
CGGCTGCTGGCCGAACTTGGCCTGGACGCAGCCAAGGTGGTGCGGAAGCATCCGTCCGTCCTGCTTCACCAACCCCAGCG
ATTGCAGCGGGCATTTGACAACCTGGCCGCCCTGGGGCTGCCCCCGGCCAAAGTGCTGTCGCTGTGGCCGGCGGCGTTCG
GGCTGAGCGGGGCCCGGCTGCGGGGCACGGCGGCGTACGTGGCGGACCTCGGCCTCGACCCGGCGCACGTGTTGGCCCGG
TTCCCGCAGCTGTTCAGCCTGGGGCTGGAAAACATGGAGGACACGGTGCTGTGCTTGCGGTACCTCCGCCTCGACGTGAA
GCAAACGCTACGGCGGCACCCGCAGGTAATGGGCTTCAGCACCGCCAACATCACGGGCACCGCCGCCTTCCTCGAGGCCC
ACGGCATCGATGCGGTGCGCACCCTCAACGCCTGCCCGCAGTTGCTTGGGCTGAGCATCCTGGACAACCTCACCCCGAAG
CTGCGGTTCCTCACCGGGACGATGGGGCGGGCCGCGGCGGAGGTGAACGACTTCCCGCCCTTCTTCACCTACAGCCTCGC
GGGCCGCATCCAACCCCGCTACCGGTTCCTGCAGCTGCGGGGGCGGGAGCGGTGCACGCTGCCCTCCCTGCTGGCCGGCG
CCGACGACAAGTTCGCGCGCGTCACCGCGGGCTGCGCCGTGGCGGACTACCGGGCGTGGCTGCTGCACCGGCCGCCGGAG
GGCTGAGCAGGCGGCTCTGCTGCGCCGGGATATCAGTATGAAACGTTGCGATAATCCCAGGTCCCTCCTGTGGCCCACAT
GCCCTCCTTGCTCCATGTTTGCTCCCACTCTGCGCCTCCCGCTGCC
>EG_transcript_11449
TGATCAGTGAATCCAGCGCAGTATCGACACATTACAATAAAATCACTCTGCTGCAGCGGCGAGGCCTTTAACGTTCCCAT
GCTGGCGAGGCGGACTCCGGTGGCCACTCTTTTGCAAAAAAGAATGATAGTGCTGCAGGTCAGTCTTCGCCACGATCGTT
GCAAAGCGTTCATCAGACAAAGTCACAAATCGGGAAAGTGCACCATATGGCCTTCCCAGCGACTTCAAATACTGGAGACG
AGGTCGGAGTCGCCCCTCCAGACTAAAAGACCACACACTGGGTACGGTGTTCACCTGTGAGGGGGAATACTGCATTTCCT
GCAACATAAAGGTCAGCATCGGCCTCATTTTCTGTTCGATCCTGCAGGCCAGGGCCTGCGGGCAGCCATTCACGATGCGG
ACCACGTCCAGCCCGTTCTCGGAAAAAAACTGTGCCCGCCGCTGAAGTGACTCGGGGTGCATGCCCAGCAGATGAGGGGC
TTTCTGCAGCGCATTCGGGGCATTCACACCCAGTCCTTTCAGATATGCCACCACAGAATGCATTTTGTCCACGTTATAAT
TGAGAACTCGAGGTGCTCTTCTCAATAGATGATCGGCATCAAAACCAAGGGAAGACATAAATGCCACCTTGGCATCTATG
CGCGCTATTCCAGCAATGCCAATCGATGGTTGTTGATTGCCAGTGAGTCTGCCCTGTGCTGCCTCAGACCGGCTTTGCAG
GTGCAACATGGCAGAAAGGTCCGACTTGGAGGTCCGCAGGAAGCATGGGTGTCGATTGACCACGTCAGCAACGGAGTGGC
CACAACTGACAATGGCGTCCATCGCATGCTGCAATGAAGAAACCTTGCACCTTAGGACGGCAGGGTGGCGGTTGACCGCG
CTGCGGACATCCACCCCATTGTCCCGCAATAGCTGCACCACCGCCTCAAATGCCTCCACCCGACTGGCCAGCAGGTTGGG
AAGGAATTCCACAATTCGCTTCACATCCACATCAAGTCCGGTCAAGTAGGAGGTGATCCGCTGCACCCGCTCCACCTCGT
ACAATGCAATATGTGGATACTTCTGCACCACTTTGAAAACGTCGATGCCGTAGCCTTCAAGGTGGGCCTGGATTGCCGCA
TTGGGCAACCTGCACTCTGATGGCCGCACATCCCCTGAGGCAGCACCATCAGATGCTGCCGTTCCCGAGGTGGTCTCAAG
TGACTGGGGTTGTGCAACCGTTGCCACCGTGGCCAAAGTGATCCATGGGAGGGTGGGAAGCAAAGATGACGGTGGGCAGA
ATGGAGAACCGACAGCAGCAGACCTTTTCCACATCGTGGATCGCAAGCCACCTTGCGGTGCCCTCCAAGCAGACCAGTGG
CACGCTGCCATTTGCAGCCATCGCAGGCATCGGTCCGCCTGCAGGGACCTGTCCATGCCACTCCCAAGAGAAGCACAGGC
CGAAAAAAAAT
>EG_transcript_11471
TTTTTTTCGACCCTGATGGACCAGCGCTGAGAGATTTCACACAGCCATTCTCTCCCATCACACATGTTGGCTGTGGCTGC
CCTTGCCCAGAAATTGCTGCGGAGGACCTCAGAGTGTGTTGCCGTCTCTAATGTTACAGCTGCGGGAGTGCTATCCCGCC
CACGCAACAATCGACCTGAGTCATTTATCTCTTCCTCGCCTCTGTGGGTGGTTTTGCCTATTGCTGCAGAGCCGTCAGCA
CACTCAGGCACACGCCGGGGGAGAGGTCGGCCACAAAAGGAGAACCGAACGCCCAGTGTGGCGGTGCAGGCACACCTTGC
CACCTACAACATCGATGTGGTGAAAGTGGTAAAAGCTTACCCACCAATCGCATCGTATGACGAGGAGCGGGTGCAGAAAG
TCACTGCCTACCTGGCCAGGATGGGGGTGGACGTGAAGCGTGTGGTGGACAAGTATCCCATGATTCTTTCAGGACAGGTG
GAAGCGTACGAGAAGGTGGTGCAGCTGCTTCGGGACAACGGGGTGGACGTGGTGCGGGCGGTGGACCTGAACCCCAACGT
TTTGCAGCGTCGCATTGCCACGCTGCAGTGTGCTATGGACGCCGTTGTCAGCTGCGGCCACACCGTCGCTGACATCTTTA
CCAGGTACCCAGGCTTTATGCGCATGTCTGCGGCCGATGTCTCCATCATGTTGGAGCTGCAGGGGCAAACAAACGCAGCG
GCCACAAGGCCTCACAGACCGATGCATCCCAAGGCGTTGCTGTTCTACTCCCTGGGCCTGGACTCTGAATGGCTTCTAAA
AAAAATGCCTAGAGCATTGGCTTTGAGTATGGACAAGTTGCAAAGTGTTTTGCAGTACCTGAATTCTCTGGGTGTTGATG
TTTCGAAGGTGGTAAGGTCAAATCCAACTGTGTTGGGGTTCCGGACAGAGGCGTTGCAGCAACGCGTGCAATTCCTCAAG
GAGAATGGATTCAATGTTGTACAAAGTGTGAACGGCTGTCCTTCGTTGCTGTACCTCAACGTCGAGCGAAAACTGCGTCC
CATTCTGGATTTTGTGGTCCAGGATATGGGGCTAGCGCCATCCGAACTCAACAAAGCGGGCAGAACCTGGACCTACGACT
TGGAAGGGCGGTTGCGACCACGCTTCTTCTATTTGAAGTCACTCGGTAGGTCAGCTGGCAGCCTCAGCACATTTGCGATT
TGCTCCGACGTCCGCTTCGCGACCAGGATTGCTAAGACTGACCTGCAGGAGTATTACGCTTGGCGCCGAAGGAACGGCCA
CTCGGTGACACAATGTGGCCCGTCGCCAGCACAGCGGCAAGGCCCAACAGTGGATGAAAGTGTTTGAAGAGAAAGTGCTT
GCACCTTTAGAATGTTCGCGACTTCGAATTGAAACTTCCTGTTTGCGTTTGCACGGCATTTTGCACTTCACAATCAAAAA
TTTTAAAAG
>EG_transcript_11579
GTCTCCTCCAGTTCAAGCGCAGACTCTGAACGAAAGCCTGCAACGTCCTTATGAGCTGGGTCTGGTGGCCAGAGCCAGAA
TGAAACACATTCCATGGCAGGGGGTGGCGAACGGTGGTGGAGTGCCAAAGCGGGAGGTAACGGTTGGCCAAAGGCCGCCT
TAGTGGGTGCAGGGGCCGGGGGGAGGCCGCCATCTACTGGTGGACGCACTGGGCCCGGGGGCCGCCCGCCCCTGCGCTCT
CCTCCGGGTCCTCCTCGTAGATGCGGGACTCCTTGCCCGCCCCGCCGCTGCCCACGCCGTCGTGCAGGAAGCACTCCTCC
GCCTCCCGCAGGTCCACGTCCATGTCGGCCTTCTTGGGGTCGGGCAGCAGCTTGGCGAGGGTGGCCAAGGCGTCGGGCCG
CAGGGAGGTCGGGAGCTCCACGTCGAACTCGATCAGCAGGGAGCCCTTGTCGAACGGGTTGCGGTGCTTCGGCATGCCCT
CTCCGGGTACAGCCTTGATCTGTCCGGGCTTTGTAACCTCGTTGGGTTGGGACTTGATCAGAAGCACCCGTCCATCGAGT
TGGCGCACAGGGAAGGAGAATCCACAGAGTGCTTCCATCAGGGAGATGGTCTTCTTCATGTGGAGATCCTGGCCTCTGCG
TTCGAACCGCTCGTGCTTCTTCTCCTGCAGCACAATGACGACGTCCCCCGGGATCTTGATGTCGGGGTGCTGGTCGCCCT
CGCGGGAGAACGTGATCTTGTCGTTGTGCTTCATGCCCTTGTCCACTTGCACCTCCAGGATCTTCTTCTCCTGCACGACG
CGGTTGCCGTTGCACGCCGTGCAGCGATCCTGCGGGGCGACGGACACGCCCTCCCCCTTGCAGGTGCTGCACGTGGTCTG
CATCTGCTGGACCATGCCGGGGCCGAGCTGCCGCACGATGATGCGGATGCCCTGACCGCGGCAGTCCGCACACACGCTCT
GCTTCCCCTTCACCTTGGAGCCCGAGCCGCTGCAGGCACTGCAGATGACTTGCTTGTTGAGGGCCAGCTTGCGCACCTTG
CCGTTGTAGAGATCCTCCAGGCTGACTGGCAGCGCGTGACCCACATCCTTCCCGCGGGACTCACCACCCCGACCACCGCC
ACCACCAAAGGCGCCGCCAAAGAACTGCGAGAAGATGTCCTGGGCTGACATGCCGGAGCCGCCCCCGTCCTTGAGCCCGT
CCTCGCCGTAGCGGTCGTACGCCTTCCGCTTGTCCTCGTCACTGAGCACCTCGTAGGCCTGGGTGACCTCCTTGAACTTC
TCTGCTGCCTCAGGTGATGGATTCTTGTCTGGGTGGAACTGGATGGCAAGCTTCCGGTACGCCTTCTTGATGTCCGCCTC
GGAGGCATCGGGGCTGACGCCAAGCCAGTCGTAGAACTTGGTGTCCTTCACCATGGCGGACGGCCGGTCGCGAAAAAAAA
T
>EG_transcript_11591
ATTTTTTTTCGGCCGATGGGCGGCACCGATGCTCCGTCATGGCGGCGGCGGCTCACGTGACACAGATGCCTTCGTCAACG
GCGCCAAGGCGGGTGCCTTCGGTCTCAACTTCATCTTATCAGGATGACGTTATAAATCCGCATCATCCTCCCTACGTTGC
CCACAGCCGCCCCCGGCCCTCCAGCCGGCCCTCCAGCCGGCCAACCGCCTTCGTCTTCCTCCATTGGCCCAACGGCCCCC
TCTGGGCATCGTCGTCCCCCACCATCGTCCTCCTCCCCCTGCTGGCTGTGGCGTGCTTTGCCCTGGGCTACCTGCTGCGG
AGGAGGCGACACGCCTGCTCCCCACACTGGACCTCACTCGCAGTCGCTGACATTCCAGTCCTTCCCGAAGTGCACACATC
CTCGCCAGCTGCTATAACAAAAGATGATGTGTCAGTGAGAAGATATTTGACGGAGTTCGGCGTTGACATGGACAACGTCA
ACCGCAGGCGCCCCTGTGTGATGAACTACGCGGTGAGCCGGGTGATAGAGGCTACGGTGTTCCTCCAACGGTTGGGCCTG
GACGTGAAACGGGTACTGAACAGCTGCCCCCAGGTGGTCAGCTGCCCGGTCCCCCACATGCAGGCCACCGCCGACTTCCT
CACCGCGCTGGGCGTGGACGTCCGAAAGGTCGTCCACCGCTTCCCCGCGGTCTTCGTGTACAGTATCGACAAGCTGCAGG
CCACGGTGGACTACCTGCGCGGCGCGGGCCTGGATGTAGTACGGGTGGTCCACGGGCTGCCGGAGGTGTTCGGCCTCCGC
CTTGAGAAGCTGCAGTGGACGATGGCCTTCCTGGCGGGGCTGGGGGTTGACGCCGTGAAGGTGGTCAACTGCCGGCCGGT
CATCTTCGGGTTGCGGCAGGACAATGTGGAGCGGAAGATGGCGTACCTGGAGGGGATGGGGATGGACGTGATCAAGGTTG
TCAACGCCCTGCCGTCCGTGTTCTCGTGCAGCATCGAGGGCAGCCTCGCCCCCAAGCTGCGGTACCTTACCGAGGAGATG
GGCTACCGCCCGGCGGACGTGAACGGCTTTCCCCCGTTCCTCGGCGCCAGCCTGGAGGCCCGCATTCGCCCGAGGCACCT
GTTCCTGAAGCAGCGGGGCCGAAGCCGGTGCAGCCTGTCGTACATGTTGGCCCCGACCGACGCCGCGTTCGCCCGCCGGG
TGGCCGGCTGCACGCTGGAGGAGTACGTGCAGTGGCGGTCGGTGCAGTACGAAGGCGAGACCACCCACCAATCGAAACCC
CAACCCGATGCGCTGGCCCCGGAGCAGCCGGGCGGCCACTCCCCCGCCCCGGCGCCTCTCCCACCTCCCTGACACGTGGA
GCCCGCCGGGCGGCACCTGTACCCCATGGCCCCCGGACGAAGTGTGGCATGCACCGCTGTACAGATTATCCATTTTCGGC
>EG_transcript_11639
GGAAGAGACCTCAGTCTGGGTCGCATGTTCTGTGGTTGTCGACAATTGGTGACACAATCAGCGCACTGTCTGTGGCAGCA
ACACCAGGAACAGCCGCAGCTGGCTGGGGGTGGCCCGGAGGAACCAGGAAGCCGTTTTGTTCCCGCCAGGCGTAATAATG
CTGCCGGTCAGTGCCTGCTATTGAAGCGGCGAAACGCTCATCAGAGAGGCTGCCAAACTGGCTCAGTGAAGCAGGCGACC
TGCCCAGCGACTTCAGGTACAAGAAGCGCGGCTGGAGACGTCCTTTCAGACTGCAAGTCCAGATGTTGTATGCTCCGTTC
AGGTCACTTGCAGACCGACCCATGTCATGCACCACGAACGCGAGGGTGGGCTGCAATTTCCGCTCGATGCTGAAGCACAA
TATCGTTGGGCAGCCGTTCACCTGACGCACGACGTCCAGCCCGTTGTCTGAGAGAAACAGCAGCCGCTGCTGGAGGGACT
GCAGATGCAAGGTCAAGACCGCAGGGGCAGAGCGCACGACCTTTGGGGCATCCACTCCCAATCGTTCCAATAAATCCACC
ACTTCGCGAATTTTGTCAAACCCCACTGCAGCCACTCGGGGTGCTTTTCTAAGCAGCCACTCAGCATTCAGCCCCAGGGA
GGACAGCAACATCCCCCTAGAATCCTTGTGGTCAGGGAGTATAGCAGCTGTCCTTTGCTGACAAGTCTGGTCAAGTCGTG
TGCTCAAAATCTCCAACGTGGAAGAGAGATTTGTTGCAGAGCAGCGAAAGATAGGGGGGTGGCGATAGGATACATCAGCT
ACGGAACAGCCACTGCCGCTGATGGCGTCCATCGTTCGCTGCAAAGTGACAACACGACGAGTCAAAATGCTGGGGATGCG
GTTGACAACCCGAACGACATCTATACCTTCGTCGCGCAACAGCTGCACCACAGCTTCATATTTCTCCACTCGACCTCCCA
ACAGAATGGGAAACCTCTCCACAGCCTGCCTCACATCCACCCCCAATCCAGCCAGGTAAGAGGTGACCCGCTCCACCCGC
TCCACGTCGTAAAACACGATTCGCTGGTAACGCTGCACGAGCCTTTCCACGTCGATGGTGTACAGCTTAAGATGGTTCTG
AAGCTCTGTGCTAGGCAGCCTGGAACGTGCAGGGTCGACACCGCCAACGCAAATATTGATATCTGCTGGCGGACCCAAAA
TGGCCAAAGCGATCCATGGTGATGGGCCTGAATAGTGCTGGTGATCAATATAATCGCACCGGCCTGTCAGTTTCTGGCGG
CCACAGAGTGTCTGCAATGACAGAGTTGCAGACAGGACCGGCTTCCATCGCAGTATCTTTGGAAGCCACCGAACCCAGTC
AACACTCCCCATAAACGTCCAGAGAGGATGCCCCGGCAAGGGCATTATGGGTATAACAATTTAAGAGTCGAAAAAAA
>EG_transcript_11675
CTCCCGCGGCGTCCAGCCCACCCAGGTCTCGTTCACGGTGCTGCTGAGCACGTTTGAGCGCGCTGGGCTGTGGGAGCTTG
CTGTGGAGGCATTTGACAACATGACCAAGCTCGGCCTGGAGCCAGACCTTATCGCGCACACTGCCCTCATTGCCGCGTAT
CGCACCGGGAAGCAAGTGGGCATGGTTTTTCAGGCATACGAGGACCTGAAGCCCAAGGGGCTGCAGCCGGACCTGCACGT
GTACAACGTGCTCATCAGCGCGTGCGCTGCCACGGGCCAGCGGGAGACGGCCGAGGCCGTGCTGGACGAGATGCGCCTCG
CCGGGGTGAGGCCGAACGCCACCACCTTCAACAGCCTCATCACCGTCTACGAGAAGGCGAAGGACTGGGAAAAGGCGCTG
CAAGTCCCCCAGCTGATGAACAGGACAGGGGTGAGGATGGACGTGATCAGCTACAACGCCCTTATCAGTGCATGCGAAAA
AGGCGGGCAGTATTTCCACGCGATGGACATGTTCAATGCAATGCAAGCGACAGGAGTGGCGCCAGATGTGACAACGTATA
GTGCTCTAATCAGCGTGTGCGAGAAGACCATGCGATGGCAGAATGCCGTCCGCCTCCTGAATGAAATGCGGGACGAGGGC
ATCGAGCCTAACGTCATCACGTGGAGCGCCGTCATCAGCGCGTGCGGACAGTCTGGACAGTGGCAGGTGGCTGTTCAACT
ATTTCAGGAAATGCTGGAATCCGGCGTCGAACCCAACATTTACACCTACACCTCCCTGATCAGCAGCTTCGAGCGGCAGG
GGCAATGGGAGCGGGCCCTCCTCGCCTTCCAAGAGATGCAGGCAGCGGGAATGGAGCCCACGCTGCCTGTGTGCAACGCA
CTGCTGTCCGTGTTCCGCGCTGCCGGCCAGACGGAGATGGGCGTCCAGCTGTTTGAGCAGCTGCCACAGTATGGCCTGCA
GCCAGACGTCATCACCTACACCGAACTGATGAGAGTGTGGCAGCGGTTGGGAAAGTGGGAAACTTCACTCCAAGTCTTCA
AAACAATGAAAGCAGGCGGAGTCAAGGCTGACACCATTGCGTACAACACCATTTTAGCTATCCTGGTGCAAGCAAACCAG
CGTGACCATGCAATGGATATCTTTTACCAAATGCAGGAGGACAATGCGGTCCTGGTCGACTCGTACACATACAATCTGAT
GATCGAAATGTGCGAGAAGGGTGGACAGTGGCAGGAGGCTTGTGTCTTCCTCGACACGATGAAGGACAAGGGGTTCACCC
CAGATCGAAACCTTGTCACTGCTATTGCCAATGCTGCACGGCTGAGAACCCGATCTGATCGCCCTGGGTCAGACCCTCCA
CGGCCACTTCGATCCAAGTGAATTTCCCTGGTCCACATTTTTCCCGACCATTTCGCTGATCTCTGCCTGCCTTA
>EG_transcript_12259
TTTTTTTTTTCACTGACTCATTATCCAGCCACCAGCACCGTTGCCCTTTCGCCCCTTGCAGGGGCCACCCACAAGGGAGG
GGAGGCCCAAGGGGGAGAGAGGTGGGGCAGAAAGGGAGGGTCCCTGCTCCGTGGCTCGAACGGCGACAATGCGGATCAGA
CAAAAAACATACAAAGACTCGGGGACACACAACTGCGGGCTAACGGGGGGTTGCCGGATATTCAGCATTGGTGCACCGCA
GTCGGAGGGTGCAATAAATATGGCCCACAAAGAAGTGCCTTGCAGGGGAGCTGGGGCGGGGGGCATTCAACCGTCCTCTT
CATCCTCCTCGTCCTCGTCCTCTTCCTCCTCTTCCTCGTCGTCGGCCTCCTCTCCGTCCAGCACACAGTCGATGTCATTC
AGCAGCGCCATGCTGTCGAGGGTCTCGTCGTTGGAGAGGCAGATAAGGGTGCGGTCCTGCTTGAGGTAGTACCGCACCGC
GGTGGAGGTCCCGTACCAGCTGCCACTGTGCTGTGCCGCAGCGTCCGGTTCGTCGTCAATGGACGTGATCATCCAGCCAC
AGGCATAGCCATCGCCAACTTGCTTCCCGGTGCTGAGGCGGCCGGGGGTGAACAGTACCCGCTGCGCATCGCGGGGCAGC
AGCCAGGCGGAGCGCAGGGCGGCCAGCAGCCGGCCGAGGTCACTGGCGGAGGCGAAAACATTCCCGTCCCCGACCAGCAG
CACGTCAGAGCGGCTCACGACAACGCCCTTCTTGCGGCTCTCGGCGTAGCCCTCCGCCCGCTGGCCCCGCCGGCTGTCGG
GCTGGGACGGGGAGGCGGTGTCGACGGCGAAGCTGCTTGTCATACCGAGAGGCCCAAAAACATTGCGCTGGAGGTAGATG
GAGAATGGCAAGCCCGAAACACACTCCACTAAGCGGGCGAGGAGGCAGTAGTTGGTATTGTTGTAGCGGTACTCCGTGCC
TGGGGGCTTGTTGGGGGGCTGCCTATTCAGCACCGTCACGAAGTCTTGGAGCGACACGTTGGAGACGTCCTCCTCCCAGT
CCACATAGTCCGGCAGTCCAGATGTATGGTGCAACAAGTGGTAGACCGTGACGTCGGTCGCGAACGGCTGCCGGAACTGG
GGGACGTACAGGTGCGCCGGGGAGTGGACGGCCACCCCCAGCCGCAGCACGCACGCCGCGGTGAGCTGCTTGGCGACGGA
CGCGAGGTCGAAGACGGTGTCCGGAGTCATCAGCCGGCGGGCTTTGATGTTCGCCATCCCCCAGGCCTTGGACAGCACCA
CCTTCCCCTCCACAACGCAGTGCACGGCGACCCCGGGGCTGCGGCGCAGGTCCCCCACCTTGAGGTGCTTCCGAACGAGG
CGGGCCACCACCGCCTCCGCCGCCATCGAAAAAAAAT
>EG_transcript_12294
GTTGGCCCAGGCCCTCTGCTCGTGCGGTCCCGGCCACCGCTCCGCTGCCACGGCGATTTGGCTCTCCGCCCATTCTCATC
CTCGTCTCCACTGCCACCCACCTCAAATGATCAGAAGGCTGCGAGACTGGGGCACCAAATGCCAACCGCGACGGTGCATG
CTCACCTTGTTCAATGTGGTGTTGATGTAAACAAGGTGGTACGGAGCTACCCCCCTATAGCCTCGTACAGCGTGGAGCGG
GTGCGGCGTGTCTTGGAGTACCTAGGCGGGCTGGGGCTGGATGTGAAGCGCGTGGTAGAGGGCCACCCTGGCCTCCTAGC
CGGCAAGGTGGAGAAGTACACTGAAATGGTGCAACTGCTACGGGACAGTGGGATTGACGTTGCTCGGGCAGCTAACTGGT
ACCCCAGTATCCTGAACCGGCGGGTCGCCTCGGTGCAAAGTACATTGGACAGAATTGCCAGCTGCGGCTCTGTAACTGAC
ATCGTCAATCGGGACCCAAAGCTGCTGCGTGCTTCAGCCTCAAATCTCTCCATATTGTCCGAGGCGGGCGGATTAGATCC
AGGAGTTCCTTCTGGTGCCGTTCACCCCAAAGTGGCACTGTTGTCCTCACTGGGAGTTGATTTCTATTTGTTGCTGAAGA
AAAAACCCGGAGCGTTGATGTTGAGCACTGACAGAATGCAAGCTACACTGGATTATTTGAAGTGTTTGAATCTGGACGTC
CCGAAGGTTGTTCATTCAGCCCCCAGCGTGCTGGGATTACGCATTGAGTCGCTGCAGCAGCGAGTTCAGTTCCTTACGGA
GAATGGGCTTGACGTGGTGCGCTGCCTGAATGGCAGCCCCCATATTCTAACGTACAGTGTCGAAAAGAAGCTCCGGCCCA
TCTTGACATTTGTGGTGGCAGAGATGGGGCGTTCTCCATCCGAGCTGAACGGCGCATGCCGTGTCTGGCACTGTGACCTG
AAGGGCCGGCTGCACCCTCGTTTCCTGTACCTGAAGTCCCTCGGCGCACCACCCCCATCCTCCCTCAACTCCTTTGGGAG
CTTCCCGGACGCACGCTTTGTGGTTGCGTTTGCCAAGACTGACCTGCAGCATTACTACGCCTGGCGGCAACGGAACGGCT
ACCCAGTGCCACCGAAGGAAGCGACCGGAAAACCGCTTCATTAGCCCATATTACCTGCTTTTCATCGACCTGCGGATGTG
CCTTGCGTGCTACTCAACCGCTAAACTGCTGAGTGCGCCATCAGCCACAAAGGTGTTTTATCAATGCATTTTAAGTACAA
AATCATTTTATATACAGCAGTGCAAAGTGGCGAGCCACAGGGCTTCCGGGTGCCTGCTTCCATCGCTTGCGGCCCCGGCA
GCCCACAGGAGCATCCGACACCGACGGTGGCCAA
>EG_transcript_12354
ATAAACAGTTCCTGGGGGGGCGGGAAGGTGAGCACACAGAAGTGGGGAATAACCATCTACATCAATTCACGGGCTGCTCC
TCGTTGCCACCTGCACATATGGATGCCGGAGGAGTGTCTCCACAGGAGGCAGAAATGGGCAAGCGTCCAGTAGACACGGA
GAATCCATTCTGCCGTCGCCAGGCGTGGTAATGCTGCAGGTCAGTGCCCGCCAACAGAGTCGCGAAGCGTTCGTCGGAAA
AGCTCGCGAATTGGCTCAGGGCAGGAAGCGACCTCCCCAGCGACTTCAAATACAAAAACCGGGGCCGGAGTCGATTCTCC
GCACTACAACCCCAGACATTGTATGCCCCATTCAGTAGAGATGGAGAACACCCCATCTCCTGTACCACAAAATTCAGGGT
GGGCTGCAGCTTCTGCTCAACACTATAATGAAGCACACGTGGGTAGCCATTTACATGGCGCACCACATCCAGACGATTAC
CTGACAGGAATTGCACCCGTTGCTGGAGTGTCTCCAACCGCATCCCAAAGACCATAGGGGCGGAACGTGCCACCTTTGGG
ACATTCACCCCCAGCCCCTTCAGGTACTCCACCACAGTTTGCATCTTGTCACAACGAAGTGCCAGCAGATGTGGCGCCTG
TTTTAGGACATAATCAGCATCCAGCCCCAAAGAGGACAGCAGCTCCCCCCTCAGGTCCTCCTCCTTGGAGAGGCTGTGGC
AAGACTGCTGGACATCCAACTTCGCCGCCAGAAACCGCAACGTGGAAGAGATGCCTGACGCTGATGAGCGCAATATGGAG
GGCTGGTGGTTCAAAACGCGGGCCACCGAGTGGCCACTGTTGGCGATCACGTCCATCGACCGCTGCAGGGATGCGATGCG
GCGCGTCAAAACACTGGGGTTGCGATCGATGGTGCGGACAACGTCCACCCCATTGTCCCGCAACAGCTGCACCACCGCCT
TGTGCGCCTCCACCCTCCCCGCTAACAGAACGGGTTGAAATTCCACCACTCGCCTCACGTTCACCCCCAGTTCAGCCAGG
TGGGAGGTGACGTGCTCCACCCTCTCCACGCTGTAAGATGCGATGGGTGGGTAGCGCTGAATCACTTTTGGAGCATCGAT
GCCATACAGGCTAAGGTGGGCCTGAACCTCCGCGCTCGGCATTCTGTCCTTCGCTCGTCCGGCACGGCCAGCAACGACTG
AAGATGGCCGTTCAGCGGTGGATCCTGATGTGGCCAACGCGATCCATTCGGATGGAAAATAATGAGGTTGGGGCAGAGGT
GTTGAGCAATCACCGCCTGCCAGGACAGGTGTCCAGCGGGACAAAGACTTCCACCAGAGCAGCCTCGACAGCCAGTGTCC
GGCCAGGCCAGCCCTGGCCATGTGGGCAC
>EG_transcript_12447
TTTTACTGCTTCTGCCAACACAAATCTTTGTGTGTGCATTCATGGCGGCTTGCTTGGTCCGGCCGTGGCCGCTGCTGGCG
CTGCGGTGGTTTTCCACGTCATGCGTCACCTTGCCCCCTCACCAGCTGCCGTACGCAACTGATGGTCTTCAGAGACCTCC
GTGGGTTGCCCTTGCCACGCTGGCCACGATTGCACCGCCTTCTGTGGCGACCTCTGCTGCCAATTGCGGCACTCCACGGA
GGCGCCGCGCGCGTGGTGCCCGGTGCTCAACGCCCAGTGCAGACGTGCAAGCCCTCTTTGACCAGTACGGTGTCAACGGG
CAAAAAGTGGTGCAGCGCTACCCACCCATTGGGAACTACGATGTGCAAAGGGTGGAGCAGGTGATGTCCTACCTGGCCGG
GCTGCAGGTGGACGTCAAGAGCGTGGTGGAGAAACGCCCCATGACCCTGGCCGGCCGAGTGGAGGCGTACGAGGCAGTGG
TGCGGCTGCTGCGGGACAACAAGGTGGACATCGCTCAGATTGTGGGCTGCATCCCTTCTGTTTTGAGTCGAAGGGTCACC
TCCCTGCAGCTCATATTTGACGCCTTCAGCGGCAGCGGTCACTCTGCAGCCGACGTTATCCGCCGCCATCCCTTCATCCT
CCAGTGCTCCGCAGCGAGCTTTTCCTCGACACTTCAAATCTTGCAGCGGCGCACATCTTCTATCAGCAACAGCTTGCCGC
CAAAAGACCCCAAGGGAATGCTGCTGCATTCTTTGGGCCTGGATGCTGACACCTTGTTGCGGAAAGCGCCTGACGTACTC
GCCCTGACTTTCCACAAAATCCAGACCATTGTGGGATACCTGGAGAGGCTGGGGGCAGATGTCCCGAAGGTGCTGCGATC
AGCGCCCAAAGTACTGAGTCGTCGGCCGGAGGCCTTGCAACAGCGGGTGCAGTTCCTCTCCGACAATGGGCTGGACGTTT
TGCGCCACGTGAATGGATGCCCGAATCTGTTTCATCTCAGCGTTGAGCGAAAACTGCAGCCAACCTTGACTTTCGTGGTG
GAGGAGTTGGGGCGCTCCGCATCCGACCTGGACGGAGCAACCAACCTTTGGACCTACGACGTGGAGGAGCGACTGCGACC
CCGCTTCTTGTTCCTGAAGTCGCTGGGCAAGTCGCCCACTTCCCTCAGCCAGTTTGGAAGCCTCTCTGATCAGCGCTTTG
CGGCAACTGTTGCGGGCACTGGCCTGCAGCAATACTACGACTGGCGGCGGCAGAACGGCTACCCGGTGCCTTTGGGGACT
GGCCCAGCACCGGCGGCGGCCAGTGGCACAGGTCATGCATCCGACGACATTCAATGAGGGCACCCCAAGATGATGTGCGC
TTCCGGCGCATACTTTCCATGGGC
>EG_transcript_12688
ATTTTTTTTCGTGAAAGTTCTTGCGATCTCTGCCCACCACCTCCGCCTCTTGGTGGGGGCATTGATGGCTGCGGCTTGCT
TGGCCCAGCGCTGGCCGCTGCGGGCGCTGCGATGGTTTTCCACGCCATGCGTCAATTTGCTGCCTCACCGGCTTCCATCC
ACAGCTAGTGGCCTTCAGCGGTCTCCATGGCTCGCGCTTGCCACTGTGTCAACGATCGCGCTGCCACCCGTGACCACTGC
TGTCGGTCGCGGCACTCTGTGGAGGCGGCGCTTGCCCGGGGACCAGTGCCCAGCGCCCAACGCGGAAGTTCAGGCCCTCT
TTGACCAGTATGGCATCGACGGGCAAAAGGTGGTGCAGGGCCACGTGGCCATCGCGAACTACGACGGGCAACGGGTGGAG
CGGATGACGTCCTACCTCGCGTCACTGGGGGTGGACGTCAAATGCGCCGTGGAGAAATACCCCAAAGTTCTGGTCGGCCG
AGTGGAGGCGTACGAGGAGGTGGTGCAGCTGTTGCGGGATCACGGGGTGAATATCACTCATGCGGTCGGCAGCCAACCTG
CTGTCTTAACCCGACGTGGCACCATGCAGCTTATGGTCAACGCCATCGTGGGCTGCGGTCACTCTGTGGCTGACGTCTTC
CGTCGCGATCCCTCTCTCCTCCGGGCCTCGGCAGCGAGGCTTTCCTTGACGTTGCAGCTTCTGCAAAGTCGTCCAAACGA
ATCGGAGGACCCCAGGATAATGCTGTTGCGTTCTTTGGGGCTGGATGCTGACGTTTTGATGAAGAGAGCACCTCAATTAC
TCGTTACGAGTTTCGACAAAATGAAAGCCGCCGTGGTTTATCTGGAGGGGTTGGGAGTGGATGTCCCGAAGGCGGTGCGG
TTAGCACCCAGAGTGCTGATCCGTCGGCTGGAGACTTTGGAACAACATGTACATTTCCTCTCCGTGAATGGGCTGGACGT
TTTGCGACATGTGAATGGATGCCCAACGCTGTTTTATCTCAGCATTGAGCGGAAACTGCAGCCAACGTTGACATTCGTGG
TGGAGGAGATGGGGCGCTCCAAAGCCGACATGAACGGGGCATACAACCTTTGGACCTGCAGCCTGGAGGGGCGCCTGCGA
CCCCGTCTCTTGTTCTTGAAGTCGCTGGGCAAGTCACCCACTGCACTCAGCCAGTTCGGAAGCTTCTCTGATCAGCGCTT
CGTGGCAACTTTTGCACGCACTGACCTGCAGCAATACTACGACTGGCGGCGGCAGAACGGCTACCCGGCGCCTTTAGGCA
CTGTCCCAGCTCCTCCTGCGACCAGTGGCACGGTGCATCCGACGACATTAAATGAGGGTGCCCCAAGATGATGTGCGCTT
CCGGCGCAT
>EG_transcript_12754
ATTTTTTTTCGACCCTGATGGATCAGCTCTGAGAGGCTTCACACAACCATTCTCTCCCACCACACATGCTGGCTGTGGCT
GCCCTTGCCCAGCAATTGCTGCGGAGGACCTCAGAGTGTGTTGCCGTCTCGGCCATTACAGCTGCAGGAGCGCTTTCCCG
CCCATGCAACAATCGTCCTGGGTCATTGATCTCCTCCTCGCCTCTGTGGGTGATTTTGCCTATTGCTGCAGAGCCGTCAG
CACACTCAGCCGCACGCCGGGGGAGAGGTCGACCGCGAAAGGAGAACCGAACGCCCAGTGTGGCGGTGCAGGCACACCTT
GCCACCTACAACATCGATGCGGCGAAAGTGATAAAAATTTACCCACCGATCGCGTCGTATGACGAGGAGCGGGTGCAGAA
AGTCACTGCTTACCTGGCCAGGCTGGGGGTGGACGTGAAGCGTGTGGTGGACAAGTATCCCAGTATTCTTTCAGGACAAG
TGGCAACATACGAGAAGGTGGTGCAGCTGCTTCGGGACAACGGGGTGGATGTGGTGCGGGCGGTGGACCTGAACCCCAAC
GTTTTGCACCGTCGCATTGTCACGCTGCAGTGTACTATGGACGCCGTTGCCAGCTGTGGCCACTCCGTCGCTGACGTCTT
TTACAGGCACCCGGGCATTGCGCGCATGTCTACAGAAGATATCTCCATCATGTTGGAGCTGCAGGGGCAAACACATGCTG
CGGCCACAGGACATCACAGACCGATGCACCCCAAGGCTGTGCAGTTGTACTCCCTGGGCCTGGACTCTGAGTGGCTTCTA
AAAAACGTGCCCAAAGTATTGAATTTGAGTTTGGACAAGTTGCAACGTGTTTTACAGTACCTGAACTCTCTGGGTATTGA
TGTTCCGAAAGTGGTAAGGGCAAATCCAACTGTTTTAGGGTTCCGGACAGAGGCGCTGCAGCAACGCGTGCAGTTCCTCG
AGGAGAATGGGCTCAATGTTGTACGAAGTGTGAACGGCTGCCCTTCGGTGCTGTACCTCAACGTCGAGCGAAAGCTGCGT
CCTATTCTGGATTTTGTGGTCCAGGATATGGAGCTACCGCCATCCGAACTCAACAAAGCGTACAAAACCTGGACCTTCGA
CCTGGAAGGGCGTTTGCGACCGCGCTTCTGCTATTTGAAGTCACTCGGTAGGTCAGTTGGCAGCCTCATCACATTTGGGT
ATTCCTCAGACGTCCGATTTGCAACCAGGATTGCTAAGACTGATTTGCAGGATTATTACGCTTGGCGCCAAAGGAACGGC
CATTCTGTCCCTCACCCTGGTCTGTCGCCAGTACAGCGGCAAGGCCAAACAATGAATGAAAACGTTTGATGAGACAGTGC
TTGCG
>EG_transcript_12949
ACCCCTTTCACAGGTCGCTGGAAAATGTTCCATGTGTTGCTGGCAAGGATCAGTCAGAATGGATGGAATAGCCATTCAGC
TGCATCCATGCGTGGTAGTGCTGCAGGTCAGTCCCAGCAAAAATGGCAACGAATCGTTTGTCGGAGCAGCAGGAGAACTG
GTTGAGATTATCAAGCCGTTTGCCCACGGATTGCAAATATAAGAATCGTGGCCACAATCGGCCCTCCAGGCTGCAGCCCC
ATATCGAGTACGCCTTGTCCAGGTCGGTCGGGGAGCGCCCCAGCTCGTGCACGACGAAGGAGAGGATGGGCCGCAGCTTC
CGCTCAACGCTGAAGGACAGCACCATGGGGTAGCCGTTCACATGGCGCACCACGTCTAGCCCATTCTCCGCGAAGAAATG
CTCTCGTTCCTTGAGGGCTTCCACCCGCACACCGAAAACAAAAGGGGCCCTCCGCAACACCTTTGGCACGTCCACTCCCA
GTTCCGTCAGATGAGCCACCACAGCCCGCAACTTGTCCAAACTGCACTTCAATACATGAGGAGCCCTCCGGAGCAACTTG
TCCGCCTCCAGCCCCAGCGAGGCCAACAGAGCCGCCCTGGGGTCCTCTGCTGCCAAGCGCTGATGGTCCCTCCCCTGTTG
TGCACCATTTGACAACTCGCGCAGTTGCATGAGAGATTGCAAATCTGCGGCTGAGGCGCGAAGAATAGATGGACAGCGGG
CAACCACGTCTGCTGTGCGGCAACCACCGCTGTTGATGACTTGTATGATGTGTTGCAAACCAACAACACGCCGCGTCAGC
ACGCTGGGGTGCCTGTTGATCGTCTGCGTGACTTCAACCCCCGTCTCTGCCAGCAACTGCACCACAGCTTTGTAAGCCTC
TATCTGCCCAGCGAGGACTCTGGGGTGGCCCTCCACCACACGCCGCACATCGAGCCCCAGGCCAGCGAGGTAGGCAGTCA
CCCGCTCCACCCGCTCCGCACCATACGAAGCCACTGGTGGGTAGCGCTGCACCACCTTTGGCACGTCAATGCTGTATTGC
TCGAGGTTAGCCAAAACCGCTGCACTGGGAACTCTTACTGCATCTGGAGTGTGACAAACATCGTGAGCAAGAGACACATC
AAAAGCCTCAGCCTCCGCATCGACCGATGCTTCTACAACCCTCAATCCCAGAGTGCCGAGGAATGTCCATGAGGATGTAG
CAGAGTGAGCTGGAGAGGTGCAGCTGGCCAAGCCAGGACGCAAGCAGTTTACCAGGTACGGCAGTGACGCTGTGCCCCGC
CGCACAGCCTTCAAAAGACAGCGGGTGGCCACGTTGATGTTAGGCATGTGCGAAAGTCAACGTGGGCATGAG
>EG_transcript_12961
ATTTTTTTTCGGTTGTTGCCTTTCCCAGCCGGGTATGTGCTCCTCCCGCGGCATAGACCAACCCCGGTGATGCGGAGGTT
TCTTCATCGATGTCTGCCCCAGTGGCTCACCCAACTCAATTTTGTGCCTTGCCAGCCAGCCTTCATCTCATCCCAGCGAA
TCTCCCTGGCCACATCTAATCCGAGGATCAGGAAGTCGTTGGATGAGGCTACTGTGGCAGCAGCTAAGCCGAGGATCAGG
AAGTCGTTGGGTGAGGCTACCGTGGCAGCAGGTGAGGGCAGCAAGAAGAGAGGCAAGGAGGCCAATGAAGCAGTGCAGTC
CCTGTTTAAAACTTATAACATTGACATCGTCAAGGTGATCCAGCGCTACCCAGCCGTCCGGGCCTACGACGTGCGGCGAG
TGGAGCGGGTGACATCCTACCTTGCTGGCCTGGGGGTGAACGTTAAAAGGGTGGTGGAGAATCGTCCCGTTGTATTGGCA
GGTCACGTGGAGGCGTATGACACGGTGGTGCAGTGGCTGCGACACAACAAGGCGGACGTCGTCCGGGTGGTTGACACGAA
CCCCAGCATTCTTTTTCGTTCCATCGGCGCCCTGCAGGAAACCGGTGACGCCATTTGTAGCTGTGGCCACTCTGTGGCCG
AAGTGGCACATCGCTTCCCGGCCATCTTCCGCACGCCATCAGCTGGCGTCTCTCTTCTGTTAGAGCTTCGAAGATTGGCA
AAGCCAATGACGGATCTTCCTGATCAGGGGCGGCCATCCGGTGAAACAGGTCGGAAGCTTGCTCTGCTGTCTTCTCTGGG
ACTGGATGCCGATTGCCTGCTGAGGAAGGCCCCTCAAATACTCAGCTGCAGCTTGAAGTCGATTTTCCACATTCCACGAC
CCACTGCAGACAGCATGGCGCTGAAGATTATGCAGTCAGCCCCCCAGGTGCTGGGACAGCGACCTGAGGCGCTACAAACG
CGGCTGCAGTTCTTCGCAGAGAACGGGCTGGACGTGCTGAAACACGTGAACGGCGCACCAACGGTGCTGACATGCAGCGT
TGAGCGGAAACTACAGCCCACGCTTAAGTTCGTCCTGGAGGAGATGGGGCGGAGTCAGGCTGAGCTGGACAATGCATCCA
ATTTGTGGACGTATGACCTGAATGGCCGCCTCCGCCCTCGTCTGTTATATTTGAGGTCATTGGGCAAAGAATCGCCCAAA
GGACTCGCCCCGTTTGGAAGCTTCAGCGACCAACGCTTTGCAACCTACTTTGCAGAGACCAACCTGGAGCATTATTACGC
CTGGCGGCGGCAGAATGGCTACCCTGTGCCGCGTAACCAGTGCCGGGTGGGCGACACAGCACATCCAACCGT
>EG_transcript_13542
ATTTTTTTTCGTTTACCCTCCCCGGGTGTGTGCTCATCCTGCGGCATGGACCATCAACGCCGGTGATGCGGAGATTTTTT
CCCCGGTGTCTGCCCCAGTCACTCACGCAATTCGGCAATTTGGTGCCTTGCTGGCCTTCCTTCATCTCATCCCTGGGTGA
AGCTGCAGCAGGTGAGGGCGGAAAGAAGACAGGCAAGGAGGTCAATGAAGCAGTGCAGTCTCTGTTTAGAGATTATGACA
TTGATAGCGTCAAGGTGACGCAACGCTACCCTTACGTCAGGGCCTACGACGTGCGGCGGGTGGAGCAGGTGACATCCTAC
CTTGCTGGCCTGAGGCTGGACATCAAGAGAGTGGTGGAGAAGTATCCCGCTGTATTGGCAGGTAAGGTGGAGGCGTATGA
AACGGTGGTGCAGTGGCTGCGGAACAACGGGGTGGACGTCCCCCGAGTGGTTGGCGCCAACCCCAGCGTTCTTTCTCGTC
ACATCGACGCCCTGCAGCAAATCGGTGACGCCATTTGTGGCTGCGGCCACTGTATAGCTGATGTGGCTCATCGCTACCCA
GTCGTCTTCCGCACGTCATCGGCTAACATCTCTCTTGCGTTACAGCTTCGAAAATTAGCAAAGCCAATGAAGGAGCTTCC
TGGTCAAGAAAGGCGATCTGATGACACAGACCGAAAGCTTGCCCTGCTGTCCTCTCTGGGCCTGGATGCCGATTGCTTGC
TGAGGAAGGCCCCTCAAATACTCACCTACAGATACAGCAAGCTGTTTGCCGTTGCACAATTCCTAAACGAACAGGGTCTG
GACTCCAGGAAGATACCACAGTCAGCCCCCCAGGTGCTGGGACTGCGACCTGAGGCCATACAAACACGGCTGCAGTTCTT
TGCAGAGAACGGGCTGGACGCGCTGAAACACGTCAACGGCACACCAACGGTACTGAAATTCAGCGTTGAACAAAAGCTAC
AGCCCACCCTCAAGTTCGTCCTGGAGGAGATGGGGCGGACGCGGGCTGAGCTGGACAACACATACAATTTGTGGTGTTAC
GACCTGAATGGCCGCCTCCGCCCTCGTCTGTTATATTTGAGGTCGCTGAACAGGGAACCATTCAAAAACCTTTCCAACTT
CGGAAGCTTCGCCGATCTTCGCTTTGTAACCGTTTTCACAAAGACAGACCTGGAGCATTACTACGCTTGGCGGCGGCAGA
ACGGCTACCCTGTGCCGCGTAACCCGGGCCGGGTTGACCCTGCAGCGCATCCAACCGCTGGCCCGTAGTCGTCACAAGGT
TGTGATTGGTATTTTTGCTGATGGGGGATAGATGGG
>EG_transcript_13593
CTGCCGCCGCCAGGTGTAGTAATGCTGCAGGTCAGTCCGGGCAATGGAAACTGCAAAACGTTCGTCGCAAAAACTCCCAA
ATGTGCTCAGATGAGGGGCGTCTATGTGGAGTGACTTCAAATATAAGAAACGAGGTCGCAATCGCCCCTTCAGGTCATGG
CCCCAGATTTTGTAGGCTCCATTCAGGTTTTCTTTGGGAAGACCCATTTCTTCGACCACAAACGTCAGGATTGGCTGCAA
CTTCCGCTCGACATTGTAATGAAGCACAGTGGGAAAACCGTTCACATGGCGCACCATATCCAGCCCATTCTCGGAGAAGA
ACTGCACTCTCTGTTGCAATGTATCTGGTCGGGACCCCAATACACCGGGGCAAGTCGTACCACCTTCGGGACGTCCACAC
CCAGCGTGTTCAGGTAATTCACTGCCCTTTGGCACTTGTCAACGGTTAGAGTCAGCACTTGGGGCATTTTCCTCAACATC
CAGTCGGCATCCAATCCCAGCGATGACAGCAGCACAGCTTTAGGGTGCATATTTCTGCAGAGGGGGGGCTCCTGTGTCAG
CGGACCTGCAAGCCGCTTCTTTGAAGCCAAAGACTCATCTTGCAGCTCCAAGGCCGCAGAAACGTTCGATTTGGAGGAAC
GCAACACGCTTGGGCATCGGTTGACAACCCGAGCCACGGAATGGCCACAACTGCTTATAGCGTCCATTGTGTTTTGTATT
GCAGTCAACCCACGGGTCAAAACAGCAGGGTGCAAATTGACCGCCCGGGCGACGTTCACATCGTTGTGGCGCAACAACTC
CACTACCTTGTTGTAGGTATCCACTTGTCCCGACAACAACCGTGGGTAAGCTTCTACGACTCGCTTCACATCCACTTGCA
GATCGTTCAGGTAAGAGGTGACCTTCTGAACCCTTTCCAAGTCGTATGACGCTATCGGTGGATAACTTTGTACCAATTTC
TGCACGTTGATGCCATATGCTTCAAGGTGTGTCTGCACCGCCATGCTGGGTACTCGGTTCTCATTCCTTGCTCTGCCTCT
CCGGCGACGTGTGGTGGACTGTGCCAATGGCTCTATGGTCGATTCAGCAAAAGTCAAGGCCACCCATTGAGATGGGTCGG
CGTGAAATGACACAGAACGATTGCATTGGGACTTCGAAGGTAATCCCCATGCTGCCATCGCCGGGACGGCGGAAGCAGCA
ACCAGCCCCGAGGTCCGCCAGAACCATCTCCGGGAGAAGGCCCTAGCTAGCATGTGTGAAGGAGGGGAGGGTCGAAGCTT
CACAGCAATGCCATTTGTGTTCGAAAAAAAAT
>EG_transcript_13739
ATTTTTTTTCGCATTGCTCTTGCGGACAGGCCCCTTGCCCCCCGGCGGGGCCGCCCTGCCCGTCCTCCGCTGCCGGCGCT
GTGGGCCGTCGCGACCACCGCCGTTGCCCTGCCCATCGGTGGCCACCCCGGCCAGCGTGGCCCCGCCACTGTGGGGCGGA
CCCCGGGCTCCGTTCCTGCCACTCTGAACCATCTCACTGCAGGCAATGAGGTGATTGGGCTGCCGATCGATTCGACGATG
CTGACGGCTGTTGTGGCAGCGCTCCTCCTCAGCTTCTTGCTTGGACGATGCCTCAGCCGGTGGCTGCTCACAGGCTCATT
GGTTGGGTGGCGACCAGTCCCTGGTTTTCACGTTATTATGAGCCCTTACATGGCGGCGAGACAGAAACGAGCCAATGATC
AGTACCTGGAGTTCTTCAATTCCCGACTCCCCACCTCCCGCTGGTGCTGTCTTTCCGCCGCCGCATCCCCTCTCCAGCCT
GCATACCTTCCAAAAGAGGATGGTGAGGATGGTGCCAACCGAGCCGTCCCCCTGCGCCTGCCTCGTGCCGAAGTGCGGCA
GCACCTCGAGGAGTATGGGGTCGATGTGCTCAAGGTCGCAAAGCGCCACCCTCCCCTGGAGCGCTACGACCTGGAGCGGG
TGGCGGTGGTCACGTCCTACCTGGCCGGGCTGGGGGTGGACGTGAAGCGGGCGGTGGAGGTGTCTCCCAAAGTGTTGGCG
GGCAGGGTGGAGAAGTACGAGGCGGTGGTGGGGCTGCTGAGAGCCAACAGGGTGGACGTGGCCCACGCCGTGACACGCCA
GCCCAGCACTCTGGCTTGCCGCTTCGAGACGCTGCAGCGCACCATGGCCGCCATCGAACACTGCGGGCCTTCGGTGGCCT
CTGTGGTCCGCCGCAACCCTAAAATATTATTTGCCACTCCCACCGGCATCTCCGCCATGCTGCAGCTGCACTCCCTCGCA
ATGCCACTGGAGGATGGGTCGGCAGCTGTGCCTTTGGAGCCGGCGGACCCCACTGTGGCGCTGTTCTCCGGTGTGGGGTT
GGATGCTGGGCTACTGTTGAAGAAAGCTCCCAGTGCATTCATTTTAGGCATTGGCCATTTACAAACCGCGGTGGCCAACC
TGGAAAGGATTGGAGTGGATGTCCCAAAGGTGCTCCATTCTGGACACGCAGTCCCAGATGGTGCAAATCATGCGCAACTC
ATTTCCTTGTGTATCGTTGCCCAGGGGGACAGTGCGACAGTGCGACAGTGGGATTGTGTGGGGTCTGCCCCTACCGTATT
GAGTCTGCATCCGGAGACGCCGC
>EG_transcript_13873
CCAGCCCCAGGGAGGCCAACAGTGCCACCCGCGGGTCCGCTGCCTCCGGTGCGCCGGCGGGAGAGGGCGATGGCTGACCG
CTGGCCGGCCTCTCCTGTGTGGCGGACGTCGCGGACCGGCGGTGGAGCTGCAGCATGGCGGCGACGTCCAATGCGGAGCA
GCGGAAGAGGTAGGGGTGGCGGTCCACCACGTCCGCCACGGAGTGGCCGCAGGCGGCAATGGCGGCCATCGTGTGCCGCA
GCGTGTCGAGGCGACGGTGCAGAACGCTGGGGTTGCGGTTGATGGCATTGAGAACGTCCACCCCGTTGGCCCGCAGCAGC
TCCACCACGGCCTCGTACCGCTCCACCTGGCTACATAACAAAGAAGAATTTGCATCAATCACCCGCCTCACGTCCACCTC
CAGTCCAGCCAGGTAGGATGTGATGAGCTCCACCCGCCCCACGTCGTATTTGGCCACATGGGGGCAGCGTCGCACCACCT
TCCGCACGTCAATGGCGAACCCCTCGAGGTGTTGTTGCAATTCGGGAGAGAGTGGTGCATTGTACTGTGCTCCGCCAACG
TCTACAAAAGAAGGAGGAGGTAACAGCGAAGCCTCCGGACCAGCAGGGCCTTGGGGCGAGGCGGCCGTGGCCAAAACGTA
CCAGACCAGGCTTGAGGGGGACTGGGTTGGATGCCTGCTGTTGTCCCACTGGTCCGGCACCCCCATGCCCCATAGGCATG
GGGCCAACGTTGCCAAACGCCAGAGACCGAGGCATGCCACCGCCAGGGCCACAACAGCCACGCACGGTGGGGTCAGTTGC
ACCAGTGCTGCAGATGCAAGAATGGCGATGGCGACGGGTTCCAGAAGCCAAGCCGATCCAGGCACAGGAGCTGCTTCACT
GTCTGAACCGAGGCCTTGCACTGCGGATGGAGCTGGTCGAATAGAAAAGGGAGGTTGCATCCCACCGCAGGGACGGAGAG
CGTTTCGGGGGCAGGGGGAGGAGGGCCACCGTGACGGCCTGTCCCTGATTGTGGCGGCGGTGGCGGTTGTGGTGGTGGTG
GCAGTGGTGGTGGATGACGTTGCAATGCGCTGGTGGGAAGAAAGCGGCGGCGGGACGGCGGCCGCCACCACCACCCGGAG
GGGCGCAAAGGACATCCGCCAGCCGAGGCTGCCCAGGGCCAGCCCCACCACAGCGACGGTCACGGCAAGGGCCGCCCCGT
AGGCCCCCAGCGGACGGCGGGCCCGGCGGGGGCCGACGAGGCCCGGGGCCGACATATGTGGGCGGCGGCGCCCAGGAGGG
TGGCCGAAAAAAAAT
>EG_transcript_14008
ATTTGACCGCCAGACCAGCGGGGGCTGGCCAAATGAAGCGCACGTTGCTCCGGGCATTGGCCTCCTTGGCGGCCCCTCCT
GCATCAGTTACGGCCCTCGCGGCGCGCCGCTACCGGCAGAAGGTGGTTGCAGTTCCATCTGCCGATTTCACCACCCGAAA
GGCTCTGGTGGTGCCATGGAATAGGAAATCTGGCAGTGGCAACGAAGACCACAACGGCAACAAGCCTAGAACAAGGATGG
TACGCAAGGAAACAGTCCGAACTCACCTGAAACGCTTCGGCATCGACGTACGTGGGGTTGTCGCCCGCTACCCAGCAATC
GCAAAGTATGACCTGGAAAGGGTGTGGTCCGTGACTTCTTATTTGGGGGATGAGCTACTGGTGGACGTCCGGAAGGTGGT
GACCAACCGGCCATCAATTCTGGGCTGGAATGTTGGGCCCCTGGCGCGGAAGGTGGCCTGGATGAGGGCCCAGGGCCTGG
ACGTGGTCCGCATCGTCAACGTCCATCCCGGCGTGTTGCAATGGAGCATTTCCGCTCTCCAGAAGAGATTGGACATGGTG
GCCGCCTGCGGTATCGACGCCGTCCAATTCATCAATGACAACCCCAGGCTGTTCCACATTGGCCAGAACACACTCGCCAG
TGCTGTGCCGCGGCAGTCAGAGTCGCAGAAACATTTCTTATTGTCGTTCGGTTTGGATTACGAGAAGATGTTGGCCAGAG
TGCCGTATCTTCTCTGCATCCCGGTGGAGAGGATGCAAATAATTGTAAATGTTTTGGAGAAGGAGGTTGTTCATGTGCGA
AAGATTCTGACATACAATCCGCAGCTGCTTTTGTACCGCCCGGAGCTGCTGCAGCTGAAGTTCACAGTCATGCGGAAGTT
CGGAATCGATCCTGCAAAGCACGTGAACAGCAACCCGCACCTCTTGCATGCTAGTCTCAACCGCAAGTTTTTGCCTACTT
TGCAGTTCGTGTTGGGTGCTATGGGGCGGTCCCGGGCAGAGGTCGATGAGTGCCCTTGGCTGTGGGGATGCAGCCTGGAT
GGCCAGCTTCGGCCCCGCTTCTTGTTCTTGAAGGCTTTGGGGTACGAGAACTGCCAGCTAAAGGCATTGTTGACCCCCTC
AGACGAATTGTTTTGCCGCAGGCTGGCTGGTTGCAACGTAAAACAGTATGCGGCCTGGAAGCGACGATTTTGGACCTCTC
GTCGTAGTTCCAGATCAAAGTGATTTCATTGCCAGAAAACATCACACAATGTCAAAAGGATTGTGCCTGCCGGTGGCATT
GAAATTG
>EG_transcript_14142
GGAGGGAGAAAATGCGGTCAGGCAGGTCGCCAGGGAGGTTAGGGACGGCCACCGTCACACGATGGGCGGGTAGCCGTGTT
CGACGCGCCAGCGGTCGTAGTGGGCCACGTCCTGCCGGGCCACCCGCCGGGCGAACGGTTCGTCCGCGGGGGACAGGACG
GGCTTCAGGGCCCGGCAGCGGCGGCCCACGGCGTGGAGGTACTCGAAGCGGGGCCGGATGCGCCCCTCGAGGCTCATGCC
CAGGGCGTGGGGGTAGGCCTGCAGCCGCTCGACGGGGACCGCCATGTCCCGCAGCAGGAATTCCAGCGTGGGCCCGAGCT
TGTCAGTGGCACTGTATGCCAGCACCGGGGGGAACGCATTCAGCACGGCGCCGGCGTCCAAGCCATAGTCCTGCAGCAGC
CGGACCTTTTGCTGCAGCGTCGGGATGCGGAGGGCGAGGATGGCCGGGGCAACGCTGACAAATGCCGTCACGTTCACCCC
CAGACTGGCCAAGTACTCCGCCACCTCATCCATCGACTCAACAGCCAGCGTTCGGTGTCCGGGCACCTTTTTGAAGACGA
GGTCCGCGTTTAGCCCAAGAGCCTGCAGGAATGCCTCCTGAGGGCTTCTGCTCCTCAGGGACATCCCCTGCAGCACCGAT
GTCAATCGTCGCTGCGCAGCCTCCGTCGTCACTGCTCCCTTGGCGGTGCCCGCCGTGAGCTGCGCGCCGGACAACGCCCG
CGACCGCAGGAGGGAAGGCCTGGCGGTGACCGCCGCGGCCACGTCCACCCCCTGGCCCCGCAGGAACCGCGCCGTGGCCT
CCATCCGCCCCACCGCGGTGGCCAGGACGAGGGGCACCGCTTCCACCACCCGCTTCACGTCCACCCCCAGACCCTCCAGG
AAGGAAGTCACGAGCTGCACGCGGGCGACCGGGTAGTGGGCGATGGGGCTCCACTGCCGCACCACGAGGTCCGCGTCGAT
GCCGTAGCGGTCAAGGTGCTCCCGCAGATCTGGTCCTGGCTGTCGACCTTCTGCCAGTGGGACTGGTGGCCGCCCACGAC
GTCTTGCTGCCGGCGGCGGCGTGGGTGACTGGCCAGAGGCGACCCCGCTGGCCGGGGGCACCAACACCATGATCGCGTCC
CGCCCAAGGCGTAAGGGGGACGCTGTTCGTCTGCCGCTCATGTGGTAGGGACCGACAGAAAGAGCGCGGGAGGGCACCGG
GGGAAAGCAGGCCCCGAGCTCCGGCGCCTGCCACACCGCCCCGATGAGGACGGCCGGCCGCTGGGGCATGGCGGGGGC
>EG_transcript_14243
TCCAACAAGTTGCAGATCAGGAGTCGCAAGACCAGTGGGGCTATCGGCGACAGCAAGTGAGCAGCTCTGGGGCACAGGGT
AGCCGTTCTGCTTCCGCCAGACGTAATAATGCTGCAGATCAGTACGTGCCAGAGTCGTCACAAAGCGTTGATCGGAGTAG
CTCCCGAAGGCACTGAGTGAGGTTGGCAACCTGCCCAGCGACTTCAAATACCATAAACGGGGCCGGAGTCGCCCCTCCAG
ACTGCAGCCCCAGAGAAGGGCCCCATTGTTCAGCTCCGAAGGAGGGCGGCCCATCTCTTGCACCACAAAGGTTAGAATGG
GCTGTAATTTGTGCTCAACGCTGCAAACAAGTACATTTGGATAGCCATTCACGTGGCGCACCACGTCCAGTCCGTTCTCC
AAGAGGAATTGCACTCGTCGCTGCAGCGTATCCGGCCGGGACGTCAAGAGGTTGGGGGCACACCGCACCACCTTCGGAAC
GTCCACACCCAGTCCATTCAAATAATCCACCATAGCGTGCAACTTATCCAAGCTGAGGGACACTACCCGGGGAACTTTTC
TCAGCAGGAGGCCAGCATCCAAGCCCAGGGCAGATAGCAACATCGCTTTGGGATTGACCCGAGCGGGATTCTGTCCAGGA
GACTGTTGAGCAGGCGTCACTGCGTTTGGTTGCGTCTGCAAAGGTTGCAACGTGGACAGCACCACGGGCGGAGAGGAGCA
CAAAATGCCGGGGTAGCGGTGGACAACGTCGGCCACGGACATGCCACAACTGCTGATGGCATCCATCAATTGCTGCAGGC
TGGCGACACGGCGAGTCAGAATACTGGGGCAGCAGCCAACGGCTTGGGGAACGTCCACCCCATTGTCCCGCAACAACTGC
ACCACGGCGGCATATGCTGTCACCTGCCCCGCCAGAATCCTGGGGTACTTGTCCACCACGCGCCGCACGTCCACCCCCAG
CCCAGCGAGGTAGGACGTCACCCGCTCCACCCGCTCCACGCCGTATGACACGAATGCCGGGTATCGCTGCACCATTTTTG
GTATATTATCAATGCCGTACAGGCTAAAATGTGCCATGACCTCTGCATTGGGCACATTGCGCCTGGATGGTGTGCTGGCA
CCGGCAGGCTTCGCCTCGGATGAATGGGAAGGTATGGACCCTGCAGAAGCCGCGGCGGCCCATGGGGCTCGGAGGGATTG
GGGGAGAGGGGCATCATCGCCGCCAGATGCCGGCAAAATCCGCCAAATCCGCTTGAGGAGAGGGCAAGCTGGC
>EG_transcript_14285
TTTTTTCAAACGTTTTCATCCACTGTTGGGCCTGGCCGCCGTGCTGGCGACGGACCAGGTTGTTTCACAGAGTGGCCGTT
CCTTTGGCGCCAAGCATAATACTCCTGCAGGTCAGTCTTAGCAATCCTGGTCGCAAAACGGACGTCTGAGTAACTGCCAA
ATGAGCTGAGGCTGCCAGCTGACCTACCGAGTGACTTCAAATAGCAGAAGCGTGGTCGCAACCGCCCTTCCAGGTCGAGG
GCCCAGGTTATGCACGCTTTATTGAGTTCAGATGGCGCTAGCTCCATATCCTGGACGACAAAATCCAGAATAGGACGCAA
TTTTTGCTCGACGTTGAGGAACAGCACCGAAGGACAGCCGTTCACACTTTGTACAACATTCAATCCATTCTCCTCGAGGA
ACTGCACACGTTGCTGCAGCGCCTCTGTCCGGAGCCCCAAAACAGCTGGATTTGACCTTACCACCCTCGAAACATCAACA
CCCAGAGAATTCAGGTACTGCAAAACACTTTGCAACTTGTCCATGCTCAACGCCAACACTCTGGGCATTTTTTTTAGAAG
CTGTTCGGAGTCCAGGCCCAGGGAGTACAACAGCAAAGCCTTGGGGTGCATCGGTCTGTGATGTCTTGTGCCCGCTGCAT
TTGTTTGCCCCTGCAGCTCCAGCATGATGGACACATCCGCCGTAGACACGCGCACAAAGCTTGGGCACCTGTAAAAGACG
TCCGCGACGGAGTGGCCACAGCTGGCAACGGCGTCCATAATACACTGCAGCTTGACAATGCGACACTGCAAAACGTTGGG
GTTCTTGTCCACCGCCCGCACCACATCCACCCAGTTGTCCCGAAGCAGTTGCACCACCTTCTCGTATGTTTCCACTTGTC
CTGAAAGAATCACAGGATACTTGTCCAGCACGCGCTTCACGTCGACCCCCAGCCTGGCCAGGTAAGCAGTGACTTTCTGT
ACCCGCTCCTCGTCGTACGACGCGATTGCTGGGCATTTTTTTACGACTTTCACCACATCGATGTTGTAGGTGGCAAGGTG
TGCCTGCACTGCCGCACTGGGTGTTCGGTACTCCTTTCGCGGCCGACCTCTCCCCCGGCGTACACCGACCGAGGGTGCTG
ATGGTTCTGTAGCAATGGGCAAAATCACCCACGGAGGCAAGGAGGAGATAAATGACTCGGGACGATTGTTGCGTGGGCGT
GAAAGCACTCCTGCAGCTGCAACGGCCGAGATGACGACACACTCTGAGGTCCTCCGCAGCAATTTCTGGG
>EG_transcript_14436
TTTTTTTTCGGCTTGTCTTTTCTGCGCCGCTGCATCGTCCCAGCAGATGGCCGCGGTGGACTTCGTCCGGCGTTGGCTGA
CGAGGTTCACCCGGTGTCCGGTCCCCTCAGCCATCCCTGTGGTGTGGTCGCGGCTGCACCTTTACCCTCGCAATGATGGA
TTGGCTTCTTCAGCTCAGTGGATCACTCTGTCCATTGGTTGTTCGATGGCAGTACGGTCAATTAAGCCAAACACAGCTCG
TGCCAAAGGACGACCACGAAAGGAAAACCGCATTATGAGCGTGGCAGTGCAGGCACACCTTGAAAGCTATGGCATCGATG
TGCAGAAAGTGGTGCAACGCTACCCGCCTGTCGCCTCGTACGACGTGGAGCGGGTGCAGAAACTCACTGCGTACCTCGCT
CGGCTGGGTGTGGACGTGAAGCGGGTGGTGGAGCACCACTCCGTTGTGCTGGCAGGCAGGGTGGAGGCGTACGAGGCGGC
GGTACAGCTGCTGCGCGACAACGGGGTGGATGTCGCCCGGGCGATCAACGCCTACGCTGGTGTCCTGCAACGTCGCATCT
CCACTGTGCAACGCACGATGTCTGCCATCAGTAACTGTGGCCATTCCCCAGCTGACGTTGTCAACCGTGATCCAAGAATT
TTGCGCTCTTCCTTGTCGGACCTCTCCATCCTGGCATCCCAGGGGCAAATCGACACATCATTGTACCCCAAGATGGCCCT
CCTCACCTCCCTTGGGCTGGATGTTAATCGGCTGCTGAAGAAGATGCCAAGTGGATTGTCTTGCAGCGTGGATAAAATAC
AGATTACTGTGGATTATTTGAATATGCTTGGAGTTGACGTTCCAAAGGTGCTGCACTCCGCCCCGAGTATCTTGGGACCC
CGCGCAGACTCGCTGAAGCAACGAGTGCATTTCCTTGAAACGAATGGATTCGACGTGGTGCGGCAGGTGAATGGCTTTCC
CCAGGTGCTGCTTATCAGTGTCGAACACAAACTGCAGCCCCTCCTCAACTTTGTGGTGCAGGAGATGCGGCGCTCTCCTT
GCCATTTGAAAACCGCCTACAGCATCTGGGGCTACGACCTCAAAGGACGCCTGCGGCCCCGTTTCCTCTATTTGAAGTCC
TTAGGTGTACCGCTTCCGCACCTCATCACGTTTGGGGGCTGCTCCGATGAACGTTTTGTGGCTCGATTTGCCAGGACTGA
CCTTCGGCACTATCATGCGTGGCGACAGCAGAATGGCCACCCCGTACGGCCACACCACCAG
>EG_transcript_14580
ATTTTTTTTCGCATGCTTCCTGCCTGTTGCCTGTGGCGGTGGACGGGAAGGAGCTCGAGCCCTTCCGTCATGTGGTTGTT
CTTCCGTGGTCGGACACCCTGTGGAGCCAGATTCCTCACCACCTCGAGGACATCCACCCCTCCACCGTCCGCAGCTGTTC
CCCCAGGTCGCCGCGGAAGGCCAAAGCTGCCGCACAGGGTCCCCAGCACAGCTCTGCAGGCGCACCTCGCTGTGTATGGC
GTCAACGTGCCAAAGGTGCTGCGGCGCAACCCGGCAGTTGCATCATACGATATGGAGCGGGTGGAGCGAGTGACGTCCTA
CCTGGCTGAGCTGGGGGTGGACGTGAAGCGGGTGGTGGACCGGTATGCAGATATCCTCGGTGGGCAAGTGGACATATACG
AGCAGAAGGTGCAGATGCTCCGGGACAGCAGAATCAACGTTGTCCGGGTTATCAATACGAACCCAGCGGTTCTGAAGAAG
CGCATCGACACCCTCCAGAACACCATGGATGCCATCTCCAGTTCTGGCCACTCCGTGGCTGCAGTGGTGGACCGCAATCC
CGGCATTTTGCGTTGCGCTGTGTCAAGCATATCCTCCATACTTCAGCCGCGACGTGATCCAAGTTTGGCGCAACCACCGG
CAAGTCCTCTGGACAATGACCCCAGGGTGGCGCTGCTGTCGTCCATGGGTCTGGACACCAACAAGCTTTTGAGAAGAGAC
CCAAGAGCATTGTTTCTAAGCTTTGATAAGATGCGCAGTGTGGTGGATTATTTGACAGGGTTGCACGTGGATGTTCAGAA
GGTGGTGCGAAGAGCCCCCAATGTCTTGGGGTTGAGGCCGGACGCGCTGCAGCAGCGAGTGCAGTTCCTCTCGGAACACG
GGCTGGACGTGGTGCACAGCATAAATAGTTTTCCCAGCATATTGCGCACAAGCGTCGAAGGGAAGCTGCGGCCAATTTTG
ACCTTCGCGTTGCACGAGATGGGCCGCCCCTTGTCGGAGGTGAGCAACGCAGGACCACTCTGGGGCTACAGCCTCGAAGG
GCGGCTGCGGCCTCGCTTCTTGTACTTGAAGTCGCTCGGACGGCCGGTTGGCTGCCTCAGCTCCTTTGTAACGCGCAGCG
ACCGCCGTTTCGCAGTGACGATTGCCAAGACTGATTTGGCGCACTACTACGCCTGGCGGCTTCAAAACGGCCTCCCGGTC
CGCCCCGGAACTGCAAATGTCCGCCAGGGTGCCACCGCTCGTTGAATCGCCGA
>EG_transcript_14662
ATTTTTTTTCGTTCCTGCCCCCGTTGCCTGTGGCGGTGGACGCGAAGGAGCTCGAGCCCTTCCGTCATGTGGTTGTTCTT
CCGTGGTCGGACACCTTGTGGAGCCAGGTTCCTCACCACCTCGAGGGCATCTACCTCTCCACCGTCCGCCGGTGTTACCC
CAGGTCGCTGCGGAAAGACAAAGCTGCTGCACAGGGTCCCCAGCCCAGCTGTGCAGGCGCACCTCGCTGTGTATGGCGTC
AACATGTCAAAGGTGCTGCGGTGCTACCCGTCAGTTGCATCATACGACGTGGAGCGGGTGGAGCAGATGACGTCCTACCT
GGCTGGGCTGGGGGTGGACGTGAAGCGGGTGCTGGACCGGAATGCAGATATCCTCGGTGGGAAAGTGGACAAATACGAGC
AGAAGGTGCAAATGCTCCGGGACAGCGGAATTAACGTTGTCCGGGTTATCAATATGAACCCAGGGGCTCTGAAGCGGCGC
ATCGCCGCCCTCCAGGGCATCATGGATGCCATCTCCAGATCTGGCCACTCCGTCGCTGCAGTGGTGGACCGCAATCCCAA
CGTTTTGCGTTGTGCTGTGTCAAGCTTATCCTCCATACTTCAGCCGCGGCGTAATACAAGTTTGGCGCAACCACCGGCAA
GTCCTCTGGACAATGATCCCAGGGTGGCGCTGCTGTCGTCCATGGGTCTGGACACCAACCAGCTTTTGAGAAGAGGGCCA
AAAATATTGTTTTTAAGCTTCGAAAAGATGCGCAGTGTGGTGGATTATTTGACGGGGTTGCGCGTGGATGTTCGGAAGGT
GGTGCAAAGAAACCCCAATGTCTTGGGGATGAGGCCGGACGCGCTGCAGCAGCGGGTGCAGTTCCTCTCGGAACACGGGC
TGGACGTGGTGCACAGCATAAACACTTATCCCGGCATATTGCACACAAGCGTCGAGGGGAAACTGCGGCCAATTCTGACT
TTCATATTTCATGAGATAGGACTCCCCTTGTCGGAGTTGAGAAACGCAGGACCAATATGGGGCTGTAGCCTCGAAGGGCG
GCTGCGGCCTCGCTTCTTGTATTTGAAGTCACTTGGACGGCCAGTTGGCTGCCTCAGCAACTTCGTAGTGCACAGCGACC
GTCGCTTCACAGAGACAATTGCCAAGACTGATTTGGCACACTACTATGCCTGGCGGCTTCAAAACGGCCTTGCGGTCCCC
CCCAGAACTGCTGATGTCCGCCAGGGCGCCACCGGTCGTTGAATCACCG
>EG_transcript_14864
TCCTGGTCGCAAAACGGACGTCTGAGTAACTGCCAAATGAGCTGAGGCTGCCAGCTGACCTACCGAGTGACTTCAAATAG
CAGAAGCGTGGCCGCAGCCGCCCTTCTAGGTCGAGGGCCCAGGTTCTGCAGGCTTTGTTGAGTTCAGATGGCGCCAGCTC
CATATCCTGGACCACAAAATCCAGAATAGGACGCAGTTTTCGCTCGACGTTGAAGTACAGCACCGAAGGACAGCCGTTCA
CACTTTGTACAACGTTCAATCCATTCTCCTCGAGGAACTGCACGCGTTGCTGCAGCGCCTCCTTCCGGAGCCCCAACAAA
GATGGGCTTGACCTTACCACCCTCGAAACATCAACACCCAGAGAATTCAGGTACTGTAAAACACTTTGCAACTTGTCCAT
GCTCAAAGCCAATACTCTGGGCATTTTTTTTAGAAGCAACTCAGAGTTCAGGCCCAGGGAGTACAGCAGCAAAGCCTTGG
GGTGCAGCGGTCTGTGATGTCTTGTGCCCGCTGCATTTGTTTGCCCCTGCAGCTCCAGCATGATGGAGATATCAGACACA
GACATGCGCATAAAGCCTGGGTGCCTGTTAAAGACGTTAGCGATGGAGTGGCCACAGCTGACAACGGCGTCCATAGTACA
CTGCAGCGTGGCAATCCGACGCTGCAAAACGTTGGGGTTCAGGTCCACCACCCGCACCACATCCACCCCGTTGTCCCGAA
GCAGTTGCACCACCTTCTCGTATGTTTCCACTTGTCCTGAAAGAATCATGGGATACTTGTCCACCACACGCTTCACGTCC
ACCCCCAGCCTGGCCAGGTAAGCAGTGACTTTCTGTACCCGCTCCTCGTCGTACGACGCGATTGGTGGGTAAATTTTTAC
GACTTTCACCACATCGATGTTGTAGGTGGCAAGGTGTGCCTGCACTGCCACACTGGCCGTTCGGTTCTCCTTTCGCGGCC
GACCTCTTCTCCGGCGCGCGCCGACCGAGGGTGCTGGCGGCTCTGCAGCAATAGGCAAAATCACCCACAGAGGCGAGGAG
GAGATAAATGAGTCGGGACGGTTGTTGTGTGGGCGGGAAAGCACTCCCGCAGCTGTAATGACCGAGATGACGATACACTC
TGAGGTCCTCCGCAGCAATTTCTGGGCAAGGGCAGCCACAGCCAGCATGTGTGGTGGGAGAGAATGGTTGTGTGAAACCT
CTCTCTCAGAGCTGATCCATCAGGGTCGAAAAAAAAT
>EG_transcript_14883
ATGACCACCTCCCCCATCTACTCAGGGAAGACACTGCATGGGTTGCCCTGAATGTCGGTTTGGTGACCTCACAGCCTGAA
GAACAAGTTCGGATGACGCCAAAGGCCTCTGGCCGGCGCGGCAGGCCAGCGAGCCGCAGAGAACTCAGTGCGGCGGTGCA
GGAACACTTTGAAAAGTACGGCATCGATGTAACAAAGGTGGTGCGCCGCTACCCACCTGTCGTGTCGCACGACGTGCAGC
GGGTGCAGCGGATCACGTCCTACCTGGCCGGGCTGGGGGTGGACGTGAAGCGGGCGGTGGAGGCGGATTCCAAAGTGTTG
GCGGGTAAGGTGGAGCGGTACAAGGCAGTGGTGGAGCTGCTGCGGGCCAACGGGGTGGACGTCGCCCGCGCGGTTGCTCG
CAGTCCAACCGTATTGTCGTGCCGTGTCGTCACCCTGCAATGCACAATGGAAGCCATCAAGCACTGCGGTCATTCCGTGG
CAGACGTTGCACACCGCCGCCCAGCCATTCTGCGCTCTGCAGCAGCAGATGTGTCCTCCATGCTGCATCTTCAAAGAATG
TGGACTGCCACAAAGGAAGGGCGGTCCGAGCAGCTTGCCCCCCCGGACATGGACCCCAGAGTGACACTGCTGTTCTCCCT
GGGGCTTGATTCCCACCGACTCCTGCGGAAAGCACCTCATGCACTCAACCTCTCATTGGACAAGTTGCAAACCATGATCA
GATTTCTGGAAGGGCTCAAAGTGGACACACCGAAGGTGTTGCAAATGGCCCCTACGATCTTAGCACTGAGAGTCGAGGCA
TTGCAGGAGCGAGTACGGTTCCTTTCAGAAAACGGGCTGGACGTGGAGCGCCATGTGAACAGCTGCCCAACGCTCCTGTG
CTGTAGTGTTGAGCGAAATCTGCAGCCCAAGCTGACATTCATCTTGGAGGAGATGGGCCGCACCCCGGCCGATGTGGACG
AGGCCCCTGTCATCTGGGGCTGCAGCCTGGAAGGGCGACTTCGGCCTCGGTTCTTGTATTTGATGTCACTCGGCAGGAAG
CCTCCCAGGCTCACTTATCTTGCAATCCCTGCAGACAAATTGTTTGCCACTAAGACAGCAGGGAAAAATTTGCACCATTA
CTATGCCTGGCGCTTGCAGAACGGATATTCTGTGCCTCGAGCATTTGTGTCCTCTGGAGTCTCCACCTCCAAGGACAATG
CAACACCAATCACTGGATGATGCGGTTTATTCCACT
>EG_transcript_14903
ATTTTTTTTCGGTTGCTCTTCCCAGCTGGGTCTGTGCTCCTCCCGCGGCATGGACCATCAACCCCAGTGATGCGGAGGTT
TTTTCCCCGATGTCTGCCCCGGTCGCTCACGCAACTCGGTCATTTTGTGCCTTGCCGGCCTTCCTTTATATCATACCAGC
GAGTCTCCCTGACCACATCTAAACCAAGGATCAAGAAGTCATTGGGTGAGGCTACTGCGGCAGCAGGTGCAGGTGAGGGT
GGTAACGAGAGAGGCAAGGAGGTCAATGACGCGGTGCAGTCCCTGTTTAGAAATTATGACATTGACATCCTCAAGGTGGT
CCAGCGCTACCCGGCGGTCCGGGCCTACGACGTGCAGCGGGTAGAGCGGGTGGTATCCTACCTTGCTGGCCTGGGGGTGG
ACGTTAAGAGAGTGGTGGAGAAGCGTCCCGTTTTATTGGCAGGTCGGGTGGAGGCGTATGACGCGGTGGTGCAATGGCTA
CGACACAATGGGGTGGACGTCGCCCGGGTGGTTGGCGCCAACCCCGTCGTTTTTTCTCGTTCCATCGGCGCCCTGCAGAA
CATCGGTGACGCCATTTGTGGCTGTGGCAACTCTGTGGCTGAAGTGGCGCATCGCTACCCAGCCATCTTTCGCGTCTCAT
CAGCTGACGTCTCTCTTGTAGTGCAGCTTCAAAACTTTGCACTTCCAATGAGTGAGCTTTTGGACAAGGGGCGGCCATCC
GGCAAAATGGATCGGAAGCTCGCTCTGCTGGCCTCTCTGGGACTGGATGCCAATCGCTTGTTGAAGAGAGCCCCTCAGAT
ATTCGGTTGCAGCGTCAGCAAATTGCTTGCCGTCACAGAGTGTTTAAACAAACAAGGTCTGGATTCCAGGAAGATTGTAC
AGTCAGTCCCCCAAGTGCTAGGGATGCGACCTGAGGCGATACAAACGCGGCTGCAGTTCTTTGCAGAGAACGGGCTGGAC
GTGCTGAAACACGTGAACAGCGCGCCAGCGGTGCTGGCATACAGCATTGAAAAGAAGCTACAGCCCACGCTCAAGTTCGT
GTTGGAGGAGATGGGACGGACGCGGGCTGAGCTGGACAAAACATTTAATTTGTGGGGTTACGACCTGAATGGCCGCCTCC
GCCCTCGTCTGTTATATTTGAGGTCGCTGAACAAGGAATCATTCAAAAGTCTTTCCTGTTTCGGAAGCTTCACCGACCAA
CGCTTTGCCACCTTTTTCGCGGAGACTAACCTGGAG
>EG_transcript_15107
GTGTAATTCTGCAAAGACCAGCAAGCCATCGTTGACACGTCGGGCCAAAATGCATATGCCACAGCATAAGTTGTCGGCTC
ATCTGGGTCGGGGAGGTTGGCCCGGGTCAGTTTCAGGGGACAGCGAACCTTCCAGCCCGGCGTGCGGCACGAGGACGTCC
ACCTCCCGGTACTCGCCGGGCTGCAGGTCCCCCAACTCATAGGGACCATATGTTGTCCTGATGAGGCGGAGGACGTGGAG
CCCGAAGTGGGAGAAGATGAGGCGCACCTCCCGCTTCCGCCCCTCGGTGAGCACGACCTCGTACCACGCCGAGCCGGGCA
GCGGCCTCAGCAGTTTGACTGACCGAGGGCGGTAGTACACGCCATCGATGAGAACCTGTTCGCCGATGTTCTCAATCCAC
CGGGGGTCCCCCGCTGCCCACACGGCATACGTCCGTTCCAGCTGGTTGGCCGGCAGCTCCATGTACCGGGCCAGGGCCCC
GCTGGTGGTCAGCAGCAGCAGCCCCTCCGAGGCCAGGTCCAGACGCCCCACCGAGATCACCCGGGGGAGCCCGGCGAGGC
CCTCAAAAACCGTGGGCCGACCACGCTCATCACGGTGGGTGGTCACCAACCCGGAAGGCTTGTAATACACCCACAGCCTG
GGCTTGGTGACCGGCCGCACCACCTTCCCATCCACTTCAACAACGCTGCCTGCCGTCACGGTGAGTGCAGGGGTGGCGAT
CACCAGCCCATCCACCTTCACCTTGCCAGCTTCAATGAGCCGCTCCGCCGCTCGCCTCGAGCAAACGCCAGAAGCGGCGA
TGTACTTTGCGATGCGCTGTGTGCCGTCTCTTGGGCTGCCATTATCTTCTGCAGTGTTTAACAAGATGGCCAAATGCTCC
TTGGCCTCAACATTGATTCCGAAAGAACTCCACCATCGGACAAAGCAATACCCCAAGAATGCTGCCAAGCTTTGCACACT
GTGCCAACAAATTGTTCCAGTATACTGGCTCCAATGGCCATCGTCCTCCTTGGAGAAACTCTCTGTTGGAGTAGGTGACA
ATGGAGATGAATGGAGAGCGTGAAAATCAATTGAGATGGGTCGCAAAGCTGGTTGTGCAGATCGGTGAGGGGTTCGATAA
GGCTTTGGCTCCACATCCCACGCGAGTGCCACCATGAATAATGAACAAAACCATTGAATTACCATCAACTGAGGGACATG
ATGCACATCCACAATCCGAAAAAAA
>EG_transcript_15192
ATCTATTTTTTTTCGCCCCCCAGATGTTGCCGTAAGGCAAGGGGCTTCCACGGGTGGGCCAGGCGGCTGAGGAGGCCATG
CATTGCTGCGTGGCGCTGCTGGGCCTCACCGTGGGGTTGGAGGCGGCCCTCCTGCCGCACCCTTCCCTCCGAGGCTGGCC
CCTGCCTGCACGGTCCCCCTGGCGAACTCCACCCTGTCCTCGGGTGCTGCCCCCCCGGGACCACCGGCATCTCGTTTTGG
CAGCGGCGGCCCCCGGTGCCCATGGGGCCGCCGGGCCGGACCCCCAACGCTCCGCAGCGCCCTCTCTGCTCCCGGCAGTT
GCTCTCACTGCGGCCACCCTGGCGGGGGCCCTCGCCCGCCTCCGTGGCCCCCGCCCCGCCGCCGTGCCGTGCGTCGCGAT
GGCCAGTGCCACTGGATCTGTGGCGGAGGAGCCCCGGAGGCACCGAGACCGTCCTCAGAAGGACCCTCCCATCACTGCGA
AGGTCGCACGCACTGGTGTCCGCCGGGGAGGGCGGGTAGCTGCGCCCAGTTTGCCGAGTCCGGAGGTCCAGGCCGTCCTC
GATACGTACAGCATTAGTTTGCAGAAAGTGCGGCGGAGGTACCCCCACGTCACGGCGTACGGCGTGGAGCGGGTGGAGCG
GGTGATGGGTTACCTGGCGGGGCTGGGGGTGGATGTGAAGCGCGTGGTGGAGATGTATCCCGCCCTGCTGGGAGGCCAAG
TGGAGGCGTACCAGACGGTGGCAGGGGTGCTGCGGGACCACGGGCTGGACGCCGCGCAGGTGGTGAACGGCTTCCCCGCC
GTCCTCGTGCGCCGCCCCGCCGCCCTGTCCCTCGTGATGGAGGCTATCGCGTGCTGCGGCCACGCGGTGGCGGACGTCGT
CCGCCGCCACCCGGCCATCCTGCGCTGCACCCCGGCCGACGTGGCCGCCCTGCTGCGGCTGCAGGCACCAGAGGTCCCAG
CTAATGAAGAGCAGTTCTCCCTGGAAGCAGCGGACTCCAAGGCGATGTTGTTGTCCGCCCTTGGGCTGGACACCCATCGC
CTGCTGCGGAAAGCGCCCGATGTTCTGAAGCTGAGTGTTGAGAAGCTGCTGTCGGTGGTGGGCTACTTGGAGGGGTTGGG
CGTGGACGTCCCAAAAGTGGTGTGGTCGATTCCCAACGTGTTTCTGTTGCGCCTGGAGTCGCTGCAGCAGCGGGTGGAGT
TCCTCTCACAAAATGGGCTCG
>EG_transcript_15359
AAAGGGGAACACAGCTCTCGTTGGGATTGAAAAATGATGAGTGTGGGTGGTAGGGCGCTGCGGTGGGCAGTAGGATGGCC
CAATATATGCACCGCGACGGGTGGAATAAAAGCGGCAAAGAGGGCCTCCGGTTACAGCTCAAAATGTTGTTCCGTACATG
GGCAGCCGGGACAGCTGCACTCCGCCAACAGCGCCACCGGCCGGACGGGTCTCGGCGGGCGGCGGGCGGCGGGGCAGCGC
CGGGCGGGGCGCTCGAGGGAGCGCTGGAAGGCGTCGGCCCGCTGGCACACGAAGGTGGAGAGGCTGGGCAGGCGCCGGCG
GGCCGCTTGCAGGGCGGTATACCGGGGAATGATGCGCCCCTGCAAACTGTACATGAGGGCATATGGGCAGCGGCGGACGT
CATCCATGGTGTAGCCCACCACGTCCAGCAGGTACCGCAGCTTGGGCTCGAGGCTTTTCACACTGCAGGTCAGGAGCGAG
GGCGCGGTCCGGATGGCGGGGGCGGGGGGCACGCCGGCCTGGCGCAGGAAGTGGACCTTCTCCGCCATGGACAGCAGGCT
GCCCTTCAGGCTGGCCGGGCGCACCTTGAGCAGCCGCTCCCCATCGACCCCGAGGTCCTGCAAGTACTCCAGTTTCGCAG
CCAGTTTCAGCCGCCGCTGGGAGGTGCGTTTCTCTGCTGGGGTCGGCTCGCTTGGGGGTTCCACTGGGGAAGGGGGCGCG
GAAGTGGGTGCGCAGCTGTCGGCGGGGGGCAGGTTGGCCGTGGCCAGCCGGAAGAGGGCGTGCTGCAGGGAGCGGAGGCG
GGGGTCGGGCCGGGGCGGGACGCCTCGGCGGGGCCGTGGTGCGACGAACCGGCGCTGGCGGCCGAGGCGGCGGTAGACAC
GGAGGCCCGGCGTCGGCCACCGCAGGCAGCGCGGGGCCGGCCACGGCCAATGGGCCTTCCCCCAGAGCCGACTGTGTGGA
GTACGACGGGTGACCCGCAGTCCTTTTGGCTTTCTCCGCCTACAAGCCTGCCGAGTCAGCTTGATGGACAGCGGTGGGTG
CATCGCAGGATGGGAGCGGCTGCGGCGGACGACCCAACTAATCCGAGGACTAGGAGACCAAAGCCCAGCACCAGCAGCCC
CGACCGGCCAGCCACTGGAGCGGCCACGCTGCGAGGGGCTGGCTCAGAGAGGCTGCCAGTCACCGCCACCTGATAGAAGT
GCGAAAAAAAAT
>EG_transcript_16112
TTTTTTTTCGTTCTCGTATAGCTTCGGAGCCCCTCGCCCCCCGGCCGGGGCAGGGCCCTGCCCGCCCGCCGCCGCCGGCA
ATGCGGTCCGGCACCACCGCCGTCGCTGCCCTGCCCATCGGTGGCCGCCTCGGCCAGCGTGGCCCCACCGCTGTGGGGCG
CACCCGGGGCCTTGTTCCCGCCACTCTGGGCCACAGCACGGCGGACAGAGAGGGCATCGGGCCAACGTCAATTTTGGGGA
CGCTGGCAGCCGCCCTTGCAGCGCTCATCGTCGGCGTCTCACTGGGTCGACGCCTCATCCGGTGGCTGCTCAAAGGGCCA
TTGGCTGAGATGGCAGAACAGAAACCTGCCCATCGCCAATACCCGGAGTTCTGCGACCCCCGAGCCCCCACCACCCAATG
GTGCTGTTTGGCCACCGCCACATCATCTCCCCAGCCTGCATACCTTCCGAAAGAGGACGGTAGGGATGGTGCGGACGGAG
AAATCCCCCTGCGCCTACCTCGTGCCGAAGTGCAGCAGCATCTCGAAGAGTATGACATCGACGTGCTCAAAGTTGCAAAG
CGCTTCCCTCCCCTGGAGCGCTACGACCTGGAGCGGGTGGCAGTGGTCACGTCCTTCCTGGCCGGGCTGGGGGTGGACGT
GAAGCGGGCGGTGGAGGCGTATCCCTTAGTGTTGGGGGGCAAAGTGGAGAAGTACGAGGCGGTGGTGGGGCTGCTGAGAG
CCAACGGAGTTGACGTCGCCAACGCTGTGACCCGCAACCCCAACGTCCTCGCTCGCCGCGTCGAGACGCTACAGCGCACC
ATGGCCGCCATCGCGCGCTGCGGGCACTCGGTGGCCGCCGTGGTCCGCCGCCAGCCTGCCATACTCCGTGCCAACCCCGC
CGGCATCTCCGCCATGCTGCAGCTGCATTCCCTTACAATGCCCTTGGAGGACGGGTCAGCAGCTGTGCCTTTGGAGCTGG
CGGATCCCATGGTGGCGCTGTTCTCCAGTGTGGGATTGGATGCCGGGCGACTGTTGAAGAGAGCTCCTGGTGCATTCAAT
TTCAGCGTAGGCTATTTACAAGCCGCAGTGGCTAACCTGGAAAGGATCGGAGTGGATGTCCCAAAGGTGCTCCATTCTGC
CCCCACTGTGCTGACTCTGCTCCCCGAGACGCCGCAGCGGGTGGTGCAGTTCC
>EG_transcript_16636
TTTTTTTTGAAAGGGGGACAGCTCTCGTTGGGATGGAAAAGTGATGAGTGTGAGTGGTAGGGCGATACGATGGGCAGTAG
GATGGCCCAATATATGCACCGTGACAGGTGGAATAATAGGTGGCAAAGAGGGCCGCCGGTTACAGCTCAAAATGTTGTTC
CGTACATGGGCAACCTGGACAGCTACACTCCGCCAGCAGGGCCACCGGCCGGCCGGGTCTCGGCGGGCGGCGGGCGGCAG
TGAAGCGCCGGGCGGGGCGCTCGAGGGAGCGCTGGAAGGCGTCGGCGCGCTGGCACACAAAGGTGGAGAGGCTGGGGAGG
CGCCGGCGGGCCGCTTGCAGGGCGGTATACCGGGGAATGATGCGCCCCTGCAAACTGTGCGTGAGGGCTTTTGGGCAGCG
GCGGAGGTCATCCACGGTGTAGCCCACCACGTCCAGCAAGTACCGCAGCTTGGGCTCGAGGCTTTTCACGCTGCAGGTCA
GGAGCGAGGGTGAGGTCCGGATGGCGGGGGCGGGGGGCACGCCGGCCTGGCGCAGGAAGTGGACCATCTCTGCCATGGAC
AGCAGGCTGCCCTTCAGCCAGGCCGGGCGCACCTTGAGCAGCCGCTCCCCGTCGACCCCGAGGTCCTCCAAGTACTCCAG
TTTCGCAGCCAGTTTCAGCCGCCGCTGGGAGGTGCGTCTCTCTGCTGGGGTCGGCTCGCTTGGGGGTTCCACTGGGGAAG
GGGGCGTGGAGGTGAGTGCGCAGCTGGCGGCGCTGGGAGGCCCGGCGGTGGGGGGGAGGTTGGCCGTGGCCAGCCGGAAG
AGGGCGTGCTGCAGGGAGCGGAGGCGGGGATCGGACCGGGGCGGGAGGCCTCGGCAGGGCCGTGCCACGACCAGCCGGCG
CCGGCGGCCGAGGCGGCGGCAGATGGGGAGCCCCGACGGCCGGGGGCAGCGCGAGGCCGTCGGCCAAGGCAAACGGGCCT
TCCCCCAGAGCCGACTGCGTAAGTGTGGAGTACGATGGATGACCCGCAGCCCTTTTGGCTTTCTGCGCCTGCAAGCCTGC
CTCATCAGTTTGATGGACAGCTGCGGGTGCATCATGCAAGATGGTACCGGCTGTGGAGGACGACCCAACTAGTCAAAGGG
CTAGGAGACCAAGGCCCAGCACCAAC
>EG_transcript_16863
CTGCAGGTAGCGGAAGCGGGGTCGCAGGCGCTTCTCCAGGCTGCAATTCCACAGCATGGGATAGCCGTCCACCTCGGCCC
GCGAGCGCCCCATGTCTTCCAGGACGAAGCGGAGCATGGGTTTCACCTTCCGGTCAATGCTGTAATTGAGGAATTTCGGA
GCGATGAGCACATGCCTGGCAACGTCCAGGCCATTCTCCTCCAGAAATGCAATCTTTTCCCGCAGCACTGCGGGCCGACA
TTCCAAGATGTTTGGGTTCAACTGAAGAAGGCGTAGTGTCTTAATGCCTCGCGCTTCCAGATAATCAATAACTTCTGTCA
TTCCCTCAACTGATGCGGGAAGTGTCTGATTCTGCTCAAAGGCATTGCCTACGTTCAATGTATCCTTTTGATCAACTGTG
ATGGACTGCAAATGCTGTTGTGGCAGCTTGGGTAGTGTGGGAGCGGTCAATGGACCATCACCTTGTAATGATGTCGCACC
ATTTTCCAGGGCAGCTGCAGCATAGCAACTCGCAAGCATGTCCGTCCTAATTCGCAGCATTGTGGGGCGGCGGTTGACGG
CTTTGGCAGCATCCCCAGAGGTGGCGATGACCTTCATTTTCGCCTCCAGTGTGGCTATCTGGCGGTTCAGGACGTCCGGG
TACATATTGACCACCCGGACGACGTCCAATCCACGGCCCTGCATCCACCGCACTTTTTCCTTCAGCAGCTGGGGCTCCAC
CGCGAGGACGGACGGCTGGTTCGTCACCACCCGCCTCACATCCACCCGCAACTCCTCCAAATACGCCGTCACAGCCTCCA
CTCGTTGTCGGCTGCATCGCTTGAGCGAAGGGTAGCGGGCTGCCACTGTTTGCATGTCGATGCCATACTGGTTGTTAAGG
TATTCCACGCCATCGTTTGACGTTGGAACACCCTCCATGGATGGTTTCCTGCCGGCAAGTTTCCTGGCCGTTGTTGTCGT
CGCCCACCGGACCCTCAAGCATGCTGGATGACCGGTTGTGGGAGGGAGAACTGGGGTGGGGGTCGGCCACGCACATGTCA
AGGACGTGCTCCGACGCAGCCCCAGCAACAGGACTCGATGCATTTGCCGGGTTGGCTATGCCATGAGAGGGGTGTGTTGC
TGGCCGAAAAAAAAT
>EG_transcript_17245
GTCAAAACAAAATCGTCAAGGACCTTGGCCATCAACTCCCACAAGCTTGTGCGCCAAACCACGCCCAGTCAACGAGCAGG
CGCAGCATAGCTGCGGTGCAATCACCGTCCGGCCAGCGAGACGTGGCACAGGGCGGGAGGGGAGTGCGACCAGACCGGCG
GGGCTCAGCCCTTCCGGCGGAGGGCAGCGTTCAGCAGCGCCACCTTTGCCAGGCGGGCGTGGAAATCCAGCAGCCGCTGC
GCCGTTTCCGTCGGCTTGTCCTCCATCATGTAGTGCCCAGTGCCATACACCAGCCCAAGCTGAAACCGACCCTGCATATG
GGCCACCGTCAACGCGGTGTCCAACCGGTCAGTGCCAGCCAGTAGCACCAGCTTGGTGGGCCCTTTCAGCTCCAAGAATG
CCGTGCTCATCCCCTCGAACCACCCGCGCCAATGGGGCTCGGAGCTCCTTAAATCCGTGCGCCAGTGCCAGCGGACGTCG
CCCGAGTGCCCTGCCCGCTGCACAAGTTGGGCCGGCATGGAGATGCGCGCACTCTCCGCGTTGCGCATCCCCCCCTGGGT
CGTGGCCCAGTCGACGGCTCGCTTCAGGGAGGGGAAGCTGCTCGGGCGGCGGTCCAGGAACGCCGTCATGTGCGGCAGGG
ACTCCAGGGCGGACCCCTCCACGACGTCGATGACCACCAGCCCTTCGATGGGCAGCTCTGGGTGCGCCACCGCCGTCCAC
ACAGCTATGGCTCCCCCGAGGCTGTGGCCCACAAGAATGATGGGCGGAATAGCTCCTCCATACAGGGCGCCAAGAACGCG
CACAACGTCCTCCACCAGGGTGTCCTTTGCCAGGTCAACGTCATTGCTCGTCACGGTCTCCCCGTGTCCTCTGAAATCGA
AAGCCATCACCCGGGCCTTCTGCTTCAGCGACTTGGCCGCCAATGCAAACGACATTGCGCTAAGTCCACCACCATGCAGC
AAGACTAGGATCGGCCCTACACCATCGCCAGCGGTGTACACCACAAACACATCATCCTTACCATCTTCGCTTGTAGGGAT
GTGCAAATCATGCTTGGCATCGAAATAATCGGACCACTTGGGGTCAACAGTGTCAGTCGCACTCATATCAGAGCTTG
>EG_transcript_17253
GGAGAACCGAACGCCCAGCGTGGCGGTGCAGGCACACCTTGCCACCTACAACGTCGATGTGGCGAAAGTGGTGAAAGCCT
ACCCCGCAGTCACATCGTACGACGAGGAGCGGCTGCAGAAAGTCACTGCTTACCTGGCCAGGCTGGGGGTGGACGTGAAG
CGTGTGCTGGACAAGTATCCTCTTATTCTGTCAGGACATGTGGAAATGTACGAGAAGGTGGTGCACTTGCTTCGGGACCA
CGGGGTGGACGTGGTGCGTGCGGTGGACCTCAACCCCAACATTTTGCAGCGTCGCATCGCCACGCTGCAGTGTACTATGG
ACGCAATCGCCAGCTGTGGCCACTCCGTCGCTAACGTCCTCAACAGGTACCCAGGAATTGTGCGCCTGTCCGCCGCGGAC
GTCTCCATCGTGTTGCAGCTGCACGGGCAAGCAAGCGCAGCAGGCACAGGCCATCACAGAGCGATGCACCCCAAGGCTTT
GCTGCTGTGCTCCCTGGGCCTGGACGCCAAGTGGCTTCTAAAAAGAAAGCCCAGTGCATTGGTTTTGAGTATGGACAAAT
TGCAAAGCGTTTTGCAGTACCTGAATTCTCTGGGTGTGGATGTGCCGAAGGTGGTAAGGTCAGCACCAACTGTGTTGGGG
TTCCGGACAGCGACACTGCAGCAACGCGTGCAGTTCCTCGAGGAGAATGGATTGAACGTTGTACAAAGTGTGGAGTGCTG
TCCTTCGGTGCTGTACCTCAACGTGGAGCGAAAGCTGCGTCCCATTCTGGATTTTGTGGTCCACGATATGGAGCGAGCCC
CATCTGAACTCAACAAAGCAGGCAAATTCTGGAGCCTCGACCTGGAGGGGCGGTTGCGACCACGCTTCTGCTACTTGAAG
TCACTCGGTAGGTCAGCTGGCAGCCTCAGCACTTTTGGCGGTTGCTCCGACGTCCGCTTCGCGACCAGGATCGCTAAAAC
TAACCTGCAGGAGTATTACGCTTGGCGATGTCAGAATGGTTACGCCGTGCCGCGGCCTTGCCCATCGCCAGCACAGCGGC
AAGGTCCACCAATCGATGAAAATGTGTGACGAAACGGTGCTCACTGAAATTGTTTGCAGCCAAAGCGATTTTCTTC
>EG_transcript_17331
CGGCAGTTGAGCTGCAGCATGGCGGCGACGTCCGATGCGGAGCAGCGGAGCATGGCTGGTTTGCGGTCCACCACGTCCGC
CACGGAGTGGCCGCAGGCGGCGATGGCGGCCATAATGTGCCGCAGCGTGTCGAGGCGACGGCGCAAAACGTTGGGGTCAC
GGTTTACCGCTTTGACAACGTCCACCCCGTTGGCCCGCAGCAGCTCCACCACCGCCTCGTACCGCTCCACCTGGCCCGTC
AACAATATCGGATACGTCTCCACCACACGCTTCACATCCACCTTCAGCCCCACCAGGTAGGATGTGATGCGCTCCACCCG
CCCCACGTCGTACTTGGCCACAGAGGGGTAGCGCCGCACCACCTTCGGCACATCAATGGAAAACGCATCGAGGTGTCGCT
GCACGTCAGCGCTGGGCATGCGGAGCGGGGCATCGCTGCCCGGACCACCAACGTCGGCCAAAGAAAGGGAGGTGGCCAGT
GACGCCTGGGGACCTTGATGGTCTTGGGACGAGGCGGCCGTGGCCAACGCACACCAGACGGTGCTTGAGGAGCAGGTTGA
ACGTCCACTGTTGGCCCGCTGGCCCCCCTCCACATCCCCAAACCATAAGGCTGAAGCCAAGAGCCACAGACCGAGGAGCA
GCAGGAACACTCCATGCCAGAACAGGGTCGAGTGTGCCCCGGGGGCAGTTGTAAGAGCAGCGACGCCGATGGATTCGAGA
AGCCAAGCCAATGAGGGCACGGGGGTTGTTTCGCTGGTGGATGGAGCGGATCGAAAGAAAAGGGAGGGCGGACGCTGCAG
CCCACCACGCCGGGGACGGGGGGCTTCTCGGTGGGACTGCTGTGGTGGGCCATTTCCGGAGGCGGCGGCGGACACGGCGG
CGGGTACGGCGGCCGCGGTGAGGCGAGGGGGGCCGGGCGGTGGGACGGCGGCCACCGCAACGGCGGAGGCCCGGAGGGGG
GCGGTGGGGGGCGACCGCCCACCGAGGCCGCCCAGGGCCAGCCCCACCACGGCCACGGCGAGGGCCGGCCCACCGCCCCG
CAGCGGACGGGGGGCCCGGCGGGGGCCACAGAGCCCCGGGGCCGCCATCAGCACAGGCCCAACCGGAGCCGG
>EG_transcript_17405
CCTGGCGGCAGCTGAGGAGGCTCGCACGGTGGCCGGCCGCCCCTGCTGGGCCATTTGTATGGTGGCGGCTGCCTTGCTGC
CCGTGTTATGTCAACGTCCCATCTCACCCATCTCAATGGGCTGCTCTGTCCGTTGGTGCATCATTGGCTACGCAGCCAAC
AAAATCTCGCCCACCCCGCGCAAAAGGCCAACCACCAACAAAGAACCCAATGCCGAACGCGGCGGTGCAAGAACATTTTG
CCAGCTATGACATCAATGTGCCGAAGGTGGTGCAGCGCTATTCTCCAATCGCATCGTACGACGTGAAGCGGGTGCAGGAG
ATCACCGCCTACCTGGACCGGCTGGGGGTGGATGTAAAACGCGTGGTTGAGTGTTATCCCGCCCTGTTGTCCGGCCGGGT
GGTGGCATATGAGGCCGTGGTGCGGCTGCTGCGGGCCAACGGGGTGGACGTCGGCCGGGCGGTGAATTCATACCCCAGTG
TTTTGAAGCGCCGGCTCGACACGCTGCAACGAACGATGGACGTCATCGCCGGGTGCGGCCACTCTGCGGCCGACGTCGTG
AACCGCGACACCAGATTCTTGCGCCGTTCTATGGCGGACCTTTCTTTCCTCTGTGAGCTTCAGGAACAAGCCAACAAGCC
ATCGATTGGGGCATCCAGGGAGATGCATCCCAAGTTGGCGTTTTTTTCCTCGTTGGGGTTGGATGCCAAGCAGTTGTTGA
AAAAATTGCCTAAAGCATTGGCTTTGAGCTTGGACAACCTGCAAGCCACAGTGCAATATTTGAAGGCTCTTGGTTTGGAC
GTGCCGAAGGTTGTGCGAGGAGCCCCCAACTTGCTGGGGTTCCGTCTGGAATCGCTGCAACAGCGGGTGCAATTCTTCTC
CCAGAACGGACTGGACGTGGTCCGCATCGCAAACAGTTGTCCTGAGGTTTTGTATTGCAGTGTCAACCGCTGTTTTGATG
TCTTTTTGATTGTGGGGGACGGTGAAGTTTCTGCTATTTGAAGTCGCTCGGTAGACGAGGGCCCAACCTCGTCAAACTTG
GGACATATTCCGATGAACGCTTCGCTACTGTGCTTGCCAAGACTGACGTTCAGCATTACTATCTGTG
>EG_transcript_17919
ATTTTTTTTCGATTTTTCTCGAGATGCTGACGCACACACAATAATGACCTCGCGGTGCTTCTTCGGCGGCCTGTGGTTCT
CGGGGTCTGTGGCTGGCAAGGTGCGATGGACGACATTCAGGCCTCTGGTCCTGGCACGCTTTGCATCCTTGCCCCGTGGT
GGACACTGTCAGTTTGAGCCCGAAGTCCATGCAGCTGCCAGTTGCAGGTGGGCTCTGATGAGCACCTCTGGACGACGTGT
GGCGAAAGGCAGAGAGACGCCACCGAGTGGTGGCGCATCGGCTGCACCGGCTGTGCCAGTACATCCTGACGTGGAGGAAC
ACCTTACTCGATATGGCTTGGATGTGCCGAGGATCAGTTTGCGGCACCCATCTCTCAAGAATTACAACCTGGAGAGGGTG
AAGCAGATTACATCATTCTTGGAGGACGGACTGAGGGTTGACGTGCGGCGCGTAGTGACCGGCAGGCCAAAAATCCTTGG
TGCCAACACCGCTGTCATTGCAGAACGCGTGAAATTCTTGCAGAGTCGCAAAGTCGACGTGGCCGCGGTGGCAAATGCTT
TCCCAACCATCCTTGTGCATTCCATTGCGGCTCTTCGACAGAAATTTGATGCCATTGACTCATTTGGGATGGATGCTGCG
CAGGTGATAAACCAGGAACCAATGGTTCTGCGCATTGGAACGAGTAAGGTTGCTGCCTCCAGCCACACGTTGGCGTACAA
TTCATCATCAGGATCTGTACTTTTGCCTCAGGCACAATTCCTTCATTCCTTTGGCCTGGATCCCCCTGAGGTTTTCTCTA
AATCGCCCCAGTTGCAGTTCATACCAATTGAGAATATGCAGGCGGTTGTTGATTATTTGCAGGAAGAAGGTGTCAATGTG
AAAAAGGTCCTGAAGTGTACACACAAAATTCTTTATTACCGGCTCCCTGTGCTGCAAGAAAAGGTTTCTTTTCTGAGGGA
CAGTGATTTGGACGTGGTTAAGCATATCAATTACAATCCGCACGTGCTAACTTGCAGCATAGACCGGAAGCTGCAGCCGG
TATTGAATTTTGTGCTTACTGATATGGGGCGCTCCCAACGTG
>EG_transcript_18724
ATGCTCCAAGTCTTTCTTTGCGAAAACGGTTACAAAGCGGTCGTCGGTGAGGCTTCCAAATTGGGAAAGGCTTTTGGATG
GTTCTTTGTTCAGCGACCTCAAATATAACAGACGAGGGCGGAGGCGGCCATTCAGGTCGTAACACCACAAATTGATTGCA
TTGTCCAGATCAGCCCTCGTCCGCCCCATCTCCTCCAGGACGAACTTGAGCGTGGGCTGCAGCTTTTGCTCAACGCTGTA
TGACAGCACCGCTGGCATGCCGTTCACGTGTTTCAGCACGTCCAGCCCGTTCTCTGCGAAGAACTGCAGCCGCGTTTGAA
GCGCCTCAGGCCGCTGCCCCAGCACCCGAGGAGCTGAATGTACAATCTTCCTGGAATCCAGACCTTGTTTGTTCAAGTAT
TCTGCGACGGCAAATAATTTGCTGAAGCTGCATCTGAGAATCTGAGGGGCCTTCCTGAGCAAGCGATTGGCGTCCAGTCC
CAGAGAGGACAGCAGAGCAAGCTTCCGATCCGTTTCACCAGATGGTCGCTCCTCATCAAAAAGCTCCCCTATTGGATGGG
ACAATTTTCCAAGCTGCAAGACAAGAGAGGCATCAGCCGATGACGTGCGGAAGATGGAAGGGAAGCGATGCGCCACATCA
GCCACAGAGTGGCCACAGCCACAAATGGCGTCACCGATTTCCTGCATGGCACCAATGCGACGGAAAAGAACGCTGGGGTC
GGCCTCAATCACCCGGGCGACGTGCACCACGTTGTGTCGCAGCCATTGCACCACTGTGTCATACGCCTCCACCTGACCTG
CCAATACAGCGGGATACTTCTCCACCACCCTCTTGGCGTCCACCCCCAGGCCAGCAAGGTACGACACCACCCGCTCCACC
CGCTGCACGTCATAGCCCCGGACTGCAGGGTAACGCTGTACTACCTTGACGATGTCAATGTCATAATTTCTGAACAGGGA
CTGCACCATGTCGTTGACCTCCTTGCTTGTCTTCTTGCAACCCTCACCTGCACCTGCTGCCACAGTGTTCTCACCCAATG
ACTTCC
>EG_transcript_18872
CTCCAATATGAAAGCTAGCATGGGCTGCAGTTTGCGCTCAACGCTGAAATACAGCACCTTCGGAAGGGTGTTCACATGGC
GCTTCACATCCAGCCCATTTTTCGAGAAGAAATCCACGCGCTGCTGTATATTTTCAGGTCGCAATGCCAATACAGTGGGG
GCGTGCCGCACCACCTTCATTGCCAGGCCACCACGGTTCAACGGAGGACATCCGCAATCCAAGCCTTCAAGGAAACTGAC
ACCAGTGTGCAACTTGTCAAAACTGCAATTCACCAGTCGAGACCCTCTCTTCAGCAACCAATCGTCATCAAGTCCCAAAG
AGGCCAAGAGGACAACCTTGGGGTCGCAGGATTGGTCTCTGGTGAGGGTTTGAGATGTTCTTCTTGAATACTCCCGTAGC
CGGAAGATAGATGAGATGTTCGCCGCAGAAGACCGCAAGATGGCTGGGTGGTTACGCAATACGTCAGCCACAGAGTGCCC
ACAACTCGCAATGGTGTCGATGCTTTGTTGCACGGTGGCGACACGGCGCTTCAAAACGCCGGGGTTAGTATTCAGCACTC
GTGCAACATCCACCCCATTGGCCTGTAACAACTGCACAATCGGCTCGTACGCCTCAACTTGCCCCCCCAACAGGCTGGGA
TGATATTCCACAGCTCGCCTCACGTCCACCCCCAATCCAGCCAGATATGACGTGATCCGCTCCACCCGCTCCACTGGATA
AGATGCGATCGGCGGGTAGCACTTTACCACCCGCGGTACATCAATACAGTATCTGTTCAGGTGGCTTTGTACCGCTGCAC
TGGGTGTGTGCCTCACAGGCGTGCCTTCAACGGCTTTCGCTGCCAGAGGTATGCATTTCAGCCCTATTGCAGCCAGGTGG
ATCCATTGTGATGAAGACAATGGAGATATGGGCCTGCAATAACCGTTCAAGCAGAAATTAGGCAGTTGGAGCACTGCTGG
AATGAAAGAGGTAGCCCGCCGCCAACGAGTCGCTCGCAGCAGCCATAGCAAGGCAACGGTCATAAGAGGGAGCCGTGTT
>EG_transcript_18956
GGTGGTCACGTCCTACCTGGCCGGGCTGGAGGTGGACGTGAAGCGGGCGGTGGAGGCGTATCCCATAGTGTTGGCAAGCA
AGGTGGAGAAATACGAGGCGGTGGTGGGGCTGCTGAGAGCCAACGGGGTGGACGTGGCCAACGTCGTGACCCTCAACCCC
CGCATTCTGGGTCGCCGCGTCGAGACGCTGCAGCGCACCATGGCCGCCATCGCGCACTGCGGGCACTCGGTGGCCGCCGT
GGTCCGCCGCCACCCTAAAATATTACACGCCACTCCCTCCAGCGTCTCCGCCATGCTGCAGCTGCACTCCCTTGCAATGC
CACTGGAGGATGGGTCGGCAGCCCTGCCTTTGGAGCTGGCAGATCCCATGGTGGCGCTGTTCTCCAGTGTGGGGTTGGAT
GCCGGGCTACTGTTGAAGAAAGCTCCCAGTGCATTCAATTTGGGTGTCAGCTATTTGCGAGCCGCGGTGGCTAACCTGGA
AAGGATCGGGGTGGATGTCCCACAGGTGCTACGGAAGGCCCCTACTGTGCTGAATTTAAAACCGGAGACGGTGCAGCGCG
TGGTGCAGTTCTTGTCGGAGAAAGGGCTGGACCCGTTGTACCACATCAACACGCAGCCCACTCTGCTGACTTGTAGTGTC
GAGCGCAACCTGCGGCCCACGTTGACCTTCGTGCTGGAGGAGATGGGCCGGTCCAAGGAAGAGCTGCGGAAGGTCCCCTC
CCTCTGGACCTGCAGCCTGGAGGGGAGACTGCGGCCGCGCTTCCAGTACCTGCAGTCGCTGGGTGTGTACCACTTCTCCC
TCCGTTCGTTTGTGGTCCACCCCGACGGTAGATTTGCAGAATCATTGGCAGGCACGGACCTGGAGCACTACTACGCGTGG
CGGACGGCAAACGGCTACCCTGTGCCGCGGGGATGGCTGTCCGCCTCAGCTGTTGCAACTCTGCCACTTACCGATGACGA
TACTGACTCTGCTGTATGATGTCTGGCCAGACATATTGTGTTGAACTTGCTCACCTGAGGCAGGTGGGAATCAGA
>EG_transcript_18984
GGTCACTCTGCGGCCGACGTTCTCCGCCGCTATCCCTTCATCCTCCGGTGCTCCGCGGCGAGCTTTTCCTCGACACTTCA
AATTCTGCAGCGGCGCACATCTTCTATCAGCAACAGCTTGCCGCCGGAGGACCCCAGGGGAATGCTGCTGCTTTCTTTGG
GCCTGGATGCTGACACCTTGTTGCGGAAAGCGCCTGACGTCCTCGGTCTGACTTTCCACAAAGTGCACACCATTGTGGGA
TACCTGGAGAGGCTGGGGGTAGATGTTCCGAAAGTGGTGCGAGCAGCACCCAGAGTGCTGCTTCGTCGGCCGGAGGCCTT
GCAACAGCGGGTGCAGTTCCTCTCCGACAATGGGCTGGACGTTTTGCGCCACGTGAATGGATGCCCAATTCTGTTTTCTC
TCAGTGTTGGACGCGGACTTTCTACTAATGGAGTTGGGGTTTAGTTTTATGAGAAAGCGATATCTCATAGATTCTTCCAT
AATTAACGTGTCGTAAAAAGGTAATGAGTGGAACTTGATTTGCCTTCGGTTCCTGCGAGGATATTTCAGTAATCAAAAAT
TGTTCCTCTGGGTGATTCGAATTCATTGCCCACACCTTCTGGGTTTTTTGATTTTTCCCTTGATCGGTTTTATTCCAACA
AACTTGTAGGCCATGAATTTAGTGGTTGCATGGATGAGGCTTGTTTTTTGAAGTTTTGTTTTTGTCTTTCAAAAATTCAT
TACGAGGAATGTTTTCCCCAGTTCCCAATATGATGTTAAATCAATGAATAATAGGTCTCCAGAATTCATCCAGTTTTGTG
GCATGTGTGAGCCATGTGTGAGGCATGTGAGCAAGTCTGGAGAAAGTGACCCCTCTGGGCTGTTGGGCTCAACTTAAACC
GGATGGATTAAACATCCCGTGGGGCGAAGTTAATAATAATTCATAATCTGTGTTTGTTTTGGCCGTAACTCAAGGTGTGC
AGCTTGTCTCTGCATGTCCAAAAATTCTGTTGTAGTGCTCATTTTGATATTTTATTGGACCGAAGGCAAATTTG
>EG_transcript_19324
CCCGTCAAACAGCTTTCTGTGTCGCAGCGGTGGTCTGCGGGTCCGGCACACGAGCCAGGCCGGCCGAATTGCCGCCCAGC
CCGGCGGGAGTGTCAGGCAGCGGGGGAGGGCAGGGGCTTCAGGGCGTAGAGCAGGATGCCCGCTGCCACCGCAGCGTTGA
AGGAGTCGAAGTGTGGCCGGGCCACCATCGGGATCGCCACGCGGCAGCACTGGGGCGGCAACACCGCCGCCCACGGCCCC
GTCAGCCCCGACTCCCCCGCGACGATGAGCAGCGCCCCGCGCCGGGAGAGGTCCGCGCCCGGCGCACCGCTGCGAATGAA
ATCCGGCAATGGCGTTGCCTCCGGGCCACCGTCGGCAACGACCAGGCGGCGGCCGGCACGCTGCATGTCCCGCAGGAAAG
CGGCGCACTCGGCAGCGTCGCCCACGCGCAGGGGCAGCAGCAGCGACGCCCCGCGGGAGGCCCGGACCACCACCGCGCCG
TGCGGGTCGGGGCCGGGCCGCGCCACAAACGCCATGTCCCAGCCGAGCCCCAGCGCCGACCGCAGCACGTTGCCCACGTT
GGCCGGGTACCGCAGGCCGAGCAGGGCAACGGCGTAGAGTGGCGGCTCCTCCAAAGGGTAGGGCGGCACGCGCGCTTCCG
CCACGTGGTGGATGCCGCGCCGCCCCACGACGTGCCGCATCACCTCCGGGCTGACCGCCGCCACCTCATGGGCTGTCGGC
ATCGCCCCCGGCGGTTCAGGCGAGTCGTGGGGGACGTACAGCAGGCGCTTCAGTTCGACGCGGCCCGGGCGGCCCAGCTC
AGCGACCAGCCGCCCGTCCAGCACGGCGCTCCCCTGCCGCTGGCGGTACGGCGGGTCCTGCAGCAGCCGCACGAAGTGCC
GCACCGTCGGGTGCCGCACGGATGTGATGACTCTGGCGACCAGGGCCATCGGGGCGAACCAGCTCAAGGTGCCAGCCAGA
CCAGTCGCACATCATCCGCGACACTCACATCCGGGGCTGGCATTTAGTGCCGAAAAAAA
>EG_transcript_19369
ATTTTTTTTCGGGTGCTCTTCCTCACCGGCCTTGCAATATTCCGCTGCCGATGGGGCTGGCTGCAGACTTCGCCCGCCGG
GGATTGCAGAGGGTCGTCCAACGCTTGTCCCCTAACGAGGCCACTGCACGCATTCGAGGACCGCCGCCTGGCTGCCAGTC
CAAGCAGCTTGCTGGCCACTCATTTCCCTCCTTCTCTCATTGGGTGGTCTTATCCCACATGGGATTGATCCCCACACCGC
CATCAGCGATTTCCAGCCTACCTCGTTCTAAAGGAGGTCGGCCCCAGAAAGAAAACCGGATCCCCAGTGCGGCCGTTCAG
GCACACCTCGCTACATTCAAGTTTGATGTGCCCAAACTGCTGCAGCGTCACCCGCCGATTGCCTCGTACGATGTGGAGCG
GGTACAGCGGATTACATCTAACCTGGCTGGGCTGGGGGTAGACGTGAAGCGTGTGGTGGAGGTTCTGCCCTCCTTGCTGG
GGGGCAAAGTCGAGGCGTATGATGCGGTGGTGCAGCTGTTGCGGAACAGCGCGGTAGACCCCATCCGAGCTGTCAACGGG
TATCCTGGTATTCTGAGGCGCCGGGTCCCCACATTGCAACATATTATGGATACTGTCGCCAGCTGCGGCTTCTGTGTGGC
TGACGTCATGAACCTCGACTCGAGAATCTGGCGCCGGTCTGCTGCGGATCTCGCCAGCCTGCAGCACCAAACCAACACAG
CAACCAATTCCTCTCCACAGATGCAGCACAAAGCGGCGCTGTTGTCCTCTGTGGGGCTGGAGTTCAAATGGTTGCTCAAA
CGAGAGCCCAGAGTGTTGTTCTTGCACAATGACAAGTTGCAAAGTACGTTACAGTACCTAAAGGATCTGGGCGTGAACGT
TCCGAAGGTCCTACATTCTGCCCCTGGATTGCTGGAACACAACCCCTCCGGGGTGGGGCACATGGCCAAAGTGCCGGGGC
ACTCAAGTGAATATATGTCCTTCAGTTTTGGTGTACAGTGTCGAGCGGAAATTGCGG
>EG_transcript_19610
ATTTTTTTTCGGCGCACCCACACCATGCCCGTGCAGAAGGGGAAGTACAGCTGGACCCAGGACGGCCCCGAGATCCGGGT
CTTCATGCCGATCCCCGCCACCATCAAGGGCAAGGACATCAACTACGCCCTGCACCGGAAGTCCCTCGTCTTGGGAGTAA
AAGGCCAGGAGCCCGTGATCCACGACGCGCTGTACAAGGAGATCAACGTGGAAGACAGCTACTGGGAGATCGACACGGTG
GATGGACAGAGGGGCGTACTGTTGGTGATCATCAAGGAGGAGCGCTACAAGACATGGGAGTTCCTTGCCCTCTCGGAGGA
TGTGCCGGGGGACACGACGGTGACCCACACTGTGTTCTTCGACATCGAGATTGGCGGGGAGGCGGCGGGCCGGGTGACGA
TGGGCCTCTACGGCAACGCGGTGCCCCGCACGGTGGAGAACTTCCGGGCGCTGTGCACCGGAGAGAAGGGCGAGGGCTCG
CTCGGCAAGCCGCTGCACTACAAGGGCTGCACGTTCCACCGCATCATCCCGCAGTTCATGTGTCAGGGCGGCGACTTCAC
GGCGGGCGATGGGACCGGCGGGGAGGCCATCTACGGGGAGAAGTTCGCCGACGAGGGCTTCAGCATCAAGCACACCAAGC
CGGGACTGCTCAGCATGGCGAACGCTGGCCCTAACACCAACGGCAGCCAGTTCTTCATCACAACGGTGCCGACCCCGCAC
CTCGACGGGAAGCACGTCGTGTTCGGGGAGGTCCTGGCGGGCTTCGACGTGGTGGAGAAGATGGAGGCGGTGGGCGACGT
GTCGGGCAAGCCCAGCAAGGCCGTCGTCATCGCAGACTGCGGCCTGCTGGACCCCGCGCAGGCGTAATTCGACCCCCGCA
ACGTTCCAGCCGAATAGCCATGGGACACGGGTTTGCTCGGCCTTTCGTTCTATCAGAGGTCGGGCCTCCTGTTGGCCTCT
CTCCAACAGCTTTCCCGTTGCTGACGCCACACTGTGGCGTCGCCTG
>EG_transcript_19661
TCTGTCTCTGCGAAAACGGTTACAAAGCGAAGGTCGGTTAAGCTTCCAAATTGGGAAAGACTTTTGGATGGTTCCTTGTT
CAGCGACCTCAAATATAACAGACGAGGGCGGAGGCGGCCATTCAGGTCGTAACCCCAAAAACTGATTGCGTTGTCCAGCT
CAGCCGGCGTCCGCCCCATCTCCTCCAGGACGAACTTGAGTGTGGGCTGCAGTTTTCGCTCAACATTGTAGGTTAGCACC
ATTGCCATGCCGTTCACGTGTTTAAGGGCGTCCAGCCCGTTCTCTGTGAAGAACTGCAGCCGCGTTTGTAGGGCCTCAGG
TCGCTGCCCCAGCACCTGGGGGGCTGACTGTGCAATCTTCCTGGAATCTAGACCTTGTCCATTGAGGTATTCTGTGACGG
CAAGCAATTTGCTGAAGCTGCAACCAAGTATCTGAGGGGCCCTCTTCAACAAATAATTAACATCCAATCCCAGAGAGGAC
AGCAGAGCAAGCTTCTGATCCGTTTCTCCAGATGGTCGCTCCTCATCAGAAAGCTCCTTCATTGGATGTACCACAGGCTG
CAACACAAGAGAGACGTCAGCTGATGACATGCGTAAGATGGAAGGGTAGCGATGCGCCACATCAGCCACAGAGTGGCCAC
AGCCACAAATGGCGTCAGCGATTTTCTGCAGGGTGTCGATGCGACGAGAAAGAACGTTGGGATTGGCGCCAACCGCCCGG
GCAACGTCAATCTTGTTGTGTCGCAGCCATTGCACCACCGCGCCATACGCCTCCACCTGACCTGCCAATATAATGGGATA
CTTCTCCACCACCCTCTTGACGTCCACCCCCAGGCCAGCAAGGTACGATATGACCCGCTCCACCCGCCGCACGTCGTAGG
ACGCGACTGCCGGGTAGCGCCGTACCACCTTGACCATGTCAACGTCATAATTTCTAAACAGGGACTGCACCGCGTCATTG
ACCTCCTTGCCACTCTTCCTGCCACCCTCACCTGCTGCCACAGA
>EG_transcript_19816
CCATTTCGCACACCAGAAAGGTGAAGGTTGGCTGCAGTTTCCGCTCCACACTAAAAAACAGCACGCTTGGACAATTATTA
ATCTGCCGCACCACGTCCAGCCCATTGTCCAAGAGGAACTGAACCCGTTGCTGCATTGTCTCCGGCCGAAAACCCAGCAC
AGCTGGCACGCTCCACACCACCTTCGGCACGTCCACCCCAAGTCTGTGCAGATACAGCCGAACCATATTCAACCTTTCAT
AAGTGTAAAGGACGGCTTGTGGCGCCCGTTTCAGCAGGCGGTAGGCGTCCAGCCCCACCGAGGCCCACAGCGCAGCTCTT
GGGTCCCGCTGCCACAGGGCGCGAAGCTGCTTGTCGGTGATGCTCCGGCCGGCTTTCTGCTTCCTCGTTTTCGAGGCCCC
CAGCAAGAAAGTTACATCTGCCAGGGAGTAGCGCAGGACATTCGGGTGCCGGTGGACGACGTCGGCCACCAAATGCCCGC
AGCGGACGATGGCGCCGAACTTGTGTGCCAGTGCTGCGCGGCGGCACTTTAGAACGCTGGGGCACCGATTGACCGCCCGG
GAAACCTTCACTTCGTTTTCACGCAGTAATCTCACCACCGCTTCGTACGCTTCCACCTGACCGGCGAGAATAATCGAATA
TTTTTCCACTACACACTTCACGTCCACCCCCAGCCCAGCCAGGTAGGACGTCACCCGCTCCACCCGCTCGACATCATAGC
CAGCCACTGGGGGATACTGCCGCATCACCTTTGCCACATCAATGCCATAACTGTTGAGATGTGCCTGGACCGCCACGCTG
GGCACTCGGCCTGGGTTCTTCAGCAGAACGGCACCAGCGGGCTCTGCGGTGGCTTTGCGCTGTCTCGTTGAAGCCGTCTT
TGCCGACCCCGCGGCCACCAAGGCCACCCATGGCGATGACGGGGCGGAGCGGGGGGTCTGACCGGCAACTGTGAATGGCG
ATGCAAAGGGGTTAGGTGCAATCCATGTCCGGAACAAC
>EG_transcript_19975
GGGCTGCCGATCAATTCGACGACGCTGACGGCTGCTGTGGCAGCGCTCCTCCTCGGCCTCTGGCTTGGACGACGCCTCAT
CCGGTGGCTGCTCACAGGCCCATTGGTTAGGTGGCGACCAGTCCCTGGTTTGCACGTTATTATGAGCCCTTCCATGGCGG
CGAGACAGAAACAAATCAACGACCAATGCCCGGAGTTCTTCGGTTCCCGACTCCCCACCTCCCGCTGGTGCTGTTTGGCC
GCTGCCGCATCCCCTCCCCAGCCTGCATACCTTCCAAAAGAGGATGGTGAGGATGGTGCCAACCGAGCCGTCCCCCTGCG
CCTGCCTCGTGCCGAAGTGCGGCAGCACCTCGAGGAGTATGGGATCGATGTCCTCAAGGTCGCAAAGCGCTACCCTCCCC
TGGAGCGCTACGACCTGGAGCGGGTGGCAGTGGTCACGTCCTACCTTGCCGGGCTGGGGGTGGACGTGAAGCTGGCGGTG
GAGAAGTATCCCATAGTGTTGGCGGGCAGCGTGGAGAAGTACGAGGCGGTGGTAGGGCTGCTGAGAGCCAACGGGGTGGA
CGTGGCCCACGCTGTGACCCGGAACCCCGGCGTCCTTCATCGCCGCATCGAGACGCTACAGCGCAGCATGGCCGCCATCG
CGCACTGCGGGCATTCAGTGGCCGCCGTGGTTCGCCGCCTGCCTGTCATACTCCGTGCCAGCCTCGCCAGCATCTCCGCC
ATGCTGCAGCTGCATTCCCTTGCAATGCCACTGGAGGATGGGTCGGCAGCTGTGCCTTTGGAGCTGGCGGACCCCACGGT
GGCGCTGTTCTCCAGTGTGGGGTTGGATGCTGGACGACTGTTGAAGAAAGCTCCCGGTGCATTCAATTTAGGCATTGGCC
ATTTACAAACCGCAGTGGCCAACCTGGAAAGGATTGGAGTGGATGTCCCAAAGGTGCTCCATTCTGCCCCTACCGTATTG
AGTCTGCATCCGGAGACGCCGCGGCGGGTGG
>EG_transcript_20372
CTGCGGGCCAACGGGGTGGACGTCCCCAATGCCATCAACCGCAACCCCAACGTTCTGTACCGTCGCCTCGACATGCTGCG
GCGCACGATGGCCGCCATCGCCGCCTGCGGCCCCTCTGTGGCGGACGTGGTGGACCGGTACCCGGCCATCCTGCGCTGCT
CCGTATCGGACGTCGCCGCCATGCTGCAGCTGCACCGCCAGTCTGCCGCCGCCACACTGGAGAGGCTTTCCAGCGGTCAG
CCACCACCCTCCAGCGCAGAGGAGGCACCGGACCCGCGGGTGGTGGTATTGGCTTCCGAGGGGCTGGATGCCAACCGTCT
GCTGCGGAAGGCACCCTGTGTTATTGGTTTGGGTCTCGACAAGTTGCAGACCAAGTTCGCCTACCTGAAGGGCCTGGGTG
TGGACGTCCCACATGTGGTGTGGAAGGATCCCGCTGTGCTGACTTACCTGCCGGAGACGCTGCAGCTGCGGGTGCAGTTC
CTGGCGGAGAACGGGCTGGACGTGGTGCGCCACATCAACGTCAACCCCCATGTATTGATTTACAGTGTTGAGCGGAAACT
GCGGCCCACGCTGACCTTCGTGGTGGAGGAGATGCAGCGCTCTGCAATGGAGCTGGACGGGGCGTGCATGTTCTGGGATT
ACAGCCTGGAGGGTCGACTGCGGCCTCGCTTTCAGTACCTGCGGTCCCTGGGCCGGTCGCCTGCAGGCCTCGGCAATTTC
TGCTGGCTCCCCGACGCACTTTTTGCCAGTCGGATGGCGGGGACGGACCTACAGCACTATTATGCCTGGCGGCGGCAGAA
CGGCTACGCTGTGCGCTCGCTCCCTGCTGCAGACCCCCAGCAGCTTGCCAGCTCTTTTGGCTCTGTCATTCCTCCCTCAT
CCCCACCCTCCAACTCCGAGAGCGAAACACCACCCATCATGCACCTGTGACAATGGTTTTTACGTCTGGCAGTGGGCCAC
ACACTCAAAAAAAA
>EG_transcript_20436
ATTTTTTTTCGACTCAGAATGGCTTTGCTGTGAGGCTTCAGCCCTCCCCTCCTTCACGGATGCTGGATGGGGCCTTCTCC
CGGAGATGGTTCTGGCGGAGCTCTGGGCTGGTTGCAGCCTCCGCCGTCCCGGCGATGTGGGGATTACCTTCGAACCCCCA
ATGCAATCGTTCCGTGTCATTTCACGCAAGTCCGTCTCAATGGCTGGCCTTGACTATTGCTGCATCGACCGTAGAGCCAT
TGGCACAATCCACCACACGTCGGGGGAGAGGACGGCCGCGAAAGGAGAACCAAGCACCCAGCATTGCGGTGCAGGAGCAC
CTTGCCACGTACAACGTCGATATGGCGAAACTCATGAAAAATTTGCCTGCAATCTCGTCGTACGATGAGGAGCGAGTGCA
AAAAGTCACTGGGTACCTGGCTGGGCTGGGGGTTGACGTGAAACGTGTGCTGGACAAGTATCCCGCTATTCTGTCTGGAC
AGGTAGAATTGTTCCAGAAGGTGGTACAGCTACTCCGGGACAATGGGGTGGACGTGGTGCGGGTGGTGGAAATCAACCCC
AACATTCTGCGCCGTCGCATTGCCACGCTGCAGTGTATGATGGACGCCATTGCCAGCTGTGGCAACTCCGCCGCCCACGT
CATCAACAGATTTTGGGCGTGGATGTGTCGAACAGGCACCTTCTGTCTAACCCAATCACTGATCAGCATTCCCATATGTT
CATATTGGTATCCTGTTTCTGCTATTTAAAGTCGCTCGGCAAGTCGGCAGGCAGTCTCAGCTCATTTGGGATTTACCCCG
ATGCTCGCTTCGCAACCAGAATTGCTCGAACCGACCTGCATCATTATTATGCTTGGCGGCAGCAGAACGGTCACCGTGTA
ACGCGACCTTGTTCGTCGCCGAATGAAAATCTTTGATGAGAAAGCTCACAGCCTTGCAAGCGCCGGCAACCTTGTATGAA
AGAACCTTCTT
>EG_transcript_20451
CGCGGAGGCATTTCGGTCCTGTGAGCCCCTCCAGAAGCTGGTCCGGCAAATCGTGGTGCAGATGAACCTGAAGCGGGAGT
TCCAGACGCTGCCGGTGATGGGGATGGTGGTGGGGCTGCCCAACGTGGGGAAGTCCGCCGTCATCAACCAGCTCCGCCGG
GCGTGCCCCGACAAGCACCTGCTGCAGGGCCGCCTCGGCAAGAAGGCGCAGGAGGGGGCGCTGCCAGGGGTGACGCGGCA
GCTGCAGTGGGTGGAGGTCAGCGCCCACCCCCACTGCGTGCTGGTGGACACCCCCGGCGTGATGGTGAAGCGCGTCCCCC
GCGTGGAGGACGGCCTGAAGCTGACCCTCTGCGGCGCCATCAAGGACTCCGTGGTCGGGGAGAGCAACCTCGTCCAGTAC
CTGTTGAACTTCTTGAACTACCACGGCCTGGAGAAGCGCTACATGAACCTCTACGGCGTCTCCACCCCATGTGACGACTG
GCAGGACCTGGCCCCCGCCGTCCAGCGCAAGATTCGGCCGCACGGGCCGCCGGGGGTGGACCTGCAGGCGGCGGCGCAGC
ACGTCCTGGCGCAGTTCCGCAACGGCCGGCTGGGCCGGATGATGCTGGACGACGTCGACGCGTGCATCGCGAACAGCGCG
TGGACCCGGGCGCAGACGCGGCGGCAGCGGTACGCCCCTGACCCGGCAGCAGACGCGGCACACCCCGAACCCCAGCCGGG
CACTGGTCCGGGGAACTTTGCCGCCGCCGAGGGCGGATAGGTCTCTCCTCCCAACCAGGATTGCTCTGTGTATGGCCTCG
CACCGACACTGCTTTTTAACCCTAACCGCGATGCTGAATGGCCTTCTGCTTCACGTGGACTTCGCAGCGTTGGCCCGGCA
TTCTTTGGCATTGGCCCGATCCGACCGGGCGATGAAACGGCCTCCGCCCAGCCACGGAACCAGCCCGGGAGGTGAGTGGC
AGAATTTGTG
>EG_transcript_20494
GTGGTGCGCCACATCAACGGCTGCCCCCAAGTGCTGTATTACAGCGTCGAACGGAAGCTGCGGCCCACGGTGACCTTTGT
GGTGGAGGAAATGAAGCGGTCCACGGTGGAGCTGGACGGCGCATACAACCTCTGGAACTACAGCCTGGAGGACCGACTGC
GGCCTCGCTTTCAGTACCTGCAGTCGCTGGGCCTATTGCGTCCTCCCTTGGCGTCGTTTGGCATCTTCCCCGACGCACGA
TTCGCCAGTCGGTTAGCAGGGACAGACCTGCAGCATTATTACGCCTGCCGGCTGCGGAACGGCTACGCTGTGCACTCGTT
GCCCACGGATGCAGACCCCTCCAGCCCCGAGGAGGACAGTGACAGCGATGCCCCGCTCCGCATGCCCAACGCCGACGTGC
AGCGACACCTCGAGGCATTTGCCATTGACGTGCGGAAGGTGGTGCGGCGCTGCCCCGCTGTGGCCAAATATGATGTGGAG
CGGGTGCAGCGCGTCACATCCTACCTGGCGGGGCTGAAGGTGGACGTGAGGCGTGCAGTGGAGGCGTATCCTCAATCGTT
AGGGGGCCAGGTGGAGCGGTACGAGGCGGTGGTGGAGCTGCTGCGGGCCAACGGGGTGGACGTGCTTCACGCAATACACC
GCAACCCCAGCGTTCTGCGCTGTCGCCTCGACATGCTGCGGCACATTATGGCCGCCATCGCCGCCTGCGGCCACTCCGTG
GCAGACGTGGTGGACCGCCAGCCACAAATCCTGCGCTCCTCTGCGTCGAACGTCGCCACCATGCTGCAGCTCCACCACCA
GTCGACAGCCGCCACACCGGAGAGGCCGGCCAGCGGTCAGCCACCGCCCTCCCCCGCCGGTGCACCAGAGGCAGCGGACC
CGCGGGTGGCGCTGTTGGCCTCCCTGGGGCTGGACACCGACCGGCTGCTGCGTCGGGCTCCCCACATACTGTTATACAGT
CTGGATAAG
>EG_transcript_20525
GCAGTTTTCGCTCAACGCTCAATGATAATACCGAAGGATAACAATTCACATGATGCACAACGCTAAGTCCATTTTCAGAG
AGGAACTGTACCCGCCGCTGTAGAGTTTCTGGCCGAAATCCAAGAACCTGGGGGGCCCGCTGAGCAACTTTCGGGACGTC
CACACCCAGCCCCTCCAGGTAATGAACAACAGCGTGCAACTTTTCGAAACTGCATCTCAACAGTTGAGGTGCTTTCTTCA
GCAGGATGTCAGCATCCAATTTTAGGGAGGAGAAAAGGGCCGCCTTGGAATCCATATCCCATCCGTGAGTGGTTAAATGT
TGTTGGCTCCCCTTTAACACTTTGGAGTGTTCTTGCAGCAGAAGCATGGAGGAGATGTCCGCCGGAGTACATCGGAAGAT
TGCCGGGTGTCGGTGGGCTACGTCTGCCGCACAATGGCCACACGCGGCGATGGCGTCAATGGTCCGCTGAAGCGTGGCAA
CCCGGCGACATAAAACGTTCGGGTTGCTGTTGACCAAATGCACGACGTCCATCCTGTTGTCCCGCAGTAGCTGCACTACC
TTCACGTACGCCTCCACTCTGCCTGCCAACAGATTGGGCAGCGCCTCCACCACCCGCTTCACATCGATCCCCAGCCCTGC
AAGGTAAGCAGTGACCTGGTCCACGCGCTGTACATCATACGAGGCGACGGGCCGGTACCGCTGCACCACTTTGGAAATAT
CGATGCTGTAACTGTCGAGGTGAGCTTGTACCTCAGCACTGGGCATCCTCGGCCCACCTGGACCTCCACCCCTAGCTGAC
CTCAGCGACCTTGTGGTTCTCGATCCTGCAATTACAAGAGCATTCCATTGGCATGGTAGGGAGGGTGGTGGTTGGCCCAA
CAGAAAATAAGCACCAAGCCCCGCTTGGTAACGCAGCCAACAACGCAGCGACGGTGAAAACACGGGCATGAAAAGATCTA
ACAAAAG
>EG_transcript_20521
ACTTGGTGCACTACATCCAGCCCACTCTCCAAGAGGAACTGCACTCGCTGCTGCAAAGCCCCCGGACTGTGTTCCAGCAA
TCCAGGGGCAGAATATAAGACCTTCGGAACGTTCACGCCCAGATCCTTTAGGTACTGTAACGTTCTTTGCAACTTGTCAG
TGTGCAAGAACAATACTTTGGGCATTCGTTTGAGGAACCATTTGAACTCCAGCCCCACAGAGGACAACAGCGCCGCTTTG
TGCTGCATTTCTGGAGAGGAATTGGTTGCTGTGTTGGTTTGGTACAGGCTGAGATCCGCAGCGGACCGGCGCCAGATCCT
GGGGTCGAGGTTCACAACGTCAGCCACACAGAAGCCGCAGCTGGCGATAGCGTCCATAGTACGCTGCAGTGTGGCGCACC
GGCGCTTCAGAATGCCGGGGTAACTGTTGATAGCTCGGCTGGGATCTACCGCGTTGTTCCGCAGCAGCTGCACCACCGCA
TCATACGCCTCGACCTTGCCCCCCAGCAAGGAGGGCATAACCTGCACCACGCGCTTCACATCCACCCCCAGCCCAGCCAG
GTAAGATGTAATCCGCTGTACCCGCTCAACGTCGTAAGAGGCAATCGGCGGGTGGCGTTGCAGCAGTTTGGGCACGTCGA
ATTTGAATGTAGTGAGGTGTGCCTGCACCGCCTCACTGGGGATCCGGTTTTCCTTCCGGGGCGGACCTCTTCGACGAGGT
ATGCTGGGATTCGCTAATGCGGGTGTGGGGACCAACCCAATGTGGGATAGGGCAACCCAATAAGAGGAGAAGGGAAAAGA
GCGGACAGCGAGCTGATTGTGCAGGCAGGCAGGCGGCGCTCCCCGACGTGCAGTGGCCTTACTGGGGGACAAGCGTTGGA
CGACCATCCGCAACCCCCGGCGGGTGAAGTCCGCAACCAGCCCCATCGCCAGCGGAAGGAGGTGAGGAAGAGCACCCGAA
AAAAAAT
>EG_transcript_20549
AACAGCGCCACCATGGGATCCGCCGGCTCCAAAGGCTGGGCTGCTGACCCGTCCTCCAAGGGCATTGCGAGGGAATGCAG
CTGAAGCATGGCGGAGATGGCGGTAGTAGAGGCACGGAGTATGGCAGGCTGGCGGCGGACCACGGCGGCCACCGAGTGCC
CGCAGTGCGCGATGGCGGCCATGGTGCGCTGCAGCGTATCGACGCGGCGAGTGAGGACGTTGGGGTGGAGGGTCACGGCG
TGGGCCACGTCCACCCCGTTGGCTCTCAGCAGCCCCTCCACCGCCTCGTACTTCTCCACACTGCCCCTCAACAAAGTGGG
GCGGACCTCCACCACCCGCTTCACGTCCACCCCCAGCCCGGCCAGGTAGGACGTGACCACCTCCACCCGCTCCACGCCGT
AGTGCTCCAGGGGAGGGTAGCGCTTTGCAACTTTGAGCACATCGATGCCATACTCCTCGAGGTGCTGCCGCACTTCAGCA
CGAGGGAGGCGCAGGGGGACGTCTCGATCCGCACCATCCCCAGCGTCCTCTTTCGGAAGGTACGCAGGTTGGGGAGGTGA
TGTGGCAGTGGCCAAACAGCACCATTGGGAGGTGGGGGCTCGGGGATCGCAGAACTCCGGGTACTGGTGATGGGTGTGTT
CCCGTTCTGCCATCTCAGCCAATGGCTCTTTGAGTAACCACCGGATGAAGCGTCGCCCCAGTGAGACACCGATGATAAGC
GCTGCAAGGGCGGCCACCAGCGTCCCCAAAATTGGCGTGGGCTCCATCCCATCTCTGTCTGCGGTCAGACGGCCCAGAGT
GACGGGAACGGGGCCCCGAGTGCCCCACGCAGCGGCGGGGCCACGCTGGCCGGGGCGGCCACCGATGGGGAGCGCAGTGG
CTGCCGTCGCGACGGACCGCAGCGCCGGCGGCGGAGGGCGGGCAGGGCGGCCCCTCCCCGGCCGGGGGGCGAGGGGCTCC
GCCGCC
>EG_transcript_20704
GCCCGTTCTCTGCGAAGAACTGCAGCCGCGTTTGTAGGGCCTCAGGTCGCTGCCCTAGCACCTGGGGGGCTGACCGTACA
ATCTTCCTGGAATCCAAACCTTGTTCGTTTAGGTATTCTGCCACGGAAAATAATTTGCTGAAGGTGCAAGCGAGTACATA
AGGGGCCCTCCTCAGCAAGCGATTAGCATCCAGTCCCAGAGAGGACAGCAGAGCCAGCTTCCGATCCGTTTCTCCAGATG
GTGGCTCCTTATCGGAAAGGCCCTTCATTGGATGTACCAATTTTCCAGGCCGTAACACAAGAGAAACATCAGCTGATGAC
AGGCGGAAGATGGAAGGGAAGCGATGCGCCACATCAGCTACAGAGTGGCCACAACTACAAATGGCGTCACTGATTTTCTG
CAGGCTGTCGATGCGACAAGAAAGAACGTTGGGATTGGCGCCAACCACCCGGACGACGTCAATCCCGTTGCGTCGCAGCC
ATTGCACCACCGCGTCATGCGCCTCCACCTTACCTGCCAATACAGCGGGACGTTTCTCCACCACCTTCTTAACGTCCACC
CCCAGGTCAACAAGGTATGACACGACCCGCTCCACCCGCCGCACGTCGTAGGCCCGGACCGGTGGGTAGCGCCGTACCAC
CTTGACGATGTCGATGCCATAATTTCTAAACAAGGACTGCACTGCGTCATTGACCTCCTTGCTTGTCTTCCTGCCACCCT
CACCTGCACCCGCTGCCACAATGTTCTCACCCAATGACTTCTTGATTCTCGGCTTGGCTGTGGCCAGGAAGACTCGCTGG
GATGAGATGAAGGAAGGCCGGCAAGGCACAGAATGACTGAGTTGCGTGAGTGACTGGGGCAGACATCGGGGAAAAAACCT
CCGCATCACCGGGGTTGATGGTCTATGCCGCGGGAGGAGCACATACCCAGGTGGGAAGGGCAACCGAAAAAAAATAGAT
>EG_transcript_20732
AGGCGGGCACCACGGCAGCGGGGAGCGGAGGGGGCGTTTCCGACGGCGGTTACATCGCGATCCTCACCGGGAGGGGTCCA
TCGTCGCTGTCCTCGCCGCCGGGGTCGGCAGCCTCGTCGTCCCCGGCCCACTCCGCGGCTTCGGCCGCCTCCTCTTCCTC
CTCGGGGCCCCTCCGGCGGTAGGCAAACTGCTTCGTGCCGAAGCCGAACTGCTCCAGCTCCGTCAGCCGCTCCGCGGCGG
CGGTGTACATGGTGGACACGCACTGCAGGACCTCCTTCAGGCCAACCCCCGTCTGGGAGGACGTCGGGATGATGGTCTCC
CGGGGCACCTTGAGGGCGGCGCTGATGCGGTCCACCTGCTCATTCAGCTGGCGCGCAGAGAGCTTGTCCGCCTTCGTCAA
GATGAACTTGTAGGGCCGGCCCTCGTGCAGCAGCCAGTCGATCATTTGAACATCAAGGGTTGAAGGGTCGTGGCGGGCGT
CCAGCAGCTGGAACACGCACGCGATGCCGGGGGTGCTCTGGAGGTACGCGTCCATCAGTCGGCCCCACTTGTTAGACTCG
TTGCGGCTGACGGCGGCGTAGCCGTAGCCCGGGACGTCCACAAAGAAGAACTTCCCGTTGTTGATGCGGAAGTAGTTGAC
GAGGCGGGTCTTGCCGGGAGTGGCTGACGTCTTGGCAAGCTCCTTTTTACGAACAAGAGCGTTAAGCAGAGAGGACTTGC
CCACATTCGAGCGTCCAGAGAAGACGAAATGAGGAATAGGATCTGTGAGGAACTGGTCCAGCCGCCCAGCAGAGGTCACA
AATTCCGCACTGGTGATCTTCATTGGAAGGACCCCTTTCGCCTTTGGCCTGGGGGCTTTGGATGATTGGCTGGGTGGGGC
TCGCTTCGGTGGATTGGCTGGAGCGCCTTTTGGGACGGGGGCGGCGGTGGCCTCCTTGCCAGTCCACACACCCTCCCC
>EG_transcript_21020
GCCCGTTCTCCGCCAGGAACTGCACCCGTCCCTGCAGTGCCTCCGGTCTCAGTCCCAGCACTTGCGGCACGTACCACACC
ACCTTCGGCACATCCACCCCCAGCTTGTGCAGGTATCGCAAAACTCTGTACAGCTTCTCATAACTGCAATGGACCGCCTG
TGGTTGCCTTTTCAGCAGGTGGCTGGCATCCAGCCCCACGGAGAATAATAGCGCCGCTTTCGGGTCCTGGCGCCACAGGG
CTTGCAGCTGCTTGCGTGTTAATATCCTGCCGCCTGCTCGTTGCCTCTTTAGTCCCAAATCTCCCAACCGCAGCAAAGCC
GAAATGTTCGATGAAGAGCTTTGCAGGATGGATGGGTGACGGTTTGCCACCTTGGCCACCGAGTGCCCACAATGAACGAT
GGCGTCAAAAGCACACTGCAGCTTCGCCCTGCGGCGCCCGAGAACACTAGGGTTCCGATTAACCGCCTTGACCACATCGA
TGCCATTGTCTCGCAGCAATTGTTCAACTGCCTCATATGTCTGAACCTGGCCGGACAGAATACTGGGCTGCTTCTCCACC
ACACGCTTCACATCCACCCCAAGCTGGGCAAGGTAAGAGGTCATTCGCTCCACCCGCTCCACCTCATATCCTGCCACAAA
ACGATACCGTTGCATCACCTTTGACACATCAATGCCATAACTATTAAAATGTGCCTGCACCGCCGCACTGGGCAGCCTTC
CATGTCGGAGGTGAACCCCACCGGTGGCTTCCACAGCTCCGTCGTGCTGTCCTGTTGAACCAGAGTTTGTTGACCCTGCG
GCAGCCAAGGCCACCCATACTGATGGCAATGAGCGGTGGGAAGCCAGGAAAACAGGCACTTTCGATAACCCCCATGCAGA
GAGGCTTGGGGCAGCCCACATTTGTACCAGCCTCCACGGCAGCATACAAACCCCACCGCAATGAC
>EG_transcript_21190
GAGACAATGAGGTGGACGTCGTCCGGGTGGTTGGGGCCGACCCCAGCGTTCTTTCTCGTCGGATCGACACCCTGCAGAAA
ATGGGTGACGCCATTTGTAGTTGTGGCCGCTCTGTAGCTGATGTGGCGCATCGCTGCCCTACCATCTTGCGCATGTCATC
AGCCGTCGTCTCTCTTGTGTGGCAGCATGGAAAATTGGCGCATCCAATGAAGGAGCTTTCCGGCAAGGAGCCATCATCTG
GAGAAACGGATCGGAAGCTTGCTCTGCTGTCCTCTCTGGGACTGGATGTTCATTTTTTGATGAGGAGGGCCCCTCATATA
CTCAGTTGCAGCTTCAGCAAATTACTTGCCGTCGCAGAATACCTAAACGAACAAGGTCTGGATTCCAGGAAGATTGCACA
GTCAGGCCACACAGCTCCATGCTTCAATGTCTCTTTCTGGGGTCATAATGTTGTGCAGGAGGTGTGTGATTCCGCCCCCC
AGGTGCTGGGAAGGCGACCTGAGGCGCTACAAACGCGGCTGCAGTTCTTCGCAGAGAACGGGCTGGATGCGCTGAAACAC
GTGAACGGCATGCCAACGGTGCTGACATACAGCGTTGAGCGAAAACTGCAGCCCACGCTCAAGTTCGTCCTGGAGGAGAT
GGGGCGGACGCCGGCTGAGCTGGACAATGCAATCAATTTGTGGTCTTACGACCTGAATGGCCGCCTCCGCCCTCGTCTCT
TATATTTGAGGTCGCTGAACAAGGAAGCATTCAAAAATATTTCCCATTTTGGAAGTTTGACCGACCTCCGCTTTGCAACC
GTTTTCGCAGAGACAGACCTGGAGCATTACTACGCCTGGCGGCGGCAGAACGGCTACCCTGTGCCACGTGACCAGTGCGG
GGTCGACCCCGCACCACACCCAACCGCTGGCCCGTAGTCGTCACAGGAGTGCGATCGGT
>EG_transcript_21463
ACCAGCGCATCGCCTTTGCCGACTGGCCGAAGATGAAGCCCACGACCAAGTATGGGCAGCTGCCGGTGATGACGGTGGAT
GGGAAGGAGGTGCACCAAAGCGAGGCGATGTTGCGGTACGTCGGCCGCCTTCACCCCAGCATCTACCCCAAGGAGCATTA
TCTTGCAATTGACGAAGCCATCGGCCTCATCAACGACCTGTATCGGGTGTGGACCCCGGTGAAGAACATCTCCAAGAGGC
CCACGTTGCTGGGCTACCCGGCCGACTTCGCTGCCACGGAGCAGGGCCAGGCCACCATCCAACGGGTCCGGCAGTGGTTT
GCGGCCACGGAACTGCCGGTCTTCCTGGGCCACTTCGAGGCGTTGCTGGAGGGGCACTCGTTCCTGGTGGGGGACGAGCC
CACCATTGCGGATTGCATGTTAGTGCCGGCGCTTCGCATCTACTCACTTGGCGAAGTCGAGCACGTTCCCACCACACGCC
TGGACGGCCATCCAGCCATCAAAGCATACATCGACCGTTTCCTGGCCCTCCCGGCGATCAAGGAATTCTACGACAAAAAG
CAGCGCGTCTAAACGCGCTGTGGAGTTTCCTTTTTTTCTAGCGCCGGAGTCATTTTTTTGAATTTCGAAGCCTTGTCACG
CTTTGCGTGGCGTTTATTTTGATTTGCCTGCGTTCTGCCACCACCTTCAGGCATGTGCCTTTCTCTCATTGCATTGGTGT
CTTGTTTGTGGGTCGCTATTTCTCGGCGAACCACACAAATCTGCGGTGCTTTGTGTGGCGCTCCTTCGCCCCATCCGTCG
GAAGTGACGCACATGCGATCAGCGTTATTTTTTTCCCCTGCAGAGATGTTTCAGATCCCTGAAATGAAGCGCGTGTTAAC
AGCTGACCACCTCTGTTAAAGTGTGAATTCGAGAGACCCCACGGAG
>EG_transcript_21458
TAAAAACGAACGCTTTTTGTGGTTCCCAAAAACCCTTCGATGCTTTGCGTCAAGTGCAATTGGTACACATTTGACATTAA
TCATATTTTTCACGTCAACAATCTGAAAACCTTTGAAACTTCATCATCTTTTCTCTGAATTTGGGCTTTGTATGTTTTTC
AACAGAATTTTTTTCGCCTCCCCAAAGTGCAGTTTACCTTCAGGGCATCGGCCAACTCCAGGGCTGGATAATTACGGCTC
TCGTGCGGGGAGCCAAACTCTTGGGAAAAGGCACTGAAGCTAAGGTTTGATCCAAAAAAAACCGGCACCCCACGTGCCCA
ACCATGGTCACAACCCACAACCGTGGGGTGGCTGGGAATCCTGGACAGCCCCGGACAGGCCCTGCCACCCATCGTCCCCG
ACAGAGTTATCTTCGGAGAGAGGCACGCCGGCAGTGCAGGTCAGGGCACAGAAGGGAACGCTGCGAGGCTGGCGGCGGGG
GGTGACACGTTGCACGGGGGGTTGGCGGTCGAACACCTGTGTTTGCCTAATCATAATACACAGCATGGAAAAATGTGACG
AAACCCCATTCCGGACAGCCCACCGTCGTTTCCGGGAATTTCTGGATGAGACACCTCTCGCGGTGTGCGGTCGACTCAAA
TGAAAATGAGCTGACCGGCTGATTCAGAACGAGACCGGAAGACACCCTGGCCACTGTGCGCCTCCGCCAGTGCTCGGGCT
CCTTCTGGCCTCAGTTGCACCCGCTTCAAGTTCGAGTTCATGACCAGGGCCTCCACCAAATCCTGGGGCCCGGTGTCGCC
GACGTCGTTACGGGAGACGTCGACACGCGTCACAGTGGAGTTCACTTCCAGGGCAGACGCTCTGTCGGCACCATTCTCAT
TTCCTCAGCGGCAGTTGTTGTCGGTGCCATGCTCTGGGGCTGTGGG
>EG_transcript_21588
GTGTGAACGTCAAGCGGGTGGTTGAGAGCCAGCCGGGGCTGTTGGCCTGCCCTGTTCCTGCACTGGAGGCGGTGGTTTGT
TTGCTGCGCAACCACGGCATAAACGTCGCGAGGGCCATCCAGTACAACCCAATTATTCTGAAACACTCTCTGTGCCGCCT
ACGGGATAGTATTGGAGTTATCTTTGCACAACACCCCGACCCATTGCAGTTCATCAACGATCACCCCAATGTCCTGGGCA
TTGGGAAGAGGAAATTGGTTGCCATTTTTGCAACATCACAGCAGGATTCTCCTTCTGAAGCATTCCGAACAACTATGAAG
TTATCTCACGGTTGTCCGGATTCACATGTCATTTTCATGCACTCACTTTGTTTGGACCACAGAAAGGTTTTCAAAATAGC
ACCTCATTTGTTCAGATTGCGTGTCGAGAAGTTGCAGTTGGTGGCGGATTTCTTGAAGGGCGTGGGTTTAGATGCGGAGC
GTGTTTTGAAGACGGACCCTCTGATAATGGGTTATCGTGTGGACAAGTTGCAAGAGAAAATCAACAATTTTGAATCATGT
GTATCGCCGTTGGACCCTGCTGTACCCGTACACCAAGCTGTCAAATGGGCTTTTGAGGGAGCTCCCAACTTGTTTCGAGC
GAAGGTTCAAACTGTCCGTGACGTTTTGGAATATCTACGTCAGTTGAATGTGGATATCAATAAGATCCTGCGTCACAAAC
CAGAGCTTCTAGTATTCCATGTTGCGACACTGTCCAAAAAGGAGCATGTCCTCAGAGACTACAATCTGGATGTTGCAAGG
ATGGTTCGCGTTTTTCCAGCTGTGTTTACTTACAGCATTGAACGCAAATTAAAGCCAATGTTATCTTTCTTGCTGAACGA
AATGGAGCGGAGTGTTGATGAAGTGAACGCCGCCCCCGG
>EG_transcript_21687
CGCAGGTGGTATTCCCTCGGTCCAAGGAGCCCAACGGAGCGCAGCACGAGGACTATCTGAAGATCCAGCCCTTCGGAGTG
ATCCCGGCCCTGCAGGACGATGGGTTCGTGGTGTACGAGGCGGCGGCCATCCTGTGCTATTTGGCGGACAAGTACCACTG
GGAGGACCTGTATCCAGTGGACGTCCAACAGCGCGCAAAAGTGAACCAGTACCTCCATTGGCACCACTCCAACACGCGGC
GGCTGACAATCATCCTGGTTCGGCCGGCATTCCTCCCCGACACATATGACCCGAAAGCGATGGAGGAGGAGGTGCCCAAG
GTGATGGGCCGGCTGGAGCAGCTGCTGGGCGGCGGGGCCTTCCTGTGCGGCGACCACCCAACCATCGCAGACCTGTTCGC
CTACGATGAGGTCGCGCAGCTGCACCCCCGCTTCCTCGGTTTGCTGGATTTCGGGCCGTACCCGAACGTTTCACGGTGGC
TGGACGCCATGGCGGCCCTGCCGGAGCACGACGCGGCCCACCAGCCGCTGGTGGACTTCGTCCCGCGCTACCGCGAGATG
CGGGCCGCCGCCCTGGCCCGCTACACCGCCGCCCCCGCGCCGTAAGACCCCACCTCCCACCCCCCCACTCCCGAAGTGGC
AGGGCGCCCAATTGTCCCCTGGCCATCAGCGCCATGCCATGCCAGCCAATATTGGACCCCCCCAACGCGAAAAATTATCG
ACCCTTCTGTGCTGATCAAACCGTCGCCAGGACGGGGCTTTTAGTGTGCTCTTTTCCCGCCTGCACGTGGCTTGCTTTTG
CGAGCTGTCACGGGCGTGTGCGTGGTTCAGTAATCTTGTATGGACCTGCAGAACCGTGCTCTCTAGTTCGCACATGCTTC
TGTGGCGTCCCAGTAAGACAAAATTTTGTCCCTGG
>EG_transcript_22203
CTCGTTTGGTGACCGCGCTGGGGGGGAAGCTGAAGGAGCCAAGGTGAAAAAACATTGAAGAAAAGATAAACATACTTTCG
GTCAAGATGGCTTTTGAGGGTCACGTTGCACAATTCTCACACCACTTTCGCTGCACCCTGCTCCGTGTCTTTTGAAACCC
TGTCTGAAACCTTTTCAAATAAAAACTGCCTTTTTGACTGACTGACACAGAACAATGTGAACAGTTTCAACAATTTCATC
CATGCGTGTTGCCTTCAACAGGATCCATCGATGCACTATAAATGCCTGCTGACTGAGGTCGTAGTCGCCCCTCCAAACTG
CAGCTCCAGATGGAACACGCGCTGTCCAGTTCGGATGGAGAACGTCCCATCTCGTCAACCATGAAAGAGAATATGGGTTG
CAGCTTCTGTTCGACGCTCAAACTCAACATGGACGGACACGCATTCACGTGGCGCACCACATTCAACCCATTCTCTGACA
GGAATTGCACCCGTTGCTGCAGTGCCGCCGGTCGGCGGCCAAATACATAGGGGGCCCTTTGCAACACATTCACCACGTCC
ACATTCAGTTCCTTCAGGTAATCCACAACTGCGGACAGTTTATCAGGCTTTAAGCCGAATATTTGAGGTGCTCTTTTCAA
CAAAATCGCAACATCAAGTCCCAAAGAAGAAAACAGGGCAACCAGAGGGTTGGCTTGACCCTGAAGTGCAAGCGGAGGTT
GCTCAGGGTTGCATGGAACACCCGCCACCGACCTTGATCGACTCCGGAGCTGATTCAAGGCAGAGATGTTTGATGAGGAA
GACCTCAAGACTCCCGGATGGAGGTTGACCACGTCCGCTACACAGTGGCCATGGCCGGCGATGGCACTCATCTTCTGCTG
GAGGGTGGAAACAGG
>EG_transcript_22374
CCAGCATCCAACCCCACACTGGAGAACAGCGCCACCATGGGGTCCGCCGGCTCCAAAGGCACAGCTGCCGACCCATCCTC
CAGTGGCATTGCGAGGGAGTGCAGCTGCAGGAGGGCGGAGATGTCGGTGGGGGTGGCTCGGAGTATGGCAGGCTTGCGGC
GGACCACGGAGGCCACCGAGTGCCCGCAGTGCGCGATGGCGGCCATGGTGCGCTGTAGCGTCTCGACGCGGCGAGCGAGG
ACGTTGGGGTTGCGGGTCACGGCGTGGGCCACGTCAACTCCGTTGGATCTCAGCAGCCCCACCACTGCCTCGTACTTCTC
CACCCTGCCCGCCAACACTATGGGATACGCCTCCACCACCCGCTTCACGTCCACCCCCAGCCCGGCCAGGTAGGACGTGA
CCACCTCCACCCGCTCCAGGTCGTAGCGCTCCAGGGGAGTGTAGCGCTTTGCGACCTTGAAAACATCGATCCCATACTCC
TCGAGGTGCTGCCGCACTTCGGCACGAGGCAGGCGCAGGGGGACGGCTCGGTTGGCACCATCCTCTTTTGGAAGGTATGC
AGGCTGGGGAGGGGATGCGGCAGCAGTCAAACAGCACCAGCGGGAGGTGTGGAGTTGGGGACCGAAAAACTCTGTGAACA
GCCACCGGATGAGGCGTCCAAGCAAGAGGCCGAGGAGGAGCGCTGCCACAGCAGCCGTCAGCGTCGTCGAATTGACCGGC
AGCCCCATCCCCTCATTGCCAGCAGTGAGATGGCCCAGAGTGGCGGGAACGGAGCCCGGGGTCCGCCCCACAGCGTCGTG
GCCATGCTGGCCGGGGTGGCCACCGATGGGCAGGGCAACGGCGGTGGTCGCGACGGCCCACAGCGCCGGCGGCGGAGGGC
GGGCAGGG
>EG_transcript_22648
CGATCTGTGCGAAACAACTGCAGAACCAGGAAAATCATCGCGTGGCGGTTGCGTCATTGTTGCGGAGTGGAGAAACATCC
TTATGAGCAGTGGAGACACGTCGGGAGCTGACTGGCACAGGGAAACCGTGTGCCAGCCGCCAGGAGTGGTAGTGCTGGAG
GTTGGTCTTGGCAAGTGAAACCGCAAACTGTTCGTCTGAGAAAATTGACATTGCCGACAGGGTAGCAGGTACTTTGCCCA
GGGATTGCAGATACAAGAATCGAGGCCGCAATCGCCCCTCCAGGCTTACACCCCAAGCATGATATGCAGAATTCAATGTG
GATGGAGGACTGCCCATATCATGTTTCACAAAGTTCAGGACGGGTTGCAGTTTTCGCTCAACGCCGCAGCCTCGAATCAA
AACCCGTTTTGGCTGAATTACATTTTGAATTTCACTTCAAAATTTGTAACTCACTGGGTTGGGAGTGCCACCAATGGAAA
CAAATGATAACTGTCTGGGAAAAAAACTAATGCAATGGTTGATCCAAAAATATGATTACTTCTGTCTGAAAAACAACAAT
GGAAACTCGTCGCTTGCAAAAAATCTGTTTGAAAAGGTGGCAGAACGAAACTAACAAACAAACAAAATAAATATTAGGAA
AAAAATGATTTTTGGGAAGACATGGTGGTTTATTGTTTAAACTTTTCATCTTTTTTGCATGTAAATGTGGTCACCATGTT
TGCATGTAGATGTATGTAGATGCACTTAACAAAAAAATGCCAGATTTTTTATGCAGGTGAGCATTGCTTCCCATCTACTG
TTAAATTATATCACATGATATAAAACTATTTGTTGGCTCATCCTGTTTTCCTGCCGCATTTTTGCACTTTGGCCCAG
>EG_transcript_22943
GGCCAAACATCCTTGGGGCCAGCCCCGCTGCCATTGCACAGCGGGTGAATTTCTTACAGACTCGCAAAGTTGACGTGGTC
GCGGTGACAAACGCTTTCCCAACCGTTCTTATGTATTCCGTTGCGGCTCTTCAACGGAGGTTTGGTGCCATTGACTCTCT
GGGGATAGACGCTGCGCAGGCAATTATTCAGGAGCCAATGATCTTGCGCATTGGAACGAGAAAGGTTGCTGCTGTCGCAA
CCAACCAATCATCGCCGTTTCCGCAGACAGATAGAGCCCCAGGATCCATGCTTTTGGCGCAGGAGCAGTTCTTGCATTCT
TTTGGCCTGGATTCCTCTGAGGTGTTCTCCAAATTGCCCCAGTTGCGGTTCATACCAGTTGAAAATATGCAGGCTGTGGC
AGATTATTTGCAGAAAGAAGGTGTCGATGTGAAACAAGTCTTGAAGTATAAGCCCCAATTTCTTTATTACCGGATTCACG
GGCTGCAAGAAAAGGTTTCTTTTCTGAGGGACAGTGGTTTGGATGCCGTGAAGCACATCAATCGCCATCCGCACCTGCTG
CATTACAGCTTAAACCGTAAGCTGCAGCCGATGTTGGATTTCGTGCTAACTGATATGGGGCGCTCCCGGCGCGACGTTGA
CATGTGTCCTAAACTTTGGTGGTACAGTTTGGAGCATCGAATCCGACCGCGCTTCTTTTATTTGAAGTCGCTTGGGAAAG
AAGGTTGCAGCCTGAGTAAGATGCTCCTCTGTGGGGACCAGAAGTTCGCAGAGTCGGTAGCCGGTCACAATACGGTGCAT
TTTCAGACGTGGAAGGATGAGCATTTCCCGCCGACGTTGTAGCGTTGCAGATTGGATTGACTCGTG
>EG_transcript_22946
CCGAATTTCCCCCATTCCACACTCATGGGTATCCCTGGCGATTGTGGGCCCTTTAGCTGTGTCCCCAACAGATGCAAATG
CGGCAGTTGGTGCTGTCATACCAAACCAGAGAATTCCCAGTGCGGAGGTGCAGGAACACCTTATATCATATGGCATTGAC
GTTCCAAAAGTGGTGTGCCGCTATCCCCCTATCGCGTCTTACAACGTCGACCGAGTGCAGCGGGTCACGTCCTACCTGGC
CGGGCTGGGGGTGGACGTGAGGCGGGTGGTGGAGGTGTATCCCAACGTGTTGGCAGGCCGAGTTGAGAAGTTTGCGGTCG
TGGTGCAACTCCTGAGGGACAAGGGTGCAGACATTGCTTGGGTGGTCGACCGCAACCCTGCTGTTCTGTCCCGTGGGGTC
GCCGCCCTTCAGCAGATGATGGAAGCTATTGCCATGTTTGGACACAAGCCGGCAGACGTCCTCCACCACTACCCTTCCAT
TCTGCGCAGCTCTGCGTCGGATGTGTCCAAAACTTTGCAGTCTTTGCAGGCGCAGTCGTGTGCAGCGACTGGTTTTGCAG
AAAGCATTTCTGCGGATCCAAGGGCTCTATTATTGTCTTCCCTTCAGCTGGATGCAGATTTTGTGATGAAAAGAATGCCT
CAATTGGTGACTCTCAGATTCAACAAATTGTGCATTATTGTGGACTACCTGAAGGCGCTGGGGGTGGATGTCCCAAAGGT
GGTTCGATGGGCACCTACAATCCTGGCCAGACGGCCAGAGTCGCTGCAGCAACGAGTGGAGTTCTTGTCAGAGAATGGGC
TTGACGTGGTGCGCCACGTCAACGGCCTCCCCACAGTTTTGACTTACAGCGTTGACCGAAAACTGC
>EG_transcript_23123
CAGCCATTTTGCGCCTTGCCGGCCTTCCTTCATCGCATCCCAGCGAGTCTCCCTGGCCACAGCCAAGCCGAGAATCAAGA
AGTCATTGGGTGAGAACACTGTGGCAGCAGGTGAGGGTGGCAGGAAGAGTGGCAAGGAGGTCAATGACGCGGTGCAGTCC
CTGTTTAGAAATTATGACATTGACATGGTCAAGGTGGTCCAGCGCTACCCACCGATCCGGGCCTACGACTTGCGGCGGGT
GGAGCGGGTCACATCGTACCTTGCTGGCCTGGGGGTGGACGTTAAGAAAGTGGTGGAGAAGTATCCCATTATATTGGCAG
GTCAGGTGGAGGCGTATGACGTGGTGGTGCAGTGGCTGCGACGCAACGGGGTGGACGCCGTCCGGGCGGTTGGCGCCAAT
CCCAACGTTCTTGTTCGTCGCATCGACACCCTGCAGAAAATCAGTGACGCCATTTGCAGCCGTGGCCACTCTGTAGCTGA
TGTGGCACATCGCTTCCCTTCCATTCTACGCATGTCATCAGCTGACGTCTCTCTTGTGCTGCAGCGTGGAAAATTGGCTC
ATCCAATGAAGGAGATTTCCGATGAGGAGCCACCATCTGGAGAAACAGATCAGAAGCTTGCTCTGCTGTCCTCTCTGGGA
CTAGATGTTAATTATTTGTTGAGGAGGGCCCCTCATGTACTCAGTTGCAGCTTCAGCAAATTATTTGCCGTGGCAGAATA
CCTAAACGAACAAGGTCTGGATTCCAGGAAGATTGCACAGTCAGCCCCCCAGGTGCTGGGAAGGCGACCTGAGGCGCTAC
AAACGCGGCTGCAGTTCTTCGCAGAGAACGGGCTGGATGCGCTGAAACACGTGAACGGC
>EG_transcript_23268
CCAAAAACCCGTCTATCCTCCGCTGCAACGTTGGAGCTCTGGCACAGAAAGTCACCTGGATGCGGACACAGGGCCTGGAC
GTTGCCAGCATTGTCAAGGTCATTCCAACTGTATTGCATTGGAGCACCTCTGCCCTGAAGAAGAGGCTGGAGTTGATCGC
CGCCTGCGGTATCAACCCCGTCAAGTTCATCAACAAAAATCCCAGAGTGCTGTACATTGGCCAGAGGACTCTTGCCGTCC
GTGCTCCGTCGCACGCGCAACGTGACCTGCCACTGAAGCAGTTTCTATTGTCCCTGGGTTTGGACGGCCCAAAGCTATTA
CGCCAACTGCCCTGTCTCCTTTGCATCCCAGTGGAGAGGATGCAAATAATTGTGAACATTCTGGAAGAGGAGAGTATTCA
GGTGAGACCAGTGTTGAATTATGCTCCACAGGTGCTTATGTGTCGACCGGAGCTGTTGCAACTGAGGTTCCAGGTTATAC
GGGCGTTTGGGTTCGATCCTGCAAGACATGTCAACGGCAACGCCCGCCTCTTGCACATCAGTCTCACCCGTAAGTTCCTG
CCCACGTTGCGGTTCGTGCTGGGCGACATGGGGCGGTCCTGGAGCGAGGTCGATGCGTGCCCCCCCCTTTGGGGATGCAG
TCTGGATGGGTGCTTGCGGCCCCGCTTCCTGTTCTTGAAGGCACTTGGGCGAGAGGATTGCCATCTGAGGGCGTTGGTGA
CTGGCACGGACGAAGCGTTTTGCCGCAAACATGCTGGCTGCAATGTTAAGAAGTACGATGCCTGGAAGCGACGATATTTG
ACCTCTCGCTTCAGCAGACCAAATTAAGTTTATCGCAGATTTTATGGCAGCCTT
>EG_transcript_23394
ATGGACGTGATGCAAGCGATTGTGGAATTGCTGCAGGCCAATGGGGTGTCCGTGGCCAAGGTGGTCACCCAGCAGCCCAG
TGTTCTTACGCGCCAGCCTGCCACCAGACCCACATTTGACTCCCGAGCAAATGCCGACCTGCCTGCCACGCTGCGGCGAT
CGATGGAGGCCATCGCGGCCTGCAACCACTCAGCGGCGGAAGTCATCAACCGACGCCCCTCCGTGCTCCGCTTCGGTAAA
GCCACCATCTCCTCCATGCTGCAGCTGCAGCAGCCGGCCGAGGAGGTAGATGAGGGACTTGCCGAACAGCCCGTGCCCTT
CACCACCAGCACTGAGGCTGTAGATCCCCGTGTGACCCTGCTGGCCTCCTTGGGGCTTGATGCTTACCGTCTGCTTCGGA
AAGATCCCCGTGTGTTGTGGCTCAATCCACACAAGATACAGGTTGTCCTGGAGTATTTGCGAGACCTAGGAGTGGATGTA
ACACGTGTGGTACGGAATGACCCCAGCCTACTGGCGACCCCGCTGGAGCAGTTGCAGCGGCGGGTCACATACCTTCGGGA
CAGTGGGCTGGACGCGGTGCGCCACATCAACGGGGCCCCCGTCGTGCTGCGCCTCAGTGTCGAGGGGAAGCTGCGGCCCA
TGCTGGCGTTCTTCCTTGAGGAGATGGGCTTCTCCCTGACACAGCTGGACAGGGCGCCCAACCTGTGGACATACAGCCTG
GAGAACCGACTGCGGCCTCGCCTGCGCTACCTGAGATCGCTGGGCATCTCGTCGGTTCCCACCTCCTTCGGCCACTTCTC
GGACGAACGGTTTGCCAGCAGGTTGGCGGACACGGACCTCCGGCACTAC
>EG_transcript_23496
CATCAAACGTTTTCATGTTGGGCATGGCCGCCTTGCCAGCGACGAACCAGGTTGTGTCACAGAGTGGCCGTTTCTCAGGC
GCCAAGCGTAATACTTCTGCAGGTCAGTCTTAGCAATCCTGGTCGCAAAGCGGACGTCTGAGCAACTCCCAAATGTGCTG
AGGTTGCCAACTGACCGACCGAGTGATTTCAAATAGCAGAAGCGTGGTCGCAACCGCCCTTCCAGGTCGTAGGCCCAGGT
TTTGGACGCTTTGTTGAGTTCAGATGGCGCTATCTCCATATCCTGGACCACAAAATCCAGAATAGGACGCAGCTTTCGCT
CGACGTTGAGGTACAGCACCGAAGGACAGCCGTTCACACTTTGTACAACATTCAATCCATTCTCCTTGAGGAACTGCACG
CGTTGCTGCAGCGCCTCTGTCCGGAGCCCCAACACAGTTGGATTTGACCTTACCACCCTCTCCAGCAGTTCACCTTCTTT
ATTTGGCACTCTTTTTAGAAGCCACTCGGAGTCCAGGCCCAGGGAGTACAACAGCAAAGCCTTGGGGTGCATCGGTCTGT
GATGTCTTGTGGCAGATGCATTTGTTTGCCCTCGCAGCTCCAACATGATGGAGACATCGGCCGCAGACATGCGCATAAAG
CTTGGGTACCTGTTAAACACGTCAGCGACGGAGTGGCCGCAGCTGACAACGGCGTCCATAATACATTGCAGCGTGCCAAT
GCGACGCTGCAAAACGTTGGGGTTCAGGTTCACTGCCCGCACCACGTCCACCTGGTTGTCCTGAAGCAGCTGCACCACCT
TCTCGTACATTTCCATTTGTCCTGAAAGAATACTGGGATACTTGTC
>EG_transcript_24039
CGGATGGTCATGATCTCCTTGATGGGCCCCTGCAGGCTGACCTGCACCGTGGAGCCGTCAATGCCTGCCAGCTGCACGTC
CCCGCCCCCCGCCCCCGTGAGGAACGGGCGGATCTCCGTTGAGAGGACTTGCTCCACGTTCACCTCCGTGAGGGGCAGGC
CGGGGTCCTTCTCCTCCTGCACCTCCACGATATCCTGGATCTCGGGGATGGCCTCCTTCAAACGCCGCTTGATGCCCATC
GTCATGGTCACCACGCTTGAGGAACAGGAACCGCACGCCCCCTTCAGCCGGAGGAACACAATCGGCCCGTCTATCTCGAC
AAGTTCGACGTTACCCCCGTCGGCGATGAGGAACGGCCGCAGCTCGTTCAGCACCCGCTCCACGTTGGCCTCCGTCAGCA
CGTCCGGCGGATCGCCATCCTCACCGTCCTCCGCCACGGCCGGACCCTCCGCCACGGGAGCACTTTGGAACGGAGACACA
CGGTCGCTTTCGGCGGCGTAGCGGGTCTGCGTGGCGGGCATGCGGGTGGCGGGCTGCTCCCCCGCAAGCCCCAGCGTGGG
GCCGGCGAAGGCGAGGCTCAGGGTGGCGGGCGGCCGGCGGTGACTGGCGGCCCACCCCAGGCCTAGCACGGCAAACAAGG
CCAGCCACAGCGAGCCGCTTAAGAGGAGGGCGTGGTGCGGGACATGGCTGGGAAAATAAGCCAGCCCCTGGGCGAGAAGG
AGGCCGGTGACCCCGGCCGCCGGCTCCGCCACACTGCGGCCGCCGGGCAGCCGGGGCGGCGCGGCGCCGCGCAGGGCGGA
GTGGGCGGTGGAAGCGACCCGCTGGGCC
>EG_transcript_24179
ATTGGATGTGCGCATCGCCGCTCCCAAGCAGATTGGAGGCCAAACGTCGACGTGAAGAAACTGCTCGACAACTATGGTCT
GGAAATTCGTAAATTGGCTCGCCTGTACCCTCCGATACAAGCCTACAGCGCGGATCGTATTAAACATGTACTGTCGCATC
TTGAAGGCCTGGGTGTGGATGTCTGCAAAGTCGCCAACAGACACCCCAGGGTGCTGTCTGTGAAGCCGAGGTCTGTAGAC
AACCTGGTCCAGTTCCTACGTGAAAGGCAGCTGGACCCTGTCAAAATGATCACAAGCCATCCAGCTCTACTACAACGCCG
CCTGGGCAGTTTGCAACGGACAATGGACGTCGTGGAGTCTTGGGGGTTCGATGTTTCGGATGCGATTGGACGGCATCCAC
GCCTTTTGTCCTCCAGTGTCGACAACCTTGCATACTCATTTAATCATATCAGGTCAAGCACAAGATCTCCATGGCGCATA
ATCTGCTGCTCTCCAGCGATCCTCAACACGAAGGTTTCATTCTTTCAGAAAAATGCAATCGATGCTGACAAAGTGTTGCG
AAGGTACCCCCGGTGCATGACAGTCAGTATCGAGAAGATGAAGCGCACCGTTTTGTTCCTTAAACGCTGCAGGCTTGACG
TTCCGAAGGTGGTGAACGCCGCACCAGGAATCTTGGGCCTTCGATCAGAGACACTGCAATCAAAGATGCAGTTTTTGGCA
GCGAATGGCTTGGACTATGTCACTGTCATCAATGCATATCCAACAGTGCTTTCGCGACCTCGGTTTTTGTACTTGTGCTC
ATTGGGCCGCGGGCACCTGCCC
>EG_transcript_24306
CCAAACTGACACCCCAGAGGCGAGGATAAAGGACGATCTCTTCGGGCTCCCGCTGCATTTCCTTCAAAACAAAGTCCAGT
GTAGGCTTCAGTTTCCGCTCGATGTTATACAAAAGAACCACCGGGTTCTTGTTTACAATTGCAACAAAGTCTAGATTGTT
ATCGTGAAAAAACTTCAACTTGGAATAGATTGTCTCAAGCCGCAGTGTTAAAATCATTGGTATATCACCAACGACTTTCA
AAACGTCGAGATGGGAGCGATGCAAACATATTAGCACCGACTCCATCTTTTCGATACTTATGCCTGTCAGGTCTGGAGCC
CGCTGGAACGCCTTCCCTGGGTCGATCCCGTTCCTTCGCAGGAAAACCGCCTTGGCTTTCAGCTTTGGGACAGAGAGTGG
GATGAAATGGTGACGAGTTTTTCCACCAAGCCTTGCAAGGTAGGCCATCGAAGCTTGCAGAGTTCCAAAATTGACACCCA
AGGTGGCCGGGAACCGACGAATTTGTTTGGGCGCTGAATGCCCAAATGATTCCAATAAATCCATCTTTTGTCTCACGCTG
GAGGGGCGGCGTTGCAACACCTCCGGCGCTGAGTTGATAAGCTTGGTAAGGTCCACCTTCCTGTCACGGAGTACCTGGAC
AACCTTCCCCGCGTTGGCCACATTGAGTGACAAAATCCTGGGTCTCTTCAGCAACACTCTGCCCACGTCCACACCCAATC
CCTGCAAGAACAATGTGATACGGACCACACGATCGGCACTGTAGGCGTGTAGCGGAGGGTATCGGTCAGCTAGTGTGTGC
ATGTTGACGCCATAGTTG
>EG_transcript_24421
CCCGGTCGCTGGAGAAGAAAGTGCAGTGGATGCAGAGCCGTGGTTTGGACGTGGCCAGGGTGGTCAACGTGTACTCTGGT
GTTCTGAATCACCGGACAACTGGCTTGGAGGCCAAAATGGCGCTCATTGCTACACTTGGAGATGCCGCCGAAATCGTCAA
CCGTCGCCCGGGAATGTTGCGAATTGGGCTTAACCGGCTTACGGAGCACACTGCAAATGGCCAAGACAATCCAACGACGT
CTGAACAGCTGAACGGTCTATCGGCGTCTCTCACAACACATCCCAAGTCGGCATTGCATTATTTGCAATCCCTCGGCTTG
GATCCCAAGGTAATGTTGAAGAGTCCCCAGCTGTTGTACGTGCCCCTTGGGAAGATGGAGGAGACTGTCAGTTATTTGGA
AGCCTGCGGGGCAAGTATAAGACGAATTTTACGTTTTTACCCAAACATCTTGGGGTGTCGTCTAGAAAGACTCAAGGAGA
AAGTGGCTTTCTTGGAGGAGAATGGGTTGGACGTTGCCAGGCATTTGTGGACCACCCCCACCGTGCTGAGCTTCAGTGTG
GACCAGAAGCTGAGGCCAATCCTGCGGTTCGTCCTCGACGACATGGGGCGCTCGCGGGCCGAGGTGGACCGCTTTCCCAT
GGTGTGGACTTGCAGCCTGGAGAAGCGCGTGCGGCCCCGCTTCCGCTACCTGCAGTCGCTGGGGCGGGAGGCCGCCCCCC
TGCGTGCCATACTGTACCCCCGGGACGAAACGTTCTGCCGCGTTACGGCCCTCGAGGAACTGGCCCATTACCGTGCCTGG
CGGTGTGAGGGCGAC
>EG_transcript_24487
CCCCCCCCCCCCGGGAAATTGCACTCAAAATCTCATTTCCACCTCAGCGCTGAACGCTAGAGGCATTTTTTTTTCTGGTC
GAGGGTAGTTTGAAATTGGGCAGCTGCCATGTGTCACCGTGTTTCTTGCAATTTTTTTTTTTAATGTAAGGGTATCTTTA
GCGGATCGCGTCTGAAGCTGGCAGATGGGTGGATGGGAGAAGAAGCTGCAGCCGACCTTGTCTTTTCTCCGGGACGAGAT
GCACGTCACCCCCAAGGAGCTGAACCAATGCCCGCAAATTTGGTATGTGAGTTTGCAACGGCGGCTGCGGCCCCGCTTTA
GGAAGGCTTTCCCCTCATACCGCTCGATTACAATTGCTTTCACTCACTGGAGTAGTCTTCCTATTTGGTTACCCCTACAA
TTCCAATGGCACATTCCCACTTCACTTTTGGAAGCAAGATATCCGTTTCTCGTCCAATCATCAAGAACGTGTGTTCCCTT
GCAGAGGAGGCCACCGTGCAAGCTGTGCTCTAGACCTTTACACTGGCTGGTCTGTGTATGGTATTGGGAAGTTGTCTTGG
CTTTTTACACATGTTTGAGCTTAATCGGCCAGCTAGAGAGGTAGACAGGTACGTACGTATGTAACCTTTGGGGCTTTGGG
GCTTGTTCACCTCTCAACCATTTGGTGAAGGCCTGCACTCATGTATTTAAGGTCGCTGCAGAGAAAGTCATATGCGCTCG
CTACGATCAGGAACCGGACAGATGCTGTATTTGCGCGACAGTTGGCAGGCCAAGACCTCGAACATTACAGAAAATGGCAG
AAGGAAAATGGAT
>EG_transcript_24577
CTTGTCCATACTGAAAACCAATACTCTGGGCATTCTTTTTAAAAGCCACTCAGAGTCCAGGCCCAGGGAGCACAACAGCA
AAGCCTTGGGGTGCATCGGTCTGTGATGTCTTGTGGCCGCGGCATCTGTTTGCTGCTGCAGCTCCAGCATGATGGAGACA
TCGGCCGCAGACATGCGCATAAAGCTTGGGCACCTGTTAAAGACGTCAGCGACAGAGTGGCCACAGCTGACAACGGCGTC
CATAGTGTGCTGCAGCGTGGAAATCCGACGGTGCAAAAAGTTGGGGTTCTGCTCCACCGCCCGCACCACGTCCACCCCGT
TGTATCGAAGCAGCTGTACCACCTTCTCGAACGTTTCCACTTGCCCTGACAGAATAAGAGGATACTTGTCCACCACACGC
TTCACGTCCACCCCCAGCCTGGCCAGGTAGGAAGTGACTTTCTGCACCCGCTCCTCGTCATACGAGGCAACTGCTGGGTA
AATTTTTACCACTTTCGCCACATCGATGTTGTAGTTGGCAAGGTGTGCCTGCACCGCCACACTGGGCGTTCGGTTCTCCT
TTCGCCGCCGACCTAACGGCTCTGCAGCAATGGGCAAAATCACCCACAGAGGCGAAGTGATCAATGATGCAGAGCAATTG
TTACGTGGGCGGGAAATCACTCCCGCAGCTGTAACGGCTGAGACGGAAACACAGTGTGAGGTCCTCCGCAACAATTTCTG
GGCAAGGGCAGCCACAGCCAGCATGATGTGTGGTGGGAGAATGGTTGTGTGAAGCCTCTCAGAGCTGATACATCAGGGTC
GAAAAAAAAT
>EG_transcript_26056
TTTGTGTTCGGGGACGATCGGGTTGGAGGGGTGGCATCCCCACCAGCTGGCTGTCCGTCACACCCTCTTGGCACATCCTA
CCTGGCAGGGCTGAAGGTGGACGTGAGGCGTGTGGTGGAGGCGTATCCGATATTGTTGACAGGCAAGGTGGAGCGGTACG
AGGCGGTGGTGGAGCTGCTGCGGGCCAACGGGGTGGACGTCGTCAAGGTGGTCAATTGCAACCCCAGCGTTCTGCGGCAT
CGCCCCGACACGCTGCGGCACACGATGGCCGCCATCGCCGCCTGCGGCCACTCCGTGGCGGACGTGGTAGACCGCCAGCC
ACAAACCCTGCGCTCCTCCGCATCCGACGTCGCCGCCATGCTGCAGCTCCACCGCCGGTCCGTGGCCGCCACATTGGAGA
GGCCGGCCAGCGGTCAGCCACTGCCCTCCCTCGCCGGCGCACTGGAGGCAGCGGACCCGCGGGTGGCGCTGTTGGCCTCC
CTGGGGCTGGACGCCGACCGGCTGCTGCGTCGGGCTCCCAACGTACTGGTATACAGTCTCGATAAGTTGCAGGTCTCTGT
GGCCTACTTGAAGGGTCTGGGTGTGGACACTGCACGTGTGGTGTGGAGAGGCCACGCAGTCCCCAGCTACCTGCTGTGTT
GGAATTTGCCGATGTGTGTGGGAAGGCGTCTGAGTGAGCGGGTCTGCGTGAGGGTCGCCCCCACCGTGCTGAGTTTCTTG
CCGGAGACGCTGCAGCGGCGGGTGCAGTTCCTGGCGGAGAACGG
>EG_transcript_26301
GCCCAGCCCAGCACTCACGGAAGACGGCCGTCCTCTCCCGAGGCGAGGGTTTGGGGTTTGGCTGCCGGTTCCGTGGCCGC
GTCGGGGTCAGCGTCAACATCGGCATCCGGGTCAGGGTCGACCTCCATAGTGCGAAGGAACCCGGCGGTGCGCTGGAGGG
CCTCCTCGCTGCCGCCGAAGAGGTGCGGGAACTTCCCCAGCATCGCCGCCGGGTCCAGCCCCAAGTCCCGCAGGCACTGC
ACGCGGGCGTCGAGGTGGGCGATGGGGTACTGCAGCACTTGGGGGTGCTCCGTCGCGACGGGGCCGGGGGCCAGGCCGAG
CCCCTGCAGCCAGTCCACCGCGGGTTGCAGGGCGGCGGGCGGGGCACACAGCAGCGGCGGGTGCCGCTTTGTGGCCCGGC
GGACGTCCACACCGAGGGCCTGCAGGAACGCGATCGTGGCGCGGAGGTCAGCGTGGGGGAGGTCCGCCACCTGCGGCGCC
TCGCTAAGCACGCGGGCGACCTTCAGCTGGTGGCCCGCCAGCTCCCGCATCACCGCTCGGAGGTGCTCCTCCGGGTACAC
CAGCAGCGCCGGGTGCCGCACCACCGCGCGCCGCACGTCCACCCCAGCGTCCCGCAGGCACCGCACCGCCGCCTCCACCG
CCGCCGCCGGGCACCGCTCCAGCGGAAAGCGGGCCGCCAGCCGGTCCACCGCCACCCCGCAGTCCGCCAGCACGCGGCGA
ACTTGGGGATCAACTGCAACCCCCGTGTCGTCTGAG
>EG_transcript_26453
CAACAACACTGCAGGAACGAGGCCACTTGTCCAGGGACTTCAAGTACAAGAAGCGAGGCCGTAGCTGCCCCTCCAAACTG
CAGCTCCAGATGAGACACACGCTGTCCAATTCGGATGGAGAACGTCCCATCTCGTCAACCATGAAAGAGAATATGGGTTG
CAGCTTCTGTTCGACGCTGAAACTCAACATGGACGGACACCCGTTCACGTGGCGCACCACGTCCAACCCATTGTCTGACA
GGAACTGCACCCGTTGCTGCAGTGCCTCCAGCCGGCGGCCAAACAAATAGGGGGCCTTTTGTAACACTTTCGCCACGTCC
ACACCCAGCTCCTTCAGGTAATCTGCGACTGCGGATAATTTATCAGGCTTTAGGCTGAATATTTGAGGTGCTCTTTTCAG
CAAAATTGCAACATCAAGTCCCACAGAAGAAAACAGGGCAACCAGAGGGTTGGCTTGACCCTGAAGTGCGAGCGGAGGTT
GCTCTGAGTTGCATAGAACATCCTCCACTGACCTTGATCGACTCCGGAGCTGATTCAAGGCAGAGAGGTTTGATAAGGAA
GACCTCAAGACACCCGGATGGAGGTTGACTACGTCCGCTACACGGTGGCCATGGCCGGCGATGGCGTTCATCTTCTGCTG
GAGGGTTGCAACGCGCTGCCACAGAACGCTCGGGACGACGTTGACGGTTCGGACAACGTCCACCCCGTTGTCCCGCAGCA
ACTGCACCACCGCCTCGTACCTCTCCACCCGC
>EG_transcript_26432
GGCGGGGGAAAGTGGAATGCTCTGTTGAAAAAAGCCAGTCAGCGGTATCACCGCGAACTCTGAGGCAGCCATGGAGGGGC
GGAGGTCGGTGCGCAATACACCGGGGCAGATCCGTCACATCGGGGTTCCGTCCGGGGGAGGCGTCGCCGCTCCAGGGTCC
GGAGGCTCTGCACTGGGTCGGGGGCGGCCCCCACGGACCACCGCGAGGGGCGGGTGGCCCTGGGCTCGGCGCCAGGCGGC
GTAGTCCTCCAGCGCCGTGCCGGCCAGGTAGGTGGCGAAGCGGCGGTCGGACAGGATGCAGAGGTTGTCCAGGCGGCAGT
CGGGGCGCCCCACCGCCCGGAGGTACCGGAAGCGAGGCAGCAGCCGGTTGTCGAGGCTCATGGTCCACACGGTTGGGAAG
CGGTCAAGCTCCGACAGAGGTCGCCCCATCTCCTGTAGCACGAAGGCCAACGTAGGTCGCAGCTTCCGCTCGACGCTGCA
GTACAGCACCCGCGGCGTGGAGTTGACGTGGCGCACCACGTCCAGCCCGTGCTCCGAGAGGAGGTGCACACGTTGCTGCA
TCGACTCCGGCCTCATGTGCAGTACCGTGGGGGCGGAACGAACAACCTTTGGGACGTCCACCCCCAGCGTCCGCAAGAAC
TGCAGCACCGCCCGCAGCTTCTCCGGCCGGGCCTTCAGGACTTGCGGCGCCCGCTTCAGGAGGAGGTGGGCGTCCAGCCC
CACGGAGGCCAGCAGGGCCGCCCGGTCCCCCT
>EG_transcript_26735
CCTGAGGCTTCACCTGCCTCCGGAGAAGGCGATGATGAATTGCATACCAATGTGTGGCAGGCGGCAGCAAGCTTGCTCAT
TCCAATGCGCAGAACCATTGGTTCCTGGTTTACCAGTTGCGTAGCGTCCATCCCCAGTGAGTCAATAGCATCAAATTTCT
GCCGAAGAGCCGCAACAGAATGCATAAGAACGCCTGGGAAAGCATTGGCCACCGCAGCCACGTCAACTTTGCGACTCTGC
AAGAATTTCACGCGTTCTGCAATGGCAGCAGGGCTGGCGCCAAGAAGATTTGGACTGCCGGTCACTGCGCGCCGCACGTC
AACCCTCAATTCGTCCTCCAAGAATGATGTAATCTGCTTCACCCTCTCCAGAGTGTAACTCTTGAGACGTGGGTGTCGAA
AACTGATCCTCGGCACATCCAAGCCATATCGAATAAGGTGTTCCGACGTGGTGACCGGTGCAGTCAATGCGGTCCTCCTC
AGTGCCGTGTCTCTGCCCTTCGTCGCCCGTCGCCCGGAAGTGCTCATCAGAGCCCACTTGCAACTGGCAGCTGAGTGGCC
ATCGGGCTCAAGTCGACAGTGTCCCCCACGGGGCAAGCATGCAAGGCGTGCCAGGATTAGCGACCTGAATGTGGCCCATC
GCACCTTGCCCGCCACAGACCACAATGGCCACAGGCTGCCAATGAAGCACCGCGCAGTCATTGTTGTGTGTGCAGCAACA
TCTTGAGAAAAACCGAAAAAAAAT
>EG_transcript_27241
CTCGAGGAGTATGGGATCGATGTGCTCAAAGTTGCAAAACGTTTCCCTCCCCTGGAGCGCTACGACCTGGAGCGGGTGGC
GGTGGTCACGTCCTTCCTGGCCGGGCTGAGGGTGGACGTGAAGCGGGCGGTGGAGGTCCGCCCCAGTTTGTTGGGCGGCA
GCGTGGAGAAGTACGAGGCGGTGGTGGGGCTGCTGAGAGCCAACGGGGTGGACGTGGCCCACGCCGTGGCCCTCAACCCC
AACGTCCTCGCTCGCCGCATCGAGACACTGCAGCGCACCATGGCCGCCATCGCGCGCTGCGGGCACTCGGTGGCCGCCGT
GGTCCGCCGCCAGCCTGGCATACTCCGTACCAGCCTCGCCGGCATCTCCGCCATGCTGCAGCTGCATTCCCTCGCAATGC
CACTGGAGGATGGGTCGGCAGCTGTGCCTTTGGAGCCGGCGGACCCCATGGTGGCACTGTTCTCCAGTGTGGGGTTGGAT
GCTGGGCGACTGTTGAAGAAAGCTCCCGGTGCATTCAATCTCAGCGTAGACTATTTACGAGCCGCGGTGGCCAACCTGGA
AAGGACTGGAGTAGATGTCCCAAAGGTGCTCCATTCTGCCCCTACCGTATTGAGTCTGCATCCGGAGACGCCGCGGCGGG
TGGTGCAGTTCCTGTCGGAGAATGGGCTGGACCCGATATACTACATCAACAAGTGTCCCACTCTGTTGACTTGCAGTGTT
GAACGCAAC
>EG_transcript_27754
CGTCGGGGTAGGAGGCAAACGAGGAGAGGAAGAACCGGGACACGCCCAGCGACTGCAGGTACCGGAAGCGCGGCCGCAGT
CGCCCCTCCAGGCTGCAGGTCCAGATTGCAGACGCCTTCCGCAACTCCGCCTTGGACCGGCCCATCTCCTCCACCACGAA
GGTCAACGTGGGCCGCAGTTTGCGTTCAACACTAAAAGTCAACAGAGTGGGACGCTTATTGATGTGGTACACCGGGTCCA
GCCCATTCTCTGTCAGGAATTGCACCACCACCTGCACCGTCTCTGGAAGATAATACAGCACGGTAGGGGCAGAATGGAGC
ACCTTTGGGACATCCACTCCGATCGTTTCCAGGTTGGCCACTGCAGCTCGTAAATAGCCTACGCCGAGACTGAATGCACC
GGGAGCTCTCTTCAACAGTCGCCCAGCATCCAACCCCACACTGGAAAACAGCGCCACCATGGGGTCAGCCGGCTCCAAAG
GCACAGCTGCCGACCCATCCTCCAGTGGCATTGCGAGGGAGTGCAGCTGCAGGAGGGCAGAGACGTTGGCAGAAGAGGAG
CGGAGAACAGCAGGCTTGCGGCGGACCACGGAGGCCACCAAGTGCCCGCAGTGCGCGATGGCGGCCATGGTGCGCTGTAG
CGTCTCGACGCGGCGAGCGAGGACGTTGGGGTTGCGGGTCACGGCGTGGGCCACGTCAACTCCGTTGGATCTCAG
>EG_transcript_27927
GGTGGCTCCTCATCGGAAAGCTCCTTCATTGGATGTGTCAATTCTCCAGGCTGTAGCACAAGAGAGACGTTAGCTGATGA
CATGCGCAAGATGGAAGGGAAGCGATGCACCACATTGGCCACAGAGTGGCCACAGCTACAAATGGCGTCACCAATTTCCT
GCAGGGCGCTGATGGGACGAGAAAGAACGCCGGGGTTGGTGCCAACCGCCCGGGCGACGTTCACCCCGTTGTGTCGCAGC
CACTGCACCACCGCGTCATACTTCTCCACCTGACCTGCCAACACAGCGGGGCGCTGCTCCACCACCCTCTTAACGTCCAC
CCCCAGGCCAGCAAGGTACGATGTGACCCGCTCCACCCGCTGCACGTCGTAGCCCCGGACCGCTGGGTAACGCTGGACCA
CCTTGATGAGGTCAATGTCATAATTTCTAAACAGGGTCTGCACCGCGGCATTGGCGTCCTTGCCTCTCTTCTTGCCACCA
TCACCTGCTGCCACAGTAGCCTCACCCAATGACTTCCTGATTTTTGGCTTGGTTGTGGCCAGGGGGACTGGCTGGGATGC
GACGAAGGAAGACCGGCAAGGCACAAAATGACCGAGTTGCGTGAGGGACTGGGGCAGACATTGAGGGAAAAACCTCCGCA
TCACCGGGATTGATGATCAATGCCGCGGGAGGAGCACATACCCAAGTGGGAAGGGCAACCGAAAAAAAAT
>EG_transcript_28065
CAGCAGGTGAGGGTGGCAAGGAGAGAGGCAAGGTGGCCAATGATGCAGTGCAGTCCTTGTGTAGAAATTATGGCATTGAC
ATCGTCAAGGTGGTCCAGCGCTACCCGGCGGTCCGGGCCTACGACGTGCGGCGGGTGGAGCGGGTCACATCGTACCTTGC
TGGCCTGGGGGTGGACGTCAAGAGGGTGGTGGAGAAGTACCCCAGAGTATTGGCAGGTCAGGTGGAGGCGTATGAAGCGG
TGGTGCAGTGGCTGCGGCACAACGGGGTGGACGTCGCCCGGGTGGTTGGCGCCAACCCCAACGTTCTTTCTCGTCGCATC
GACACCCTGCAGAAAATCGGTGACGCCATTTGTAGCTGTGGCCCTTCTGTAGCTGATGTGGCGCATCGCTTCCCTTCCAT
CTTCCGCCTGTCATCAGCTGACGCCTCTCTTGCGTTGTGGTCCGGAAAATTGGCACATCCAGTGAAGAAGCTTTCCGATA
AAGAGCCACCATCTGGAGAAACGGATCGGAAGCTTGCTCTGCTGTCCTCTCTGGGACTGGATGTTAATTATTTGTTGAGG
AGGGCCCCTCATGTGCTCACTTGCACCTTCGGCAAATTACGTTCTGTTGCAGAATACCTAAACGAACAAGGTCTGGATTC
CGATTGCACAGTCAGGCCACACAGCTCCAGGCTACAATGTCTCCGTCTCAGGTATGCTGATGTGCAG
>EG_transcript_28264
GTTCGAGCAATTCTGGTTGCGAAGCGAGCATCGGGGTAAATCCCAAATGAGCTGAGACTGCCTGCCGACTTGCCGAGCGA
CTTTAAATAGCAGAAACGCGGTCGCAATCGTCCCTTCAGGTCGAGAGTCCAGGTTTTGCATGCGCTGTTGAGTTCAGATG
GAGATCTCTCCATATCCTGGACGACAAAATCTAGAATTGGACGCAGCTTTCTTTCGACGTTGAGGCACAGCACAACTGGA
CAACCTTCCACACTTTTCACCACGTCCAGTCCATTCTCCGTAAGGAACTGCACCCGTTTCTGCAGCGCCTCCGTACGACA
CCCCAACACAGTTGGTGCTTTCCGCACCACCTTCGACACATCCACGCCCAAAGAATCCAGGTATTGCAAAACACTTTGCA
ACTTGTCCACACTCAAAGCAAGTACTCCGGGTTTTTTTTTGAGCAAGAACTCTGCGTCCAGGCCAAGAGAGTTCAGCAGC
ACAGCCTTTGGGTGCATGTGCATCGGCCTGTGATGGCCCGTGGCTGTTGTGTTGTTTTGCCCCTGCACCCCCAACATGAT
TGAGACATCCAAGGCAGACATGCGTGCAATGCCTGGGCATCTGTTGATGACGTGGGCGGCGGAGTTGCCACAGCTGGCAA
TGGCGTCCATCATACACTGCAGCGTGGCAATGCGACGGCGCAGAATGTTGGGGTTGATTTCCA
>EG_transcript_28440
GCAGCACTTGTGGGCAGCCGTTGATGTGGCGCACCACGTCCAGCCCGTTCTCCGCCAGGAACTGCACCCGCCGCTGCAGC
GTCTCCGGCAGCATAGACAGCACGGTGGGGGCAACTCGTGGCGGCCGTGGCTGTGAGGGGGTGACGGAGCTGCTGGGGGT
TCGGTATGGAGGTGGCGACCGCGGCGGCGGGGGGGGCGGGGTGAGCCGGGCGGAGCACGTCCTGCCCCAACCGCCGTCGT
CGAAGGAGGTCTTGGCGGGGTTGCCGGTGGCTTGGAAGTAGGCCACCCGGCGGAAGGGCCCCGCCGATGCGAGCCGGATG
TCGTCCCGCAGGGGCTGCAAGCCAGTGGCGCCGACGATCTCCTTCAGGCGGAACACGTCCGCATCCTCCAGGGGCCCCAG
CCGCCACCAGGCCGCCCCGGGGACTGCTTGGTGGATGGGGATGTTGGCGTCCTTCAAGAGGAAGCGGATTGCTGCCTCCA
GCTGTTCCCGGCCCGCCTCTCCCACGACGCGGACCGCGATGTCTTTCTCTGCCGGCACGAGGCCGGCGAAACCCTGCAGG
TCGTTCAGGTCCTGCCACAGACGCGCCGCATCCTGCCGCCGGTTGCGTAGCCACACCATGTTGAACCGAGAGCGGGCCAA
CTCCTCTGATGTGTCGCCGGTGTAGAAGGGCCGCACGAAACAGCCCCCATGCCCGCTG
>EG_transcript_28515
GCTCCATCTGGCCCGCCAACAAATTCGGATGCGTTTCAACCGCATGCTTCACGTCCACCTTCAGCTCGGCCAGGTAGGCG
CTAACGTGCTGCACCCGCTCCACGTCGTACTTGGCCACAGCGGGGCAGCGCCGCACCACCTTCCGCGCGTCAATGCCAAA
TGTGTCGAGGTGTTGCTGCACGTCGGCGCCGGGCATGCGAAGTGGGGCATCGTTGTCCGGGCCAATGTCGACCAAAGGAG
GGGAGGCGGTTGGCGAGTGCTCGGGACCAGCAGGGTCTTGGGGCGAGGCGGCCGTGGCCAACGAACACCAGACCGGGGTT
GGGGAGCGGGACGAACGCCTGCTGTTGGCCCACTGGCCCGCCCACACGCCCCAAAGCTGTAAGGCCGGTGCGCCTAAGAG
TGGCTCCAAAAGCCAGAGGCCGAGGAGCAGCAGGATCACTCCAAGCCATAGCAAGGCCGACTGTGCCCCGAGGGCAGATG
CAAAAGCAGCGACGCCGACCAACTCGAGAAGCCACGCCAATGAAGGCACAGGGGTTGTTTTGCTAGGGACATGCATGGTG
GATGGAGCGGATCGGATGGAAAAGGCGGGCGGAGGCGGCAGCCCACCGCGCCGGGGACGAAGGGCGTCCAGGGGGGACTG
CGGTGCTGGGCCATTCCTGGACGCGGCGGCCGCAGGCGCTGTGGGGGGCGGGCGAG
>EG_transcript_28505
AGGGGCTCTCCTCAGCAGGCAATCGGCATCCAGTCCAAGAGAGGACAGCAGAGCAAGCTTCCGCCCTGTTTCACCGGATG
GCCGCCCCTGGTTTGGAAGATCCGTCGTTGGCTTTGCCAATTTTAGAAGCTCTAACAGAAGAGAGACGCCAGCTGATGGT
GTGCGGAAGATGGACGGGAAGCGATGTGCCACTTCGGCTAGAGAGTGGCCACAGCTACAAATGGCGTCACTGGTTTCCTG
CAGGGTGTCGATGCGACGAAAAAAAATGCTGGGGTTCGTGTCAACCACCCGGACGACGTCCGCCTTGTTGTGTCGCAGCC
ACTGCACCACCGCGTCATACGCCTCCACCTGACCTGCCAATACAGCGGGATGCTTCTCCACCACCCTCTTAACGTCCACC
CCCAGGCCAGCAAGGTACGATGTCACCCGCTCCACTCGCCGCACGTCGTAGGCCCGGACGGCCGGGTAGCGCTGCACCAC
CTTGACGATGTCAATGTTATAAGTTTTTAACAGGGACTGCACCGCTTCGTTGGCCTCCTTGCCTCTCTTCTTTCCGCCTT
CACCTGCTGCCACAGTAGCCTCATCCAATGACTTCCTGATCCTCGGCTTGGCTGTGGCCAGGGAGATTCGCTGGGATGAG
ATGAAGGAAGGCCGGCAAGGCACAAAATTGCCGAGTTGGGTGAGCCACTGGGGCAG
>EG_transcript_29153
GGGGGAGTGGAGTAGCAGTCAGGAGGAGGGCAAGGCCAGGGAGGGAGGGGGGGGGCAGGGGCACAGGGACTGACGGCGCC
GGTCACAAGGAGGGCGGTCACGGGGCAACGGGGTGGCCAGGCGCTGCTTGGGGGGCCACCTGGCGGAGGCAGGAGATGGG
ATGCGGTACCCCCTGATGCACTACCGTAGGTCTAGCACTGGGGCGGGGAACTGCAATGGGCGAAAGGGTACTCACGCAAT
GATACAACACGTGTTCTTCTCGGGCTTCGCGTCCTCCTCCTTTTCGGCGGAGGCATCATCGAAATGGGACTGGAGCATGA
GGTGCAGCGTCATCGGGCTGTCGGTGGGGTGGAGGCCATAGCTGAGCAGCGTCGCCTTGTCGTCCAGCACCTGCCCGCAA
TGCAGGAGGTTCAGCTTTTTCTTCTCGATGCCAATGTCCTTGTACTCCCGCGGCAGCTGCGCGATGATCTGCTCCTTGGC
CTGGGCCACGGTGTGCTCGTTGTCCAGCGCGAACTCCACGGCGCTGCCGCTGAACTTCGCGGTGACAGCACCCGCCAGGA
TGAAGCGCAGGTGGACCTCCGGCATGTGGCGGCGGGGGGCGGAGAGGGGGGAAGCGGAAGGCCGGATGGCGGGGAGGCCG
CAACCCGGGTCAGGGGGAAGAGGGCAGAGCGAAAAAAAAT
>EG_transcript_29771
CCGCGTCCAGGGCGGCCCAGCACTGCAGTCCTCCCCTGGAGGCCCTCCGTCCCCGGCGCAGTGGGCTGCAGCCCCCGCCC
CCCTTTTCCATCCGATCCGCTCCATCCACCGCACCTGTCCCTAGCGACGCAGCCCCTCTGCCTTTGTTGGTTTGGCTTCT
CGAAGCGGTCGGCGTAGCTGCCCTTGCAACCGCCCCTGGGGCACAGTCGGCCTTGCTGTGGCTTGGAGTGATCCTGCTGC
TCCTTGGTCTCTGGCTTTTGGAGCCGGCTTTACAGCTTTGGGGCGTGTGGGCGGGCCAGTGGGCCAACAGCAGGCGTTCG
ACCCGCTCCCCAACCCTGGTCTGGTGTTCGTTGGCCACGGCCGCCTCGCCCCAAGACCCTGCTGTTCCCCAGCACTCACC
AACCACCTCCCCTCCTTTGGTCGACATTGGCATGGACAGCGATGCCCCACTTCGAATGCCCAGCGCCGATGTGCAGCAAC
ACCTCGACGCCTTTGGCATTGACGTGCCCAAGGTGGTGCGGCGCTGCCCCGCTGTGGCCAACTACGCCGTGGAGCGGGTG
CAGCGCGTCACGTCCTACCTGGCGGGGCTGAAGGTTGACGTGAGGCGTGTGGTGGAGGCGTATCCGAAATTATTGACGGG
CCAGGTGGAGCGGTACGAGGCGGTG
>EG_transcript_29779
TGCCTCGTCCTCGGACACCATTGGATCCTCACAGGGAGGTCTGCACTTCAACCGTGTGGTTTCAAACCCAGGCCAGGCGG
GGGGAGTTGGCGTGGGTGGTGGCATACCCACCTGGGAGTGCAAATATTCGACGGTGTGGCTGTCATTCAAAGAAAGGCAC
AGGACGATTTTTTGCGCATGTGCGCATTCACCGGCTTTTCACTCATGCCATGAAGGACTGCTGACCACATTTGGGAATTA
GGGTGCCCGTCACTGAGGAATTTCCTCGGGCACTGAAGTCCCTTTCTCATCCGTTTTCCCTTGGTACGACACAGTGTAAT
ACACAGAAAAAGCAGAACGGAAAAAATTCCTGGGTTTATCGGCAAGTTTTTGTTGTGATGTGCTTGTGCCTGTCTCACGA
TCTCAAGGGCCTGGAGAAAATTTGGGGCAAGGACTAACCAGTGGTGTTCGCTTCTTTGAGTCCATTTGGATTGTGAATTA
ATTCTGTGTTTACAGACCGTTTTTGGGAATGATGCCGAAGGTGGTGACAGGCGTGTTTCGCTCTCGAGGTGCCAACCCCG
TGAGCACTGTGTGTGGAACCAGACACAACCCCCTGCGTTGACCCTAATTGTGGGACACAGTGCTCCTGGCACCGTGCACT
GCAGCCCAACATAAGGTTGTTCAGG
>EG_transcript_29819
CTTTGGACAAACACCGCCAAAACTTTCGGCGCAAACCTTCGGCGCCAGGTGGGTTACTTTTAGTCGATGCTCGCCGAGCG
GTCAGTCACTCCGAAAACCCCAGTCAGTCACCCAGGGGGGGGGGGTGGTCAGACACACCTCAAGGTGGCCAATGGATATT
CCAACATGTCAAATCAGATTATATAACAAATCGAAGAATTGTGGAATACGAAGCATGGACCAGCTGCCGGGACCTCAGCG
GTAGCTGGCTCCGTCAGCTGTGAGTGACCGACGCCGGTCACTCGAAGACTGCCAGGAGGTAGCTCTCCTGGATGGCGAGG
TACGCCTTGCCCCCGAGCTTGAACTCCTGCCCCACCGACTTCGGGTACAGCACGGCCGCCCCGACGGTCACCGCGGGGTC
GGTCTCCGCCCCCACCGCCACCACGCGGCCGCGCCCGGTGCTGACGTCCTTCGGCGCGTCCATCAGCAGCACGCCACGGC
CAGTGGCCGCCTCCTCCGCGAACTCCTCCACCACCACGTAGCCGTTGAGGGGCTTGATGGGGCCCGCCCCGGCGCCGGCC
CCGGCCGCCGCGGCCCAGCTCCCAGAGTGGCGGTGGCTGTACCAGCCCATCGCCGCGCCGAGCGTCAGCAGTGGGGCCAG
CAGCCAGCCCGGAGCGGCGGGGGC
>EG_transcript_29816
GGAAATTTGGAGATTACCATGGGATCCACCTCAACTTCCTGTAGAAACTGAAGCGGCGTCTTGGGTGATTTTGTGGTGGA
AGATTGAGCATCCCCTTGTTGAGGGTCTGCCAACTCTTGCTCAGCCGCAGCAAACTTGACTAGAGTGTCTATCCCAATCC
GGAGAGTAGCAGGGCGTAGATTGATGGTTTCGATGGTGTTCCCATGGGCAGCTAGGAGCTTCAGTTTGGCTTCCAAGGTG
TTCGTTCGATGATTTAGGGCGCCCGGGTAGGTGCTGACCACCCTGGCCACATCCAAACCACGGTCCTGCATCCATTCGAC
CCTCTTTTTCAACACCCCGATGTCCGACGCCAGGATGGAGGGCCGGGTCCTCAAAACCCGCCTGACGTCCACCCCCAAAG
CCTCCAAATATGTCGTCACGGCTTCCACCCTTTCCCTGGCGTATCGCTTCAAATGCGGGTATTGGACTGCCATTTTCTGC
AGGTCCATGGAGTAACGTTGCATAAGGTACTCCTCTGCCTGGTTTGAAATCACAAGATCTGCTGCAGTCTTCCGCTTACC
CGGGCTGCCAGCACATTGCCCAGCAGTCGCAGTCACAAAGCGGGCCTGCACGCCTGGCCGCGGTATGACAATGAGATGAA
GCAGCTGGGTTGGCCATTTCCGGC
>EG_transcript_29902
CTGGAGTTTGGGTGCAGATGAAGCTACAGTTTGACGTCTTCTTTTGTTCTTTGGCTGCAATTGGCTTCCTACTTTGGGTG
TACAACATGGACAATGATCCCGCAGTGGAACAGAAGAGACTGCTCCTGCTGGGAACCTTTGGATTTCTGAAAGGTGCAAC
GTTGGGACCATTGATTGCTCAAAGTTTGGCCTTCAACCCAGAGCTGGTGTGTGTGGCATTCCTTGGGACAGCTGCTGTCT
TCGCATGCTTCTCTGCAGCCGCATTGTGCGCCAAGCGAAGGTCCTATCTCTTTTTGATTGGATTCTTGTCGTCTGCAACC
TCCCTGATGTGCTTGTTATCTTTCGTGAACATATTTCTCCGATCCTCCTCCATCTTCACTTTCCAGCTGTATGGCGGGTT
GCTGATGTTCAGTGGATATGTCATCTATGACACCCAGATGATTGTCGAGAAGGCCAGGGGCCTGGCACGCCCAGATTACA
TCAAGGACTCTTTGGAGTTGTTTATAGATTTCGCTGCCCTCTTCGTGAGGATCCTTTTCATTTTGATGAGGAATTCGGAG
AGGAAGGAGCGCAGCCGCCGCCGGGATTGAAGTGGAGGATAGCATCCCTTGGATGCCTCGTTGATTGGGTGACAGGGACT
TTGTCCTGACCTTGACGTTCTCG
>EG_transcript_31675
AGTCGTCACAAGGGTTGCTCTTCCCACCTGGGTCTGTGCTCCTCCCGCGGCATGGACCGTCAACGCCGGTGATGCGGAGG
TTCTTTCACCGATGTCTGCCCCAGTCGCTCACGCAACTCGGTCATTTTGTGCCTTGCCGGCCTTCCTTCATCTCATCCCA
GCGAGTCTCCCTGGCCACAGCCAAGCCGAGAATCAGGAAGTCATTGGGTGAGAACACTGTGGTAGCAGGTGCAGGTGAAG
ATGGCAAGAAGAGAGGCAAGGAGGCCAATGATGCGGTACAGTCCCTGTTTAGAAATTTGGACATTGACATCGTCAAGGTG
GTTCAGCGCTACCCACCGGTCCGGGCCTACGACGTGCGGCGGGTGGAGCGGGTCGTATCGTACCTTGCTGGCCTGGGGGT
GGACGTTAAGAGGGTGGTGGAGAAGTACCCCGTTGTGTTGGCAGGGCAGGTGGAGGCGTATGACGCGGTGGTGCGATGGC
TGCGACGCAACGAGGTGGATGTCGCCCGAGTAATTTGCTCAAATCCCAACGTTCTTTCTCGTCGCATCGACACCCTGCAG
ATAATGGGTGACGCCATTTGCAGCTGTGGCCACTCTGTGGCTGATGTGGCACATCGCTTCCC
>EG_transcript_32320
CTCATACTTGCCCCGCGGGCTTCCAAATAACTGACAATCTCCTCCATCTTCCCAAGGGGCACATACAACAGCTGGGGACA
CCTCGACATTACCCTGGGATCCAAGCCAAGGGATTGCATGCAAGTAATGCATTGCCGACTTGGGATGTGTTGTGACCGGA
GCTGATAGACCGTTCAGCTGTTCAGACATCGTTGGATTGTCTTGGCCAGTTGCAGCGTGGTCCGCAAGCCGGTTAAGCCC
AACTCGCAACATTCCCGGGCGACGGTTGACAATTTCGGCGGCATCTCCAAGTGTAGCAATGAGCGCCATTTTGGCCACCA
AGCCAGTTGTCTGGTGCTTCAGAACGCCAGGGTACACGTTGACCACCCTGGCCACGTCCAAGCCACGGCTCTGCATCCAG
TGCACTTTCTTCTCCAGCGACTGGGGGTCAATTGCCAACAGGGACGGATGGTTCGAGAGCACACGCCTCACGTCCATGTG
CAACGCCTCCAGATGTGCCACCCCAGCCTCCAAACGTTCCCGGGAGTATCGCTTGAGTGGTGGGTAGCAGGCAGGCTGCT
TTTTGAGATCCTGAGGGGGGCACCCACCTGGCCCAGGCGAAGGCTTTC
>EG_transcript_32467
GCACATGCGGCTGTTGTTGCGCGCCACAATAGCCATGCTGTAAATGGTCATTGAGCAGGTGGCCCTCACAGCACGAGAGC
AGAGAACGAGGGAGCAACTCTGCCACACCAGTGCCGAATGTATGGTTGCAGCTGGCTGCCCGAGCAACATCCACCCCATT
TTCCCGAAGGAGTTGCACCATTTTAATGTACTTCTCCACCTTGCCGGCTAGGAGGCCAGGGTGGCCTTCCACCACGCGTT
TCACGTCCACCCCCAGCCCAGCCAGGTAACCCGTGACACGCTGCACCCGCTCCACGCTGTAGGAGGCTATCGCAGGGTAG
CACCGCACCACCTTGTGTGCATCAATGCCACATTGAGCAAGGTGAGCCTGCACCGCCGCAGCTGGCATTTGGTGCCCCAG
TCTTGCAACCTTCTGCTCATTTGAGGTGGGTGGTGGTGGAGATGAGGATGAGAATGGGCGGAGAGCCAAATCGCCATGGC
AGTTGAGCAATGGCCGGGACCGCACGAGCAGGGGGCCCAGGCCAACCACCCGCCGGTGCCGCAGCCACCGCCGAGCGAAA
TCAGCCGCAGCCGCCATGTGTCGGACGGCGGAGGGTCGGGGCCGA
>EG_transcript_32586
AGCAGCTCACATGTTCTCGGGTGGTATGTAAGATGGTGGTATGGTATAATTGTGCTGCCGTCTCCAGGCATAATAATGAT
GCAGGTCAGTCCTCGTCATATGAGTTGAGAAGCGTTCATCAGACACAGTGTAAAAAGAAATGAGAACTGTTGGTGATATG
CCAAGTGATTTCAGATACAAGAAGCGTGGTCGCAGGCGGCCCTCTAAATCAAACCCCCAAATGGAGGTGGCAGCACCCAG
GTCGGCCTTGGAGCGGCCCATCTCCTCCAATATGAAAGCTAGCATGGGCTGCAGTTTGCGCTCAACGCTGAAATACAGCA
CCTTCGGAAGGGTGTTCACATGGCGCTTCACATCCAGCCCATTTTTCGAGAAGAAATCCACGCGCTGCTGTATATTTTCA
GGTCGCAATGCCAATACAGTGGGGGCGTGCCGCACCACCTTCGCAACGTCCACTCCCAAGCCTTCAAGGAAACTGACACC
AGTGTGCAACTTGTCAAAACTGCAATTCACCAGTCGAGACCCTCTCTTCAGCAACCAATCGTCATCAAGTCCCAAAGAGG
CCAAGAGGACAACCTTGGGGTCGCAGGATTGGTCTCTGGTGAG
>EG_transcript_32878
TGCAACGACACCTCGATGCGTTTGCCATTGACGTGCGGAAGTTGGTGCGGCGCTACCCCGCTGTGGCCAAGTACGACGTG
GAGCGGGTGCAGCGCGTCACGTCCTACCTGGCCGAGCTGAAGGTGGACGTGAGGCGTGTGGTGGAGACGTATCCGATATT
GTTGACAGGGCAGGTGGAGTGGTACGAGGCAGTGGTGGAGCTGCTGCGGGCCAATGGGGTGGACGTGGTCAACGCAGTCA
ACCGCAACCCTAATGTTCTGAGCCGTCGCCTCGACACGCTGCGGCACACGATGGCCGCCATCGCCGCCTGCGGCCACTCC
GTGGCGGACGTGGTGGACCGCCAGCCAGCCATGCTCCGCTGCACACCGTCGGACGTCGCCGCCATGCTGCAGCTCCACCG
CCAGCCCGAGGGGTCCGCCACACAGGAGAGGCTGGCCAGCGGTCAACCACCGCCCTCCCCCGTCAGCACACTGGAGGCAG
CGGTGGACCCGCGGGTGGCGCTGTTGGCCTCCCTGGGGCTGGACACCGACCGGCTGCTGCGGAAGGCTCCCCTTGCACTG
GCCTGCAGTCTGGATAAACTGCAGGTCTCTGTGGCCT
>EG_transcript_32981
CGGAGAACGGGCTGGACGTGGTGTACCACATCAATAAGTATCCCCTGCTGCTGGCTCTTAGTGTGGAGCACAACCTGCGT
CCCAAGTTGACTTTCGTGGTGGAGGAGATGGGCCGGTCCAAGGCGGAGCTGCGGAAGGCCACCTTTCTCTGGGGCTTCAG
CCTGGAGGGGCGACTGCGGCCGCGCTTCCAGTACCTGGAGTTGCTGGGTGTGTCCCATTTCTTCCTCAAGTCTTTTACGT
ATTACTCTGACAAAAAATTTGCGGAATCATTGGCGGACACAGACCTGGCGCATTATTACACGTGGCGGCTAGCCAACGGC
TACCCTGTGCCGCCTCAATGGCTGTCTGCTTCTGCTGTGGCTGTGCCGCCACTCGACGAAGGCGGTAATAATTCCGCTGT
GTGACCTCTGGCCAGGCATTTTGAGTTGGCTTCGCTTTCTTGAGCTTGGCAAACAACCTCCCACCCACAGCACACTCCCT
TTCCATTGCCACCGCTGTCTCTCCCACACTGCCACCCTCCGGGACTGAAACACCATCCGCCACGCAACCGTGACAATAGC
TTTGATGCGTTGGCTGTGTGTGGGCCACACTCTCTC
>EG_transcript_33101
GCCGCGTCCAATGGCCCAGCACAGCAGTCCCCACTGGAAGCCCTTCGTCCCCGGCGCGGTGGGCTGCAGCCTCCGCTCTC
CTTTTCCATCCGAGCTGCACCATCTACCAGCAAAACAACCCCTGTGCCTTCATTGGCGTGGCTTCTCGAGTCGGTCGGCT
TCGCTGCTCTTGCATCTGCCCCCGGTGTACACTCGAACCTACTGTGGCTTGGAGTGGTGCTGCTGCTCCTCGGTCTCTGG
CTTTTGGCCCCGGCTTCACAGCTCCGGGGTGTGGGGTTTAGGGGCCAGTGGACCAACAGCGGGCGTTCGACCCGCTCCCC
AACTCCGGTCTGGTGTTCGTTGGCCACGGCCGCCTCGCCCCAAGGCGCTGCAGATCCCGGGGACTCGCCAACCACCTCCC
CTCCTTTGGTCGGCATTGGGCCGGACACTGATGCCCCGCTCCGCATGCCCAGCGCCGAAGTGCAACGACACCTCGATGCG
TTTGCCATTGACGTGCGGAAGGTGGTGCGGCGCCACCCTGCTGTGGCCAACTACGCCGTGGAGCGGGTGGAGCGCATCAC
TGCCTACCTGGCCGGGCTGAAGGTGGACGTGAG
>EG_transcript_33166
TTTGTGCAAATGCGCGCATCAACACACATCAGTTGTGCGATACGATCTCCTCCTCCGTGACAGCTGGCGAACGCAACTCC
TCACGCCAACCAATGATTTGCGCCACGATTACGTGGTGATGAAATTTGTGGTGAGAGGTGGTGTGGAGTGTTCACTGGAA
CACGGCATGTGACTGGCCAAAATTTGCCTGTCTTACGTGTGTACATTTGTACTGCTGTTACCCGGCCCACATGACCTGTT
GTTTTGGCGTCATCCGTTTGGCAGTTAAACATCATGAATTGATGACATGCAAACGACCTGTGACTGTTGAACACCTTTTC
TGCAACAGGACTGCGTTACAAGAAGACAAAATTTGGCACCTGAAATACCTGGGAGGTGTCGGGCCGTAGTCCGTCTTATG
GTTTTCTTTGCCATTTTTCCCTTGAAAAATGTAAAAAACACCGGTTTTTGTGCACAATTTGGGGGGGAGTGGGTCCCACC
GCTTTGATACGACCAATCCAGTGGTGGTGGTTCACCACTTCCTTGTACCCAAAGTAACGGGTGTTTGAGGGCCACCTCTC
TCCAGCTGTTGGTTGCCATGCACTGGCACCAC
>EG_transcript_33292
GAATAAGCAATTGTACGGCTCCAGGTCTGTGTCTGCGAAAACGGTTGCAAAGCGGTGGTCGGTGAGGCTTCCAAATTGGG
AAAGACTTTTGAATGGTTCCTTGTTCAGGGACCTCAAATATAAGAGACGAGGGCGGAGGCGGCCATTCAGGACATAACAC
CAAAAACTGATTGCATTGTCCAGCTCAGCCCGCGTCCGCCCCATCTCCTCCAGGACGAACTTGAGCGTGGGCCGTAGTTT
TCGCTCAACGCTGAATTTCAGCACCGTTGGCATGCCGTTCACGTGTTTCAGTGCGTCCAGCCCGTTCTCTGCAAAGAACT
GCAGCCGCGTTTGTAGGGCCTCAGGTCGCTGTCCCAGCACCTCGGGGGCTGACTGTGCAATCTTCCTGGAATCCAGACCT
TGTTCTTTTAGGTATTCCGCGACGGCAAATAATTTGCTGAAGGTGCAACTGAGTATGTGAGGGGCCTTCCTCATTAAATA
ACTAATATCCAGTCCCAGAGAGGACAGCAGAGCAAGCTTCCGATCCGTTTCTCCACATGGTGGCTCCTTAGTGGAAAGCT
CCTTCATTTGCTGTGCCAATTTTCCATGCT
>EG_transcript_33335
GGAGTGTCGGAAAGGTCCATCATCGCGCTAAACCGACAGCAACTCCTAATACTGAAGTGGGGCAGCTTCTTGACAGCTAT
GGCCTCGACGTGTCCAAACTCACTGACCGATACCTGCCACTGCGCGCCTACAGCGTGGATCGCGTGGCCAGCATCACATC
GTTCCTGAAAGGTTTGGGCGTGGACGTGCGCAGAGTGGTGCTGAAGAGACCCAGCATCTTATCGGTCAATGTGGCCAGCG
CGGAGGAAATTGTCCAGGTTCTCCGTGAGAAGAAGGTTGACCACACCAAGCTGATCCACTCGATGCCGGAGGTTTTGCAC
CTCCGCCCCTCCAGTGCCCGACAGAAGCTGGACTTATTGGAGTCGTTTGGGTATTCAGCACCGAAACAAATTGGTCGATG
CCCCGCCACCTTGTGCGCCAACTATGGTACTCTGCAAGCCTCGATGGCGTACCTTGCAAGACTGGGAGTAACTCTCCACC
GCTTCGCCCCACTCTCCGTCCCTAAGCTGAAGGCAAAGGCTCTTTTCCTCCGACGAAACGGGATCGACCCAGGGAAGGCG
TTTCGTCGGGCACCAGAACTGATAGGCAC
>EG_transcript_33770
CCTTGACCACGTCCACCCCGTTGGCCCGCAGCAGCTCCACCACCGCCTCATACCGCTCCACCTGGCCGGCCAACAAAATA
GGATGTGCCTCCACCACCCGCTTCACATCCACCTTCAGCCCGGCTAAATAGGACGTAGTGTGCTCCACCCGCTCCACCGG
GTAGTGGGCCATGTAAGGGTAGCGCCGCACCACCTTCCGCACGTCAATGGCGAACCCATCGGTGAGGTGTCGCTGCAACT
CTGCACTGGGCATACAGAGTGGTGCATCGTGTTCTGCACCGCCAACATCTGCCAAAGGAGAGGAGGTGGTTGGCGAAGTG
TCGGAACCAGCAGGGTCTTGGGGCAGTGGGACCGTGGCCAACACACACCAGACTAAGCTTGAGGATGGCTGGGTGGCATG
CTCCACGCCCAGCAGCCGCATGGGCGACAGAGCCAAAAGCCTGAGGCAGCACAATACCAGCACTACGGCAGCCACCCACA
GTAGAGTTGTTGGCGGCCCGGCAGCAGCCGCAATGATGGCAACGCCGACAGGTTCAAGAAGCCCGGCCGATCCAGGCGTG
GGCATTGATTCACTGTTTTCG
>EG_transcript_34278
AGGATCTAAGCGATGGAGTGGCCGCAAGTGGTGCAGCGTTATCCTCCAATCGCATCGTACGACGTGAAGCGGGTGCAGGA
GATCACCGCCTACCTGGACCAACTGGGGGTGGACGTGAAACGCGTGGTTGAGTGCCATCCCGCCTTGTTGGCAGGCCGGG
TGGTGGCGTATGAGGCCATGGAGCAGCTGCTACGGGCCAACGGGGTGGATGTCGGGCGGGCGGTGAATTTGTACCCCAGT
GTTTTGAAATGCCGGGTTGCCACGCTGCAACGAACGATGGACGTCGTCGCCAGGTGCGGCCACCCTGTGGCCGACATCGT
GAACCGCGACGCCAGATTCTTGCGCTGTTCTATGGCGGACCTGGTTTTCCTCTGTGAGCTTCAGAAACAAGCCAATGCAT
CGATTGTGGCATCTAGGGAGATGCATCCCAAGTTGGCATTTTTTTCCTCGTTGGGGCTGGATGCCAAGCAATTATTGAAA
AAAATGCCCAAAGCATTGATTTTGAGCTTGGACAACCTGCAAGCCACAGTACAATATTTGAATGATCTTGGTGTGGACGT
GCCGAAGGTTGT
>EG_transcript_36144
CTTGAAGTGAATTGGTTGATGAAGCGCATGCCTCGATTGTTGATGTTGAATGCTAACAAGTTGCAAACTACCGTGGATTA
CCTGAAGTCCGTCGGTGTGGATGTCTCAAAGGTGGCGCGGTCAGCCCCCAGTACACTCGGGTTCCGCCCAGAGACATTGC
AACAGCGTGTTCAGTTCCTTTCTGATAACGGCCTGGATGTCAGGCGTCAAGTGAACAGCTGTCCCACAGTACTCTATCGC
AATGTCGATCGGAAATTGCAGCCCACCCTGGCTTTCGTGGTGGACGAGATGGGGCGATCCCCGAGTGAGCTCAACGGCGC
AGCCAACATCTGGCAATACGACTTGGAGGGGCGCCTGCGGCCGCGCTTCCTGTACTTGAAGTCTCTTGGCATATTGCGTC
CCCCACTTAGCGCGTTCGGGAGCTTCTCCGACGAACGGTTTGCCACCTCCCTGGCAAGGACCGATCTTCAGCATTACCAC
GACTGGAGACGACAGCAAGGCTTCCCCAAGCCAGCACTGCGTCGGTCTGGCTGAGCACCCG
>EG_transcript_36501
GAGAATAAATAAAGTGAGTTATGCATTGCCTCATTGTGGGTCCGAGTCCAGACAAGGAGGTGCAGCAGCTGCAGTACCAG
ACTTGCTGGCAGAGGGCAGGTTGCCTGTTGGCACAGAGTAGCCGTTCAGGCGCCGCCAGTCATAATAACGCTGCAGGTCG
GTGCGTGCCACACGTTGCACAAAATACTCATCGGTGCAAGTCACAACAACACTGCAGGAACGATGCCACTTGTCCAGGGA
CTTCAAATACAAGAAACGAGGCCGCAGCCGCCCCTCCAAACTGTAGCTCCAGATGGAACGCACGCTGTCCAGTTCGGATG
GAGAACGTCCCATCTCGTCAACCATGAAAGTGAATATGGGTTGCAGCTTCTGTTCGACGCTGAAACTCAATAAAGACGGA
CACCCATTCACGTGGCGCACCACATCCAGCCCATTCTCCGACAGGAACTGGACTCGTTGCTGCAGTGCCGCCAGCCGGCA
GCCAAACAAATAAGGGGCCTTTTGCAGCACATTCTGCAGCAGACCCCTGCAAACGG
>EG_transcript_37340
ACACAGGCGGCCTCCAGTTTCGAAATAGCCAGACCGCGGAACCGGTCGTGTGAAAGTCGGCACCACCGGAGCCGCCGAGC
CCCCTCCCCGAGGAGGTAAGGTGCGGAGGCATGGAGTGAGGTCGGGGTCAGGCAAGCGCGTGTGACGAGCACGCTGTCGG
CGTGTGACGCGGTGTGGCGCGGCGGGCGGTGCGGGGCCGGCGGCCTATTTGCCGCGCAGCTGCCGCTCGAGGTCCTGCAC
CAGCGGCTCCGCGGCCTGCATCGCCGCCTCGCGGACCGCCTGCAGCGCGCGGTACTTCGCGCCGCAGCGCTCGAGGCACC
GCGACTCCCACGGCAGCAGGCTCTGCGTGTAGAAGTTGGGGACGCAGAGGGGGAAGCAGAGCTCCGCGGCCTGCAGGGAG
GTGGTCAGCTGCAGCTCTGCCCGGAACGCGACGTCGCTGGGGCTCTCGGCGGGCGGGGCGGCCGGCGCCAACTTGTCATC
GGGTTTTGGGGCCATGTGAGGCTTGAAAGACACGAAAAAAAAT
>EG_transcript_37915
CTTTGGGCAAGAAAATATTTTCTTGCGCAACTTACAGCTGTTTGGCTTCCTTTCAGTTTCGATTCTTTTTGTTCCCGGTT
CGACCCCGGTCAGTTTCCAACCAGCCCAAATTTTCCAGCCTCTGAGCTGGACACCCCGGGGGTACGACGAAGGCAGTCTC
GGAGGTGAGGATGTGTTTGAAGGCAAACCGCCTCCTCCCGGGCCTGCCGGGGAGATGGGCTACCGCCCGGCGGACGTGAA
CGGCTTTCCCCCGTTCCTCGGCGCCAGCCTGGAGGCCCGCATTCGCCCGAGGCACCTGTTCCTGAAGCAGCGGGGCCGAA
GCCGGTGCAGCCTGTCGTACATGTTGGCCCCGACCGACGCCGCGTTCGCCCGCCGGGTGGCCGGCTGCACGCTGGAGGGC
AGGCCCCCGCCGGCCGCCGACCCTGCGTGTCAAATTCGCGGCCCACATGGCCACCGGCTGGGATTGCTTGCGTCTCGCCT
CGCTGGCGCCAGGGTGGGGTCCAAATAGAAACGCC
>EG_transcript_38034
CCCGACTAAGCACAAGCCTGCACTCGCCTCTCACTCACCTCTCTCTTGTTTGGGGTATATTATCCAGGACACCAACGAGA
GAATTCATGTTTCGTTTCGGTTTTAGTTTGGAGTCAGCAATTGAGCTGGGTTGGGGGTCACCAAATTTGAAATGATGATT
GCATCTTCGACAAATTCAAAGTGGTCAAGATGTGCCTGAACACTCCAAGACTTGCAAGGTACGCCATCGAGGCTTGCAGG
GTACCAAAACTGACGCGCAAGGTGGCGGGGCATCGACCAATTTGTTTGGGCACTGAATACCCAAACGACTCCAGTAAGTC
CAGCTTCTGTCGGACACTGGAGGGGCGGAGGTGCAAAACCTCCGGCATCGAGTTGATCAGCTTGGTGGGGTCAACCTTCT
TCTCACGGAGAACCTGGACAACCTTCTCCGCGCTGGCCACATTGACCGATAAGATCCTGGGTCTCTTCAGCACCACTCTG
TGCACGTCCACGCCCAAACCTTTCAGGAACGATG
>EG_transcript_38110
GTGAACGTTCCGAAGGTCTTATATTCTGTGCCCCTGGATTGCTGGAACACAGTCCGGGGGCTTTGCAGCAGCGAGTGCAG
TTCCTCTTGGAGAGTGGGCTGGATGTAGTGCACCAAGTGAATATATCTCCTTTGGTGTTGTCGTATAGTGTCGAGCGGAA
ATTGCGGCCAACCCTGGAGTTTGTGGTGCACGAGATGGAGCGGTCCCCAGCCGACCTGAATGGTGCGAGCAACATCTGGC
ATTATGACCTAAAGAACCGACTGCGGCCTCGCTTTTTGTATTTGAAGTCGCTCGGCAAACATCGTCCACACCTCAGCACA
TTTGGCAGCTTCTCCGACAACCGCTTTGTGATTTCCATTGCCCAAACTAACCTTGACCATTATTATGCTTGGCGGAAGCA
AAATGGCTACTCCGTGCCAGCAATAGCTGATCAGGAAGGTGTTGCCACGGTGTCATTTTCGAGCGATGCCACTGAGTCCC
TCAGTGGATGATGTTATTTCAGCTGTAAAAAAA
>EG_transcript_38272
GACCGGAGGCACTGCAGGGACGGGTGCAGTTCCTCTCGGAGAACGGGCTGAACGTGTTGCGCCAGGTGAACGATTGCCCC
CAGGTGCTCTGTTCCAGCGTCGAGCAAAAGTTGCAGCCCATTTTCAACTTTGTGGTGAATGAAATGGGACGTGTGCCATC
CGAGCTAGACACTGTGTGCAACATCTGGCATTTCAGCTTGGAGAGGCGGCTGCGACCTCGCTTTTTATATCTCAAATCCC
TCGGTAAGTCACCTGGCTGTCTCACCACATTTGTGCGCTGTCGCGATGAGGTGTTCGTCCAGTCTCTGGCGAAAACGGAC
CTTCCGCATTATTTTGCCTGGAGACAACAAAATGGCTACCCTCTCTTACTAGACCACCAGCCCGCCGATTCTTTAAACAC
TGTTGCCGCACCCTCTCTTACTAATCATGCGAAGCCAGTGGACAATCCTTGATGCCGTTTGCCGCTTTCTTCCCATTCAC
GTAACCAAGCACTCCTCTCTTTTCATTCTG
>EG_transcript_38927
TTTTGTTGTTTTTGTCGCCTGAAAAAAATGGTGGTACGGCACGCACCCCACCACTGGTGGCAGCAGGAGTTGCAGCAGCG
CCTCTGGGCACTGAGTAGCCGTTCTGCCGCCGCCAGTCATAATATCGCTGTAGGTCGGTGCCGGCGACAGTTGTTGCAAA
GCGCTGGTCAGAGGTGGCTGCAAACCGACTGAGTGAAGTGGGTGACTTGCCCAGCGACTTCAAGAACAAGAAACGGGGTC
GCAGTCGCCCCTGCAAGTCGTAGCCCCAAATGCTGGGTGTCCCGTCCAGGTCAGCTGTGGAGCGCCCCATCTCGTCCAAC
ACGAAGGTCAGTGTCAGACCCACTTTTATATTGGCGTGCACCGAAGAATTATGCAGAACAAAAGCCCCACCTCTGTTAGG
GTCAGCATTTCAATGCATAATTCTGAGGCCGGGCACACTTCTTTTCTAAAACCCTGGAGTGGGGGTGCAGTGGTGCCTTC
TGATATGGAACCACACCCCAGA
>EG_transcript_39609
GTTCTGCGCATTGGAATGAGCAAGCTTGCTGCCGCCTGCCACACATTGGTATGCAATTCATCATCGCCTTCTCCGGAGGC
AGGTGAAGCCTCAGGAGCCATGCTTTTGACGCAGGCACAGTTCCTGCATTCCTTTGGCCTGGATCCCTCGGAGGTGTTCT
CCAAACTGCCCCAGTTGCGGTTCATACCAGTTGAGAATATGCAGGCCGTGGCAGATTATTTGCAGAAAGAAGGCGTCGAT
GTGAAACATGTCTTGAAGTATAACCGCCAAATTCTTTATTACCGGATCCCCGTGCTGCAGGAAAAGGTTTCTTTTCTGAG
GGACAGTGGTATGGATGCCGTGAAGCACATCAATCACTGTCCGAACCTGCTACATTTCAGCGTAAACCGCAAGTTGCAGC
CGATGTTGAACTTCGTGCTAACTGATATGGCACGCTCCCGGTGCGACATGGACATGTTTCCGACGCTATGGAGTTACAGT
CTGGAGCATCGAA
>EG_transcript_39706
CCACCGCCTCGTACCGCTCCACCTGGCCCCCCAACAATTCACTTTGTGTCTCCAACACACGCCTCACGTCCACCTTCAGC
CCGGCCAGGTAGGAGGTGACGCGCTCCACCCGCTCCACGGCGTAGTTGGCCAAATAGGGGTAGCGCCGCGTCACCTTCTG
CACGTCAATGGCAAACGCGTCGAGGTGTCGTTCGACATCGGCGCTGGGCATGCGGAGCGGGGCATCGCTGTCCGGACCAC
CAACGTCCGCCAAGGAAAGGGAGGTGGCTGGCGACGCCTGGTCTTGGGATGAGGCGGTCGTGGCCAGCGCACACCAGACG
GTGGTTGAGGAGCAGGTCGAACGCCCACTGTTGGCCCGCACATCCCAAAGCCGTAAGGCTGAAGCCAAGAGCCACAGACC
GAGGAGCAGCAGGACCACTCCATGCCAGAACAGGGTCGAGTGTGCCCCAGGGGCAGATGCAAGAGCAGCGACGCCGACCG
ACTCGAGAAGCC
>EG_transcript_39807
CGCCAAGGCCGTCAACCGCCGCCCCACACTGCTGCGGGTCAGGACCGACACTCTTGCAGATTGGTATGCTGCACCTGCCC
TGGAAAATGGTGCGGCATCATCGCAAGGAGATGGTCTACCACTCAAATTGCCACAACAGCATTTGCAGTCCATCACAGTT
GATCCGAAGGGTATGTTGAACGTAGGCAATGCCTCTGGGCAGAATCAGATACTTCCCGCACCAGTGGAGAGAATGGCAGA
AGTTATAAATTATCTGGAAGCCCGAGGCATTAATACACAACGCCTTCTTCAGTTGAACCCAACCATCTTGGAGTGGCGGC
CCGCAGCGCTGCGGGAAAAGATTGCATTTCTGGAGGAGAATGGCCTGGACGTTGCCAGGCATGTGAGCATCGCTCCTACC
TTCCTCAATTGCAGCATTGACCGGAAGCTGAGACCGATGCTTCGGTTCATCCTGGAAGACATGGGGCGCTCGCGGGCCGA
GGTGGACCGC
>EG_transcript_39893
CCGCAGTTTGTTTTCAACGCTATAAATCAGCAGATTGGGGTACTTATTGATGTGGTACACTGGGTCCAGCCCATTCTCTG
ACAGGAACTGTACCACCCGCTGCAGCGTCTCCGGATGCCGATGCAGCACAGTAGGGGCAGACCGGAGCACCTTTGGGACA
TCCACTCCGATCCTTTCCAGGTTGGCCACCGCGGCTCGTAAATAGCCCACGCCGAGAGTGAATGCACCGGGAGCTCTCTT
CAACAGTCGCCCAGTATCCAACCCCACACTGGAGAACAGCGCCACCATGGGGTCAGCCGGCTCCAAAGGCACAGCTGCCG
ACCCATCCTCCAGTGGCATTGCGAGGGAATGCAGCTGCAGCATGGCGGAGACGCCGGAGGGAGTGGCGAGTAATACCCTA
GGATGGCGGCGGATCACGGCGGCCACCGAGTGCCCGCAGTGTGCGATGGCGGCCATGATGCGCTGCAACGTCTCGATGCG
GCGACACAG
>EG_transcript_41201
CCTGAAAGAATAAGAGGATACTTGTCCACCACACGCTTCACGTCAACCCCCAGCCTGGCCAGGTAGGAAGTGACTTTCTG
TACCCGCTCCTCGTCATACGATGCGACTGCGGGGTAAATTTTTATCACTTTCACCACATCGATGTTGTAGTTGGCAAGGT
GTGCCTGCACCGCCACACTGGGCGTTCGGTTCTCCTTTCGCAGCCGACCGCTCACCCGGCGTGCACCCGAGTGTGCTAAC
GGCTCTGCAGCAATGGGTAAAATCACCCACAGAGGCGAAGTGATCAATGATGCAGGACGATTGTTACGTGGGCGGGAAAT
CACTCCCGCAGCTGTAACGGCTGAGACGGCAACACACTGTGAGATCCTCCGCAACAATTTCTGGGCAAGGGCAGCCACAG
CCAGCATGATGTGTGGTGGGAGAATGGTTGCGTGAAGCCTCTCAGAGCTGATACATCAGGGTCGAAAAAAAAT
>EG_transcript_41744
CTCAAAATGAACCAGAGGGCTGCTATCGAAGGTGCTACATTCCAGCCACACAGCTCCATATACAAGAAATCCTGCTCCAA
TTCCCAATATCCCATCAATAGGCTTGTCCTGAAGCTGCGGCCGACCCTGGCATTTGTGGTGTATGAGATGGAGCTGTACC
CGGCCAACCTGAATCGTGCGACTAACATCTGGTGTTATGACCTAAAGAACCGACTGCGTCCCCGTTTTTTGTATTTGAAG
TCGCTGGGCAAACGTCCGCCACACCTCAGCACATTTGGCAGCTTCTCCGACAGCTGCTTTGTGGTTTCGATTGCCCAAAC
TAATTTAGGGCATTATTATGCTTGGCGGAAGCAAAATGGCTACTCCGTGCCAACAAGTGCTGATCAAGAAGCTGCCATTG
TGTAATTGTCGAGCGCCACAACAGAGTCCCTCACTGGATGCTGTTTCTCAGCTATTTTGCCCTTTCC
>EG_transcript_41751
GCCAAAACTTTCATCAAAAAAATCCAAAAAGAAAATTGTCGAACCCCCCAAAAAACTCAGAACCCCACTTGGGATTATAA
GCAACGAACCTAAAATGTGGACCCGAGATGTGATTTTCGGGGGTGGTGGTTTATGTACAGCATGGAGCGGTAATTTTCAT
ACACCTCCAATTTGGAGCGTCCTACCCAACCCCAAGCAAAAGGCCTCAAGGCCTCTGCCAACCTATGGGATGTGGTGATG
GGATGTGCACAATAGCACCGCACCACCCGATGCAGCAGTGCCTCAGGCAGCTCCGCCGCATCATACGCTGCAAAACTGAG
GCAAACCTTTGAGGGCTAAATTTTGCAATTGGTGGCCCCTCCCAAGTTCCAAATCAATCCCTGCCCTGGTAAGGCGAGGA
GGTGGTCCATACTGGGCAGGGTAGCCTTTGAGCCCGCCGTTGTTGGACAACATGTGGTGGACATGCC
>EG_transcript_41848
GTGGAGATGGGCCGGTCCAAGGCAGAGCTGAGGAAAGCGACCTTTCTCTGGGGCTACAGCCTGGATGGGCCACTTCGGCC
GCAGCCAGGGGCGAGGGCAGGTTTGCAGAACGGAGGCCGTTTGGCGAATCGAAGCGTTGAGAACGTTTTATCAACGTGTG
GGTCTGGAACATGTGCGCAGGGAAGCCATTTCTGTGGAGGAAGGAAAGAAGGGTGGAATAGGCACCAAGTTCTGAGAACC
AGAGTGATGACCGGAATTTTTTTTGAAAGTGATAAGGAGTTTTTGGAAACTATTTCATTTGAAAAATGTCATTATCATGC
TTCTTTTCACTACCTGGGTGGAGGGGTCCTTTGTGCCAATGGATGCCTGCCCATAGCAGGTGCAGCCCCGTGGGGTGGGT
CAGTTTTTGGTTCCACACCCTGCCAACCCAGGAAAATTTCTGTGCTGCACGCCTTTGCACTTCCAT
>EG_transcript_41841
TTTTTTTTCGGTTTTTCTCAAGATGTTGCTGCACACACAACAATGACTGCGCGGTGCTTCGTTGGCAGCCTGTGGCCGTC
GTGGTCTGTGGCGGACAAGGTGCGATGGACCGCATTCAGGTCGCTAATCCTGGCACATTTGCCCCGTGGGGGACACTGTT
GGTTTGAGCCCGATGGCCACTCAGCTGCCAGTTGCAAGTGGGCTCTGATGAGCACTTCCGGGCGACGGGTGGCGAAGGGC
AGAGACACGGCACTGAGGAGGACTGCATTGACGGCACCGACTCACTCAATACATCCCGACGTGGTGGAACACCTTATCCG
ATATGGCTTGGATGTGCGGAGCATCAGTCTGCGATTCCCACCTCTCAAGAAGTACAGCCTGGAGAAGGTGAATCAAATGA
CATCGTTCTTGGAGGACGAACTGAGAGTTGACGTGCGGCGCGTGGTGACCAGCAGGCCAAACATCC
>EG_transcript_43502
GACACATTGTGTCCATTCTGCCAAGCCAAGAAGTGCGCGAGGTCGTGGCCAGCCACTGTGCGGCAAAAAACCTCGTCCCG
AGAAAACAGCATTTTGCGCAGATTGCAGTCCTCCCGTCCCAGGGACTGCAGATAGCGGAAGCGAGGTTGCAGGCGCTTCT
CCAGGCTGCAATACCACAACAACGGGAAACCATCCACCTCCGCTCTTGAACGTCCCATGTCTTCCAAGACGAAGTGAAGT
GTCGGCCTCAGCTTCTGGTCAAGGCTACAGCTGAGAATGCAAGGAGCGATGTGCAAATGCTTCGCAACATCCAGCCCATT
CTCCTCAAGGAATGCAATCTTCTCCTGCAGTTTGTCCAGACTGTATTGCAGAGTTGATGGGGTACTTTTGAGAAAGCGCC
TCATGTTCACCCCTCGAGATTCTAGATAACTGACAATGTTCTGCATTTG
>EG_transcript_43713
TATTGCTTTGCAGCGTCGAACGGAAGCTGCAGCCCACGCTGATATTTGTGGTGGAGGAGATGAAGCGGACCACCGTGGAG
CTGGACGCCGCGTACAACCTCTGGGGCTACAGCCTGGAGGACCGACTGCGGCCTCGTTTTCAGTACCTGCGGTCGCTGGG
TCGGTCACGTCCTCCCTTGTCTTCATTCGGCAGCTGGTCCGATGCACGCTTCGCTGCTCGTTTAGCGGGGACAGACCTGC
AGCAGTATTATGCCTGGCGGCTTCGGAACGGCTACGCTGTGCCCTCGCTGTTCACTGATGCAGGCTACCCCGGCCCCGAG
GAGGAGTTAGCACACTCCACTTCTGTTGGCTCCGCTGTCTCTTCCGCACCACCACCACCCGCGACCGAAGCACCCTCCGC
CTTGCAGCTGTGACAATGGCATTGATGTGCTTTGCCGTGCGTTGACC
>EG_transcript_43870
GCTGGGTGTGGATGTCCCGACGGTGCTGCAACGAGCTCCCAGTACTCTGGGATTCAGCCTGAAATCGATTCAGGAAAGAG
TGCATTTCCTCTCAAAAAACGGGCTCAACGTTAAGCGCTGTATAAACCAGTGTCCTGCGGTGTTGTACTGCAGCGTCGAG
CGTAAACTGCAGCCCCTCCTGACCTTTGTGGTAGAGGAGATGGGCCGCTCTCCATCCGAGCTGAATGCTGCCGGCAACGT
TTGGCACCTGGATCTGAACATGCGACTACGACCCCGGTTCCTTTACTTGGAGGCGCTGGGTAAGTCATCGTTCCACCTGG
ACACGTTCAGCAGGTGCTCCGACAAACACTTTGTGGCGTCCATTGCCAGGACGGACCTTCAGCACTACTACGCGTGGCGA
CGACAGAATAGCTACCCCGTACCACAGACTGGTGGCATCCCTGAC
>EG_transcript_45419
CGCATCCGCGTGTCTGGCCTGATGCGGCGCGTGGCGCTCATGGCACTGGCTCCCTCATCGTCCCCTCCTGCATCATTTGT
GTCCCTCGCCATGCGCAGCTATCGGCGGAAGGAGGTTGCAAAGCCGTGCCCCGCCCACAGGCACAGCGCGCAGTGGGAGA
GTCCAAAATCTCCTTTCAAGCGCTTCGGCATGGACGTCCACAGTTCGGCCGAACGCCACCCAGCGCTCAAAACGTATGAC
CTGGCGAGGGTGCAGTCCGTGACCTCCTTCTTGCGGGATGAGCTACGAGTGGATGTCCGGAAGGTGGTGACCAAAAACCC
GTCTATCCTCCGCTGCAACGTTGGAGCTCTGGCACAGAAAGTCACCTGGATGCGGACACAGGGCCTGGACGTTGCCAGCA
TTGTCAAGGTCATTCCAACTGTATTGCATTG
>EG_transcript_46569
CTCATCGTGGGCGTCAAACCCTCGCATATCAATGGACCGCCCTGGCTACTTCGGGTGCAATAACGGCGCAGTTACCGGCA
CAGACAAGGGATATTGCCAGTGGTCCTCCGTCATCGAGACCCCGTATGCCCAGTGCGGAGGTTCAGGCACATCTTAGCCT
GTACAACATCGACATCCCAAAGCTGCTGCAGAAGTACCCGCCCATCGCTTCTTACAAGGCAGAGCGGGTGCAGCGGATGA
CGTCTTTTCTGGCCGGGCTCGGAGTGGATGTGAAAGGCGTGGTCGGGAAGTATTATCGGGCCTTGACAGGCAAGGTGGAG
AAGTACGAGGCGGTGGTGCAGCTGCTGCAGGCCAACAAGATCGACGTCGCTCGGGTGGTCAACCAGAGCCCAGGCATTCT
GTCCCGGCGCGTCGCGTCCCT
>EG_transcript_46692
GCCAGCTGTGCTGGGTTTTCGGCCGGAGACAATGCAGCAACGGGTTCAGTTCCTCTTGGACAATGGGCTGGACGTGGTGC
GGCAGATTAATAATTGTCCAAGCGTGCTGTTTTTTAGTGTGGAGCGGAAACTGCAGCCAACCTTCACCTTTCTGGTGTGC
GAAATGGGGCGCTCTCCAGCCGAGATAAACAGCGTGTGTAACGTATGGCATTTCAGCTTGGAAGGACGACTGCGACCTCG
GTTCTTGTACCTCAAATCGCTCGGGAAGTCCCCTGGTTCCCTCAGCAGATTCATACGCTGTCGCGATGAAGTCTTCGCAT
CATCTTTGGCGAAAACTGACCTGCACCACTACCTTGCTTGGCGGAAGAATAACGGCTTCGCTGCTTCGGTCGCCCAACAA
CCTGCTACCGGATCCACTGT
>EG_transcript_46809
CGCCATTTGTAGCTGTGGCCACTCTGTGGCTGATGTGACGCATCGCTACCCAGGCATCTTCCGCACGTCATCCGCTAACG
TCTCTCTTGTGTTGCAGCTTCGAAAATTGGCACATCCAATGAGGGAGCCTTTTGATGAAGAGCGACCATCGGGCGAAACG
GATCGAAAGCTTGCTCTGCTGTCTTCTCTGGGACTGGACGCCAATCGCTTGCTCAAGAGGGCCCCTCAGCTACTCAGTTG
CAGCTTCAGCAAGTTGCTTGCCGTCGCAAAATACCTAGATGGACAGGGTCTGGATTCCAGGAAGATTGTACAGTCAGGCC
ACACAGCTCCATTTTGGCTTTAATTTCTCCATCTGAGGCCATGGTGATGTGCAGGAGGTGATCGCACCCCCCAGGTACTG
GGACAGCGGCCTGAGGCGC
>EG_transcript_46805
AGCGCCTCTGTCCGGGACCCCAACACAGTTGGGGCTGACCTTACCACCTTCGAAACATCAACACCCAGAGAATTCAGGTA
CTGTAAAACACTTTGCAACTTGTCCATACTCAGAGCCAATGCTTTGGGTATTTTTTTTAGAAGCCATTCAGAGTCCAGGC
CCAGGGAGTAGAACAGCAAAGCCTTGGGGTGCGTCGGTTTGTGATGCCTTGAGGCCGCGGCATTTGTTTGCCCCTGCAGC
TCCAGCATGATGGAGACATCGGCCGCAGACATGCGCATAAAGCATGGGGACCTGTTAAAGACGTCCGCGACAGAGTGGCC
ACAGCTGACAACAGCATCCATAAGACACTGCAGGGTGACAATGCGACGCTGCAAAACGTTGGGGTTCTGCTCCACCGCCC
GCACCACGTCCACCCCGTT
>EG_transcript_48855
GTCTCGTCTTACGATGCGGAGCGGGTGGAGCGGGTCACCAGCTACCTCGCTGGGCTGGGGGTGGACGTGAAGCACGTGGT
GGAGAAGCACACCCATATCCTGTCGGGACAAGTGGAAACCTATGGGGCCGTGGTGCAGCTGCTGCGTAGCAATGGGGTGG
ACGTTGTCCGGGCAGTGAATGCGTACCCCAGCGTTCTGAAGCGTCGCATCGCCACTCTGGAGCAAACGATGGACGCCATC
TGTGATTGTGGTCACACGGTGGCCAATGTGGTCACGCGCCAACCATCGGTCTTGCGTTTGTCCAGGTCGGACGTATCCGC
CATGCTGCAACTTCTGAGCCACTCAAATGCAACAAATGGGGCTTATGGGAAACAGCCAGCGGCCCATGTGTCAGAGGACC
CC
>EG_transcript_49602
CGGCGGTGGTGGGAGGCGGCGAAGCGGGGTCCACAATGGGGTCCAACGGGTGGGAGGGAGGCACGGGGTAGCCATTGCGC
TCCCGCCAGGCGTAATAGTGCCGCAGGTCCTTCCCCGCCAGCTTGGTGGCGAAGCGCGCGTCGGAGTAGCTGCCGAACGT
GCAGAGGTACCCAGGCGATAAGCCCAGCGACCGCAGGTACCGAAAGCGAGGCCGCAGTCGGCCCTCCAGGCTGTAGCCCC
AGAGGTTGGACGCCCTGTCCAGCTCCAGTGCCAAACGCCCCATCTCCTCCACCACAAAGGTCAGCGTGGGCTGCAGTTTC
CCCTCAACGCTTAAAATCAGCACTTGGGGTGAACCCTTGATGTGGCGTACCACGTCCAGTCCGTTCTCCGCCAAGAA
>EG_transcript_49841
GAAATACTGAGGGGGCACAGGGTAGCCGTGATGCCGCCGCCAGGAGTAATAATGCAGCAAATCGGTCCTCGCCAGAGAAA
CTGCGAAACGTTCGTCGGAGAGGCTCCCAAACTGACTCAAAGAATAAACGGACTTGCCCAGCGACTTCAGGTACAAAAAG
CGGGGCCGGAGCCGATCTTTCACGTTGTTACACCACAAGTTGTACGCCCCATTCAACTGGGAGGGGGGGCGCTCCATCTC
CTGCACCACGAAGTTGAAAATGGGTTGCAATTTCTTCTCAACGCTGCAACACAGTACTGTGGGGCAGCCATTCACGGCGA
GCACCACGTTCAGCCCGTTCTCTGACAGAAACTGTACCCGTCGCTGCAGCGTCTCTGGCCGCAGGGCCAAGACATT
>EG_transcript_50571
CAGGAATTGCACCCGTTGCTGGAGTGTCTCCAACCGCATCCCAAGGACCATAGGGGCGGAACGTGCCACCTTTGGGACAT
TCACCCCCAGCCCCTTCAGGTACTCCACCACAGTTTGCATCTTGTCATACCTAAGTGCCAGCAGATGCGGCGCCTGTTTT
AGGACATAATCAGCATCCAGCCCCAAAGAGGACAGCAGCTCCCCCCTCAGGTCCTCCTCCTTGGAGAGGCTGTGGCAAGA
CGGCTGCACATCTAACTTCGCCGCCAGAAACCGCAACGTGGAAGAGATGCCTGACGCTGATGAGCGCAATATGGAGGGCT
GGTGGTTCAAAACGCGGGCCACCGAGTGGCCACTGCTGGCGATCACGTCCATCGACCGCTGCAGGGATGCG
>EG_transcript_51012
TGGCGCATCGCTACCCAGCCATCTTACGCATGGCATCAGCTGACGTCTCTCTTGTGCTACAGCCTGTAAAATTGGTACGT
CCACTGAAGGGCCTTTCCGATAAGGAGCCACCATCTGGAGAAACGGATCGGAAGCTTGCTCTGCTGTCCTCTCTGGGACT
GGATGTTAAGTACTTGATGGGGAGGGCCCCTCACATACTCAGTTGCAGCTTCAACAAATTATTTGCCGTCTCAGACTACC
TGAAAGAACAAGGTCTGGATTCCAGGAGAATTGTACAGTCAACCCCCTCGGTGCTGGGACAGCGGCCTGAGGCCCTACAA
ACGCGGCTGCAGTTCTTCGCAGAGAACGGGCTGGACGTGCTGAAACACGTGAACGGCATGCCAGCGGT
>EG_transcript_52164
AGGCGGTTTTGGAGCCGCCAGGCATAGTAGTGCGCCAAATCAGTCCTGGCAATCGTCTTTGCGAAGCGGCGGTCGCTGCA
CACTACGAAATTGCTGAGGGAGCCGACTGGCTGTCCGAGCCACTTCAAATACAAGAAGCGAGGCCGCAGCCGCCCTTCGA
GGCTGCAGCCCCAGAGTGGTCCTGCGTTGCTCACCTCCGACAAGGGGCGGCCCATCTCGTGCAATGCGAAGGTCAGAATT
GGCCGCAGCTTCCCCTCGACGCTGGTCTGCAATATGCCAGGATAACTGTTTATGCTGTGCACCACGTCCAGCCCGTGTTC
CGAGAGGAACTGCACCCGCTGCTGCAGCGCGTCCGGCCTCATCCCCAAGACATTGGGGTTTC
>EG_transcript_53971
ATTTTTTTTCGGATCCAATTTATCATGTGTCTCTCGGTGTGGCATATGACCATGCCCTGGCGGGCGGACCGAGTCTTGCA
ATGGCTGCAGATGGCCGCGCGGTACAGTCGTGCATGGGGGACACCTCAATGTGGCTTGCGATCCTCAATGTGCAAAAGGT
CTGTTGCTATTTGTGATTTGTTCTGTGCACCGTCCTCTTTGCATCCTTCCCTCCCATGGATCAATTTGGCAACGGTGGCA
ACAGTTGCACAACATCAGTCATCCGATGCCACCTCAGGAACAACAGCATCTGTTGGAGCTCCCTCAGGAGGCCGGCGAGC
ACTGCACAGGTTACCCAATGTGGCTGTCCAGGTCCACCTTGAAGGTTATGG
>EG_transcript_56042
GCCAGGCACGCCAGCAGCGCGTCGTACGCCTCCGGCCCGGGCTGCACCCCGGCCGGCCCCATCGCCTCAAAGCGGGCCAG
AGCCCGCTGCCACTGCCCCTCCGCGACGTACGCCTGGAGGAGGGCGCCGTACAGGCTGGCAGTCGGGGGGAGGCCGGCCG
CCTCCAGGTCTTGGAACGCCGCCTCTGCCTGCTGCCAGTCACCAGCTTGGGCAGAGGCCCGAAGCAGCAACGTGTACGTC
ACAGCGTCCGGCACCACGCCTGAGGGCCGCATCTCCGCGAAGAGGTGCCACGCGGTGTCAGCCTGGCCGGTGGCAGCCAG
GATGGCGAGGACGGTGTTGTAGTGCACGGCGAGGGGCTGCC
>EG_transcript_57265
CGCCAAAGCACCAAAGCCATCGTCACGGCTGCACGGCAGACGGTGCTTCGGTCTCAGAGGGTGGCGGTGCAGGAGAGACG
GCGGTGCCAACGGAAGGGGTGTGCGCTAATTCCTCCTCAGGGCCGGTGGGGTCTGCATCAGTGGGCAACAACGGCACAGC
ATAGCCGTTCCGAAGCCGCCAGGCGTAATAGTGCTGCAGGTCCGTCCCTGCCACCCGACTGGCAAAGCGTGCGTCGGAGT
ACCTGCCGAACGAAGACAAGGGAGGACGCGACCGCCCCAGCGACTGCAGGTACTGAAAGCGAGGCCGCAGTCGGTCCTCC
AGGCTGTAGCCCCAGAGGTTGGACGCGGCGTCCAG
>EG_transcript_57639
GGGGTGGCCCTGCCCAACGCCATCAACCGCAACCCTAATGTTCTGCGCCGTAGCCTCGACACGCTGCGGCACACAATGGC
CGCCATCGCCGCCTGCGGCCACTCCGTGGCAGACGTGGTGGACCGCTTTCCAGCCATGCTCTGGTGCACGCCGTCGGACG
TCGCCGCCATGCTGCAGCTCCACCGCCGGATCCACCCTCCGCCAACGACACGGAGGTGCTGTTTGCTGGCTTCCCTGTGG
GCGCTGAGCCGACGGGACCGCAATCGTCTTCAACACGCACTCAATGGGAACCCGCGGCGTGCTCGTCGAGAGCCCACGGC
AACTCCATCCCCGCCGCAGCGCCTACAGCCCCG
>EG_transcript_58459
GCACTGCCTTCGGGACATCTACCCCGACGCTCTCTAGGTAAACAACGGTGGCATTCAATTTGTTGTAAGTCAGAACAAGT
GACTGAGGCGCTCTTCTCAGCAAGGTGTCAACATCCAGCCCCAACGAACGCAGCAGCATTCCCCTGGGGTCCTCTGGCGG
CAAGCTGTCGCTGGTGGCAGATGGAGGCCGTTGCAAAATCTGCAAGGTTGAGGAAACATTCGCTGCGGAGGACCGGAGGA
GGTATGGATAGCGACGGAGGACGTCGGCCGGAGAGTGGCCGTTGCCGAGGATGGCATCAATTATGAGCTGCAGGGTGGTG
CCAGGTCGGTGTAAAACAGTAGGATTGCTG
>EG_transcript_58517
CTTCAGCAAATTACGTGCCGTCGCAGAATACCTAAACGAACAAGGTCTGGATTCGAGGAAGATTGCACACTCAATCCCCC
AGGTGCTGGGGCAGCGACCTGAGGCCATACAAACGCGGCTGCAGTTCTTCTCGGAGAACGGGCTGGACGTGCTGAAACAC
GTGAACGGCATGCCAGCGGTGCTAACCTACAACGTTGAGCGGAAACTGCAGCCCACGCTCAAGTTCGTCCTGGAGGAGAT
GGGGCGGACTCGGGCTGAGCTGGACAACGCAACCAATTTGTGGTGTTACGACCTGAATGGCCGCCTCCGCCCTCGTCTGT
TGTATTTGAGGTCGCTGAACAAGGAACCA
>EG_transcript_59404
TTTTCGGCGATGGTGCCCCCGGGCTGCCGTGGAGCGGCCCGATGGGGCATGGCGGTCGGGCTCCTGCTTCTCGCTGCCGC
CGGCGCTGTAGCGCTGTGCCGCGCCGCTGCGGCGCCGGCGGCCCTCGCCGCGGTGCGGCGTGGCCCGACCCATCCCCCGC
TGCCGGCAAGGCTTCGCGGCCCCAGTCCGGCGCTCCCTGCCGCCCGGGGCCTGCCACCCAGGCAGCCCGTCGCCGGGAGC
CCCGCCATCACCTCCCTCCACCAGAACGCTCCCCCCGCACAGCTCCCGCGGCAGTCCTCCGCAGGACTTCTGGCGGCAGG
ATCACTGATGGGTCTCTGGGGCCTCC
>EG_transcript_59214
TGGGTCTCGTTCTCAGTCCATGAATGTAGTGACAAGGACAAAGGGTAAGCAAAAGGCAGAAAGGAGAAAAGTCCTTGCAG
GACTGCGAGAACAACAAGATGACCAAAGCTTGCGAAGCTTGTACTATGAGGAGACTTATTTCAGGAGTGCAAAAACTTTT
GGAGAGGCGCAGTGATCCACGCATTCCCACAAACGAGCGTGTTGGAAGAGACAATTCTTGCCTTCCTTTCCTTTGATTGA
TTCCTCGCAGACTTCAACCTTCTTCACGATGTCATGGCAATGGTGATGCGCACATTCTTCCTCAAACTTCAGCTTCAATT
CCGAAACGCTCACCTGTTCAGCAGCC
>EG_transcript_60368
TGAAGCTGACCACCGACTACAACCTCTGGGGCTACAGCCTGGAGGACCGACTGCGGCCTCGTTTTCAGTACCTGCGGTCG
CTGGGTCGGTCACGTCCTCCCTTGTCTTCGTTCGGCAGCTGGTCCGATGCACGCTTCGCTGCTCGTTTAGCGGGGACAGA
CCTCCAGCAGTATTATGCCTGGCGGCTGCGGAACGGCTACACTGTGCCCTCGCTGTTCACTGATGCAGGCTACCCCAGCC
CCTCCCACACCCAGCGCACTCCACTTCTGTTGGCTCCGCTGTCTCTCCCGCACCACCACCACCCGCGACCGAAGCACCCT
CCGCCGTGCAGCCGTGACAATG
>EG_transcript_62041
TAGCCGTTGGCCAGCCGCCACGCGTAATAGTGCGCCAGGTTTGTGTCCGCCAGCGATTCCGCAAATGTTTTGTCAGAGTA
ACACATAAAGGAGCTGAGGAAGAAGTGGGACACGCCCAGCGACTCCAGGTACTGGAAGCGCGGCCGAAGTGGCCCATCCA
GGCTGTAGCCCCAGAGAAAGGTCGCTTTCCTCAGCTCTGCCTTGGACCGGCCCATCTCCACCACCACGAAGGTCAGTGTG
GGCCGCAGATTGTGTTCCACACTGAAAGTCAGCATCGGGGGATACTTATTGATGTGGTACACCGGGTCCAGCCCGTTCTC
CGCCAGGAACTGCAC
>EG_transcript_62987
CCACACGTGGAGTGTCCACGCCCAGACCCTTCAAGTAGGCCACAGAGACCTGCAACTTATCCAGACTGTAGGACAGGGCC
TGGGGAGCCTTCCGCAGCAGCCGGTCGGTGTCCAGCCTCAGGGAGGCCAACAGTGCCACCCGCGGGTCCGCTGCCTCCAG
TGCGCCGGGGGAGGGCGATTGCTGACCGCTGGCCGGCCTGTTCGGTGTGGCGGACGCCTCGGACCGGCGGTGGAGCTGCA
GCATGGCGGCGACGTCCGATGTGGAGCAGCGGAAGATGCCTGGCCAGCGGTCCACCACGTCCGCCACGGAGTGGCAGCAG
GCGGCGATGGC
>EG_transcript_65067
ATCTTTGCCAATACAATGGATCTCTTTGGCAAATTTGGGATTGAGAACGACACAGACATCAGCTGAGACTGCTTCAACAG
CTGCATCTGCAGGCCAGGCAACAGGTCACAAGATGCCGAACTTGGCGGTACAAGCACACCTTGAAGGGTACGGCATCAAT
GTGTCCAAAGTGGTGCGGCGCTATCCTTCCCTTGCGTCCTACGATGTGGGGCGGGTGGAACAGGTCACGTCCTACCTGGC
TGGACTGGGGGTGGACGTGCGGCGCGTGGTGGAAAGTTACTCCGTTGTGTTGGCGGGGCGGGTGGAGAGGTACGAGGCGG
TGG
>EG_transcript_66034
GTCAGTCTTGGCAAGCACAGTAGCGAAGCGTTCATCGGAATATGTCCCAAGTTTGACGAGGTTGGGCCCTCGTCTACCGA
GCGACTTCAAATAGCAGAAACGAGGCCGCAATCGCCCCTCCAGGTCATAATGCCAAATGTTCCCGGCCTTGTTCAGGTCC
AGCTTCGGCCGACCCATCTCCTCCACCACAAACGCTACGAGGGGCTGCAGCTTTCGCTCGACACTGCAATACAAAACCTC
AGGACAACTGTTTGCGATGCGGACCACGTCCAGTCCGTTCTGGGAGAAGAATTGCACCCGCTGTTGCAGCGATTCCAGAC
>EG_transcript_67124
CTGCCCCAGTCACTCACGCAACTCGGCAATTTTGTGCCTTGCCAGCCTTCCTTCATCTCATCCCAGCGAATATCCCTGGC
CACATCTAAGCCAAAGAGCAGGAAGTCATTGGATGCTGTTACTGTGGCAGCAGGTGATGGTGGCAAGGAGACAAGCAAGG
AGGTCAATGATGCGGTGCAGTCCCTGTTTAGACAGTTTGATATTGACAGCGTCAAGGTGGTACGGCGCTACCCGGCAGTC
TGGGCCTACGACTTGCGGCGGGTGGAGCGGGTGACATCGTACCTTGCTGGCCTGGGGGTGGACGTTAAGAGGGTGG
>EG_transcript_69071
CCCCAATAGCAGTCTGAATACCGCTAATGTCCGGAACTCGGTGGGAAAGTGCGGAATAGCTTTGTTGCAAACCCGCAATG
GCCGAGTTAATCCCGCCAATGTCGGACTGCAACTGCAACTGCAGGGAATCCTGCCGTTGTGCCATTTCCGCGACTTTCGC
GCTCAGATTGGATAATCCAACCTGATTCGCGTCACAATAGCAGGTTTTCTGCTCCAAACGGGAAAGTCGCTCCTCCAACT
GCCGCACATACGTGTGGGGAGCAAAATTCTCGTTGGCTTGTGACTGGAATTGCCGAAACTTTTCCGTTTC
>EG_transcript_69335
GGCGGTGGCTGACCGCTGGCCGGCCTCTGCTGTGTGGCGGCCGTTGCGGACCAGCGGTGGAGCTGCAGCATGACAGCGAC
GTCCGAGGCGGAGCAGCGGAGCAGGCCTGGCTGGCGGTCCACCACGTCTGCCACGGAGTGGCCGCAGGCGGCGATGGCGG
CCATCGTGTGCCGCAGCGTGTCGAGGCGACGGTACAGAACATTAGGGTAGCGGTTTATTGTGTTGACCACGTCCACCCCG
TTCGCCCGCAGCAGCTCCACCACCGCCTCGTACCGCTCCACCTTGCCCACCAACAATCCCGGATACGCC
>EG_transcript_69249
CGCCATTGCCGGCAGTGGGTACTCCGTGGTGGACGTCTTCCATCGCCACCCGGGCGTCCACCGCTGCCGTGCATCGGATA
TCTCTTCCACGTTCCAGCATGTGCAACCACGGCCAGATGCAACAATGGCTGGCAAGCAGTTTCCACTTTCTACGTCAAAA
GAGGACCCGAGGGGGATGCTGCTGTCTTCTCTGGGGCTGGACAGCGACCGTATGCTGAGAAAGGTGCCTCAGTTGCTCAG
CATAAAAGTTGAAAATATGCACACCGTGGTGGAATTCCTAAACGGGCTTGGGGCGAACGTGCCGACGGG
>EG_transcript_69571
CTGGTGGTGAAGGGCACGGGCTGTTCGGCAAGTCCCTCATCTACCTCCTCGGCCGGCTGCTGCAGCTGCAGCATGGAGGA
GATGGTGGCTTTACCGAAGCGGAGCACGGAGGGGCGTCGGTTGATGACTTCCGCCGCTGAGTGGTTGCAGGCCGCGATGG
CCTCCATCGATCGCCGCAGCGTGGCAGGCTGGCGCGTAAGAACACTGGGCTGCTGGGTGACCACCTTGGCCACGGACACC
CCATTGGCCTGCAGCAATTCCACAATCGCTTGCATCACGTCCATCCGCCGCCCCAACAGGGACGGCTG
>EG_transcript_69930
AAGAGGATGGTAAGGATGGTGCCGACCGAGCCGTCCCCCTGCGCCTGCCTCGTGCCGAAGTGCGGCAGCACCTCGAGGAG
TGTGGGATCGATGTGCTCAAGGCCACACAGCGCCACCCTCCCCTGGAGCGCTACGACCTGGAGCGCGTGGCAGTGGCCAC
GTCCTACCTGGCCGGGCTGGGGGTGGACGTGAAGCGGGTGGTGGAGGTCCACCCCGCTTTGTTGAGGGGCAGCGTGGAGA
AGTATGAGGCGGTGGTGGGGCTGCTGAGAGCCAACGGGGTGGACGTGGCCAACGCCGTGACCCGCAG
>EG_transcript_70244
CGGCGATGTGATGACATCGGAGACAGACCGCCGTGGAGGCAGCACAGGGTAGCCGTTGGCCAGCCGCCACGCATAGTAGT
GTGCCAGGTTCGTGTCCGCCAACGATTCCGCAAATCTGTGGCCGCAGTCGCCCCTCCAGGCTGTAGTTCCAGAGGGAGGG
GGACAGCTCCGCCTTGGACCGGCCCATCTCCTCCACCACGAAGGTCAACGTGGGCCGCAGTTTGCGCTCAACACTAAAAG
TCAGCAGAGTGGGACACTTATTGATGTGGTACACCGGGTCCAGCCCGTTCTCCGCCAGGAACTGCA
>EG_transcript_72005
GCCGCCTGCGGCCACTCCGTGGCGGACGTGGTGGACCGCAAACCAGCCATGCTCCGGTGCACGCCGTCGGACGTCGCCGC
CATGCTGCAGCTCCACCGCCGGTCCGCGACGGCCGCCACACAGCAGAAGCTAGCCAGCGGTCAGCCACCGCCCTCCCTCG
CCAGCACGCTGGAGGCGGACCCACGGGTGGCGCTGTTGGCCTCCCTGGGGCTGGACACCGACCGGCTGCTGCGTCGGGCT
CCCCTCGTGCTGGCATACAGTCTGGATAAGCTGCAGGTCTCTGTGGCCTACCTGAAGGGTC
