# Supplementary material for: A Uniquely Complex Mitochondrial Proteome from Euglena gracilis
Source: Mol Biol Evol. 2020 Apr 5;37(8):2173–91. doi: 10.1093/molbev/msaa061 (PMC7403612; doi:10.1093/molbev/msaa061)
Supplement: msaa061_Supplementary_Data [file msaa061_supplementary_data.zip › msaa061-suppl_data/Suppl. Table 1..xlsx]

## Sheet: Summary
Egra (Field)	CP/MT	Neill	Neill_renamed	Yoshida	Yoshida_renamed	signal_vanclova	Field_M_start	Field_targetp	Field_score_mito	Neill_M_start	Neill_targetp	Neill_score_mito	Yosh_M_start	Yosh_targetp	Yosh_score_mito	Sum_M_start	qstart_neill	sstart_neill	qstart_yosh	sstart_yosh	qs_neil=qs_yosh	ss_yosh-ss_neill	ref_field	ref_neill	ref_yosh
EG_transcript_12199	0	TRINITY_DN117303_c1_g3_TRINITY_DN117303_c1_g3_i2_g.335103_m.335103_	eg_neill_720	Egra_Yosh_Gene.32235_gb_GDJR01020294.1_g.32235_m.32235_	eg_yoshida_539	#N/A	0	M	0.77	0	M	0.708	0	M	0.766	0	1	1	1	1	1	0
EG_transcript_6154	0	TRINITY_DN109323_c1_g1_TRINITY_DN109323_c1_g1_i4_g.190629_m.190629_	eg_neill_1086	Egra_Yosh_Gene.208759_gb_GDJR01075892.1_g.208759_m.208759_	eg_yoshida_872	#N/A	0	M	0.847	0	M	0.58	0	M	0.56	0	1	9	1	11	1	-2
EG_transcript_13840	0	TRINITY_DN46290_c0_g1_TRINITY_DN46290_c0_g1_i1_g.26206_m.26206_	eg_neill_155	Egra_Yosh_Gene.35120_gb_GDJR01021425.1_g.35120_m.35120_	eg_yoshida_509	#N/A	0	M	0.767	0	M	0.729	0	M	0.729	0	1	12	1	12	1	0
EG_transcript_7443	0	TRINITY_DN112141_c0_g1_TRINITY_DN112141_c0_g1_i1_g.317038_m.317038_	eg_neill_965	Egra_Yosh_Gene.97762_gb_GDJR01043131.1_g.97762_m.97762_	eg_yoshida_14	#N/A	0	M	0.361	0	M	0.87	0	M	0.883	0	1	20	1	26	1	-6
EG_transcript_7204	0	TRINITY_DN126005_c2_g2_TRINITY_DN126005_c2_g2_i9_g.67864_m.67864_	eg_neill_303	Egra_Yosh_Gene.268045_gb_GDJR01091197.1_g.268045_m.268045_	eg_yoshida_728	#N/A	0	M	0.972	0	M	0.637	0	M	0.708	0	1	20	1	17	1	3
EG_transcript_18235	0	TRINITY_DN106980_c0_g1_TRINITY_DN106980_c0_g1_i1_g.208359_m.208359_	eg_neill_1160	Egra_Yosh_Gene.36736_gb_GDJR01022048.1_g.36736_m.36736_	eg_yoshida_496	#N/A	0	M	0.604	0	M	0.465	0	M	0.368	0	1	31	1	32	1	-1
EG_transcript_18699	0	TRINITY_DN109193_c0_g1_TRINITY_DN109193_c0_g1_i2_g.340737_m.340737_	eg_neill_1091	Egra_Yosh_Gene.15215_gb_GDJR01013249.1_g.15215_m.15215_	eg_yoshida_1080	#N/A	1	M	0.917	0	M	0.925	0	M	0.823	1	1	5	1	7	1	-2	1	0	0
EG_transcript_8174	0	TRINITY_DN118355_c3_g1_TRINITY_DN118355_c3_g1_i1_g.198098_m.198098_	eg_neill_673	Egra_Yosh_Gene.32299_gb_GDJR01020324.1_g.32299_m.32299_	eg_yoshida_536	#N/A	1	M	0.975	0	M	0.879	0	M	0.888	1	1	7	1	8	1	-1	1	0	0
EG_transcript_97	0	TRINITY_DN127635_c0_g1_TRINITY_DN127635_c0_g1_i2_g.232767_m.232767_	eg_neill_231	Egra_Yosh_Gene.259451_gb_GDJR01089335.1_g.259451_m.259451_	eg_yoshida_748	#N/A	1	M	0.586	0	M	0.656	0	M	0.693	1	1	8	1	9	1	-1	1	0	0
EG_transcript_9106	0	TRINITY_DN20033_c0_g2_TRINITY_DN20033_c0_g2_i1_g.36427_m.36427_	eg_neill_177	Egra_Yosh_Gene.31504_gb_GDJR01019986.1_g.31504_m.31504_	eg_yoshida_548	#N/A	1	M	0.565	0	M	0.609	0	M	0.377	1	1	8	1	8	1	0	1	0	0
EG_transcript_14699	0	TRINITY_DN116679_c0_g1_TRINITY_DN116679_c0_g1_i2_g.132565_m.132565_	eg_neill_758	Egra_Yosh_Gene.30558_gb_GDJR01019605.1_g.30558_m.30558_	eg_yoshida_630	#N/A	1	M	0.76	0	M	0.536	0	M	0.419	1	1	9	1	10	1	-1	1	0	0
EG_transcript_48747	0	TRINITY_DN102248_c0_g1_TRINITY_DN102248_c0_g1_i2_g.270549_m.270549_	eg_neill_1261	Egra_Yosh_Gene.33902_gb_GDJR01020953.1_g.33902_m.33902_	eg_yoshida_519	#N/A	1	M	0.904	0	M	0.714	0	M	0.736	1	1	9	1	9	1	0	1	0	0
EG_transcript_14349	0	TRINITY_DN125775_c0_g1_TRINITY_DN125775_c0_g1_i6_g.268761_m.268761_	eg_neill_317	Egra_Yosh_Gene.183199_gb_GDJR01069134.1_g.183199_m.183199_	eg_yoshida_953	#N/A	1	M	0.427	0	M	0.636	0	M	0.691	1	1	9	1	9	1	0	1	0	0
EG_transcript_8765	0	TRINITY_DN123295_c1_g1_TRINITY_DN123295_c1_g1_i1_g.71296_m.71296_	eg_neill_425	Egra_Yosh_Gene.205311_gb_GDJR01075155.1_g.205311_m.205311_	eg_yoshida_885	#N/A	1	M	0.878	0	M	0.894	0	M	0.882	1	1	9	1	8	1	1	1	0	0
EG_transcript_9824	0	TRINITY_DN114928_c0_g1_TRINITY_DN114928_c0_g1_i2_g.53071_m.53071_	eg_neill_840	Egra_Yosh_Gene.92955_gb_GDJR01041539.1_g.92955_m.92955_	eg_yoshida_51	#N/A	1	M	0.931	0	M	0.819	0	M	0.634	1	1	10	1	12	1	-2	1	0	0
EG_transcript_6401	0	TRINITY_DN118118_c0_g1_TRINITY_DN118118_c0_g1_i1_g.295246_m.295246_	eg_neill_684	Egra_Yosh_Gene.33139_gb_GDJR01020654.1_g.33139_m.33139_	eg_yoshida_526	#N/A	1	M	0.737	0	M	0.822	0	M	0.84	1	1	10	1	11	1	-1	1	0	0
EG_transcript_20950	0	TRINITY_DN111265_c1_g1_TRINITY_DN111265_c1_g1_i1_g.221795_m.221795_	eg_neill_1018	Egra_Yosh_Gene.42796_gb_GDJR01024256.1_g.42796_m.42796_	eg_yoshida_424	#N/A	1	M	0.347	0	M	0.361	0	M	0.372	1	1	12	1	14	1	-2	1	0	0
EG_transcript_20430	0	TRINITY_DN112610_c0_g1_TRINITY_DN112610_c0_g1_i1_g.324402_m.324402_	eg_neill_944	Egra_Yosh_Gene.10057_gb_GDJR01010553.1_g.10057_m.10057_	eg_yoshida_1307	#N/A	1	M	0.953	0	M	0.962	0	M	0.95	1	1	15	1	16	1	-1	1	0	0
EG_transcript_11670	0	TRINITY_DN115072_c0_g2_TRINITY_DN115072_c0_g2_i1_g.351911_m.351911_	eg_neill_833	Egra_Yosh_Gene.22766_gb_GDJR01016481.1_g.22766_m.22766_	eg_yoshida_822	#N/A	1	M	0.641	0	M	0.438	0	M	0.861	1	1	16	1	9	1	7	1	0	0
EG_transcript_21734	0	TRINITY_DN113895_c0_g1_TRINITY_DN113895_c0_g1_i3_g.256623_m.256623_	eg_neill_886	Egra_Yosh_Gene.60440_gb_GDJR01030422.1_g.60440_m.60440_	eg_yoshida_252	#N/A	1	M	0.154	0	M	0.454	0	M	0.517	1	1	18	1	17	1	1	1	0	0
EG_transcript_18161	0	TRINITY_DN115171_c0_g1_TRINITY_DN115171_c0_g1_i2_g.113656_m.113656_	eg_neill_830	Egra_Yosh_Gene.63259_gb_GDJR01031366.1_g.63259_m.63259_	eg_yoshida_222	#N/A	1	M	0.511	0	M	0.892	0	M	0.806	1	1	20	1	21	1	-1	1	0	0
EG_transcript_11827	0	TRINITY_DN115247_c0_g1_TRINITY_DN115247_c0_g1_i1_g.87483_m.87483_	eg_neill_825	Egra_Yosh_Gene.80392_gb_GDJR01037284.1_g.80392_m.80392_	eg_yoshida_123	#N/A	1	M	0.677	0	M	0.723	0	M	0.84	1	1	20	1	19	1	1	1	0	0
EG_transcript_13273	0	TRINITY_DN111437_c0_g1_TRINITY_DN111437_c0_g1_i1_g.208741_m.208741_	eg_neill_1008	Egra_Yosh_Gene.49400_gb_GDJR01026679.1_g.49400_m.49400_	eg_yoshida_358	#N/A	1	M	0.794	0	M	0.819	0	M	0.805	1	1	21	1	20	1	1	1	0	0
EG_transcript_10613	0	TRINITY_DN103633_c0_g1_TRINITY_DN103633_c0_g1_i1_g.270095_m.270095_	eg_neill_1231	Egra_Yosh_Gene.62436_gb_GDJR01031106.1_g.62436_m.62436_	eg_yoshida_230	#N/A	1	M	0.976	0	M	0.648	0	M	0.81	1	1	23	1	22	1	1	1	0	0
EG_transcript_10124	0	TRINITY_DN104508_c0_g1_TRINITY_DN104508_c0_g1_i1_g.278990_m.278990_	eg_neill_1210	Egra_Yosh_Gene.75805_gb_GDJR01035756.1_g.75805_m.75805_	eg_yoshida_146	#N/A	1	M	0.666	0	M	0.6	0	M	0.448	1	1	25	1	26	1	-1	1	0	0
EG_transcript_13925	0	TRINITY_DN114323_c0_g1_TRINITY_DN114323_c0_g1_i1_g.266002_m.266002_	eg_neill_863	Egra_Yosh_Gene.37442_gb_GDJR01022276.1_g.37442_m.37442_	eg_yoshida_489	#N/A	1	M	0.418	0	M	0.256	0	M	0.296	1	1	29	1	29	1	0	1	0	0
EG_transcript_12889	0	TRINITY_DN113680_c1_g1_TRINITY_DN113680_c1_g1_i1_g.193361_m.193361_	eg_neill_892	Egra_Yosh_Gene.1499_gb_GDJR01002094.1_g.1499_m.1499_	eg_yoshida_1089	#N/A	1	M	0.907	1	M	0.895	0	M	0.597	2	1	1	24	1	0	0
EG_transcript_10821	0	TRINITY_DN117577_c0_g1_TRINITY_DN117577_c0_g1_i2_g.328829_m.328829_	eg_neill_710	Egra_Yosh_Gene.109872_gb_GDJR01047059.1_g.109872_m.109872_	eg_yoshida_1259	#N/A	1	M	0.757	1	M	0.757	0	M	0.72	2	1	1	1	9	1	-8
EG_transcript_6674	0	TRINITY_DN111607_c0_g1_TRINITY_DN111607_c0_g1_i2_g.280004_m.280004_	eg_neill_994	Egra_Yosh_Gene.20766_gb_GDJR01015653.1_g.20766_m.20766_	eg_yoshida_875	#N/A	1	M	0.927	0	M	0.948	1	M	0.927	2	1	8	1	1	1	7
EG_transcript_19487	0	TRINITY_DN121956_c1_g1_TRINITY_DN121956_c1_g1_i2_g.317291_m.317291_	eg_neill_491	Egra_Yosh_Gene.52568_gb_GDJR01027764.1_g.52568_m.52568_	eg_yoshida_337	#N/A	0	M	0.894	1	M	0.874	1	M	0.876	2	1	5	1	5	1	0
EG_transcript_12653	0	TRINITY_DN94869_c0_g1_TRINITY_DN94869_c0_g1_i1_g.14562_m.14562_	eg_neill_48	Egra_Yosh_Gene.94691_gb_GDJR01042142.1_g.94691_m.94691_	eg_yoshida_40	#N/A	1	M	0.879	1	M	0.879	1	M	0.879	3	1	1	1	1	1	0
EG_transcript_13463	0	TRINITY_DN117588_c0_g1_TRINITY_DN117588_c0_g1_i1_g.328095_m.328095_	eg_neill_707	Egra_Yosh_Gene.50343_gb_GDJR01027020.1_g.50343_m.50343_	eg_yoshida_354	#N/A	1	M	0.945	1	M	0.943	1	M	0.943	3	1	1	1	1	1	0
EG_transcript_16359	0	TRINITY_DN122307_c0_g1_TRINITY_DN122307_c0_g1_i1_g.92341_m.92341_	eg_neill_474	Egra_Yosh_Gene.143304_gb_GDJR01057266.1_g.143304_m.143304_	eg_yoshida_1111	#N/A	1	M	0.873	1	M	0.873	1	M	0.883	3	1	1	1	1	1	0
EG_transcript_12276	0	TRINITY_DN127185_c2_g2_TRINITY_DN127185_c2_g2_i6_g.352492_m.352492_	eg_neill_250	Egra_Yosh_Gene.130165_gb_GDJR01053274.1_g.130165_m.130165_	eg_yoshida_1173	#N/A	1	M	0.455	1	M	0.451	1	M	0.449	3	1	1	1	1	1	0
EG_transcript_16846	0	TRINITY_DN113499_c0_g1_TRINITY_DN113499_c0_g1_i2_g.62726_m.62726_	eg_neill_902	Egra_Yosh_Gene.12546_gb_GDJR01011846.1_g.12546_m.12546_	eg_yoshida_1190	#N/A	1	M	0.63	1	M	0.578	1	M	0.578	3	1	1	1	1	1	0
EG_transcript_24727	0.0421707	TRINITY_DN116439_c0_g1_TRINITY_DN116439_c0_g1_i1_g.315813_m.315813_	eg_neill_767	Egra_Yosh_Gene.54917_gb_GDJR01028599.1_g.54917_m.54917_	eg_yoshida_303	#N/A	1	M	0.79	0	M	0.911	0	M	0.893	1	1	9	1	9	1	0	1	0	0
EG_transcript_21906	0.047857	TRINITY_DN98219_c0_g1_TRINITY_DN98219_c0_g1_i2_g.19228_m.19228_	eg_neill_21	Egra_Yosh_Gene.28759_gb_GDJR01018913.1_g.28759_m.28759_	eg_yoshida_671	#N/A	0	M	0.847	0	M	0.609	0	M	0.818	0	1	11	14	1	0	10
EG_transcript_29641	0.057411	TRINITY_DN117139_c0_g2_TRINITY_DN117139_c0_g2_i1_g.300441_m.300441_	eg_neill_730	Egra_Yosh_Gene.73170_gb_GDJR01034837.1_g.73170_m.73170_	eg_yoshida_157	#N/A	1	M	0.662	1	M	0.662	0	M	0.746	2	1	1	1	10	1	-9
EG_transcript_26732	0.0575828	TRINITY_DN113880_c0_g1_TRINITY_DN113880_c0_g1_i1_g.256347_m.256347_	eg_neill_887	Egra_Yosh_Gene.19002_gb_GDJR01014963.1_g.19002_m.19002_	eg_yoshida_926	#N/A	1	M	0.748	1	M	0.748	1	M	0.748	3	1	1	1	1	1	0
EG_transcript_41443	0.0643173	TRINITY_DN102817_c0_g1_TRINITY_DN102817_c0_g1_i1_g.310398_m.310398_	eg_neill_1248	Egra_Yosh_Gene.9715_gb_GDJR01010377.1_g.9715_m.9715_	eg_yoshida_21	#N/A	1	M	0.86	0	M	0.76	0	M	0.767	1	1	9	1	8	1	1	1	0	0
EG_transcript_41706	0.0696253	TRINITY_DN103481_c0_g1_TRINITY_DN103481_c0_g1_i2_g.313309_m.313309_	eg_neill_1233	Egra_Yosh_Gene.20535_gb_GDJR01015561.1_g.20535_m.20535_	eg_yoshida_884	#N/A	1	M	0.97	0	M	0.917	0	M	0.894	1	1	7	1	8	1	-1	1	0	0
EG_transcript_24328	0.0705251	TRINITY_DN110485_c1_g1_TRINITY_DN110485_c1_g1_i1_g.338132_m.338132_	eg_neill_1051	Egra_Yosh_Gene.20614_gb_GDJR01015591.1_g.20614_m.20614_	eg_yoshida_881	#N/A	1	M	0.934	0	M	0.846	0	M	0.875	1	1	7	1	7	1	0	1	0	0
EG_transcript_18707	0.0712462	TRINITY_DN110408_c1_g1_TRINITY_DN110408_c1_g1_i1_g.338311_m.338311_	eg_neill_1053	Egra_Yosh_Gene.27251_gb_GDJR01018308.1_g.27251_m.27251_	eg_yoshida_707	#N/A	1	M	0.913	0	M	0.396	0	M	0.564	1	1	13	1	12	1	1	1	0	0
EG_transcript_30862	0.0773306	TRINITY_DN104544_c0_g1_TRINITY_DN104544_c0_g1_i2_g.279065_m.279065_	eg_neill_1209	Egra_Yosh_Gene.34050_gb_GDJR01021024.1_g.34050_m.34050_	eg_yoshida_518	#N/A	1	M	0.927	0	M	0.871	0	M	0.854	1	1	5	1	6	1	-1	1	0	0
EG_transcript_23941	0.0871164	TRINITY_DN5483_c0_g1_TRINITY_DN5483_c0_g1_i1_g.45099_m.45099_	eg_neill_145	Egra_Yosh_Gene.310637_gb_GDJR01108797.1_g.310637_m.310637_	eg_yoshida_582	#N/A	1	M	0.974	1	M	0.974	1	M	0.974	3	1	1	1	1	1	0
EG_transcript_35814	0.100731	TRINITY_DN108650_c1_g2_TRINITY_DN108650_c1_g2_i3_g.250460_m.250460_	eg_neill_1102	Egra_Yosh_Gene.18002_gb_GDJR01014516.1_g.18002_m.18002_	eg_yoshida_966	#N/A	0	M	0.582	0	M	0.679	0	M	0.674	0	1	11	1	11	1	0
EG_transcript_18811	0.110927	TRINITY_DN116820_c0_g1_TRINITY_DN116820_c0_g1_i5_g.143355_m.143355_	eg_neill_752	Egra_Yosh_Gene.91159_gb_GDJR01040938.1_g.91159_m.91159_	eg_yoshida_63	#N/A	1	M	0.857	1	M	0.85	1	M	0.85	3	1	1	1	1	1	0
EG_transcript_20971	0.111308	TRINITY_DN104108_c0_g1_TRINITY_DN104108_c0_g1_i1_g.114439_m.114439_	eg_neill_1220	Egra_Yosh_Gene.31499_gb_GDJR01019985.1_g.31499_m.31499_	eg_yoshida_549	#N/A	1	M	0.966	0	M	0.914	0	M	0.956	1	1	7	1	6	1	1	1	0	0
EG_transcript_8383	0.114045	TRINITY_DN103413_c0_g1_TRINITY_DN103413_c0_g1_i1_g.313073_m.313073_	eg_neill_1235	Egra_Yosh_Gene.27514_gb_GDJR01018414.1_g.27514_m.27514_	eg_yoshida_697	#N/A	1	M	0.802	0	M	0.744	0	M	0.851	1	1	8	1	10	1	-2	1	0	0
EG_transcript_33392	0.114265	TRINITY_DN108026_c0_g1_TRINITY_DN108026_c0_g1_i1_g.121207_m.121207_	eg_neill_1126	Egra_Yosh_Gene.10885_gb_GDJR01010963.1_g.10885_m.10885_	eg_yoshida_1263	#N/A	1	M	0.701	0	M	0.886	0	M	0.879	1	1	7	1	9	1	-2	1	0	0
EG_transcript_9247	0.13148	TRINITY_DN111159_c0_g1_TRINITY_DN111159_c0_g1_i1_g.336741_m.336741_	eg_neill_1021	Egra_Yosh_Gene.38278_gb_GDJR01022585.1_g.38278_m.38278_	eg_yoshida_479	#N/A	1	M	0.876	0	M	0.487	0	M	0.487	1	1	17	1	17	1	0	1	0	0
EG_transcript_24341	0.134301	TRINITY_DN105363_c0_g1_TRINITY_DN105363_c0_g1_i1_g.214160_m.214160_	eg_neill_1197	Egra_Yosh_Gene.43250_gb_GDJR01024443.1_g.43250_m.43250_	eg_yoshida_414	#N/A	1	M	0.853	0	M	0.801	0	M	0.822	1	1	5	1	6	1	-1	1	0	0
EG_transcript_12422	0.141243	TRINITY_DN126344_c2_g3_TRINITY_DN126344_c2_g3_i1_g.243653_m.243653_	eg_neill_287	Egra_Yosh_Gene.181993_gb_GDJR01068681.1_g.181993_m.181993_	eg_yoshida_959	#N/A	1	M	0.91	0	M	0.815	0	M	0.753	1	1	9	1	11	1	-2	1	0	0
EG_transcript_23048	0.14208	TRINITY_DN110316_c0_g1_TRINITY_DN110316_c0_g1_i1_g.129741_m.129741_	eg_neill_1058	Egra_Yosh_Gene.311432_gb_GDJR01110604.1_g.311432_m.311432_	eg_yoshida_556	#N/A	1	M	0.877	1	M	0.877	0	M	0.897	2	1	1	1	7	1	-6
EG_transcript_27970	0.143893	TRINITY_DN112057_c1_g1_TRINITY_DN112057_c1_g1_i2_g.284681_m.284681_	eg_neill_969	Egra_Yosh_Gene.76647_gb_GDJR01036056.1_g.76647_m.76647_	eg_yoshida_142	#N/A	1	M	0.946	0	M	0.745	0	M	0.635	1	1	12	1	14	1	-2	1	0	0
EG_transcript_13843	0.154335	TRINITY_DN115623_c0_g1_TRINITY_DN115623_c0_g1_i1_g.90684_m.90684_	eg_neill_803	Egra_Yosh_Gene.67890_gb_GDJR01032977.1_g.67890_m.67890_	eg_yoshida_188	#N/A	0	M	0.812	0	M	0.861	0	M	0.879	0	1	30	1	29	1	1
EG_transcript_18300	0.157802	TRINITY_DN114328_c0_g1_TRINITY_DN114328_c0_g1_i9_g.265764_m.265764_	eg_neill_862	Egra_Yosh_Gene.34285_gb_GDJR01021109.1_g.34285_m.34285_	eg_yoshida_516	#N/A	1	M	0.307	0	M	0.308	0	M	0.303	1	1	17	1	7	1	10	1	0	0
EG_transcript_12072	0.159042	TRINITY_DN116652_c0_g1_TRINITY_DN116652_c0_g1_i1_g.132704_m.132704_	eg_neill_760	Egra_Yosh_Gene.64780_gb_GDJR01031879.1_g.64780_m.64780_	eg_yoshida_209	#N/A	1	M	0.708	0	M	0.792	0	M	0.742	1	1	10	1	12	1	-2	1	0	0
EG_transcript_443	0.16049	TRINITY_DN127800_c0_g1_TRINITY_DN127800_c0_g1_i2_g.103395_m.103395_	eg_neill_221	Egra_Yosh_Gene.244237_gb_GDJR01085287.1_g.244237_m.244237_	eg_yoshida_778	#N/A	1	M	0.979	0	M	0.914	0	M	0.88	1	1	17	1	15	1	2	1	0	0
EG_transcript_8156	0.172811	TRINITY_DN124806_c0_g1_TRINITY_DN124806_c0_g1_i2_g.309852_m.309852_	eg_neill_354	Egra_Yosh_Gene.119451_gb_GDJR01049951.1_g.119451_m.119451_	eg_yoshida_1213	#N/A	1	M	0.908	0	M	0.646	0	M	0.743	1	1	13	1	13	1	0	1	0	0
EG_transcript_28661	0.176442	TRINITY_DN107283_c0_g1_TRINITY_DN107283_c0_g1_i1_g.225018_m.225018_	eg_neill_1152	Egra_Yosh_Gene.59845_gb_GDJR01030191.1_g.59845_m.59845_	eg_yoshida_257	#N/A	1	M	0.608	0	M	0.574	0	M	0.571	1	1	11	1	11	1	0	1	0	0
EG_transcript_24336	0.176548	TRINITY_DN105081_c0_g1_TRINITY_DN105081_c0_g1_i2_g.330684_m.330684_	eg_neill_1200	Egra_Yosh_Gene.62676_gb_GDJR01031178.1_g.62676_m.62676_	eg_yoshida_228	#N/A	0	M	0.528	1	M	0.59	1	M	0.59	2	2	1	2	1	1	0
EG_transcript_10443	0.180549	TRINITY_DN115375_c0_g1_TRINITY_DN115375_c0_g1_i6_g.335896_m.335896_	eg_neill_817	Egra_Yosh_Gene.132482_gb_GDJR01053979.1_g.132482_m.132482_	eg_yoshida_1164	#N/A	1	M	0.438	0	M	0.385	0	M	0.438	1	1	5	1	7	1	-2	1	0	0
EG_transcript_2545	0.180552	TRINITY_DN117002_c0_g1_TRINITY_DN117002_c0_g1_i1_g.112352_m.112352_	eg_neill_741	Egra_Yosh_Gene.96626_gb_GDJR01042762.1_g.96626_m.96626_	eg_yoshida_24	#N/A	1	M	0.911	0	M	0.967	0	M	0.959	1	1	13	1	14	1	-1	1	0	0
EG_transcript_487	0.184416	TRINITY_DN115809_c0_g1_TRINITY_DN115809_c0_g1_i3_g.251152_m.251152_	eg_neill_793	Egra_Yosh_Gene.128161_gb_GDJR01052601.1_g.128161_m.128161_	eg_yoshida_1182	#N/A	1	M	0.876	0	M	0.75	0	M	0.775	1	1	11	1	11	1	0	1	0	0
EG_transcript_12418	0.184526	TRINITY_DN112195_c0_g1_TRINITY_DN112195_c0_g1_i1_g.316771_m.316771_	eg_neill_959	Egra_Yosh_Gene.35147_gb_GDJR01021435.1_g.35147_m.35147_	eg_yoshida_508	#N/A	1	M	0.861	0	M	0.895	0	M	0.865	1	1	8	1	9	1	-1	1	0	0
EG_transcript_8975	0.187792	TRINITY_DN119152_c0_g1_TRINITY_DN119152_c0_g1_i1_g.141511_m.141511_	eg_neill_629	Egra_Yosh_Gene.144803_gb_GDJR01057762.1_g.144803_m.144803_	eg_yoshida_1105	#N/A	1	M	0.94	0	M	0.88	0	M	0.848	1	1	6	1	8	1	-2	1	0	0
EG_transcript_20386	0.188677	TRINITY_DN111467_c0_g1_TRINITY_DN111467_c0_g1_i2_g.208832_m.208832_	eg_neill_1005	Egra_Yosh_Gene.57048_gb_GDJR01029275.1_g.57048_m.57048_	eg_yoshida_282	#N/A	1	M	0.858	0	M	0.915	0	M	0.924	1	1	9	1	6	1	3	1	0	0
EG_transcript_18831	0.188791	TRINITY_DN113624_c0_g1_TRINITY_DN113624_c0_g1_i1_g.193301_m.193301_	eg_neill_894	Egra_Yosh_Gene.38165_gb_GDJR01022548.1_g.38165_m.38165_	eg_yoshida_481	#N/A	1	M	0.683	0	M	0.794	0	M	0.6	1	1	14	1	15	1	-1	1	0	0
EG_transcript_2839	0.190951	TRINITY_DN121235_c0_g1_TRINITY_DN121235_c0_g1_i1_g.124565_m.124565_	eg_neill_523	Egra_Yosh_Gene.114221_gb_GDJR01048385.1_g.114221_m.114221_	eg_yoshida_1240	#N/A	1	M	0.948	0	M	0.741	0	M	0.785	1	1	13	1	14	1	-1	1	0	0
EG_transcript_18840	0.192133	TRINITY_DN23209_c0_g2_TRINITY_DN23209_c0_g2_i1_g.8155_m.8155_	eg_neill_166	Egra_Yosh_Gene.29211_gb_GDJR01019090.1_g.29211_m.29211_	eg_yoshida_660	#N/A	1	M	0.882	0	M	0.844	0	M	0.824	1	1	14	1	14	1	0	1	0	0
EG_transcript_9827	0.192608	TRINITY_DN122762_c0_g1_TRINITY_DN122762_c0_g1_i2_g.274594_m.274594_	eg_neill_452	Egra_Yosh_Gene.68204_gb_GDJR01033121.1_g.68204_m.68204_	eg_yoshida_185	#N/A	1	M	0.911	0	M	0.861	0	M	0.745	1	1	8	1	10	1	-2	1	0	0
EG_transcript_20108	0.192774	TRINITY_DN112466_c0_g1_TRINITY_DN112466_c0_g1_i1_g.137012_m.137012_	eg_neill_947	Egra_Yosh_Gene.90402_gb_GDJR01040699.1_g.90402_m.90402_	eg_yoshida_65	#N/A	1	M	0.958	0	M	0.711	0	M	0.706	1	1	18	1	19	1	-1	1	0	0
EG_transcript_7434	0.193043	TRINITY_DN125501_c4_g3_TRINITY_DN125501_c4_g3_i3_g.81759_m.81759_	eg_neill_328	Egra_Yosh_Gene.156483_gb_GDJR01061171.1_g.156483_m.156483_	eg_yoshida_1055	#N/A	1	M	0.402	0	M	0.376	0	M	0.364	1	1	8	1	9	1	-1	1	0	0
EG_transcript_21879	0.196335	TRINITY_DN106581_c0_g1_TRINITY_DN106581_c0_g1_i1_g.139616_m.139616_	eg_neill_1166	Egra_Yosh_Gene.44898_gb_GDJR01025037.1_g.44898_m.44898_	eg_yoshida_403	#N/A	1	M	0.911	0	M	0.847	0	M	0.784	1	1	11	1	12	1	-1	1	0	0
EG_transcript_39619	0.198201	TRINITY_DN103824_c0_g1_TRINITY_DN103824_c0_g1_i1_g.210289_m.210289_	eg_neill_1225	Egra_Yosh_Gene.5496_gb_GDJR01007739.1_g.5496_m.5496_	eg_yoshida_302	#N/A	1	M	0.773	0	M	0.86	0	M	0.857	1	1	7	1	8	1	-1	1	0	0
EG_transcript_34319	0.198777	TRINITY_DN115577_c0_g11_TRINITY_DN115577_c0_g11_i3_g.325032_m.325032_	eg_neill_808	Egra_Yosh_Gene.140157_gb_GDJR01056291.1_g.140157_m.140157_	eg_yoshida_1123	#N/A	0	M	0.611	0	M	0.611	1	M	0.803	1	1	1	12	1	0	0	0	0	1
EG_transcript_17387	0.19906	TRINITY_DN100220_c1_g1_TRINITY_DN100220_c1_g1_i1_g.125662_m.125662_	eg_neill_1291	Egra_Yosh_Gene.33883_gb_GDJR01020941.1_g.33883_m.33883_	eg_yoshida_520	#N/A	1	M	0.402	0	M	0.422	0	M	0.369	1	1	16	1	17	1	-1	1	0	0
EG_transcript_2898	0.204184	TRINITY_DN108824_c0_g1_TRINITY_DN108824_c0_g1_i1_g.164436_m.164436_	eg_neill_1099	Egra_Yosh_Gene.30808_gb_GDJR01019715.1_g.30808_m.30808_	eg_yoshida_594	#N/A	1	M	0.817	0	M	0.534	1	M	0.817	2	1	7	1	1	1	6
EG_transcript_23304	0.206744	TRINITY_DN113286_c1_g1_TRINITY_DN113286_c1_g1_i1_g.177271_m.177271_	eg_neill_913	Egra_Yosh_Gene.63669_gb_GDJR01031504.1_g.63669_m.63669_	eg_yoshida_218	#N/A	1	M	0.905	0	M	0.874	0	M	0.87	1	1	10	1	11	1	-1	1	0	0
EG_transcript_10118	0.208697	TRINITY_DN111491_c0_g2_TRINITY_DN111491_c0_g2_i2_g.208987_m.208987_	eg_neill_1002	Egra_Yosh_Gene.57515_gb_GDJR01029423.1_g.57515_m.57515_	eg_yoshida_275	#N/A	1	M	0.828	0	M	0.385	0	M	0.933	1	1	11	1	3	1	8	1	0	0
EG_transcript_7694	0.211418	TRINITY_DN123120_c0_g3_TRINITY_DN123120_c0_g3_i2_g.109776_m.109776_	eg_neill_435	Egra_Yosh_Gene.148635_gb_GDJR01058820.1_g.148635_m.148635_	eg_yoshida_1091	#N/A	1	M	0.754	0	M	0.836	0	M	0.843	1	1	12	1	12	1	0	1	0	0
EG_transcript_11176	0.214331	TRINITY_DN118077_c0_g1_TRINITY_DN118077_c0_g1_i1_g.323193_m.323193_	eg_neill_687	Egra_Yosh_Gene.13466_gb_GDJR01012358.1_g.13466_m.13466_	eg_yoshida_1155	#N/A	1	M	0.86	0	M	0.618	0	M	0.758	1	1	11	1	11	1	0	1	0	0
EG_transcript_25197	0.216299	TRINITY_DN94360_c0_g1_TRINITY_DN94360_c0_g1_i1_g.21045_m.21045_	eg_neill_53	Egra_Yosh_Gene.30929_gb_GDJR01019756.1_g.30929_m.30929_	eg_yoshida_592	#N/A	1	M	0.881	0	M	0.829	0	M	0.929	1	1	10	1	8	1	2	1	0	0
EG_transcript_14291	0.217084	TRINITY_DN93567_c0_g1_TRINITY_DN93567_c0_g1_i1_g.27417_m.27417_	eg_neill_61	Egra_Yosh_Gene.17219_gb_GDJR01014157.1_g.17219_m.17219_	eg_yoshida_989	#N/A	1	M	0.775	0	M	0.706	0	M	0.51	1	1	11	1	13	1	-2	1	0	0
EG_transcript_5415	0.218775	TRINITY_DN120764_c0_g1_TRINITY_DN120764_c0_g1_i2_g.296988_m.296988_	eg_neill_547	Egra_Yosh_Gene.168533_gb_GDJR01064758.1_g.168533_m.168533_	eg_yoshida_1003	#N/A	1	M	0.473	0	M	0.8	0	M	0.838	1	1	18	1	19	1	-1	1	0	0
EG_transcript_25331	0.220909	TRINITY_DN102783_c0_g1_TRINITY_DN102783_c0_g1_i1_g.213545_m.213545_	eg_neill_1249	Egra_Yosh_Gene.13710_gb_GDJR01012493.1_g.13710_m.13710_	eg_yoshida_1138	#N/A	1	M	0.77	0	M	0.824	0	M	0.751	1	1	9	1	11	1	-2	1	0	0
EG_transcript_9802	0.221081	TRINITY_DN119079_c0_g1_TRINITY_DN119079_c0_g1_i1_g.77557_m.77557_	eg_neill_635	Egra_Yosh_Gene.54253_gb_GDJR01028370.1_g.54253_m.54253_	eg_yoshida_314	#N/A	1	M	0.791	1	M	0.791	1	M	0.773	3	1	1	1	1	1	0
EG_transcript_15100	0.224413	TRINITY_DN100376_c0_g1_TRINITY_DN100376_c0_g1_i1_g.167032_m.167032_	eg_neill_1288	Egra_Yosh_Gene.39145_gb_GDJR01022895.1_g.39145_m.39145_	eg_yoshida_470	#N/A	1	M	0.597	0	M	0.243	0	M	0.233	1	1	19	1	13	1	6	1	0	0
EG_transcript_8408	0.225615	TRINITY_DN113467_c0_g1_TRINITY_DN113467_c0_g1_i1_g.62739_m.62739_	eg_neill_905	Egra_Yosh_Gene.94486_gb_GDJR01042080.1_g.94486_m.94486_	eg_yoshida_42	#N/A	1	M	0.888	0	M	0.676	0	M	0.676	1	1	6	1	6	1	0	1	0	0
EG_transcript_9792	0.230105	TRINITY_DN118714_c0_g1_TRINITY_DN118714_c0_g1_i1_g.130516_m.130516_	eg_neill_654	Egra_Yosh_Gene.107226_gb_GDJR01046211.1_g.107226_m.107226_	eg_yoshida_1271	#N/A	1	M	0.279	1	M	0.896	0	M	0.89	2	1	12	1	27	1	-15
EG_transcript_52815	0.232528	TRINITY_DN164400_c0_g1_TRINITY_DN164400_c0_g1_i1_g.138176_m.138176_	eg_neill_188	Egra_Yosh_Gene.21520_gb_GDJR01015962.1_g.21520_m.21520_	eg_yoshida_855	#N/A	0	M	0.551	0	M	0.551	0	M	0.492	0	1	1	1	2	1	-1
EG_transcript_7536	0.232966	TRINITY_DN111491_c0_g1_TRINITY_DN111491_c0_g1_i1_g.208978_m.208978_	eg_neill_1003	Egra_Yosh_Gene.57512_gb_GDJR01029422.1_g.57512_m.57512_	eg_yoshida_276	#N/A	0	M	0.627	0	M	0.867	0	M	0.928	0	1	28	1	27	1	1
EG_transcript_10083	0.233665	TRINITY_DN121621_c0_g1_TRINITY_DN121621_c0_g1_i1_g.89705_m.89705_	eg_neill_505	Egra_Yosh_Gene.158162_gb_GDJR01061750.1_g.158162_m.158162_	eg_yoshida_1047	#N/A	1	M	0.823	0	M	0.8	0	M	0.891	1	1	9	1	9	1	0	1	0	0
EG_transcript_38082	0.235518	TRINITY_DN127211_c1_g8_TRINITY_DN127211_c1_g8_i1_g.146052_m.146052_	eg_neill_247	Egra_Yosh_Gene.130487_gb_GDJR01053395.1_g.130487_m.130487_	eg_yoshida_1169	#N/A	1	M	0.542	1	M	0.542	1	M	0.578	3	1	1	1	1	1	0
EG_transcript_27692	0.236255	TRINITY_DN112625_c0_g2_TRINITY_DN112625_c0_g2_i1_g.324435_m.324435_	eg_neill_942	Egra_Yosh_Gene.36809_gb_GDJR01022071.1_g.36809_m.36809_	eg_yoshida_495	#N/A	1	M	0.897	0	M	0.629	0	M	0.791	1	1	11	1	10	1	1	1	0	0
EG_transcript_18963	0.237523	TRINITY_DN120322_c0_g1_TRINITY_DN120322_c0_g1_i2_g.339004_m.339004_	eg_neill_576	Egra_Yosh_Gene.94327_gb_GDJR01042031.1_g.94327_m.94327_	eg_yoshida_43	#N/A	1	M	0.763	1	M	0.763	1	M	0.765	3	1	1	1	1	1	0
EG_transcript_15547	0.242737	TRINITY_DN124155_c1_g1_TRINITY_DN124155_c1_g1_i1_g.191015_m.191015_	eg_neill_384	Egra_Yosh_Gene.145818_gb_GDJR01058061.1_g.145818_m.145818_	eg_yoshida_1100	#N/A	1	M	0.822	0	M	0.562	0	M	0.537	1	1	9	1	10	1	-1	1	0	0
EG_transcript_9562	0.246543	TRINITY_DN110111_c0_g1_TRINITY_DN110111_c0_g1_i1_g.349152_m.349152_	eg_neill_1066	Egra_Yosh_Gene.103153_gb_GDJR01044901.1_g.103153_m.103153_	eg_yoshida_1287	#N/A	1	M	0.756	0	M	0.967	0	M	0.961	1	1	16	1	18	1	-2	1	0	0
EG_transcript_6918	0.246896	TRINITY_DN122626_c0_g1_TRINITY_DN122626_c0_g1_i1_g.57096_m.57096_	eg_neill_460	Egra_Yosh_Gene.158940_gb_GDJR01062038.1_g.158940_m.158940_	eg_yoshida_1041	#N/A	1	M	0.873	0	M	0.524	0	M	0.391	1	1	14	1	16	1	-2	1	0	0
EG_transcript_11677	0.249165	TRINITY_DN107290_c0_g1_TRINITY_DN107290_c0_g1_i1_g.224889_m.224889_	eg_neill_1151	Egra_Yosh_Gene.83254_gb_GDJR01038261.1_g.83254_m.83254_	eg_yoshida_106	#N/A	1	M	0.887	0	M	0.711	0	M	0.713	1	1	9	1	9	1	0	1	0	0
EG_transcript_49523	0.25146	TRINITY_DN63551_c0_g2_TRINITY_DN63551_c0_g2_i1_g.46232_m.46232_	eg_neill_134	Egra_Yosh_Gene.1830_gb_GDJR01002826.1_g.1830_m.1830_	eg_yoshida_955	#N/A	0	M	0.583	0	M	0.444	0	M	0.485	0	1	3	1	3	1	0
EG_transcript_8779	0.252381	TRINITY_DN117024_c0_g1_TRINITY_DN117024_c0_g1_i1_g.112796_m.112796_	eg_neill_738	Egra_Yosh_Gene.97504_gb_GDJR01043057.1_g.97504_m.97504_	eg_yoshida_19	#N/A	1	M	0.962	1	M	0.962	1	M	0.962	3	1	1	1	1	1	0
EG_transcript_4532	0.252485	TRINITY_DN113622_c1_g1_TRINITY_DN113622_c1_g1_i1_g.193106_m.193106_	eg_neill_895	Egra_Yosh_Gene.19776_gb_GDJR01015249.1_g.19776_m.19776_	eg_yoshida_906	#N/A	1	M	0.711	0	M	0.945	0	M	0.587	1	1	9	1	2	1	7	1	0	0
EG_transcript_4213	0.257938	TRINITY_DN78070_c0_g1_TRINITY_DN78070_c0_g1_i1_g.28763_m.28763_	eg_neill_119	Egra_Yosh_Gene.13731_gb_GDJR01012508.1_g.13731_m.13731_	eg_yoshida_1137	#N/A	1	M	0.586	1	M	0.586	0	M	0.76	2	1	1	1	11	1	-10
EG_transcript_9836	0.259151	TRINITY_DN119823_c0_g1_TRINITY_DN119823_c0_g1_i5_g.204720_m.204720_	eg_neill_598	Egra_Yosh_Gene.87839_gb_GDJR01039854.1_g.87839_m.87839_	eg_yoshida_83	#N/A	1	M	0.904	0	M	0.874	0	M	0.884	1	1	8	1	9	1	-1	1	0	0
EG_transcript_7857	0.259887	TRINITY_DN119346_c0_g1_TRINITY_DN119346_c0_g1_i1_g.252788_m.252788_	eg_neill_622	Egra_Yosh_Gene.72454_gb_GDJR01034550.1_g.72454_m.72454_	eg_yoshida_162	#N/A	1	M	0.94	0	M	0.788	0	M	0.893	1	1	8	1	7	1	1	1	0	0
EG_transcript_27059	0.260874	TRINITY_DN39070_c0_g2_TRINITY_DN39070_c0_g2_i1_g.21322_m.21322_	eg_neill_159	Egra_Yosh_Gene.14325_gb_GDJR01012819.1_g.14325_m.14325_	eg_yoshida_1112	#N/A	1	M	0.872	0	M	0.908	0	M	0.833	1	1	10	1	11	1	-1	1	0	0
EG_transcript_23771	0.263987	TRINITY_DN120669_c0_g2_TRINITY_DN120669_c0_g2_i2_g.56136_m.56136_	eg_neill_556	Egra_Yosh_Gene.28309_gb_GDJR01018712.1_g.28309_m.28309_	eg_yoshida_682	#N/A	1	M	0.462	0	M	0.364	0	M	0.649	1	1	15	1	14	1	1	1	0	0
EG_transcript_10161	0.267363	TRINITY_DN124264_c0_g1_TRINITY_DN124264_c0_g1_i1_g.190042_m.190042_	eg_neill_379	Egra_Yosh_Gene.26202_gb_GDJR01017895.1_g.26202_m.26202_	eg_yoshida_744	#N/A	1	M	0.887	0	M	0.946	0	M	0.951	1	1	7	1	8	1	-1	1	0	0
EG_transcript_8289	0.267789	TRINITY_DN119971_c0_g2_TRINITY_DN119971_c0_g2_i2_g.321801_m.321801_	eg_neill_589	Egra_Yosh_Gene.69705_gb_GDJR01033582.1_g.69705_m.69705_	eg_yoshida_176	#N/A	1	M	0.854	0	M	0.894	1	M	0.854	2	1	8	1	1	1	7
EG_transcript_45528	0.271314	TRINITY_DN90737_c0_g1_TRINITY_DN90737_c0_g1_i1_g.16416_m.16416_	eg_neill_80	Egra_Yosh_Gene.17608_gb_GDJR01014323.1_g.17608_m.17608_	eg_yoshida_980	#N/A	1	M	0.89	1	M	0.89	0	M	0.917	2	1	1	1	10	1	-9
EG_transcript_28543	0.273914	TRINITY_DN86538_c0_g1_TRINITY_DN86538_c0_g1_i2_g.14117_m.14117_	eg_neill_87	Egra_Yosh_Gene.22634_gb_GDJR01016435.1_g.22634_m.22634_	eg_yoshida_829	#N/A	1	M	0.827	0	M	0.804	0	M	0.735	1	1	11	1	13	1	-2	1	0	0
EG_transcript_15518	0.275925	TRINITY_DN98685_c0_g1_TRINITY_DN98685_c0_g1_i1_g.18881_m.18881_	eg_neill_12	Egra_Yosh_Gene.51317_gb_GDJR01027349.1_g.51317_m.51317_	eg_yoshida_345	#N/A	0	M	0.679	0	M	0.921	0	M	0.91	0	1	12	1	14	1	-2
EG_transcript_16062	0.279051	TRINITY_DN117396_c0_g1_TRINITY_DN117396_c0_g1_i2_g.335281_m.335281_	eg_neill_717	Egra_Yosh_Gene.61172_gb_GDJR01030658.1_g.61172_m.61172_	eg_yoshida_242	#N/A	1	M	0.869	0	M	0.348	0	M	0.553	1	1	13	1	13	1	0	1	0	0
EG_transcript_25188	0.280234	TRINITY_DN100045_c0_g1_TRINITY_DN100045_c0_g1_i1_g.77729_m.77729_	eg_neill_1298	Egra_Yosh_Gene.24048_gb_GDJR01017029.1_g.24048_m.24048_	eg_yoshida_790	#N/A	1	M	0.749	0	M	0.85	0	M	0.608	1	1	16	1	11	1	5	1	0	0
EG_transcript_22875	0.280554	TRINITY_DN110757_c0_g1_TRINITY_DN110757_c0_g1_i1_g.225906_m.225906_	eg_neill_1039	Egra_Yosh_Gene.40865_gb_GDJR01023552.1_g.40865_m.40865_	eg_yoshida_448	#N/A	1	M	0.896	0	M	0.863	0	M	0.946	1	1	11	1	10	1	1	1	0	0
EG_transcript_23194	0.282529	TRINITY_DN91491_c0_g1_TRINITY_DN91491_c0_g1_i1_g.46385_m.46385_	eg_neill_74	Egra_Yosh_Gene.27327_gb_GDJR01018332.1_g.27327_m.27327_	eg_yoshida_702	#N/A	1	M	0.983	1	M	0.983	1	M	0.985	3	1	1	1	1	1	0
EG_transcript_19601	0.284781	TRINITY_DN92421_c0_g1_TRINITY_DN92421_c0_g1_i3_g.38862_m.38862_	eg_neill_67	Egra_Yosh_Gene.10294_gb_GDJR01010670.1_g.10294_m.10294_	eg_yoshida_1288	#N/A	1	M	0.823	0	M	0.63	0	M	0.745	1	1	8	1	7	1	1	1	0	0
EG_transcript_34359	0.292569	TRINITY_DN112830_c0_g1_TRINITY_DN112830_c0_g1_i1_g.174207_m.174207_	eg_neill_930	Egra_Yosh_Gene.27200_gb_GDJR01018290.1_g.27200_m.27200_	eg_yoshida_710	#N/A	1	M	0.873	0	M	0.74	0	M	0.582	1	1	16	1	16	1	0	1	0	0
EG_transcript_32383	0.295713	TRINITY_DN91998_c0_g1_TRINITY_DN91998_c0_g1_i1_g.8347_m.8347_	eg_neill_71	Egra_Yosh_Gene.6788_gb_GDJR01008546.1_g.6788_m.6788_	eg_yoshida_189	#N/A	1	M	0.654	0	M	0.844	0	M	0.86	1	1	9	1	9	1	0	1	0	0
EG_transcript_2009	0.295761	TRINITY_DN114624_c0_g1_TRINITY_DN114624_c0_g1_i4_g.160123_m.160123_	eg_neill_853	Egra_Yosh_Gene.165426_gb_GDJR01063840.1_g.165426_m.165426_	eg_yoshida_1013	#N/A	1	M	0.948	0	M	0.607	0	M	0.698	1	1	10	1	11	1	-1	1	0	0
EG_transcript_4731	0.298017	TRINITY_DN110742_c0_g1_TRINITY_DN110742_c0_g1_i2_g.226114_m.226114_	eg_neill_1042	Egra_Yosh_Gene.4714_gb_GDJR01007077.1_g.4714_m.4714_	eg_yoshida_377	#N/A	1	M	0.946	0	M	0.779	0	M	0.584	1	1	29	1	32	1	-3	1	0	0
EG_transcript_39017	0.299435	TRINITY_DN78380_c0_g1_TRINITY_DN78380_c0_g1_i1_g.8737_m.8737_	eg_neill_114	Egra_Yosh_Gene.307611_gb_GDJR01101562.1_g.307611_m.307611_	eg_yoshida_596	#N/A	1	M	0.832	1	M	0.832	1	M	0.832	3	1	1	1	1	1	0
EG_transcript_35867	0.299596	TRINITY_DN71269_c0_g1_TRINITY_DN71269_c0_g1_i1_g.18194_m.18194_	eg_neill_131	Egra_Yosh_Gene.16800_gb_GDJR01013960.1_g.16800_m.16800_	eg_yoshida_1005	#N/A	1	M	0.908	0	M	0.554	0	M	0.511	1	1	9	1	10	1	-1	1	0	0
EG_transcript_11577	0.299611	TRINITY_DN112285_c0_g1_TRINITY_DN112285_c0_g1_i1_g.258418_m.258418_	eg_neill_955	Egra_Yosh_Gene.78002_gb_GDJR01036470.1_g.78002_m.78002_	eg_yoshida_132	#N/A	1	M	0.71	0	M	0.873	0	M	0.855	1	1	13	1	13	1	0	1	0	0
EG_transcript_26207	0.301007	TRINITY_DN81290_c0_g1_TRINITY_DN81290_c0_g1_i1_g.11514_m.11514_	eg_neill_100	Egra_Yosh_Gene.10279_gb_GDJR01010661.1_g.10279_m.10279_	eg_yoshida_1289	#N/A	1	M	0.811	0	M	0.59	0	M	0.612	1	1	13	1	14	1	-1	1	0	0
EG_transcript_28876	0.308059	TRINITY_DN114256_c0_g1_TRINITY_DN114256_c0_g1_i2_g.170302_m.170302_	eg_neill_867	Egra_Yosh_Gene.48013_gb_GDJR01026236.1_g.48013_m.48013_	eg_yoshida_370	#N/A	0	M	0.871	0	M	0.92	0	M	0.96	0	1	12	1	10	1	2
EG_transcript_33323	0.308076	TRINITY_DN209370_c0_g1_TRINITY_DN209370_c0_g1_i1_g.47206_m.47206_	eg_neill_174	Egra_Yosh_Gene.306580_gb_GDJR01100136.1_g.306580_m.306580_	eg_yoshida_618	#N/A	1	M	0.961	0	M	0.919	0	M	0.943	1	1	8	1	8	1	0	1	0	0
EG_transcript_8825	0.308368	TRINITY_DN113079_c0_g1_TRINITY_DN113079_c0_g1_i1_g.235692_m.235692_	eg_neill_918	Egra_Yosh_Gene.185139_gb_GDJR01069711.1_g.185139_m.185139_	eg_yoshida_947	#N/A	1	M	0.943	0	M	0.755	0	M	0.869	1	1	12	1	4	1	8	1	0	0
EG_transcript_15784	0.308685	TRINITY_DN116403_c0_g1_TRINITY_DN116403_c0_g1_i2_g.315859_m.315859_	eg_neill_769	Egra_Yosh_Gene.37890_gb_GDJR01022443.1_g.37890_m.37890_	eg_yoshida_484	#N/A	1	M	0.846	0	M	0.698	0	M	0.721	1	1	9	32	1	0	8	1	0	0
EG_transcript_33024	0.309914	TRINITY_DN98331_c0_g1_TRINITY_DN98331_c0_g1_i1_g.26322_m.26322_	eg_neill_18	Egra_Yosh_Gene.5063_gb_GDJR01007399.1_g.5063_m.5063_	eg_yoshida_351	#N/A	0	M	0.549	0	M	0.707	0	M	0.761	0	1	3	1	3	1	0
EG_transcript_20044	0.312191	TRINITY_DN111496_c0_g1_TRINITY_DN111496_c0_g1_i2_g.209095_m.209095_	eg_neill_1001	Egra_Yosh_Gene.38876_gb_GDJR01022803.1_g.38876_m.38876_	eg_yoshida_473	#N/A	1	M	0.923	0	M	0.934	0	M	0.896	1	1	17	1	16	1	1	1	0	0
EG_transcript_19125	0.313289	TRINITY_DN106380_c0_g1_TRINITY_DN106380_c0_g1_i1_g.338839_m.338839_	eg_neill_1169	Egra_Yosh_Gene.43240_gb_GDJR01024439.1_g.43240_m.43240_	eg_yoshida_415	#N/A	1	M	0.517	0	M	0.469	0	M	0.538	1	1	16	1	7	1	9	1	0	0
EG_transcript_20881	0.314416	TRINITY_DN91579_c0_g1_TRINITY_DN91579_c0_g1_i2_g.10357_m.10357_	eg_neill_73	Egra_Yosh_Gene.59380_gb_GDJR01030023.1_g.59380_m.59380_	eg_yoshida_260	#N/A	1	M	0.909	0	M	0.827	0	M	0.798	1	1	15	1	16	1	-1	1	0	0
EG_transcript_3249	0.317323	TRINITY_DN114181_c0_g1_TRINITY_DN114181_c0_g1_i1_g.144220_m.144220_	eg_neill_874	Egra_Yosh_Gene.106140_gb_GDJR01045858.1_g.106140_m.106140_	eg_yoshida_1277	#N/A	0	M	0.833	0	M	0.717	0	M	0.811	0	1	14	1	12	1	2
EG_transcript_13259	0.318447	TRINITY_DN118974_c0_g5_TRINITY_DN118974_c0_g5_i2_g.54513_m.54513_	eg_neill_641	Egra_Yosh_Gene.116787_gb_GDJR01049152.1_g.116787_m.116787_	eg_yoshida_1226	#N/A	0	M	0.671	0	M	0.869	0	M	0.79	0	1	24	1	24	1	0
EG_transcript_17627	0.320784	TRINITY_DN101145_c0_g1_TRINITY_DN101145_c0_g1_i1_g.159503_m.159503_	eg_neill_1276	Egra_Yosh_Gene.57461_gb_GDJR01029402.1_g.57461_m.57461_	eg_yoshida_278	#N/A	0	M	0.365	0	M	0.878	0	M	0.853	0	1	29	1	31	1	-2
EG_transcript_15990	0.322635	TRINITY_DN121146_c2_g1_TRINITY_DN121146_c2_g1_i1_g.117455_m.117455_	eg_neill_532	Egra_Yosh_Gene.107429_gb_GDJR01046298.1_g.107429_m.107429_	eg_yoshida_1269	#N/A	1	M	0.726	0	M	0.834	0	M	0.786	1	1	15	1	15	1	0	1	0	0
EG_transcript_41022	0.325209	TRINITY_DN106188_c0_g1_TRINITY_DN106188_c0_g1_i2_g.118859_m.118859_	eg_neill_1175	Egra_Yosh_Gene.1734_gb_GDJR01002638.1_g.1734_m.1734_	eg_yoshida_986	#N/A	1	M	0.765	0	M	0.729	0	M	0.862	1	1	11	1	3	1	8	1	0	0
EG_transcript_1548	0.326994	TRINITY_DN123837_c0_g1_TRINITY_DN123837_c0_g1_i1_g.314390_m.314390_	eg_neill_395	Egra_Yosh_Gene.99484_gb_GDJR01043687.1_g.99484_m.99484_	eg_yoshida_4	#N/A	1	M	0.834	0	M	0.471	0	M	0.432	1	1	9	1	10	1	-1	1	0	0
EG_transcript_13468	0.329373	TRINITY_DN114201_c0_g1_TRINITY_DN114201_c0_g1_i1_g.169861_m.169861_	eg_neill_871	Egra_Yosh_Gene.257777_gb_GDJR01088751.1_g.257777_m.257777_	eg_yoshida_755	#N/A	1	M	0.444	0	M	0.459	0	M	0.335	1	1	13	1	4	1	9	1	0	0
EG_transcript_21767	0.331186	TRINITY_DN106307_c0_g1_TRINITY_DN106307_c0_g1_i1_g.338865_m.338865_	eg_neill_1171	Egra_Yosh_Gene.56474_gb_GDJR01029077.1_g.56474_m.56474_	eg_yoshida_291	#N/A	1	M	0.678	1	M	0.678	1	M	0.678	3	1	1	1	1	1	0
EG_transcript_11445	0.331769	TRINITY_DN111737_c0_g1_TRINITY_DN111737_c0_g1_i1_g.346975_m.346975_	eg_neill_986	Egra_Yosh_Gene.88736_gb_GDJR01040171.1_g.88736_m.88736_	eg_yoshida_77	#N/A	1	M	0.821	0	M	0.794	0	M	0.658	1	1	11	1	10	1	1	1	0	0
EG_transcript_12798	0.333314	TRINITY_DN119971_c0_g1_TRINITY_DN119971_c0_g1_i1_g.321794_m.321794_	eg_neill_590	Egra_Yosh_Gene.69709_gb_GDJR01033583.1_g.69709_m.69709_	eg_yoshida_175	#N/A	1	M	0.776	0	M	0.736	0	M	0.527	1	1	16	1	16	1	0	1	0	0
EG_transcript_22412	0.333489	TRINITY_DN104300_c0_g1_TRINITY_DN104300_c0_g1_i1_g.136180_m.136180_	eg_neill_1217	Egra_Yosh_Gene.311044_gb_GDJR01109263.1_g.311044_m.311044_	eg_yoshida_561	#N/A	1	M	0.788	0	M	0.786	0	M	0.877	1	1	9	1	5	1	4	1	0	0
EG_transcript_17688	0.351966	TRINITY_DN98229_c0_g1_TRINITY_DN98229_c0_g1_i1_g.19363_m.19363_	eg_neill_20	Egra_Yosh_Gene.18411_gb_GDJR01014698.1_g.18411_m.18411_	eg_yoshida_950	#N/A	1	M	0.713	1	M	0.713	1	M	0.713	3	1	1	1	1	1	0
EG_transcript_9324	0.353165	TRINITY_DN119580_c0_g1_TRINITY_DN119580_c0_g1_i7_g.183591_m.183591_	eg_neill_609	Egra_Yosh_Gene.128308_gb_GDJR01052667.1_g.128308_m.128308_	eg_yoshida_1181	#N/A	1	M	0.928	1	M	0.928	1	M	0.928	3	1	1	1	1	1	0
EG_transcript_14495	0.356081	TRINITY_DN78749_c0_g3_TRINITY_DN78749_c0_g3_i1_g.23081_m.23081_	eg_neill_111	Egra_Yosh_Gene.76820_gb_GDJR01036108.1_g.76820_m.76820_	eg_yoshida_141	#N/A	1	M	0.929	1	M	0.929	0	M	0.493	2	1	1	1	13	1	-12
EG_transcript_30365	0.356352	TRINITY_DN109652_c0_g1_TRINITY_DN109652_c0_g1_i1_g.102778_m.102778_	eg_neill_1073	Egra_Yosh_Gene.21931_gb_GDJR01016121.1_g.21931_m.21931_	eg_yoshida_849	#N/A	0	M	0.621	0	M	0.518	0	M	0.582	0	1	23	1	22	1	1
EG_transcript_5376	0.357382	TRINITY_DN15722_c0_g2_TRINITY_DN15722_c0_g2_i1_g.12820_m.12820_	eg_neill_191	Egra_Yosh_Gene.306645_gb_GDJR01100222.1_g.306645_m.306645_	eg_yoshida_616	#N/A	1	M	0.913	1	M	0.913	1	M	0.913	3	1	1	1	1	1	0
EG_transcript_12582	0.358536	TRINITY_DN111383_c1_g1_TRINITY_DN111383_c1_g1_i1_g.55376_m.55376_	eg_neill_1010	Egra_Yosh_Gene.155715_gb_GDJR01060915.1_g.155715_m.155715_	eg_yoshida_1059	#N/A	1	M	0.724	0	M	0.412	0	M	0.472	1	1	16	1	9	1	7	1	0	0
EG_transcript_2549	0.358975	TRINITY_DN122668_c0_g1_TRINITY_DN122668_c0_g1_i1_g.57795_m.57795_	eg_neill_457	Egra_Yosh_Gene.104952_gb_GDJR01045550.1_g.104952_m.104952_	eg_yoshida_1280	#N/A	1	M	0.624	0	M	0.849	1	M	0.624	2	1	12	1	1	1	11
EG_transcript_13898	0.360159	TRINITY_DN111637_c0_g1_TRINITY_DN111637_c0_g1_i1_g.279948_m.279948_	eg_neill_992	Egra_Yosh_Gene.81311_gb_GDJR01037603.1_g.81311_m.81311_	eg_yoshida_118	#N/A	1	M	0.391	0	M	0.574	0	M	0.632	1	1	22	1	22	1	0	1	0	0
EG_transcript_8722	0.3673	TRINITY_DN108036_c0_g1_TRINITY_DN108036_c0_g1_i1_g.121289_m.121289_	eg_neill_1125	Egra_Yosh_Gene.25151_gb_GDJR01017502.1_g.25151_m.25151_	eg_yoshida_770	#N/A	1	M	0.681	1	M	0.681	1	M	0.681	3	1	1	1	1	1	0
EG_transcript_4764	0.371133	TRINITY_DN125221_c0_g1_TRINITY_DN125221_c0_g1_i5_g.260863_m.260863_	eg_neill_340	Egra_Yosh_Gene.62763_gb_GDJR01031205.1_g.62763_m.62763_	eg_yoshida_227	#N/A	1	M	0.935	1	M	0.934	0	M	0.627	2	1	1	1	11	1	-10
EG_transcript_18631	0.373282	TRINITY_DN107666_c0_g1_TRINITY_DN107666_c0_g1_i4_g.222089_m.222089_	eg_neill_1142	Egra_Yosh_Gene.68008_gb_GDJR01033028.1_g.68008_m.68008_	eg_yoshida_186	#N/A	1	M	0.929	0	M	0.829	0	M	0.876	1	1	9	1	9	1	0	1	0	0
EG_transcript_5875	0.378489	TRINITY_DN122955_c0_g1_TRINITY_DN122955_c0_g1_i1_g.101118_m.101118_	eg_neill_445	Egra_Yosh_Gene.181019_gb_GDJR01068397.1_g.181019_m.181019_	eg_yoshida_965	#N/A	1	M	0.862	0	M	0.831	0	M	0.843	1	1	11	1	11	1	0	1	0	0
EG_transcript_22493	0.379709	TRINITY_DN107894_c0_g1_TRINITY_DN107894_c0_g1_i1_g.250307_m.250307_	eg_neill_1132	Egra_Yosh_Gene.37976_gb_GDJR01022469.1_g.37976_m.37976_	eg_yoshida_483	#N/A	1	M	0.961	0	M	0.51	0	M	0.497	1	1	13	1	14	1	-1	1	0	0
EG_transcript_3554	0.381387	TRINITY_DN127364_c0_g2_TRINITY_DN127364_c0_g2_i4_g.108227_m.108227_	eg_neill_243	Egra_Yosh_Gene.51189_gb_GDJR01027311.1_g.51189_m.51189_	eg_yoshida_346	#N/A	1	M	0.877	0	M	0.526	0	M	0.508	1	1	7	1	8	1	-1	1	0	0
EG_transcript_10773	0.385211	TRINITY_DN119102_c0_g1_TRINITY_DN119102_c0_g1_i1_g.141298_m.141298_	eg_neill_633	Egra_Yosh_Gene.78728_gb_GDJR01036719.1_g.78728_m.78728_	eg_yoshida_128	#N/A	1	M	0.734	0	M	0.82	0	M	0.731	1	1	7	2	1	0	6	1	0	0
EG_transcript_1151	0.390485	TRINITY_DN101045_c0_g1_TRINITY_DN101045_c0_g1_i2_g.120671_m.120671_	eg_neill_1278	Egra_Yosh_Gene.19380_gb_GDJR01015140.1_g.19380_m.19380_	eg_yoshida_912	#N/A	0	M	0.383	0	M	0.66	0	M	0.703	0	1	11	1	13	1	-2
EG_transcript_24802	0.393408	TRINITY_DN97953_c0_g1_TRINITY_DN97953_c0_g1_i1_g.29237_m.29237_	eg_neill_24	Egra_Yosh_Gene.10433_gb_GDJR01010763.1_g.10433_m.10433_	eg_yoshida_1283	#N/A	1	M	0.447	0	M	0.428	0	M	0.341	1	1	18	1	19	1	-1	1	0	0
EG_transcript_15075	0.397059	TRINITY_DN123981_c1_g1_TRINITY_DN123981_c1_g1_i1_g.244750_m.244750_	eg_neill_390	Egra_Yosh_Gene.230323_gb_GDJR01081603.1_g.230323_m.230323_	eg_yoshida_819	#N/A	1	M	0.89	0	M	0.806	0	M	0.898	1	1	14	1	14	1	0	1	0	0
EG_transcript_27035	0.39962	TRINITY_DN113629_c0_g1_TRINITY_DN113629_c0_g1_i1_g.193006_m.193006_	eg_neill_893	Egra_Yosh_Gene.51082_gb_GDJR01027270.1_g.51082_m.51082_	eg_yoshida_347	#N/A	1	M	0.83	0	M	0.441	0	M	0.88	1	1	7	3	1	0	6	1	0	0
EG_transcript_19952	0.40029	TRINITY_DN90669_c0_g1_TRINITY_DN90669_c0_g1_i1_g.33448_m.33448_	eg_neill_81	Egra_Yosh_Gene.9590_gb_GDJR01010318.1_g.9590_m.9590_	eg_yoshida_32	#N/A	1	M	0.616	0	M	0.933	0	M	0.894	1	1	7	1	9	1	-2	1	0	0
EG_transcript_14515	0.401157	TRINITY_DN117400_c0_g1_TRINITY_DN117400_c0_g1_i1_g.294007_m.294007_	eg_neill_716	Egra_Yosh_Gene.43428_gb_GDJR01024505.1_g.43428_m.43428_	eg_yoshida_412	#N/A	1	M	0.876	0	M	0.315	0	M	0.881	1	1	27	1	9	1	18	1	0	0
EG_transcript_12457	0.404037	TRINITY_DN113445_c0_g1_TRINITY_DN113445_c0_g1_i1_g.62396_m.62396_	eg_neill_906	Egra_Yosh_Gene.26452_gb_GDJR01017994.1_g.26452_m.26452_	eg_yoshida_739	#N/A	0	M	0.793	0	M	0.516	0	M	0.509	0	1	14	1	14	1	0
EG_transcript_31235	0.409002	TRINITY_DN95376_c0_g1_TRINITY_DN95376_c0_g1_i2_g.44479_m.44479_	eg_neill_41	Egra_Yosh_Gene.1517_gb_GDJR01002112.1_g.1517_m.1517_	eg_yoshida_1083	#N/A	1	M	0.618	0	M	0.911	0	M	0.892	1	1	13	1	14	1	-1	1	0	0
EG_transcript_13592	0.410648	TRINITY_DN123298_c1_g1_TRINITY_DN123298_c1_g1_i1_g.71420_m.71420_	eg_neill_422	Egra_Yosh_Gene.50358_gb_GDJR01027026.1_g.50358_m.50358_	eg_yoshida_353	#N/A	1	M	0.533	0	M	0.906	0	M	0.919	1	1	35	1	36	1	-1	1	0	0
EG_transcript_11317	0.417886	TRINITY_DN107441_c0_g1_TRINITY_DN107441_c0_g1_i1_g.237359_m.237359_	eg_neill_1144	Egra_Yosh_Gene.45150_gb_GDJR01025124.1_g.45150_m.45150_	eg_yoshida_401	#N/A	1	M	0.959	0	M	0.947	0	M	0.951	1	1	10	1	10	1	0	1	0	0
EG_transcript_19736	0.418281	TRINITY_DN103145_c0_g1_TRINITY_DN103145_c0_g1_i1_g.114595_m.114595_	eg_neill_1242	Egra_Yosh_Gene.18808_gb_GDJR01014881.1_g.18808_m.18808_	eg_yoshida_935	#N/A	1	M	0.944	0	M	0.824	0	M	0.794	1	1	12	1	13	1	-1	1	0	0
EG_transcript_9967	0.421883	TRINITY_DN120628_c0_g2_TRINITY_DN120628_c0_g2_i2_g.57030_m.57030_	eg_neill_559	Egra_Yosh_Gene.131322_gb_GDJR01053666.1_g.131322_m.131322_	eg_yoshida_1167	#N/A	1	M	0.362	0	M	0.814	0	M	0.794	1	1	24	1	27	1	-3	1	0	0
EG_transcript_28465	0.42469	TRINITY_DN108063_c0_g1_TRINITY_DN108063_c0_g1_i1_g.121537_m.121537_	eg_neill_1124	Egra_Yosh_Gene.306698_gb_GDJR01100315.1_g.306698_m.306698_	eg_yoshida_615	#N/A	1	M	0.855	0	M	0.89	0	M	0.66	1	1	13	1	16	1	-3	1	0	0
EG_transcript_8552	0.4274	TRINITY_DN111730_c0_g1_TRINITY_DN111730_c0_g1_i2_g.346803_m.346803_	eg_neill_987	Egra_Yosh_Gene.135672_gb_GDJR01054884.1_g.135672_m.135672_	eg_yoshida_1148	#N/A	1	M	0.93	1	M	0.93	1	M	0.93	3	1	1	1	1	1	0
EG_transcript_13947	0.428115	TRINITY_DN115840_c0_g1_TRINITY_DN115840_c0_g1_i1_g.251126_m.251126_	eg_neill_788	Egra_Yosh_Gene.109137_gb_GDJR01046796.1_g.109137_m.109137_	eg_yoshida_1262	#N/A	0	M	0.644	0	M	0.931	0	M	0.92	0	1	31	1	32	1	-1
EG_transcript_13280	0.435809	TRINITY_DN134452_c0_g1_TRINITY_DN134452_c0_g1_i1_g.225606_m.225606_	eg_neill_204	Egra_Yosh_Gene.49282_gb_GDJR01026641.1_g.49282_m.49282_	eg_yoshida_360	#N/A	1	M	0.734	0	M	0.803	0	M	0.763	1	1	8	1	8	1	0	1	0	0
EG_transcript_5944	0.436621	TRINITY_DN39109_c0_g1_TRINITY_DN39109_c0_g1_i1_g.26513_m.26513_	eg_neill_158	Egra_Yosh_Gene.73888_gb_GDJR01035091.1_g.73888_m.73888_	eg_yoshida_154	#N/A	1	M	0.906	0	M	0.807	0	M	0.89	1	1	7	1	7	1	0	1	0	0
EG_transcript_28989	0.437581	TRINITY_DN95653_c0_g1_TRINITY_DN95653_c0_g1_i1_g.33159_m.33159_	eg_neill_37	Egra_Yosh_Gene.2684_gb_GDJR01004634.1_g.2684_m.2684_	eg_yoshida_727	#N/A	1	M	0.855	0	M	0.851	0	M	0.795	1	1	12	1	13	1	-1	1	0	0
EG_transcript_4493	0.441484	TRINITY_DN126532_c0_g1_TRINITY_DN126532_c0_g1_i2_g.230361_m.230361_	eg_neill_279	Egra_Yosh_Gene.227408_gb_GDJR01080861.1_g.227408_m.227408_	eg_yoshida_825	#N/A	1	M	0.792	0	M	0.706	0	M	0.77	1	1	19	1	19	1	0	1	0	0
EG_transcript_30290	0.441788	TRINITY_DN98572_c0_g1_TRINITY_DN98572_c0_g1_i1_g.34585_m.34585_	eg_neill_14	Egra_Yosh_Gene.11242_gb_GDJR01011144.1_g.11242_m.11242_	eg_yoshida_1249	#N/A	1	M	0.903	0	M	0.911	0	M	0.889	1	1	14	1	15	1	-1	1	0	0
EG_transcript_14868	0.444053	TRINITY_DN96436_c1_g1_TRINITY_DN96436_c1_g1_i1_g.10224_m.10224_	eg_neill_33	Egra_Yosh_Gene.36500_gb_GDJR01021966.1_g.36500_m.36500_	eg_yoshida_499	#N/A	1	M	0.91	0	M	0.95	0	M	0.894	1	1	15	1	17	1	-2	1	0	0
EG_transcript_17692	0.450022	TRINITY_DN113875_c0_g1_TRINITY_DN113875_c0_g1_i1_g.256549_m.256549_	eg_neill_888	Egra_Yosh_Gene.312072_gb_GDJR01112516.1_g.312072_m.312072_	eg_yoshida_554	#N/A	1	M	0.958	0	M	0.912	0	M	0.903	1	1	9	1	10	1	-1	1	0	0
EG_transcript_3035	0.452554	TRINITY_DN125644_c0_g2_TRINITY_DN125644_c0_g2_i5_g.248017_m.248017_	eg_neill_326	Egra_Yosh_Gene.233855_gb_GDJR01082480.1_g.233855_m.233855_	eg_yoshida_810	#N/A	1	M	0.78	0	M	0.418	0	M	0.512	1	1	11	1	9	1	2	1	0	0
EG_transcript_11866	0.453059	TRINITY_DN123892_c0_g1_TRINITY_DN123892_c0_g1_i2_g.314935_m.314935_	eg_neill_392	Egra_Yosh_Gene.96025_gb_GDJR01042546.1_g.96025_m.96025_	eg_yoshida_28	#N/A	1	M	0.869	1	M	0.869	1	M	0.869	3	1	1	1	1	1	0
EG_transcript_25940	0.45792	TRINITY_DN114889_c0_g1_TRINITY_DN114889_c0_g1_i1_g.358820_m.358820_	eg_neill_844	Egra_Yosh_Gene.33193_gb_GDJR01020679.1_g.33193_m.33193_	eg_yoshida_525	#N/A	0	M	0.733	0	M	0.628	0	M	0.524	0	1	14	1	15	1	-1
EG_transcript_9636	0.459941	TRINITY_DN102174_c0_g2_TRINITY_DN102174_c0_g2_i1_g.170517_m.170517_	eg_neill_1262	Egra_Yosh_Gene.108586_gb_GDJR01046615.1_g.108586_m.108586_	eg_yoshida_1264	#N/A	0	M	0.88	0	M	0.572	0	M	0.577	0	1	22	1	22	1	0
EG_transcript_31942	0.460997	TRINITY_DN114891_c0_g1_TRINITY_DN114891_c0_g1_i3_g.359315_m.359315_	eg_neill_843	Egra_Yosh_Gene.31398_gb_GDJR01019949.1_g.31398_m.31398_	eg_yoshida_551	#N/A	1	M	0.971	1	M	0.971	1	M	0.972	3	1	1	1	1	1	0
EG_transcript_20282	0.461647	TRINITY_DN105840_c0_g1_TRINITY_DN105840_c0_g1_i1_g.164894_m.164894_	eg_neill_1184	Egra_Yosh_Gene.28456_gb_GDJR01018780.1_g.28456_m.28456_	eg_yoshida_674	#N/A	1	M	0.888	0	M	0.952	0	M	0.974	1	1	18	1	17	1	1	1	0	0
EG_transcript_7126	0.467198	TRINITY_DN116145_c0_g1_TRINITY_DN116145_c0_g1_i1_g.318886_m.318886_	eg_neill_780	Egra_Yosh_Gene.25801_gb_GDJR01017745.1_g.25801_m.25801_	eg_yoshida_753	#N/A	1	M	0.913	0	M	0.858	0	M	0.849	1	1	7	1	9	1	-2	1	0	0
EG_transcript_9973	0.471558	TRINITY_DN110411_c0_g1_TRINITY_DN110411_c0_g1_i2_g.338306_m.338306_	eg_neill_1052	Egra_Yosh_Gene.47198_gb_GDJR01025923.1_g.47198_m.47198_	eg_yoshida_376	#N/A	1	M	0.802	0	M	0.822	0	M	0.824	1	1	15	1	14	1	1	1	0	0
EG_transcript_8322	0.473199	TRINITY_DN118217_c0_g1_TRINITY_DN118217_c0_g1_i2_g.259079_m.259079_	eg_neill_678	Egra_Yosh_Gene.86913_gb_GDJR01039514.1_g.86913_m.86913_	eg_yoshida_89	#N/A	1	M	0.877	0	M	0.917	0	M	0.735	1	1	11	1	14	1	-3	1	0	0
EG_transcript_15330	0.475428	TRINITY_DN115705_c0_g1_TRINITY_DN115705_c0_g1_i1_g.161564_m.161564_	eg_neill_800	Egra_Yosh_Gene.11147_gb_GDJR01011095.1_g.11147_m.11147_	eg_yoshida_1254	#N/A	1	M	0.793	0	M	0.89	0	M	0.849	1	1	6	1	8	1	-2	1	0	0
EG_transcript_4455	0.476034	TRINITY_DN119692_c0_g1_TRINITY_DN119692_c0_g1_i4_g.292861_m.292861_	eg_neill_603	Egra_Yosh_Gene.84959_gb_GDJR01038846.1_g.84959_m.84959_	eg_yoshida_98	#N/A	1	M	0.729	0	M	0.487	0	M	0.526	1	1	9	1	9	1	0	1	0	0
EG_transcript_5138	0.488471	TRINITY_DN114500_c0_g1_TRINITY_DN114500_c0_g1_i1_g.140039_m.140039_	eg_neill_858	Egra_Yosh_Gene.84274_gb_GDJR01038606.1_g.84274_m.84274_	eg_yoshida_102	#N/A	1	M	0.767	0	M	0.49	0	M	0.433	1	1	11	1	12	1	-1	1	0	0
EG_transcript_12102	0.494806	TRINITY_DN110883_c0_g1_TRINITY_DN110883_c0_g1_i2_g.206256_m.206256_	eg_neill_1035	Egra_Yosh_Gene.111075_gb_GDJR01047408.1_g.111075_m.111075_	eg_yoshida_1257	#N/A	1	M	0.828	0	M	0.663	0	M	0.78	1	1	11	1	12	1	-1	1	0	0
EG_transcript_17771	0.497201	TRINITY_DN113573_c0_g1_TRINITY_DN113573_c0_g1_i2_g.165554_m.165554_	eg_neill_900	Egra_Yosh_Gene.92518_gb_GDJR01041386.1_g.92518_m.92518_	eg_yoshida_53	#N/A	1	M	0.904	0	M	0.932	0	M	0.953	1	1	8	1	7	1	1	1	0	0
EG_transcript_32956	0.503127	TRINITY_DN21338_c0_g2_TRINITY_DN21338_c0_g2_i1_g.45364_m.45364_	eg_neill_171	Egra_Yosh_Gene.310705_gb_GDJR01108837.1_g.310705_m.310705_	eg_yoshida_580	#N/A	1	M	0.83	0	M	0.901	0	M	0.912	1	1	9	1	9	1	0	1	0	0
EG_transcript_4221	0.505118	TRINITY_DN127047_c0_g1_TRINITY_DN127047_c0_g1_i2_g.211028_m.211028_	eg_neill_259	Egra_Yosh_Gene.5560_gb_GDJR01007778.1_g.5560_m.5560_	eg_yoshida_300	#N/A	1	M	0.919	0	M	0.903	0	M	0.904	1	1	16	1	15	1	1	1	0	0
EG_transcript_5257	0.518619	TRINITY_DN120288_c0_g1_TRINITY_DN120288_c0_g1_i2_g.201508_m.201508_	eg_neill_578	Egra_Yosh_Gene.107495_gb_GDJR01046319.1_g.107495_m.107495_	eg_yoshida_1268	#N/A	1	M	0.665	0	M	0.439	0	M	0.554	1	1	55	1	54	1	1	1	0	0
EG_transcript_22270	0.522876	TRINITY_DN112151_c0_g1_TRINITY_DN112151_c0_g1_i1_g.317010_m.317010_	eg_neill_964	Egra_Yosh_Gene.32234_gb_GDJR01020293.1_g.32234_m.32234_	eg_yoshida_540	#N/A	1	M	0.914	0	M	0.926	0	M	0.96	1	1	10	1	6	1	4	1	0	0
EG_transcript_49190	0.524746	TRINITY_DN51358_c0_g1_TRINITY_DN51358_c0_g1_i1_g.14434_m.14434_	eg_neill_151	Egra_Yosh_Gene.16016_gb_GDJR01013626.1_g.16016_m.16016_	eg_yoshida_1037	#N/A	1	M	0.414	1	M	0.784	1	M	0.784	3	1	9	1	9	1	0
EG_transcript_27273	0.527595	TRINITY_DN118078_c0_g1_TRINITY_DN118078_c0_g1_i1_g.323485_m.323485_	eg_neill_686	Egra_Yosh_Gene.100106_gb_GDJR01043862.1_g.100106_m.100106_	eg_yoshida_1311	#N/A	1	M	0.967	0	M	0.673	0	M	0.67	1	1	10	1	10	1	0	1	0	0
EG_transcript_5935	0.529272	TRINITY_DN122588_c0_g1_TRINITY_DN122588_c0_g1_i1_g.306778_m.306778_	eg_neill_463	Egra_Yosh_Gene.195494_gb_GDJR01072556.1_g.195494_m.195494_	eg_yoshida_910	#N/A	1	M	0.916	1	M	0.921	0	M	0.7	2	1	1	1	10	1	-9
EG_transcript_5451	0.535258	TRINITY_DN123290_c0_g1_TRINITY_DN123290_c0_g1_i1_g.70420_m.70420_	eg_neill_427	Egra_Yosh_Gene.136767_gb_GDJR01055199.1_g.136767_m.136767_	eg_yoshida_1140	#N/A	1	M	0.926	0	M	0.622	0	M	0.667	1	1	10	1	9	1	1	1	0	0
EG_transcript_30166	0.546518	TRINITY_DN104883_c0_g1_TRINITY_DN104883_c0_g1_i2_g.267017_m.267017_	eg_neill_1202	Egra_Yosh_Gene.14556_gb_GDJR01012936.1_g.14556_m.14556_	eg_yoshida_1101	#N/A	1	M	0.749	1	M	0.749	1	M	0.733	3	1	1	1	1	1	0
EG_transcript_14637	0.547517	TRINITY_DN117631_c0_g1_TRINITY_DN117631_c0_g1_i1_g.185381_m.185381_	eg_neill_705	Egra_Yosh_Gene.92981_gb_GDJR01041546.1_g.92981_m.92981_	eg_yoshida_49	#N/A	1	M	0.897	0	M	0.662	0	M	0.909	1	1	16	1	6	1	10	1	0	0
EG_transcript_5934	0.547777	TRINITY_DN116568_c0_g1_TRINITY_DN116568_c0_g1_i2_g.271446_m.271446_	eg_neill_763	Egra_Yosh_Gene.73095_gb_GDJR01034813.1_g.73095_m.73095_	eg_yoshida_158	#N/A	1	M	0.718	1	M	0.718	1	M	0.718	3	1	1	1	1	1	0
EG_transcript_9127	0.557578	TRINITY_DN109821_c0_g1_TRINITY_DN109821_c0_g1_i1_g.210133_m.210133_	eg_neill_1069	Egra_Yosh_Gene.53492_gb_GDJR01028107.1_g.53492_m.53492_	eg_yoshida_323	#N/A	1	M	0.923	0	M	0.914	0	M	0.846	1	1	7	1	10	1	-3	1	0	0
EG_transcript_6820	0.559621	TRINITY_DN118181_c0_g1_TRINITY_DN118181_c0_g1_i1_g.295390_m.295390_	eg_neill_681	Egra_Yosh_Gene.87538_gb_GDJR01039748.1_g.87538_m.87538_	eg_yoshida_85	#N/A	1	M	0.901	0	M	0.686	0	M	0.647	1	1	9	1	10	1	-1	1	0	0
EG_transcript_12637	0.561683	TRINITY_DN109217_c0_g1_TRINITY_DN109217_c0_g1_i1_g.86316_m.86316_	eg_neill_1090	Egra_Yosh_Gene.26311_gb_GDJR01017937.1_g.26311_m.26311_	eg_yoshida_742	#N/A	1	M	0.689	0	M	0.893	0	M	0.869	1	1	8	1	10	1	-2	1	0	0
EG_transcript_4805	0.564012	TRINITY_DN118448_c0_g1_TRINITY_DN118448_c0_g1_i1_g.110510_m.110510_	eg_neill_671	Egra_Yosh_Gene.92963_gb_GDJR01041541.1_g.92963_m.92963_	eg_yoshida_50	#N/A	1	M	0.92	1	M	0.886	0	M	0.795	2	1	1	1	13	1	-12
EG_transcript_20149	0.577196	TRINITY_DN112764_c0_g1_TRINITY_DN112764_c0_g1_i4_g.136807_m.136807_	eg_neill_934	Egra_Yosh_Gene.60512_gb_GDJR01030446.1_g.60512_m.60512_	eg_yoshida_251	#N/A	1	M	0.458	0	M	0.462	0	M	0.381	1	1	12	1	12	1	0	1	0	0
EG_transcript_4177	0.579211	TRINITY_DN115822_c0_g1_TRINITY_DN115822_c0_g1_i9_g.251046_m.251046_	eg_neill_792	Egra_Yosh_Gene.39283_gb_GDJR01022947.1_g.39283_m.39283_	eg_yoshida_468	#N/A	0	M	0.945	0	M	0.915	0	M	0.95	0	1	11	1	10	1	1
EG_transcript_32444	0.580466	TRINITY_DN101983_c0_g1_TRINITY_DN101983_c0_g1_i1_g.265279_m.265279_	eg_neill_1267	Egra_Yosh_Gene.14278_gb_GDJR01012796.1_g.14278_m.14278_	eg_yoshida_1113	#N/A	1	M	0.734	1	M	0.734	0	M	0.96	2	1	1	1	10	1	-9
EG_transcript_24541	0.593194	TRINITY_DN121775_c0_g1_TRINITY_DN121775_c0_g1_i3_g.272215_m.272215_	eg_neill_496	Egra_Yosh_Gene.31596_gb_GDJR01020027.1_g.31596_m.31596_	eg_yoshida_546	#N/A	1	M	0.835	0	M	0.316	0	M	0.333	1	1	13	1	13	1	0	1	0	0
EG_transcript_2698	0.596318	TRINITY_DN126679_c1_g1_TRINITY_DN126679_c1_g1_i2_g.98775_m.98775_	eg_neill_274	Egra_Yosh_Gene.234543_gb_GDJR01082646.1_g.234543_m.234543_	eg_yoshida_806	#N/A	1	M	0.953	0	M	0.828	0	M	0.912	1	1	9	1	8	1	1	1	0	0
EG_transcript_7450	0.601306	TRINITY_DN106737_c0_g1_TRINITY_DN106737_c0_g1_i1_g.193884_m.193884_	eg_neill_1161	Egra_Yosh_Gene.95644_gb_GDJR01042416.1_g.95644_m.95644_	eg_yoshida_35	#N/A	1	M	0.589	1	M	0.528	1	M	0.528	3	1	5	1	5	1	0
EG_transcript_12775	0.604406	TRINITY_DN114862_c0_g1_TRINITY_DN114862_c0_g1_i1_g.359305_m.359305_	eg_neill_846	Egra_Yosh_Gene.6360_gb_GDJR01008234.1_g.6360_m.6360_	eg_yoshida_219	#N/A	1	M	0.817	1	M	0.817	1	M	0.817	3	1	1	1	1	1	0
EG_transcript_8666	0.606782	TRINITY_DN112816_c0_g1_TRINITY_DN112816_c0_g1_i1_g.174183_m.174183_	eg_neill_932	Egra_Yosh_Gene.53174_gb_GDJR01027977.1_g.53174_m.53174_	eg_yoshida_331	#N/A	0	M	0.746	0	M	0.887	0	M	0.855	0	1	13	1	12	1	1
EG_transcript_9328	0.609777	TRINITY_DN110576_c0_g1_TRINITY_DN110576_c0_g1_i1_g.203018_m.203018_	eg_neill_1046	Egra_Yosh_Gene.122300_gb_GDJR01050800.1_g.122300_m.122300_	eg_yoshida_1200	#N/A	1	M	0.429	0	M	0.681	0	M	0.701	1	1	5	1	7	1	-2	1	0	0
EG_transcript_17874	0.611169	TRINITY_DN110560_c0_g2_TRINITY_DN110560_c0_g2_i1_g.202988_m.202988_	eg_neill_1048	Egra_Yosh_Gene.29968_gb_GDJR01019392.1_g.29968_m.29968_	eg_yoshida_639	#N/A	1	M	0.636	1	M	0.633	0	M	0.68	2	1	1	1	12	1	-11
EG_transcript_4390	0.613162	TRINITY_DN124940_c0_g1_TRINITY_DN124940_c0_g1_i1_g.255755_m.255755_	eg_neill_350	Egra_Yosh_Gene.192596_gb_GDJR01071760.1_g.192596_m.192596_	eg_yoshida_918	#N/A	1	M	0.618	1	M	0.636	0	M	0.536	2	1	1	1	8	1	-7
EG_transcript_3524	0.615395	TRINITY_DN123396_c2_g1_TRINITY_DN123396_c2_g1_i1_g.79185_m.79185_	eg_neill_415	Egra_Yosh_Gene.58634_gb_GDJR01029767.1_g.58634_m.58634_	eg_yoshida_267	#N/A	1	M	0.701	0	M	0.843	1	M	0.773	2	1	12	1	1	1	11
EG_transcript_8878	0.61722	TRINITY_DN114826_c0_g1_TRINITY_DN114826_c0_g1_i1_g.359218_m.359218_	eg_neill_849	Egra_Yosh_Gene.71948_gb_GDJR01034377.1_g.71948_m.71948_	eg_yoshida_163	#N/A	1	M	0.696	1	M	0.696	1	M	0.696	3	1	1	1	1	1	0
EG_transcript_2814	0.619108	TRINITY_DN125685_c1_g1_TRINITY_DN125685_c1_g1_i1_g.247450_m.247450_	eg_neill_323	Egra_Yosh_Gene.224410_gb_GDJR01080059.1_g.224410_m.224410_	eg_yoshida_835	#N/A	1	M	0.912	0	M	0.503	0	M	0.407	1	1	10	1	12	1	-2	1	0	0
EG_transcript_5458	0.621085	TRINITY_DN121267_c0_g1_TRINITY_DN121267_c0_g1_i1_g.125263_m.125263_	eg_neill_521	Egra_Yosh_Gene.70391_gb_GDJR01033839.1_g.70391_m.70391_	eg_yoshida_171	#N/A	1	M	0.922	0	M	0.891	0	M	0.781	1	1	9	1	12	1	-3	1	0	0
EG_transcript_3260	0.621419	TRINITY_DN116807_c0_g1_TRINITY_DN116807_c0_g1_i1_g.142969_m.142969_	eg_neill_754	Egra_Yosh_Gene.132844_gb_GDJR01054088.1_g.132844_m.132844_	eg_yoshida_1163	#N/A	0	M	0.774	0	M	0.908	0	M	0.87	0	1	18	1	20	1	-2
EG_transcript_16259	0.626655	TRINITY_DN109591_c0_g1_TRINITY_DN109591_c0_g1_i4_g.138274_m.138274_	eg_neill_1076	Egra_Yosh_Gene.62185_gb_GDJR01031006.1_g.62185_m.62185_	eg_yoshida_233	#N/A	1	M	0.715	0	M	0.64	0	M	0.725	1	1	9	1	11	1	-2	1	0	0
EG_transcript_17163	0.628552	TRINITY_DN77780_c0_g2_TRINITY_DN77780_c0_g2_i1_g.34332_m.34332_	eg_neill_123	Egra_Yosh_Gene.306545_gb_GDJR01100114.1_g.306545_m.306545_	eg_yoshida_622	#N/A	1	M	0.805	0	M	0.876	0	M	0.902	1	1	14	1	17	1	-3	1	0	0
EG_transcript_12885	0.635117	TRINITY_DN85643_c0_g1_TRINITY_DN85643_c0_g1_i2_g.20271_m.20271_	eg_neill_89	Egra_Yosh_Gene.24037_gb_GDJR01017026.1_g.24037_m.24037_	eg_yoshida_791	#N/A	0	M	0.682	0	M	0.902	0	M	0.916	0	1	13	1	14	1	-1
EG_transcript_5157	0.646725	TRINITY_DN112654_c0_g1_TRINITY_DN112654_c0_g1_i1_g.324235_m.324235_	eg_neill_939	Egra_Yosh_Gene.53885_gb_GDJR01028255.1_g.53885_m.53885_	eg_yoshida_317	#N/A	1	M	0.904	1	M	0.916	1	M	0.904	3	1	1	1	1	1	0
EG_transcript_19840	0.651607	TRINITY_DN108594_c0_g1_TRINITY_DN108594_c0_g1_i1_g.308190_m.308190_	eg_neill_1104	Egra_Yosh_Gene.38874_gb_GDJR01022802.1_g.38874_m.38874_	eg_yoshida_474	#N/A	1	M	0.908	0	M	0.66	0	M	0.82	1	1	7	1	7	1	0	1	0	0
EG_transcript_6624	0.665399	TRINITY_DN117277_c0_g1_TRINITY_DN117277_c0_g1_i1_g.153846_m.153846_	eg_neill_723	Egra_Yosh_Gene.72486_gb_GDJR01034558.1_g.72486_m.72486_	eg_yoshida_161	#N/A	1	M	0.74	0	M	0.728	0	M	0.826	1	1	8	1	8	1	0	1	0	0
EG_transcript_31830	0.667308	TRINITY_DN46532_c0_g1_TRINITY_DN46532_c0_g1_i1_g.15926_m.15926_	eg_neill_154	Egra_Yosh_Gene.5282_gb_GDJR01007596.1_g.5282_m.5282_	eg_yoshida_334	#N/A	1	M	0.715	0	M	0.673	0	M	0.715	1	1	11	1	10	1	1	1	0	0
EG_transcript_8223	0.685696	TRINITY_DN123880_c0_g1_TRINITY_DN123880_c0_g1_i1_g.314756_m.314756_	eg_neill_393	Egra_Yosh_Gene.158831_gb_GDJR01062005.1_g.158831_m.158831_	eg_yoshida_1044	#N/A	1	M	0.804	0	M	0.511	0	M	0.495	1	1	11	1	12	1	-1	1	0	0
EG_transcript_5838	0.690843	TRINITY_DN110262_c0_g1_TRINITY_DN110262_c0_g1_i2_g.194160_m.194160_	eg_neill_1061	Egra_Yosh_Gene.61472_gb_GDJR01030745.1_g.61472_m.61472_	eg_yoshida_239	#N/A	1	M	0.64	0	M	0.922	0	M	0.859	1	1	12	1	11	1	1	1	0	0
EG_transcript_15615	0.69962	TRINITY_DN109887_c0_g1_TRINITY_DN109887_c0_g1_i1_g.209918_m.209918_	eg_neill_1068	Egra_Yosh_Gene.43277_gb_GDJR01024453.1_g.43277_m.43277_	eg_yoshida_413	#N/A	0	M	0.619	0	M	0.813	0	M	0.731	0	1	17	1	18	1	-1
EG_transcript_7178	0.70264	TRINITY_DN106498_c0_g1_TRINITY_DN106498_c0_g1_i1_g.53417_m.53417_	eg_neill_1167	Egra_Yosh_Gene.310708_gb_GDJR01108839.1_g.310708_m.310708_	eg_yoshida_579	#N/A	1	M	0.836	1	M	0.836	1	M	0.836	3	1	1	1	1	1	0
EG_transcript_14985	0.705758	TRINITY_DN107868_c0_g1_TRINITY_DN107868_c0_g1_i1_g.250126_m.250126_	eg_neill_1133	Egra_Yosh_Gene.34100_gb_GDJR01021045.1_g.34100_m.34100_	eg_yoshida_517	#N/A	1	M	0.676	0	M	0.841	0	M	0.844	1	1	13	1	13	1	0	1	0	0
EG_transcript_17140	0.706388	TRINITY_DN113588_c0_g1_TRINITY_DN113588_c0_g1_i1_g.165697_m.165697_	eg_neill_898	Egra_Yosh_Gene.130776_gb_GDJR01053520.1_g.130776_m.130776_	eg_yoshida_1168	#N/A	1	M	0.876	0	M	0.807	0	M	0.77	1	1	6	1	7	1	-1	1	0	0
EG_transcript_15810	0.708454	TRINITY_DN115047_c0_g1_TRINITY_DN115047_c0_g1_i2_g.351599_m.351599_	eg_neill_834	Egra_Yosh_Gene.26589_gb_GDJR01018053.1_g.26589_m.26589_	eg_yoshida_733	#N/A	1	M	0.859	0	M	0.916	0	M	0.585	1	1	16	1	19	1	-3	1	0	0
EG_transcript_15419	0.712225	TRINITY_DN114050_c0_g1_TRINITY_DN114050_c0_g1_i1_g.276068_m.276068_	eg_neill_879	Egra_Yosh_Gene.6592_gb_GDJR01008412.1_g.6592_m.6592_	eg_yoshida_200	#N/A	0	M	0.907	0	M	0.771	0	M	0.767	0	1	9	1	9	1	0
EG_transcript_16842	0.712387	TRINITY_DN109738_c0_g1_TRINITY_DN109738_c0_g1_i1_g.138797_m.138797_	eg_neill_1071	Egra_Yosh_Gene.24383_gb_GDJR01017169.1_g.24383_m.24383_	eg_yoshida_779	#N/A	1	M	0.52	0	M	0.316	0	M	0.584	1	1	9	1	9	1	0	1	0	0
EG_transcript_7621	0.713125	TRINITY_DN117235_c0_g1_TRINITY_DN117235_c0_g1_i2_g.154102_m.154102_	eg_neill_727	Egra_Yosh_Gene.307121_gb_GDJR01100851.1_g.307121_m.307121_	eg_yoshida_607	#N/A	1	M	0.519	0	M	0.813	0	M	0.819	1	1	10	1	11	1	-1	1	0	0
EG_transcript_5227	0.714515	TRINITY_DN117451_c0_g1_TRINITY_DN117451_c0_g1_i1_g.293490_m.293490_	eg_neill_715	Egra_Yosh_Gene.91638_gb_GDJR01041106.1_g.91638_m.91638_	eg_yoshida_61	#N/A	0	M	0.608	0	M	0.961	0	M	0.944	0	1	12	1	12	1	0
EG_transcript_3632	0.716217	TRINITY_DN122456_c0_g1_TRINITY_DN122456_c0_g1_i3_g.155630_m.155630_	eg_neill_469	Egra_Yosh_Gene.216811_gb_GDJR01078080.1_g.216811_m.216811_	eg_yoshida_853	#N/A	1	M	0.539	1	M	0.539	1	M	0.539	3	1	1	1	1	1	0
EG_transcript_15033	0.718655	TRINITY_DN118491_c0_g1_TRINITY_DN118491_c0_g1_i1_g.111603_m.111603_	eg_neill_670	Egra_Yosh_Gene.49752_gb_GDJR01026797.1_g.49752_m.49752_	eg_yoshida_356	#N/A	1	M	0.2	0	M	0.565	0	M	0.92	1	1	22	1	11	1	11	1	0	0
EG_transcript_6933	0.724717	TRINITY_DN125366_c2_g1_TRINITY_DN125366_c2_g1_i2_g.345315_m.345315_	eg_neill_335	Egra_Yosh_Gene.43768_gb_GDJR01024623.1_g.43768_m.43768_	eg_yoshida_409	#N/A	1	M	0.958	0	M	0.853	0	M	0.795	1	1	14	1	15	1	-1	1	0	0
EG_transcript_34989	0.732544	TRINITY_DN92884_c0_g1_TRINITY_DN92884_c0_g1_i1_g.8052_m.8052_	eg_neill_65	Egra_Yosh_Gene.306946_gb_GDJR01100656.1_g.306946_m.306946_	eg_yoshida_611	#N/A	0	M	0.895	0	M	0.947	0	M	0.916	0	1	4	1	4	1	0
EG_transcript_29857	0.743369	TRINITY_DN94955_c0_g1_TRINITY_DN94955_c0_g1_i1_g.44162_m.44162_	eg_neill_47	Egra_Yosh_Gene.11829_gb_GDJR01011405.1_g.11829_m.11829_	eg_yoshida_1216	#N/A	1	M	0.715	1	M	0.7	0	M	0.865	2	1	2	1	8	1	-6
EG_transcript_12970	0.78707	TRINITY_DN117295_c0_g1_TRINITY_DN117295_c0_g1_i3_g.154413_m.154413_	eg_neill_721	Egra_Yosh_Gene.81244_gb_GDJR01037577.1_g.81244_m.81244_	eg_yoshida_119	#N/A	1	M	0.868	0	M	0.841	0	M	0.82	1	1	9	1	9	1	0	1	0	0
EG_transcript_19995	0.802286	TRINITY_DN110296_c0_g1_TRINITY_DN110296_c0_g1_i1_g.194372_m.194372_	eg_neill_1059	Egra_Yosh_Gene.63682_gb_GDJR01031511.1_g.63682_m.63682_	eg_yoshida_217	#N/A	1	M	0.951	0	M	0.952	0	M	0.957	1	1	10	1	3	1	7	1	0	0
EG_transcript_14638	0.80561	TRINITY_DN127794_c0_g1_TRINITY_DN127794_c0_g1_i1_g.170782_m.170782_	eg_neill_222	Egra_Yosh_Gene.43032_gb_GDJR01024345.1_g.43032_m.43032_	eg_yoshida_420	#N/A	1	M	0.907	0	M	0.807	0	M	0.733	1	1	19	1	20	1	-1	1	0	0
EG_transcript_11134	0.810251	TRINITY_DN113550_c0_g1_TRINITY_DN113550_c0_g1_i1_g.165191_m.165191_	eg_neill_901	Egra_Yosh_Gene.140270_gb_GDJR01056319.1_g.140270_m.140270_	eg_yoshida_1122	#N/A	1	M	0.841	0	M	0.623	0	M	0.866	1	1	6	2	1	0	5	1	0	0
EG_transcript_15398	0.827898	TRINITY_DN114828_c0_g1_TRINITY_DN114828_c0_g1_i1_g.359320_m.359320_	eg_neill_848	Egra_Yosh_Gene.28875_gb_GDJR01018953.1_g.28875_m.28875_	eg_yoshida_667	#N/A	1	M	0.88	0	M	0.752	0	M	0.749	1	1	29	1	29	1	0	1	0	0
EG_transcript_14167	0.831697	TRINITY_DN123242_c1_g1_TRINITY_DN123242_c1_g1_i1_g.71457_m.71457_	eg_neill_431	Egra_Yosh_Gene.122243_gb_GDJR01050784.1_g.122243_m.122243_	eg_yoshida_1201	#N/A	1	M	0.552	0	M	0.55	0	M	0.754	1	1	6	1	7	1	-1	1	0	0
EG_transcript_23935	0.849027	TRINITY_DN78111_c0_g1_TRINITY_DN78111_c0_g1_i1_g.25795_m.25795_	eg_neill_118	Egra_Yosh_Gene.37670_gb_GDJR01022366.1_g.37670_m.37670_	eg_yoshida_487	#N/A	1	M	0.96	0	M	0.865	0	M	0.843	1	1	6	1	7	1	-1	1	0	0
EG_transcript_15411	0.85032	TRINITY_DN114250_c0_g1_TRINITY_DN114250_c0_g1_i5_g.169761_m.169761_	eg_neill_868	Egra_Yosh_Gene.156334_gb_GDJR01061116.1_g.156334_m.156334_	eg_yoshida_1056	#N/A	1	M	0.921	1	M	0.92	1	M	0.912	3	1	1	1	1	1	0
EG_transcript_13213	0.858829	TRINITY_DN117796_c0_g1_TRINITY_DN117796_c0_g1_i4_g.76325_m.76325_	eg_neill_701	Egra_Yosh_Gene.130391_gb_GDJR01053346.1_g.130391_m.130391_	eg_yoshida_1171	#N/A	1	M	0.938	0	M	0.761	0	M	0.874	1	1	7	1	6	1	1	1	0	0
EG_transcript_3467	0.868617	TRINITY_DN119530_c0_g1_TRINITY_DN119530_c0_g1_i4_g.183716_m.183716_	eg_neill_611	Egra_Yosh_Gene.106995_gb_GDJR01046133.1_g.106995_m.106995_	eg_yoshida_1272	#N/A	1	M	0.39	1	M	0.39	0	M	0.878	2	1	1	1	11	1	-10
EG_transcript_5580	0.908702	TRINITY_DN122474_c0_g1_TRINITY_DN122474_c0_g1_i1_g.156397_m.156397_	eg_neill_467	Egra_Yosh_Gene.154140_gb_GDJR01060420.1_g.154140_m.154140_	eg_yoshida_1068	#N/A	1	M	0.942	1	M	0.942	1	M	0.942	3	1	1	1	1	1	0
EG_transcript_15007	0.926131	TRINITY_DN116843_c0_g1_TRINITY_DN116843_c0_g1_i2_g.142560_m.142560_	eg_neill_749	Egra_Yosh_Gene.42821_gb_GDJR01024261.1_g.42821_m.42821_	eg_yoshida_423	#N/A	1	M	0.473	0	M	0.942	0	M	0.76	1	1	17	1	10	1	7	1	0	0
EG_transcript_25116	0.955021	TRINITY_DN99569_c0_g1_TRINITY_DN99569_c0_g1_i1_g.11983_m.11983_	eg_neill_3	Egra_Yosh_Gene.26937_gb_GDJR01018183.1_g.26937_m.26937_	eg_yoshida_719	#N/A	1	M	0.979	0	M	0.783	0	M	0.886	1	1	12	1	11	1	1	1	0	0
EG_transcript_10864	0.963538	TRINITY_DN117584_c0_g1_TRINITY_DN117584_c0_g1_i5_g.328528_m.328528_	eg_neill_708	Egra_Yosh_Gene.93571_gb_GDJR01041737.1_g.93571_m.93571_	eg_yoshida_47	#N/A	1	M	0.603	0	M	0.889	1	M	0.637	2	1	11	1	1	1	10
EG_transcript_10588	0.970323	TRINITY_DN115828_c0_g1_TRINITY_DN115828_c0_g1_i9_g.251114_m.251114_	eg_neill_789	Egra_Yosh_Gene.54459_gb_GDJR01028440.1_g.54459_m.54459_	eg_yoshida_311	#N/A	1	M	0.434	0	M	0.304	0	M	0.24	1	1	11	1	10	1	1	1	0	0
EG_transcript_14713	1.00866	TRINITY_DN117466_c0_g1_TRINITY_DN117466_c0_g1_i5_g.293280_m.293280_	eg_neill_714	Egra_Yosh_Gene.104483_gb_GDJR01045395.1_g.104483_m.104483_	eg_yoshida_1282	no signal	1	M	0.677	0	M	0.507	0	M	0.466	1	1	13	1	15	1	-2	1	0	0
EG_transcript_6696	1.11833	TRINITY_DN111959_c0_g1_TRINITY_DN111959_c0_g1_i1_g.337918_m.337918_	eg_neill_973	Egra_Yosh_Gene.35203_gb_GDJR01021464.1_g.35203_m.35203_	eg_yoshida_507	no signal	1	M	0.607	1	M	0.607	1	M	0.594	3	1	1	1	1	1	0
EG_transcript_16761	1.21393	TRINITY_DN103345_c0_g1_TRINITY_DN103345_c0_g1_i1_g.266450_m.266450_	eg_neill_1237	Egra_Yosh_Gene.25012_gb_GDJR01017451.1_g.25012_m.25012_	eg_yoshida_772	SP	1	M	0.796	0	M	0.878	0	M	0.91	1	1	14	1	15	1	-1	1	0	0
EG_transcript_1044	1.82936	TRINITY_DN127216_c0_g1_TRINITY_DN127216_c0_g1_i2_g.146689_m.146689_	eg_neill_246	Egra_Yosh_Gene.165850_gb_GDJR01063934.1_g.165850_m.165850_	eg_yoshida_1012	no signal	1	M	0.489	0	M	0.649	0	M	0.433	1	1	11	1	10	1	1	1	0	0
EG_transcript_3691	2.82214	TRINITY_DN171969_c0_g1_TRINITY_DN171969_c0_g1_i1_g.63096_m.63096_	eg_neill_186	Egra_Yosh_Gene.188000_gb_GDJR01070463.1_g.188000_m.188000_	eg_yoshida_936	SP	1	M	0.778	1	M	0.778	1	M	0.766	3	1	1	1	1	1	0
EG_transcript_7257	4.89125	TRINITY_DN122979_c0_g1_TRINITY_DN122979_c0_g1_i2_g.102364_m.102364_	eg_neill_443	Egra_Yosh_Gene.135967_gb_GDJR01054971.1_g.135967_m.135967_	eg_yoshida_1145	SPTP	1	M	0.427	0	M	0.838	0	M	0.86	1	1	9	1	9	1	0	1	0	0
EG_transcript_14260	5.97763	TRINITY_DN117560_c0_g2_TRINITY_DN117560_c0_g2_i1_g.327943_m.327943_	eg_neill_712	Egra_Yosh_Gene.42226_gb_GDJR01024033.1_g.42226_m.42226_	eg_yoshida_433	#N/A	1	M	0.579	1	M	0.616	1	M	0.616	3	1	1	1	1	1	0
EG_transcript_899	23.1529	TRINITY_DN99343_c0_g2_TRINITY_DN99343_c0_g2_i1_g.35864_m.35864_	eg_neill_7	Egra_Yosh_Gene.9039_gb_GDJR01009994.1_g.9039_m.9039_	eg_yoshida_66	no signal	1	M	0.488	1	M	0.488	1	M	0.488	3	1	1	1	1	1	0
EG_transcript_14654	106.215	TRINITY_DN121743_c0_g1_TRINITY_DN121743_c0_g1_i1_g.273187_m.273187_	eg_neill_498	Egra_Yosh_Gene.176364_gb_GDJR01067035.1_g.176364_m.176364_	eg_yoshida_978	#N/A	0	M	0.498	0	M	0.559	0	M	0.424	0	1	12	1	14	1	-2
EG_transcript_15503	0	TRINITY_DN108069_c0_g1_TRINITY_DN108069_c0_g1_i3_g.121235_m.121235_	eg_neill_1123	Egra_Yosh_Gene.19869_gb_GDJR01015289.1_g.19869_m.19869_	eg_yoshida_905	#N/A	0	_	0.058	0	M	0.306	0	M	0.306	0	1	9	1	9	1	0
EG_transcript_7040	0	TRINITY_DN110990_c0_g1_TRINITY_DN110990_c0_g1_i1_g.185879_m.185879_	eg_neill_1028	Egra_Yosh_Gene.65988_gb_GDJR01032326.1_g.65988_m.65988_	eg_yoshida_199	#N/A	0	_	0.186	0	M	0.692	0	M	0.619	0	1	19	1	17	1	2
EG_transcript_6675	0	TRINITY_DN119092_c0_g1_TRINITY_DN119092_c0_g1_i1_g.77141_m.77141_	eg_neill_634	Egra_Yosh_Gene.117342_gb_GDJR01049306.1_g.117342_m.117342_	eg_yoshida_1223	#N/A	0	_	0.084	0	M	0.615	0	M	0.638	0	1	27	1	28	1	-1
EG_transcript_14715	0	TRINITY_DN120296_c0_g1_TRINITY_DN120296_c0_g1_i1_g.201552_m.201552_	eg_neill_577	Egra_Yosh_Gene.91923_gb_GDJR01041190.1_g.91923_m.91923_	eg_yoshida_59	#N/A	0	_	0.482	0	M	0.681	0	M	0.681	0	1	32	1	33	1	-1
EG_transcript_722	0	TRINITY_DN127558_c1_g1_TRINITY_DN127558_c1_g1_i1_g.135441_m.135441_	eg_neill_234	Egra_Yosh_Gene.170216_gb_GDJR01065254.1_g.170216_m.170216_	eg_yoshida_996	#N/A	0	_	0.318	0	M	0.744	0	M	0.927	0	1	35	1	37	1	-2
EG_transcript_14298	0	TRINITY_DN111534_c0_g1_TRINITY_DN111534_c0_g1_i1_g.252225_m.252225_	eg_neill_996	Egra_Yosh_Gene.174951_gb_GDJR01066626.1_g.174951_m.174951_	eg_yoshida_981	#N/A	0	_	0.294	0	M	0.572	0	M	0.675	0	1	38	1	40	1	-2
EG_transcript_12779	0	TRINITY_DN105992_c0_g1_TRINITY_DN105992_c0_g1_i1_g.183286_m.183286_	eg_neill_1180	Egra_Yosh_Gene.29446_gb_GDJR01019186.1_g.29446_m.29446_	eg_yoshida_652	#N/A	0	_	0.128	0	M	0.809	0	M	0.815	0	1	40	1	42	1	-2
EG_transcript_22690	0	TRINITY_DN111199_c0_g1_TRINITY_DN111199_c0_g1_i2_g.337177_m.337177_	eg_neill_1019	Egra_Yosh_Gene.46820_gb_GDJR01025773.1_g.46820_m.46820_	eg_yoshida_380	#N/A	1	_	0.232	0	M	0.34	0	M	0.274	1	1	8	1	9	1	-1	1	0	0
EG_transcript_5000	0	TRINITY_DN119304_c0_g1_TRINITY_DN119304_c0_g1_i1_g.253279_m.253279_	eg_neill_623	Egra_Yosh_Gene.102301_gb_GDJR01044616.1_g.102301_m.102301_	eg_yoshida_1295	#N/A	1	_	0.155	0	M	0.49	0	M	0.441	1	1	8	1	9	1	-1	1	0	0
EG_transcript_20304	0	TRINITY_DN104476_c0_g1_TRINITY_DN104476_c0_g1_i1_g.297389_m.297389_	eg_neill_1211	Egra_Yosh_Gene.45429_gb_GDJR01025245.1_g.45429_m.45429_	eg_yoshida_396	#N/A	1	_	0.065	0	M	0.679	0	M	0.608	1	1	10	1	11	1	-1	1	0	0
EG_transcript_16187	0	TRINITY_DN118009_c5_g3_TRINITY_DN118009_c5_g3_i1_g.323650_m.323650_	eg_neill_690	Egra_Yosh_Gene.26894_gb_GDJR01018166.1_g.26894_m.26894_	eg_yoshida_723	#N/A	1	_	0.022	0	M	0.527	0	M	0.668	1	1	14	1	16	1	-2	1	0	0
EG_transcript_2847	0	TRINITY_DN126748_c0_g2_TRINITY_DN126748_c0_g2_i1_g.287903_m.287903_	eg_neill_271	Egra_Yosh_Gene.40079_gb_GDJR01023235.1_g.40079_m.40079_	eg_yoshida_459	#N/A	1	_	0.28	0	M	0.474	0	M	0.468	1	1	15	1	14	1	1	1	0	0
EG_transcript_5202	0	TRINITY_DN116318_c0_g1_TRINITY_DN116318_c0_g1_i1_g.329610_m.329610_	eg_neill_774	Egra_Yosh_Gene.43621_gb_GDJR01024577.1_g.43621_m.43621_	eg_yoshida_411	#N/A	1	_	0.367	0	M	0.774	0	M	0.753	1	1	16	1	13	1	3	1	0	0
EG_transcript_4097	0	TRINITY_DN123436_c0_g1_TRINITY_DN123436_c0_g1_i4_g.61851_m.61851_	eg_neill_413	Egra_Yosh_Gene.162506_gb_GDJR01063031.1_g.162506_m.162506_	eg_yoshida_1033	#N/A	1	_	0.173	0	M	0.328	0	M	0.543	1	1	17	1	18	1	-1	1	0	0
EG_transcript_25524	0	TRINITY_DN111855_c0_g1_TRINITY_DN111855_c0_g1_i1_g.331397_m.331397_	eg_neill_978	Egra_Yosh_Gene.310440_gb_GDJR01108639.1_g.310440_m.310440_	eg_yoshida_587	#N/A	1	_	0.094	0	M	0.561	0	M	0.777	1	1	25	1	24	1	1	1	0	0
EG_transcript_21350	0	TRINITY_DN115042_c0_g1_TRINITY_DN115042_c0_g1_i1_g.351983_m.351983_	eg_neill_835	Egra_Yosh_Gene.42073_gb_GDJR01023981.1_g.42073_m.42073_	eg_yoshida_435	#N/A	0	_	0.32	1	M	0.835	1	M	0.846	2	1	24	1	24	1	0
EG_transcript_14138	0	TRINITY_DN114880_c0_g6_TRINITY_DN114880_c0_g6_i1_g.358509_m.358509_	eg_neill_845	Egra_Yosh_Gene.68842_gb_GDJR01033301.1_g.68842_m.68842_	eg_yoshida_183	#N/A	1	_	0.096	1	M	0.919	1	M	0.919	3	1	26	1	26	1	0
EG_transcript_15247	0.0239323	TRINITY_DN122886_c0_g1_TRINITY_DN122886_c0_g1_i1_g.283528_m.283528_	eg_neill_448	Egra_Yosh_Gene.77901_gb_GDJR01036440.1_g.77901_m.77901_	eg_yoshida_137	#N/A	1	_	0.224	0	M	0.704	0	M	0.456	1	1	10	1	12	1	-2	1	0	0
EG_transcript_23042	0.100981	TRINITY_DN119192_c0_g1_TRINITY_DN119192_c0_g1_i2_g.142388_m.142388_	eg_neill_625	Egra_Yosh_Gene.32977_gb_GDJR01020583.1_g.32977_m.32977_	eg_yoshida_529	#N/A	0	_	0.189	0	M	0.708	0	M	0.784	0	1	21	1	18	1	3
EG_transcript_12750	0.123373	TRINITY_DN113240_c0_g1_TRINITY_DN113240_c0_g1_i1_g.177249_m.177249_	eg_neill_916	Egra_Yosh_Gene.75167_gb_GDJR01035548.1_g.75167_m.75167_	eg_yoshida_148	#N/A	0	_	0.498	0	M	0.596	0	M	0.522	0	1	25	1	19	1	6
EG_transcript_13057	0.130114	TRINITY_DN101504_c0_g1_TRINITY_DN101504_c0_g1_i1_g.219504_m.219504_	eg_neill_1273	Egra_Yosh_Gene.20156_gb_GDJR01015407.1_g.20156_m.20156_	eg_yoshida_894	#N/A	0	_	0.338	1	M	0.723	1	M	0.723	2	10	1	10	1	1	0
EG_transcript_38691	0.151	TRINITY_DN101563_c0_g1_TRINITY_DN101563_c0_g1_i1_g.219521_m.219521_	eg_neill_1271	Egra_Yosh_Gene.33669_gb_GDJR01020869.1_g.33669_m.33669_	eg_yoshida_522	#N/A	1	_	0.451	1	M	0.822	1	M	0.822	3	7	1	7	1	1	0
EG_transcript_10100	0.171876	TRINITY_DN110944_c0_g1_TRINITY_DN110944_c0_g1_i1_g.186260_m.186260_	eg_neill_1031	Egra_Yosh_Gene.49387_gb_GDJR01026676.1_g.49387_m.49387_	eg_yoshida_359	#N/A	0	_	0.097	0	M	0.691	0	M	0.78	0	1	32	1	31	1	1
EG_transcript_9616	0.179228	TRINITY_DN113011_c0_g1_TRINITY_DN113011_c0_g1_i1_g.235347_m.235347_	eg_neill_920	Egra_Yosh_Gene.21026_gb_GDJR01015761.1_g.21026_m.21026_	eg_yoshida_867	#N/A	0	_	0.094	0	M	0.613	0	M	0.524	0	1	34	1	35	1	-1
EG_transcript_12101	0.195725	TRINITY_DN126281_c0_g1_TRINITY_DN126281_c0_g1_i3_g.341900_m.341900_	eg_neill_289	Egra_Yosh_Gene.209531_gb_GDJR01076081.1_g.209531_m.209531_	eg_yoshida_868	#N/A	0	_	0.09	0	M	0.923	0	M	0.911	0	1	37	1	39	1	-2
EG_transcript_9899	0.198788	TRINITY_DN115309_c0_g1_TRINITY_DN115309_c0_g1_i1_g.336645_m.336645_	eg_neill_821	Egra_Yosh_Gene.123790_gb_GDJR01051258.1_g.123790_m.123790_	eg_yoshida_1196	#N/A	0	_	0.099	0	M	0.388	0	M	0.505	0	1	28	1	27	1	1
EG_transcript_2347	0.207999	TRINITY_DN123402_c0_g1_TRINITY_DN123402_c0_g1_i7_g.60620_m.60620_	eg_neill_414	Egra_Yosh_Gene.114643_gb_GDJR01048524.1_g.114643_m.114643_	eg_yoshida_1235	#N/A	0	_	0.378	0	M	0.585	0	M	0.618	0	1	53	1	54	1	-1
EG_transcript_8358	0.216275	TRINITY_DN152979_c0_g1_TRINITY_DN152979_c0_g1_i1_g.95575_m.95575_	eg_neill_197	Egra_Yosh_Gene.310741_gb_GDJR01108858.1_g.310741_m.310741_	eg_yoshida_574	#N/A	1	_	0.361	0	M	0.595	0	M	0.478	1	1	11	1	10	1	1	1	0	0
EG_transcript_14092	0.242372	TRINITY_DN109005_c0_g1_TRINITY_DN109005_c0_g1_i2_g.291375_m.291375_	eg_neill_1094	Egra_Yosh_Gene.32152_gb_GDJR01020257.1_g.32152_m.32152_	eg_yoshida_542	#N/A	0	_	0.528	0	M	0.499	0	M	0.909	0	1	33	1	26	1	7
EG_transcript_7582	0.255821	TRINITY_DN114592_c0_g1_TRINITY_DN114592_c0_g1_i1_g.140565_m.140565_	eg_neill_855	Egra_Yosh_Gene.16958_gb_GDJR01014029.1_g.16958_m.16958_	eg_yoshida_1000	#N/A	1	_	0.148	0	M	0.661	0	M	0.64	1	1	57	1	57	1	0	1	0	0
EG_transcript_7542	0.256222	TRINITY_DN52361_c0_g1_TRINITY_DN52361_c0_g1_i1_g.28623_m.28623_	eg_neill_150	Egra_Yosh_Gene.19896_gb_GDJR01015305.1_g.19896_m.19896_	eg_yoshida_903	#N/A	1	_	0.127	0	M	0.734	0	M	0.454	1	1	40	1	41	1	-1	1	0	0
EG_transcript_5732	0.25955	TRINITY_DN96720_c0_g1_TRINITY_DN96720_c0_g1_i1_g.14009_m.14009_	eg_neill_31	Egra_Yosh_Gene.178749_gb_GDJR01067741.1_g.178749_m.178749_	eg_yoshida_968	#N/A	0	_	0.31	0	M	0.741	0	M	0.767	0	1	45	1	45	1	0
EG_transcript_17348	0.260466	TRINITY_DN93900_c0_g1_TRINITY_DN93900_c0_g1_i1_g.5623_m.5623_	eg_neill_57	Egra_Yosh_Gene.36464_gb_GDJR01021947.1_g.36464_m.36464_	eg_yoshida_501	#N/A	1	_	0.132	0	M	0.687	0	M	0.864	1	1	23	1	18	1	5	1	0	0
EG_transcript_8349	0.262125	TRINITY_DN119033_c0_g1_TRINITY_DN119033_c0_g1_i1_g.77354_m.77354_	eg_neill_638	Egra_Yosh_Gene.186858_gb_GDJR01070146.1_g.186858_m.186858_	eg_yoshida_941	#N/A	0	_	0.315	0	M	0.705	0	M	0.938	0	1	39	1	38	1	1
EG_transcript_18209	0.276717	TRINITY_DN119380_c0_g1_TRINITY_DN119380_c0_g1_i3_g.254034_m.254034_	eg_neill_621	Egra_Yosh_Gene.58593_gb_GDJR01029758.1_g.58593_m.58593_	eg_yoshida_268	#N/A	1	_	0.19	0	M	0.933	0	M	0.913	1	1	27	1	26	1	1	1	0	0
EG_transcript_729	0.290155	TRINITY_DN121001_c0_g1_TRINITY_DN121001_c0_g1_i1_g.349924_m.349924_	eg_neill_540	Egra_Yosh_Gene.90408_gb_GDJR01040701.1_g.90408_m.90408_	eg_yoshida_64	#N/A	0	_	0.116	1	M	0.622	0	M	0.739	1	1	31	1	33	1	-2	0	1	0
EG_transcript_6875	0.306247	TRINITY_DN122611_c1_g2_TRINITY_DN122611_c1_g2_i8_g.58151_m.58151_	eg_neill_462	Egra_Yosh_Gene.176510_gb_GDJR01067090.1_g.176510_m.176510_	eg_yoshida_976	#N/A	1	_	0.263	0	M	0.508	0	M	0.599	1	1	34	1	33	1	1	1	0	0
EG_transcript_12467	0.322621	TRINITY_DN124037_c0_g1_TRINITY_DN124037_c0_g1_i1_g.66936_m.66936_	eg_neill_387	Egra_Yosh_Gene.161954_gb_GDJR01062855.1_g.161954_m.161954_	eg_yoshida_1034	#N/A	0	_	0.28	0	M	0.969	0	M	0.939	0	1	38	1	40	1	-2
EG_transcript_21237	0.351011	TRINITY_DN118686_c0_g1_TRINITY_DN118686_c0_g1_i2_g.187467_m.187467_	eg_neill_655	Egra_Yosh_Gene.32387_gb_GDJR01020357.1_g.32387_m.32387_	eg_yoshida_535	#N/A	0	_	0.623	0	M	0.685	0	M	0.77	0	1	23	1	25	1	-2
EG_transcript_13250	0.369698	TRINITY_DN117093_c0_g1_TRINITY_DN117093_c0_g1_i2_g.111982_m.111982_	eg_neill_734	Egra_Yosh_Gene.61111_gb_GDJR01030632.1_g.61111_m.61111_	eg_yoshida_243	#N/A	1	_	0.47	0	M	0.526	0	M	0.436	1	1	9	1	10	1	-1	1	0	0
EG_transcript_15919	0.377192	TRINITY_DN94509_c0_g2_TRINITY_DN94509_c0_g2_i1_g.45780_m.45780_	eg_neill_50	Egra_Yosh_Gene.39190_gb_GDJR01022913.1_g.39190_m.39190_	eg_yoshida_469	#N/A	0	_	0.343	0	M	0.452	0	M	0.507	0	1	26	1	25	1	1
EG_transcript_9064	0.390286	TRINITY_DN103847_c0_g1_TRINITY_DN103847_c0_g1_i1_g.210438_m.210438_	eg_neill_1223	Egra_Yosh_Gene.41616_gb_GDJR01023826.1_g.41616_m.41616_	eg_yoshida_441	#N/A	1	_	0.301	0	M	0.798	0	M	0.906	1	1	38	1	37	1	1	1	0	0
EG_transcript_724	0.413887	TRINITY_DN111330_c0_g1_TRINITY_DN111330_c0_g1_i3_g.55092_m.55092_	eg_neill_1013	Egra_Yosh_Gene.97661_gb_GDJR01043098.1_g.97661_m.97661_	eg_yoshida_15	#N/A	1	_	0.157	0	M	0.542	1	M	0.618	2	1	63	1	55	1	8
EG_transcript_29519	0.517424	TRINITY_DN107742_c0_g1_TRINITY_DN107742_c0_g1_i1_g.70153_m.70153_	eg_neill_1138	Egra_Yosh_Gene.16493_gb_GDJR01013843.1_g.16493_m.16493_	eg_yoshida_1018	#N/A	1	_	0.424	0	M	0.849	0	M	0.789	1	1	15	1	16	1	-1	1	0	0
EG_transcript_7444	0.533252	TRINITY_DN117945_c0_g1_TRINITY_DN117945_c0_g1_i1_g.286209_m.286209_	eg_neill_694	Egra_Yosh_Gene.46768_gb_GDJR01025751.1_g.46768_m.46768_	eg_yoshida_382	#N/A	0	_	0.197	0	M	0.857	1	M	0.915	1	1	28	1	13	1	15	0	0	1
EG_transcript_7788	0.56524	TRINITY_DN114271_c0_g1_TRINITY_DN114271_c0_g1_i1_g.169836_m.169836_	eg_neill_865	Egra_Yosh_Gene.52397_gb_GDJR01027706.1_g.52397_m.52397_	eg_yoshida_341	#N/A	0	_	0.224	0	M	0.791	0	M	0.822	0	1	15	1	14	1	1
EG_transcript_12972	0.625238	TRINITY_DN105865_c0_g1_TRINITY_DN105865_c0_g1_i2_g.164809_m.164809_	eg_neill_1182	Egra_Yosh_Gene.51478_gb_GDJR01027404.1_g.51478_m.51478_	eg_yoshida_344	#N/A	1	_	0.246	1	M	0.332	1	M	0.447	3	1	2	1	2	1	0
EG_transcript_21243	0.646046	TRINITY_DN108504_c0_g1_TRINITY_DN108504_c0_g1_i1_g.308300_m.308300_	eg_neill_1107	Egra_Yosh_Gene.27058_gb_GDJR01018231.1_g.27058_m.27058_	eg_yoshida_714	#N/A	1	_	0.518	0	M	0.91	0	M	0.914	1	1	17	1	17	1	0	1	0	0
EG_transcript_1859	0.647631	TRINITY_DN125368_c0_g1_TRINITY_DN125368_c0_g1_i2_g.343984_m.343984_	eg_neill_334	Egra_Yosh_Gene.270275_gb_GDJR01091730.1_g.270275_m.270275_	eg_yoshida_716	#N/A	1	_	0.093	0	M	0.588	0	M	0.675	1	1	15	1	16	1	-1	1	0	0
EG_transcript_10940	0.662757	TRINITY_DN103483_c0_g1_TRINITY_DN103483_c0_g1_i2_g.313197_m.313197_	eg_neill_1232	Egra_Yosh_Gene.117572_gb_GDJR01049371.1_g.117572_m.117572_	eg_yoshida_1219	#N/A	1	_	0.148	0	M	0.564	0	M	0.821	1	1	29	1	23	1	6	1	0	0
EG_transcript_26213	0.670871	TRINITY_DN109268_c3_g1_TRINITY_DN109268_c3_g1_i1_g.86448_m.86448_	eg_neill_1087	Egra_Yosh_Gene.61896_gb_GDJR01030885.1_g.61896_m.61896_	eg_yoshida_235	#N/A	1	_	0.277	0	M	0.55	0	M	0.557	1	1	10	1	12	1	-2	1	0	0
EG_transcript_20265	0.682058	TRINITY_DN103956_c0_g1_TRINITY_DN103956_c0_g1_i1_g.141061_m.141061_	eg_neill_1222	Egra_Yosh_Gene.52437_gb_GDJR01027721.1_g.52437_m.52437_	eg_yoshida_338	#N/A	1	_	0.098	0	M	0.537	0	M	0.589	1	1	15	1	14	1	1	1	0	0
EG_transcript_44308	0.695816	TRINITY_DN24275_c0_g1_TRINITY_DN24275_c0_g1_i1_g.12657_m.12657_	eg_neill_165	Egra_Yosh_Gene.306519_gb_GDJR01100093.1_g.306519_m.306519_	eg_yoshida_625	#N/A	1	_	0.166	0	M	0.544	0	M	0.535	1	1	10	1	3	1	7	1	0	0
EG_transcript_3042	0.740471	TRINITY_DN120942_c1_g1_TRINITY_DN120942_c1_g1_i1_g.178153_m.178153_	eg_neill_544	Egra_Yosh_Gene.165244_gb_GDJR01063793.1_g.165244_m.165244_	eg_yoshida_1017	#N/A	1	_	0.288	0	M	0.767	0	M	0.708	1	1	16	1	17	1	-1	1	0	0
EG_transcript_12671	0.75447	TRINITY_DN109600_c0_g1_TRINITY_DN109600_c0_g1_i1_g.102667_m.102667_	eg_neill_1075	Egra_Yosh_Gene.61439_gb_GDJR01030735.1_g.61439_m.61439_	eg_yoshida_241	#N/A	1	_	0.113	0	M	0.421	0	M	0.691	1	1	24	1	23	1	1	1	0	0
EG_transcript_14428	0.772672	TRINITY_DN101699_c0_g1_TRINITY_DN101699_c0_g1_i1_g.334742_m.334742_	eg_neill_1268	Egra_Yosh_Gene.19077_gb_GDJR01015001.1_g.19077_m.19077_	eg_yoshida_925	#N/A	1	_	0.204	0	M	0.529	0	M	0.31	1	1	14	1	15	1	-1	1	0	0
EG_transcript_20811	0.812465	TRINITY_DN120732_c2_g1_TRINITY_DN120732_c2_g1_i2_g.297079_m.297079_	eg_neill_550	Egra_Yosh_Gene.121935_gb_GDJR01050697.1_g.121935_m.121935_	eg_yoshida_1202	#N/A	0	_	0.16	1	M	0.42	1	M	0.427	2	1	29	1	29	1	0
EG_transcript_8471	0.852103	TRINITY_DN111806_c0_g1_TRINITY_DN111806_c0_g1_i1_g.331166_m.331166_	eg_neill_983	Egra_Yosh_Gene.49755_gb_GDJR01026798.1_g.49755_m.49755_	eg_yoshida_355	#N/A	0	_	0.353	0	M	0.721	0	M	0.951	0	1	23	1	15	1	8
EG_transcript_7920	0.853494	TRINITY_DN114520_c0_g1_TRINITY_DN114520_c0_g1_i2_g.140392_m.140392_	eg_neill_857	Egra_Yosh_Gene.97057_gb_GDJR01042915.1_g.97057_m.97057_	eg_yoshida_22	#N/A	1	_	0.132	0	M	0.435	0	M	0.6	1	1	18	1	20	1	-2	1	0	0
EG_transcript_2966	0.928634	TRINITY_DN125494_c0_g1_TRINITY_DN125494_c0_g1_i1_g.312479_m.312479_	eg_neill_329	Egra_Yosh_Gene.190802_gb_GDJR01071262.1_g.190802_m.190802_	eg_yoshida_924	#N/A	1	_	0.309	0	M	0.363	0	M	0.385	1	1	5	1	7	1	-2	1	0	0
EG_transcript_4713	1.18243	TRINITY_DN118027_c0_g1_TRINITY_DN118027_c0_g1_i1_g.323517_m.323517_	eg_neill_688	Egra_Yosh_Gene.162766_gb_GDJR01063102.1_g.162766_m.162766_	eg_yoshida_1029	no signal	1	_	0.155	0	M	0.848	1	M	0.95	2	1	32	1	22	1	10
EG_transcript_10463	4.04285	TRINITY_DN110199_c0_g1_TRINITY_DN110199_c0_g1_i1_g.348928_m.348928_	eg_neill_1062	Egra_Yosh_Gene.51076_gb_GDJR01027268.1_g.51076_m.51076_	eg_yoshida_348	#N/A	0	_	0.276	1	M	0.455	1	M	0.455	2	1	5	1	5	1	0
EG_transcript_3119	6.42715	TRINITY_DN115891_c2_g1_TRINITY_DN115891_c2_g1_i4_g.251867_m.251867_	eg_neill_787	Egra_Yosh_Gene.272760_gb_GDJR01092288.1_g.272760_m.272760_	eg_yoshida_705	SP	0	_	0.354	0	M	0.265	0	M	0.363	0	1	15	1	15	1	0
EG_transcript_891	122.63	TRINITY_DN124947_c1_g1_TRINITY_DN124947_c1_g1_i2_g.255349_m.255349_	eg_neill_349	Egra_Yosh_Gene.242391_gb_GDJR01084767.1_g.242391_m.242391_	eg_yoshida_783	TP	0	_	0.097	1	M	0.501	1	M	0.644	2	1	33	1	32	1	1
EG_transcript_7642	0	TRINITY_DN119451_c0_g1_TRINITY_DN119451_c0_g1_i1_g.128054_m.128054_	eg_neill_616	Egra_Yosh_Gene.157756_gb_GDJR01061646.1_g.157756_m.157756_	eg_yoshida_1049	#N/A	0	C	0.484	0	M	0.817	0	M	0.842	0	1	26	1	25	1	1
EG_transcript_18416	0	TRINITY_DN119940_c4_g4_TRINITY_DN119940_c4_g4_i3_g.322696_m.322696_	eg_neill_591	Egra_Yosh_Gene.18390_gb_GDJR01014686.1_g.18390_m.18390_	eg_yoshida_951	#N/A	1	C	0.045	0	M	0.587	0	M	0.667	1	1	10	1	11	1	-1	1	0	0
EG_transcript_15590	0	TRINITY_DN120818_c1_g1_TRINITY_DN120818_c1_g1_i5_g.94549_m.94549_	eg_neill_546	Egra_Yosh_Gene.148056_gb_GDJR01058682.1_g.148056_m.148056_	eg_yoshida_1093	#N/A	1	C	0.127	0	M	0.662	0	M	0.777	1	1	22	1	24	1	-2	1	0	0
EG_transcript_3404	0	TRINITY_DN126727_c0_g1_TRINITY_DN126727_c0_g1_i1_g.287324_m.287324_	eg_neill_272	Egra_Yosh_Gene.255686_gb_GDJR01088163.1_g.255686_m.255686_	eg_yoshida_760	#N/A	1	C	0.239	0	M	0.479	0	M	0.668	1	1	34	1	35	1	-1	1	0	0
EG_transcript_30060	0.109008	TRINITY_DN112194_c0_g1_TRINITY_DN112194_c0_g1_i1_g.316887_m.316887_	eg_neill_960	Egra_Yosh_Gene.20859_gb_GDJR01015690.1_g.20859_m.20859_	eg_yoshida_873	#N/A	1	C	0.622	0	M	0.748	0	M	0.663	1	1	7	1	8	1	-1	1	0	0
EG_transcript_4023	0.23335	TRINITY_DN126308_c0_g1_TRINITY_DN126308_c0_g1_i2_g.242830_m.242830_	eg_neill_288	Egra_Yosh_Gene.130365_gb_GDJR01053330.1_g.130365_m.130365_	eg_yoshida_1172	#N/A	0	C	0.267	0	M	0.856	0	M	0.885	0	1	27	1	28	1	-1
EG_transcript_6763	0.255811	TRINITY_DN102611_c0_g1_TRINITY_DN102611_c0_g1_i1_g.199299_m.199299_	eg_neill_1255	Egra_Yosh_Gene.191664_gb_GDJR01071478.1_g.191664_m.191664_	eg_yoshida_923	#N/A	0	C	0.444	0	M	0.727	0	M	0.57	0	1	30	1	29	1	1
EG_transcript_14556	0.658875	TRINITY_DN87764_c0_g1_TRINITY_DN87764_c0_g1_i1_g.27541_m.27541_	eg_neill_86	Egra_Yosh_Gene.57713_gb_GDJR01029503.1_g.57713_m.57713_	eg_yoshida_274	#N/A	1	C	0.088	0	M	0.773	0	M	0.924	1	1	24	1	21	1	3	1	0	0
EG_transcript_9991	22.8239	TRINITY_DN126107_c1_g2_TRINITY_DN126107_c1_g2_i2_g.282626_m.282626_	eg_neill_299	Egra_Yosh_Gene.100459_gb_GDJR01043963.1_g.100459_m.100459_	eg_yoshida_1309	SPTP	1	C	0.125	0	M	0.396	0	M	0.288	1	1	20	1	14	1	6	1	0	0
EG_transcript_7541	0	TRINITY_DN118017_c0_g1_TRINITY_DN118017_c0_g1_i1_g.323981_m.323981_	eg_neill_689	Egra_Yosh_Gene.65260_gb_GDJR01032046.1_g.65260_m.65260_	eg_yoshida_205	#N/A	0	S	0.111	0	M	0.707	0	M	0.77	0	1	18	1	9	1	9
EG_transcript_8068	0	TRINITY_DN124687_c0_g1_TRINITY_DN124687_c0_g1_i1_g.326187_m.326187_	eg_neill_358	Egra_Yosh_Gene.167203_gb_GDJR01064384.1_g.167203_m.167203_	eg_yoshida_1008	#N/A	0	S	0.194	0	M	0.62	0	M	0.823	0	1	19	1	20	1	-1
EG_transcript_9803	0	TRINITY_DN106305_c0_g1_TRINITY_DN106305_c0_g1_i1_g.338645_m.338645_	eg_neill_1172	Egra_Yosh_Gene.15479_gb_GDJR01013362.1_g.15479_m.15479_	eg_yoshida_1064	#N/A	0	S	0.483	0	M	0.875	0	M	0.75	0	1	24	1	23	1	1
EG_transcript_4149	0	TRINITY_DN110746_c0_g1_TRINITY_DN110746_c0_g1_i1_g.226266_m.226266_	eg_neill_1040	Egra_Yosh_Gene.64946_gb_GDJR01031926.1_g.64946_m.64946_	eg_yoshida_208	#N/A	1	S	0.545	0	M	0.462	0	M	0.542	1	1	14	1	15	1	-1	1	0	0
EG_transcript_7211	0	TRINITY_DN94548_c0_g1_TRINITY_DN94548_c0_g1_i1_g.45657_m.45657_	eg_neill_49	Egra_Yosh_Gene.114067_gb_GDJR01048324.1_g.114067_m.114067_	eg_yoshida_1242	#N/A	1	S	0.144	0	M	0.945	0	M	0.952	1	1	22	1	24	1	-2	1	0	0
EG_transcript_1947	0	TRINITY_DN124792_c3_g1_TRINITY_DN124792_c3_g1_i8_g.298321_m.298321_	eg_neill_355	Egra_Yosh_Gene.231279_gb_GDJR01081835.1_g.231279_m.231279_	eg_yoshida_816	#N/A	1	S	0.233	0	M	0.912	0	M	0.938	1	1	29	1	23	1	6	1	0	0
EG_transcript_5512	0.12881	TRINITY_DN123834_c0_g1_TRINITY_DN123834_c0_g1_i4_g.314506_m.314506_	eg_neill_396	Egra_Yosh_Gene.140128_gb_GDJR01056281.1_g.140128_m.140128_	eg_yoshida_1124	#N/A	1	S	0.305	0	M	0.846	0	M	0.788	1	1	13	1	13	1	0	1	0	0
EG_transcript_3267	0.157851	TRINITY_DN121573_c0_g1_TRINITY_DN121573_c0_g1_i2_g.52129_m.52129_	eg_neill_508	Egra_Yosh_Gene.120621_gb_GDJR01050306.1_g.120621_m.120621_	eg_yoshida_1208	#N/A	0	S	0.211	0	M	0.702	0	M	0.637	0	1	18	1	19	1	-1
EG_transcript_15698	0.159416	TRINITY_DN112899_c0_g2_TRINITY_DN112899_c0_g2_i1_g.174295_m.174295_	eg_neill_927	Egra_Yosh_Gene.42154_gb_GDJR01024007.1_g.42154_m.42154_	eg_yoshida_434	#N/A	1	S	0.07	0	M	0.445	0	M	0.586	1	1	26	1	26	1	0	1	0	0
EG_transcript_3873	0.371761	TRINITY_DN112879_c0_g1_TRINITY_DN112879_c0_g1_i1_g.174382_m.174382_	eg_neill_928	Egra_Yosh_Gene.39940_gb_GDJR01023190.1_g.39940_m.39940_	eg_yoshida_462	#N/A	1	S	0.13	1	M	0.956	0	M	0.933	2	1	24	1	30	1	-6
EG_transcript_8554	0.445325	TRINITY_DN118345_c0_g1_TRINITY_DN118345_c0_g1_i1_g.198081_m.198081_	eg_neill_674	Egra_Yosh_Gene.53477_gb_GDJR01028103.1_g.53477_m.53477_	eg_yoshida_325	#N/A	1	S	0.565	0	M	0.826	0	M	0.782	1	1	18	1	18	1	0	1	0	0
EG_transcript_1168	0.503925	TRINITY_DN126346_c0_g1_TRINITY_DN126346_c0_g1_i2_g.241920_m.241920_	eg_neill_286	Egra_Yosh_Gene.288788_gb_GDJR01095980.1_g.288788_m.288788_	eg_yoshida_666	#N/A	1	S	0.239	0	M	0.853	0	M	0.853	1	1	26	1	26	1	0	1	0	0
EG_transcript_4466	0.596261	TRINITY_DN110569_c0_g1_TRINITY_DN110569_c0_g1_i1_g.203224_m.203224_	eg_neill_1047	Egra_Yosh_Gene.54481_gb_GDJR01028446.1_g.54481_m.54481_	eg_yoshida_309	#N/A	1	S	0.271	0	M	0.595	0	M	0.77	1	1	9	1	9	1	0	1	0	0
EG_transcript_5994	0.655618	TRINITY_DN125470_c1_g1_TRINITY_DN125470_c1_g1_i6_g.312463_m.312463_	eg_neill_330	Egra_Yosh_Gene.127096_gb_GDJR01052319.1_g.127096_m.127096_	eg_yoshida_1186	#N/A	1	S	0.271	0	M	0.53	0	M	0.608	1	1	14	1	15	1	-1	1	0	0
EG_transcript_6781	0.708008	TRINITY_DN126867_c1_g1_TRINITY_DN126867_c1_g1_i1_g.158751_m.158751_	eg_neill_264	Egra_Yosh_Gene.101094_gb_GDJR01044187.1_g.101094_m.101094_	eg_yoshida_1302	#N/A	1	S	0.437	0	M	0.602	0	M	0.62	1	1	49	1	50	1	-1	1	0	0
EG_transcript_13606	0.810999	TRINITY_DN122311_c0_g4_TRINITY_DN122311_c0_g4_i1_g.92440_m.92440_	eg_neill_473	Egra_Yosh_Gene.145103_gb_GDJR01057856.1_g.145103_m.145103_	eg_yoshida_1104	#N/A	1	S	0.03	0	M	0.51	0	M	0.654	1	1	17	1	18	1	-1	1	0	0
EG_transcript_18084	0.932476	TRINITY_DN101323_c0_g1_TRINITY_DN101323_c0_g1_i1_g.288952_m.288952_	eg_neill_1274	Egra_Yosh_Gene.45246_gb_GDJR01025160.1_g.45246_m.45246_	eg_yoshida_400	#N/A	1	S	0.115	0	M	0.754	0	M	0.693	1	1	23	1	24	1	-1	1	0	0
EG_transcript_7523	1.29071	TRINITY_DN115827_c0_g1_TRINITY_DN115827_c0_g1_i1_g.251733_m.251733_	eg_neill_790	Egra_Yosh_Gene.83218_gb_GDJR01038252.1_g.83218_m.83218_	eg_yoshida_107	SP	1	S	0.283	0	M	0.79	1	M	0.929	2	1	28	1	20	1	8
EG_transcript_3060	2.05191	TRINITY_DN115906_c0_g1_TRINITY_DN115906_c0_g1_i1_g.307291_m.307291_	eg_neill_786	Egra_Yosh_Gene.49047_gb_GDJR01026551.1_g.49047_m.49047_	eg_yoshida_365	SP	1	S	0.166	0	M	0.711	0	M	0.711	1	1	23	1	23	1	0	1	0	0
EG_transcript_10194	15.7724	TRINITY_DN119390_c0_g1_TRINITY_DN119390_c0_g1_i1_g.253163_m.253163_	eg_neill_618	Egra_Yosh_Gene.96438_gb_GDJR01042679.1_g.96438_m.96438_	eg_yoshida_26	no signal	1	S	0.045	0	M	0.829	0	M	0.854	1	1	17	1	17	1	0	1	0	0
EG_transcript_3514	78.5893	TRINITY_DN120675_c0_g1_TRINITY_DN120675_c0_g1_i1_g.56141_m.56141_	eg_neill_555	Egra_Yosh_Gene.117482_gb_GDJR01049352.1_g.117482_m.117482_	eg_yoshida_1220	#N/A	1	S	0.022	0	M	0.447	0	M	0.287	1	1	53	1	56	1	-3	1	0	0
EG_transcript_22899	0	TRINITY_DN193289_c0_g1_TRINITY_DN193289_c0_g1_i1_g.55570_m.55570_	eg_neill_179	Egra_Yosh_Gene.10926_gb_GDJR01010993.1_g.10926_m.10926_	eg_yoshida_1261	#N/A	1	M	0.629	0	_	0.153	0	M	0.35	1	1	9	1	8	1	1	1	0	0
EG_transcript_29106	0	TRINITY_DN112015_c0_g1_TRINITY_DN112015_c0_g1_i3_g.284543_m.284543_	eg_neill_971	Egra_Yosh_Gene.45380_gb_GDJR01025222.1_g.45380_m.45380_	eg_yoshida_397	#N/A	1	M	0.722	0	_	0.464	0	M	0.461	1	1	11	1	12	1	-1	1	0	0
EG_transcript_13555	0	TRINITY_DN118898_c0_g1_TRINITY_DN118898_c0_g1_i4_g.241245_m.241245_	eg_neill_644	Egra_Yosh_Gene.67443_gb_GDJR01032827.1_g.67443_m.67443_	eg_yoshida_193	#N/A	1	M	0.935	0	_	0.204	0	M	0.683	1	1	35	1	7	1	28	1	0	0
EG_transcript_25226	0.220096	TRINITY_DN95188_c0_g1_TRINITY_DN95188_c0_g1_i1_g.24449_m.24449_	eg_neill_44	Egra_Yosh_Gene.18982_gb_GDJR01014956.1_g.18982_m.18982_	eg_yoshida_927	#N/A	1	M	0.923	0	_	0.288	0	M	0.414	1	1	13	1	12	1	1	1	0	0
EG_transcript_30995	0.36928	TRINITY_DN134306_c0_g1_TRINITY_DN134306_c0_g1_i1_g.166849_m.166849_	eg_neill_205	Egra_Yosh_Gene.14707_gb_GDJR01013012.1_g.14707_m.14707_	eg_yoshida_1095	#N/A	1	M	0.818	0	_	0.502	0	M	0.488	1	1	7	1	9	1	-2	1	0	0
EG_transcript_13997	0.530706	TRINITY_DN61049_c0_g1_TRINITY_DN61049_c0_g1_i1_g.28267_m.28267_	eg_neill_136	Egra_Yosh_Gene.306555_gb_GDJR01100121.1_g.306555_m.306555_	eg_yoshida_620	#N/A	0	M	0.708	0	_	0.048	1	M	0.644	1	1	20	1	3	1	17	0	0	1
EG_transcript_18307	0.538458	TRINITY_DN83710_c0_g2_TRINITY_DN83710_c0_g2_i1_g.15355_m.15355_	eg_neill_93	Egra_Yosh_Gene.39305_gb_GDJR01022954.1_g.39305_m.39305_	eg_yoshida_467	#N/A	1	M	0.67	0	_	0.314	0	M	0.558	1	1	12	1	11	1	1	1	0	0
EG_transcript_8875	0.648497	TRINITY_DN114771_c0_g1_TRINITY_DN114771_c0_g1_i1_g.264650_m.264650_	eg_neill_850	Egra_Yosh_Gene.66535_gb_GDJR01032511.1_g.66535_m.66535_	eg_yoshida_197	#N/A	1	M	0.858	0	_	0.341	0	M	0.4	1	1	20	1	20	1	0	1	0	0
EG_transcript_13855	0.680073	TRINITY_DN110900_c0_g1_TRINITY_DN110900_c0_g1_i1_g.186321_m.186321_	eg_neill_1034	Egra_Yosh_Gene.11213_gb_GDJR01011131.1_g.11213_m.11213_	eg_yoshida_1252	#N/A	1	M	0.41	0	_	0.161	0	M	0.244	1	1	8	1	8	1	0	1	0	0
EG_transcript_6348	0.78401	TRINITY_DN119520_c0_g1_TRINITY_DN119520_c0_g1_i1_g.183386_m.183386_	eg_neill_612	Egra_Yosh_Gene.158566_gb_GDJR01061924.1_g.158566_m.158566_	eg_yoshida_1045	#N/A	1	M	0.644	0	_	0.194	1	M	0.586	2	1	11	1	1	1	10
EG_transcript_5683	0.957115	TRINITY_DN123862_c1_g1_TRINITY_DN123862_c1_g1_i4_g.314550_m.314550_	eg_neill_394	Egra_Yosh_Gene.129173_gb_GDJR01052963.1_g.129173_m.129173_	eg_yoshida_1177	#N/A	1	M	0.938	0	_	0.337	0	M	0.958	1	32	1	1	7	0	-6	1	0	0
EG_transcript_11764	1.14506	TRINITY_DN117095_c0_g1_TRINITY_DN117095_c0_g1_i1_g.112697_m.112697_	eg_neill_733	Egra_Yosh_Gene.7154_gb_GDJR01008791.1_g.7154_m.7154_	eg_yoshida_166	no signal	1	M	0.699	1	_	0.45	1	M	0.463	3	1	1	1	1	1	0
EG_transcript_31729	0	TRINITY_DN120957_c0_g1_TRINITY_DN120957_c0_g1_i1_g.179593_m.179593_	eg_neill_542	Egra_Yosh_Gene.22479_gb_GDJR01016377.1_g.22479_m.22479_	eg_yoshida_834	#N/A	0	_	0.232	0	_	0.342	0	M	0.725	0	1	15	1	16	1	-1
EG_transcript_14916	0	TRINITY_DN126628_c0_g1_TRINITY_DN126628_c0_g1_i4_g.99564_m.99564_	eg_neill_275	Egra_Yosh_Gene.206360_gb_GDJR01075425.1_g.206360_m.206360_	eg_yoshida_879	#N/A	1	_	0.203	0	_	0.194	0	M	0.527	1	23	1	1	9	0	-8	1	0	0
EG_transcript_14453	0	TRINITY_DN123054_c0_g6_TRINITY_DN123054_c0_g6_i5_g.122306_m.122306_	eg_neill_437	Egra_Yosh_Gene.67788_gb_GDJR01032938.1_g.67788_m.67788_	eg_yoshida_191	#N/A	1	_	0.083	0	_	0.047	0	M	0.53	1	8	1	1	16	0	-15	1	0	0
EG_transcript_7369	0	TRINITY_DN102575_c0_g1_TRINITY_DN102575_c0_g1_i1_g.182936_m.182936_	eg_neill_1256	Egra_Yosh_Gene.44580_gb_GDJR01024923.1_g.44580_m.44580_	eg_yoshida_406	#N/A	1	_	0.648	0	_	0.546	0	M	0.575	1	1	10	1	10	1	0	1	0	0
EG_transcript_24648	0	TRINITY_DN112410_c0_g1_TRINITY_DN112410_c0_g1_i1_g.137122_m.137122_	eg_neill_950	Egra_Yosh_Gene.74738_gb_GDJR01035385.1_g.74738_m.74738_	eg_yoshida_151	#N/A	1	_	0.254	1	_	0.254	0	M	0.69	2	1	1	1	16	1	-15
EG_transcript_12184	0.0908388	TRINITY_DN123738_c0_g1_TRINITY_DN123738_c0_g1_i3_g.262491_m.262491_	eg_neill_402	Egra_Yosh_Gene.236716_gb_GDJR01083239.1_g.236716_m.236716_	eg_yoshida_801	#N/A	1	_	0.251	0	_	0.112	0	M	0.537	1	1	12	1	17	1	-5	1	0	0
EG_transcript_8786	0.150201	TRINITY_DN123251_c1_g1_TRINITY_DN123251_c1_g1_i1_g.70399_m.70399_	eg_neill_429	Egra_Yosh_Gene.146344_gb_GDJR01058224.1_g.146344_m.146344_	eg_yoshida_1099	#N/A	0	_	0.301	0	_	0.13	0	M	0.353	0	1	11	1	3	1	8
EG_transcript_20340	0.253137	TRINITY_DN112068_c0_g1_TRINITY_DN112068_c0_g1_i1_g.284621_m.284621_	eg_neill_968	Egra_Yosh_Gene.41659_gb_GDJR01023837.1_g.41659_m.41659_	eg_yoshida_440	#N/A	1	_	0.332	0	_	0.311	0	M	0.505	1	1	17	1	16	1	1	1	0	0
EG_transcript_33390	0.347717	TRINITY_DN100215_c0_g1_TRINITY_DN100215_c0_g1_i1_g.125681_m.125681_	eg_neill_1292	Egra_Yosh_Gene.6663_gb_GDJR01008466.1_g.6663_m.6663_	eg_yoshida_196	#N/A	1	_	0.277	0	_	0.37	0	M	0.542	1	1	8	1	9	1	-1	1	0	0
EG_transcript_36579	0.419523	TRINITY_DN100058_c0_g1_TRINITY_DN100058_c0_g1_i1_g.77774_m.77774_	eg_neill_1297	Egra_Yosh_Gene.3512_gb_GDJR01005743.1_g.3512_m.3512_	eg_yoshida_510	#N/A	0	_	0.327	0	_	0.494	0	M	0.479	0	1	3	1	16	1	-13
EG_transcript_15975	0.428077	TRINITY_DN112773_c0_g1_TRINITY_DN112773_c0_g1_i2_g.136888_m.136888_	eg_neill_933	Egra_Yosh_Gene.56066_gb_GDJR01028952.1_g.56066_m.56066_	eg_yoshida_297	#N/A	0	_	0.291	1	_	0.388	0	M	0.882	1	1	3	1	10	1	-7	0	1	0
EG_transcript_4717	0.548072	TRINITY_DN126246_c0_g1_TRINITY_DN126246_c0_g1_i4_g.343363_m.343363_	eg_neill_291	Egra_Yosh_Gene.237036_gb_GDJR01083344.1_g.237036_m.237036_	eg_yoshida_799	#N/A	1	_	0.062	0	_	0.25	0	M	0.42	1	1	20	1	19	1	1	1	0	0
EG_transcript_18546	0.648359	TRINITY_DN110284_c0_g1_TRINITY_DN110284_c0_g1_i3_g.194048_m.194048_	eg_neill_1060	Egra_Yosh_Gene.54118_gb_GDJR01028333.1_g.54118_m.54118_	eg_yoshida_315	#N/A	1	_	0.013	0	_	0.117	0	M	0.473	1	1	30	1	21	1	9	1	0	0
EG_transcript_20199	0.71182	TRINITY_DN111138_c0_g1_TRINITY_DN111138_c0_g1_i3_g.337139_m.337139_	eg_neill_1023	Egra_Yosh_Gene.225651_gb_GDJR01080327.1_g.225651_m.225651_	eg_yoshida_832	#N/A	1	_	0.13	0	_	0.528	0	M	0.497	1	1	17	1	16	1	1	1	0	0
EG_transcript_18402	0	TRINITY_DN115389_c0_g1_TRINITY_DN115389_c0_g1_i1_g.336697_m.336697_	eg_neill_816	Egra_Yosh_Gene.42376_gb_GDJR01024076.1_g.42376_m.42376_	eg_yoshida_429	#N/A	0	C	0.111	0	_	0.039	0	M	0.509	0	1	17	1	4	1	13
EG_transcript_1547	0	TRINITY_DN108403_c0_g1_TRINITY_DN108403_c0_g1_i1_g.97525_m.97525_	eg_neill_1111	Egra_Yosh_Gene.42324_gb_GDJR01024061.1_g.42324_m.42324_	eg_yoshida_432	#N/A	1	S	0.085	0	_	0.228	0	M	0.345	1	1	43	1	42	1	1	1	0	0
EG_transcript_11754	0.508174	TRINITY_DN123631_c1_g1_TRINITY_DN123631_c1_g1_i9_g.238975_m.238975_	eg_neill_405	Egra_Yosh_Gene.86093_gb_GDJR01039253.1_g.86093_m.86093_	eg_yoshida_94	#N/A	1	S	0.242	0	_	0.37	0	M	0.657	1	1	12	1	11	1	1	1	0	0
EG_transcript_7808	0	TRINITY_DN117008_c0_g1_TRINITY_DN117008_c0_g1_i1_g.112474_m.112474_	eg_neill_740	Egra_Yosh_Gene.87403_gb_GDJR01039706.1_g.87403_m.87403_	eg_yoshida_86	#N/A	1	M	0.727	0	C	0.451	0	M	0.57	1	1	9	1	8	1	1	1	0	0
EG_transcript_11845	0	TRINITY_DN121141_c0_g1_TRINITY_DN121141_c0_g1_i1_g.117670_m.117670_	eg_neill_533	Egra_Yosh_Gene.164581_gb_GDJR01063602.1_g.164581_m.164581_	eg_yoshida_1021	#N/A	1	M	0.945	0	C	0.656	0	M	0.682	1	1	15	1	16	1	-1	1	0	0
EG_transcript_24856	0.104819	TRINITY_DN78899_c0_g1_TRINITY_DN78899_c0_g1_i1_g.27288_m.27288_	eg_neill_109	Egra_Yosh_Gene.28216_gb_GDJR01018672.1_g.28216_m.28216_	eg_yoshida_684	#N/A	1	M	0.944	0	C	0.322	0	M	0.703	1	1	20	16	1	0	19	1	0	0
EG_transcript_13485	0.121833	TRINITY_DN123361_c0_g1_TRINITY_DN123361_c0_g1_i5_g.78894_m.78894_	eg_neill_416	Egra_Yosh_Gene.39090_gb_GDJR01022877.1_g.39090_m.39090_	eg_yoshida_471	#N/A	1	M	0.601	0	C	0.443	0	M	0.572	1	1	14	1	15	1	-1	1	0	0
EG_transcript_11934	0.137103	TRINITY_DN94970_c0_g1_TRINITY_DN94970_c0_g1_i4_g.44200_m.44200_	eg_neill_46	Egra_Yosh_Gene.67970_gb_GDJR01033017.1_g.67970_m.67970_	eg_yoshida_187	#N/A	0	M	0.638	0	C	0.52	0	M	0.556	0	1	20	1	21	1	-1
EG_transcript_18691	0.180723	TRINITY_DN114339_c0_g1_TRINITY_DN114339_c0_g1_i1_g.266243_m.266243_	eg_neill_860	Egra_Yosh_Gene.59248_gb_GDJR01029978.1_g.59248_m.59248_	eg_yoshida_263	#N/A	1	M	0.939	0	C	0.203	0	M	0.634	1	1	13	1	8	1	5	1	0	0
EG_transcript_26742	0.265653	TRINITY_DN105864_c0_g1_TRINITY_DN105864_c0_g1_i1_g.164912_m.164912_	eg_neill_1183	Egra_Yosh_Gene.5440_gb_GDJR01007701.1_g.5440_m.5440_	eg_yoshida_312	#N/A	1	M	0.894	0	C	0.248	0	M	0.59	1	1	17	1	16	1	1	1	0	0
EG_transcript_14795	0.302892	TRINITY_DN60134_c0_g1_TRINITY_DN60134_c0_g1_i1_g.3559_m.3559_	eg_neill_142	Egra_Yosh_Gene.42596_gb_GDJR01024175.1_g.42596_m.42596_	eg_yoshida_427	#N/A	1	M	0.894	0	C	0.243	0	M	0.884	1	1	23	1	16	1	7	1	0	0
EG_transcript_16257	0.320183	TRINITY_DN109540_c0_g1_TRINITY_DN109540_c0_g1_i4_g.138302_m.138302_	eg_neill_1077	Egra_Yosh_Gene.80911_gb_GDJR01037456.1_g.80911_m.80911_	eg_yoshida_121	#N/A	1	M	0.737	0	C	0.348	0	M	0.558	1	1	9	1	9	1	0	1	0	0
EG_transcript_17043	0.376784	TRINITY_DN113960_c0_g1_TRINITY_DN113960_c0_g1_i1_g.197191_m.197191_	eg_neill_882	Egra_Yosh_Gene.47274_gb_GDJR01025982.1_g.47274_m.47274_	eg_yoshida_375	#N/A	1	M	0.796	0	C	0.3	0	M	0.585	1	1	15	1	13	1	2	1	0	0
EG_transcript_26151	0.391902	TRINITY_DN110966_c0_g2_TRINITY_DN110966_c0_g2_i2_g.185890_m.185890_	eg_neill_1030	Egra_Yosh_Gene.56236_gb_GDJR01028984.1_g.56236_m.56236_	eg_yoshida_295	#N/A	1	M	0.95	0	C	0.183	0	M	0.918	1	1	16	1	6	1	10	1	0	0
EG_transcript_27304	0.455203	TRINITY_DN70056_c0_g2_TRINITY_DN70056_c0_g2_i1_g.35540_m.35540_	eg_neill_133	Egra_Yosh_Gene.14549_gb_GDJR01012934.1_g.14549_m.14549_	eg_yoshida_1102	#N/A	1	M	0.863	0	C	0.351	0	M	0.806	1	1	10	1	4	1	6	1	0	0
EG_transcript_19809	0.480571	TRINITY_DN108238_c0_g1_TRINITY_DN108238_c0_g1_i1_g.276761_m.276761_	eg_neill_1120	Egra_Yosh_Gene.95789_gb_GDJR01042461.1_g.95789_m.95789_	eg_yoshida_34	#N/A	1	M	0.832	0	C	0.431	0	M	0.415	1	1	14	1	9	1	5	1	0	0
EG_transcript_16635	0.566166	TRINITY_DN111473_c0_g1_TRINITY_DN111473_c0_g1_i1_g.209207_m.209207_	eg_neill_1004	Egra_Yosh_Gene.39856_gb_GDJR01023157.1_g.39856_m.39856_	eg_yoshida_464	#N/A	1	M	0.925	0	C	0.627	1	M	0.933	2	1	27	1	1	1	26
EG_transcript_6612	0.659025	TRINITY_DN127658_c1_g1_TRINITY_DN127658_c1_g1_i1_g.234453_m.234453_	eg_neill_228	Egra_Yosh_Gene.208100_gb_GDJR01075779.1_g.208100_m.208100_	eg_yoshida_874	#N/A	0	M	0.552	0	C	0.366	0	M	0.436	0	1	11	1	14	1	-3
EG_transcript_11363	0.440699	TRINITY_DN118508_c0_g1_TRINITY_DN118508_c0_g1_i1_g.116055_m.116055_	eg_neill_668	Egra_Yosh_Gene.48679_gb_GDJR01026432.1_g.48679_m.48679_	eg_yoshida_368	#N/A	1	_	0.135	0	C	0.201	0	M	0.353	1	1	38	1	39	1	-1	1	0	0
EG_transcript_1145	37.0837	TRINITY_DN22250_c0_g1_TRINITY_DN22250_c0_g1_i1_g.39907_m.39907_	eg_neill_168	Egra_Yosh_Gene.224014_gb_GDJR01079936.1_g.224014_m.224014_	eg_yoshida_836	#N/A	1	_	0.359	0	C	0.085	0	M	0.709	1	1	17	48	1	0	16	1	0	0
EG_transcript_4490	0	TRINITY_DN116819_c1_g1_TRINITY_DN116819_c1_g1_i1_g.143291_m.143291_	eg_neill_753	Egra_Yosh_Gene.182826_gb_GDJR01069026.1_g.182826_m.182826_	eg_yoshida_957	#N/A	1	C	0.051	0	C	0.281	0	M	0.607	1	1	35	1	34	1	1	1	0	0
EG_transcript_10948	0	TRINITY_DN116982_c0_g1_TRINITY_DN116982_c0_g1_i1_g.304536_m.304536_	eg_neill_744	Egra_Yosh_Gene.72769_gb_GDJR01034700.1_g.72769_m.72769_	eg_yoshida_159	#N/A	1	M	0.555	0	S	0.356	0	M	0.676	1	1	11	1	10	1	1	1	0	0
EG_transcript_21549	0.0457452	TRINITY_DN106296_c0_g1_TRINITY_DN106296_c0_g1_i2_g.146998_m.146998_	eg_neill_1173	Egra_Yosh_Gene.20536_gb_GDJR01015562.1_g.20536_m.20536_	eg_yoshida_883	#N/A	1	M	0.841	0	S	0.189	0	M	0.928	1	1	23	1	13	1	10	1	0	0
EG_transcript_14917	0.31461	TRINITY_DN118510_c0_g1_TRINITY_DN118510_c0_g1_i1_g.115960_m.115960_	eg_neill_667	Egra_Yosh_Gene.53482_gb_GDJR01028104.1_g.53482_m.53482_	eg_yoshida_324	#N/A	1	M	0.844	0	S	0.225	0	M	0.387	1	1	8	1	10	1	-2	1	0	0
EG_transcript_15122	0.346707	TRINITY_DN115329_c0_g1_TRINITY_DN115329_c0_g1_i2_g.336559_m.336559_	eg_neill_819	Egra_Yosh_Gene.98781_gb_GDJR01043449.1_g.98781_m.98781_	eg_yoshida_7	#N/A	1	M	0.953	0	S	0.06	0	M	0.779	1	1	25	1	8	1	17	1	0	0
EG_transcript_21574	0.470334	TRINITY_DN107024_c0_g1_TRINITY_DN107024_c0_g1_i1_g.358187_m.358187_	eg_neill_1158	Egra_Yosh_Gene.80307_gb_GDJR01037253.1_g.80307_m.80307_	eg_yoshida_124	#N/A	1	M	0.442	0	S	0.22	0	M	0.336	1	1	11	1	6	1	5	1	0	0
EG_transcript_15226	0.561486	TRINITY_DN100207_c0_g1_TRINITY_DN100207_c0_g1_i1_g.125734_m.125734_	eg_neill_1293	Egra_Yosh_Gene.29242_gb_GDJR01019100.1_g.29242_m.29242_	eg_yoshida_659	#N/A	1	M	0.771	0	S	0.592	0	M	0.633	1	1	13	1	7	1	6	1	0	0
EG_transcript_41146	0.894791	TRINITY_DN127052_c4_g2_TRINITY_DN127052_c4_g2_i8_g.212389_m.212389_	eg_neill_258	Egra_Yosh_Gene.268678_gb_GDJR01091344.1_g.268678_m.268678_	eg_yoshida_724	#N/A	1	M	0.386	0	S	0.076	0	M	0.35	1	1	11	1	2	1	9	1	0	0
EG_transcript_2841	52.8839	TRINITY_DN127177_c0_g5_TRINITY_DN127177_c0_g5_i1_g.353354_m.353354_	eg_neill_251	Egra_Yosh_Gene.170210_gb_GDJR01065253.1_g.170210_m.170210_	eg_yoshida_997	SPTP	0	M	0.249	0	S	0.193	0	M	0.832	0	1	2	33	1	0	1
EG_transcript_4424	0	TRINITY_DN127592_c0_g1_TRINITY_DN127592_c0_g1_i9_g.134144_m.134144_	eg_neill_233	Egra_Yosh_Gene.289554_gb_GDJR01096145.1_g.289554_m.289554_	eg_yoshida_665	#N/A	1	_	0.109	0	S	0.31	0	M	0.712	1	1	29	1	12	1	17	1	0	0
EG_transcript_5025	0	TRINITY_DN125010_c0_g1_TRINITY_DN125010_c0_g1_i2_g.74179_m.74179_	eg_neill_347	Egra_Yosh_Gene.246097_gb_GDJR01085751.1_g.246097_m.246097_	eg_yoshida_775	#N/A	1	_	0.235	0	S	0.462	0	M	0.516	1	1	58	1	60	1	-2	1	0	0
EG_transcript_1177	0.209717	TRINITY_DN126124_c0_g1_TRINITY_DN126124_c0_g1_i1_g.280479_m.280479_	eg_neill_296	Egra_Yosh_Gene.192709_gb_GDJR01071784.1_g.192709_m.192709_	eg_yoshida_916	#N/A	1	_	0.335	0	S	0.042	0	M	0.814	1	1	35	1	21	1	14	1	0	0
EG_transcript_944	3.91076	TRINITY_DN92324_c0_g1_TRINITY_DN92324_c0_g1_i2_g.19724_m.19724_	eg_neill_68	Egra_Yosh_Gene.167411_gb_GDJR01064450.1_g.167411_m.167411_	eg_yoshida_1007	no signal	1	_	0.343	0	S	0.031	0	M	0.473	1	1	24	1	8	1	16	1	0	0
EG_transcript_11777	0.239939	TRINITY_DN100514_c0_g1_TRINITY_DN100514_c0_g1_i1_g.202030_m.202030_	eg_neill_1286	Egra_Yosh_Gene.310811_gb_GDJR01108912.1_g.310811_m.310811_	eg_yoshida_566	#N/A	1	C	0.046	0	S	0.074	0	M	0.526	1	1	36	1	31	1	5	1	0	0
EG_transcript_21239	0	TRINITY_DN116464_c0_g1_TRINITY_DN116464_c0_g1_i1_g.315392_m.315392_	eg_neill_765	Egra_Yosh_Gene.38912_gb_GDJR01022816.1_g.38912_m.38912_	eg_yoshida_472	#N/A	0	S	0.075	0	S	0.528	0	M	0.612	0	1	11	1	12	1	-1
EG_transcript_2758	0	TRINITY_DN120385_c1_g1_TRINITY_DN120385_c1_g1_i3_g.339695_m.339695_	eg_neill_572	Egra_Yosh_Gene.186771_gb_GDJR01070132.1_g.186771_m.186771_	eg_yoshida_942	#N/A	1	S	0.261	0	S	0.41	0	M	0.826	1	1	4	1	22	1	-18	1	0	0
EG_transcript_8679	0.314056	TRINITY_DN123704_c0_g3_TRINITY_DN123704_c0_g3_i1_g.262842_m.262842_	eg_neill_403	Egra_Yosh_Gene.123276_gb_GDJR01051117.1_g.123276_m.123276_	eg_yoshida_1197	#N/A	1	S	0.222	0	S	0.302	0	M	0.289	1	1	5	1	7	1	-2	1	0	0
EG_transcript_13559	0.74037	TRINITY_DN108265_c0_g1_TRINITY_DN108265_c0_g1_i2_g.276904_m.276904_	eg_neill_1119	Egra_Yosh_Gene.65913_gb_GDJR01032296.1_g.65913_m.65913_	eg_yoshida_201	#N/A	1	S	0.316	0	S	0.109	0	M	0.303	1	1	20	1	19	1	1	1	0	0
EG_transcript_16369	0	#N/A	#N/A	Egra_Yosh_Gene.52590_gb_GDJR01027770.1_g.52590_m.52590_	eg_yoshida_336	#N/A	1	M	0.657	#N/A	#N/A	#N/A	0	M	0.847	#N/A	#N/A	#N/A	1	8	#N/A	#N/A	1	0	0
EG_transcript_15546	0	#N/A	#N/A	Egra_Yosh_Gene.51693_gb_GDJR01027463.1_g.51693_m.51693_	eg_yoshida_343	#N/A	1	M	0.644	#N/A	#N/A	#N/A	0	M	0.438	#N/A	#N/A	#N/A	1	11	#N/A	#N/A	1	0	0
EG_transcript_16245	0	#N/A	#N/A	Egra_Yosh_Gene.32992_gb_GDJR01020588.1_g.32992_m.32992_	eg_yoshida_528	#N/A	1	M	0.763	#N/A	#N/A	#N/A	0	M	0.712	#N/A	#N/A	#N/A	1	12	#N/A	#N/A	1	0	0
EG_transcript_6778	0	#N/A	#N/A	Egra_Yosh_Gene.137728_gb_GDJR01055478.1_g.137728_m.137728_	eg_yoshida_1135	#N/A	1	M	0.545	#N/A	#N/A	#N/A	0	M	0.574	#N/A	#N/A	#N/A	1	8	#N/A	#N/A	1	0	0
EG_transcript_22777	0	#N/A	#N/A	Egra_Yosh_Gene.107259_gb_GDJR01046218.1_g.107259_m.107259_	eg_yoshida_1270	#N/A	1	M	0.489	#N/A	#N/A	#N/A	0	M	0.929	#N/A	1	12	1	12	1	0	1	0	0
EG_transcript_22768	0	#N/A	#N/A	Egra_Yosh_Gene.100828_gb_GDJR01044075.1_g.100828_m.100828_	eg_yoshida_1303	#N/A	1	M	0.472	#N/A	#N/A	#N/A	0	M	0.545	#N/A	1	36	1	13	1	23	1	0	0
EG_transcript_17637	0	#N/A	#N/A	Egra_Yosh_Gene.41723_gb_GDJR01023859.1_g.41723_m.41723_	eg_yoshida_439	#N/A	0	M	0.518	#N/A	#N/A	#N/A	0	M	0.7	#N/A	1	122	6	1	0	121
EG_transcript_9658	0	#N/A	#N/A	Egra_Yosh_Gene.107878_gb_GDJR01046421.1_g.107878_m.107878_	eg_yoshida_1265	#N/A	0	M	0.898	#N/A	#N/A	#N/A	0	M	0.801	#N/A	1	114	1	7	1	107
EG_transcript_13900	0	#N/A	#N/A	Egra_Yosh_Gene.39458_gb_GDJR01023005.1_g.39458_m.39458_	eg_yoshida_466	#N/A	1	M	0.432	#N/A	#N/A	#N/A	1	M	0.432	#N/A	#N/A	#N/A	1	1	#N/A	#N/A
EG_transcript_10115	0.162128	#N/A	#N/A	Egra_Yosh_Gene.176519_gb_GDJR01067092.1_g.176519_m.176519_	eg_yoshida_975	#N/A	1	M	0.958	#N/A	#N/A	#N/A	0	M	0.641	#N/A	#N/A	#N/A	1	10	#N/A	#N/A	1	0	0
EG_transcript_26591	0.167302	#N/A	#N/A	Egra_Yosh_Gene.153758_gb_GDJR01060263.1_g.153758_m.153758_	eg_yoshida_1072	#N/A	1	M	0.854	#N/A	#N/A	#N/A	0	M	0.754	#N/A	#N/A	#N/A	1	9	#N/A	#N/A	1	0	0
EG_transcript_33208	0.203674	#N/A	#N/A	Egra_Yosh_Gene.40105_gb_GDJR01023242.1_g.40105_m.40105_	eg_yoshida_458	#N/A	1	M	0.876	#N/A	#N/A	#N/A	0	M	0.835	#N/A	#N/A	#N/A	1	12	#N/A	#N/A	1	0	0
EG_transcript_17359	0.20957	#N/A	#N/A	Egra_Yosh_Gene.30964_gb_GDJR01019778.1_g.30964_m.30964_	eg_yoshida_591	#N/A	1	M	0.804	#N/A	#N/A	#N/A	0	M	0.451	#N/A	#N/A	#N/A	1	14	#N/A	#N/A	1	0	0
EG_transcript_34476	0.245641	#N/A	#N/A	Egra_Yosh_Gene.23589_gb_GDJR01016826.1_g.23589_m.23589_	eg_yoshida_802	#N/A	1	M	0.848	#N/A	#N/A	#N/A	0	M	0.802	#N/A	1	13	1	7	1	6	1	0	0
EG_transcript_3478	0.250686	#N/A	#N/A	Egra_Yosh_Gene.270256_gb_GDJR01091727.1_g.270256_m.270256_	eg_yoshida_717	#N/A	1	M	0.684	#N/A	#N/A	#N/A	0	M	0.765	#N/A	#N/A	#N/A	1	36	#N/A	#N/A	1	0	0
EG_transcript_41155	0.262183	#N/A	#N/A	Egra_Yosh_Gene.306780_gb_GDJR01100427.1_g.306780_m.306780_	eg_yoshida_613	#N/A	1	M	0.903	#N/A	#N/A	#N/A	0	M	0.665	#N/A	#N/A	#N/A	1	11	#N/A	#N/A	1	0	0
EG_transcript_29688	0.269443	#N/A	#N/A	Egra_Yosh_Gene.42890_gb_GDJR01024279.1_g.42890_m.42890_	eg_yoshida_422	#N/A	1	M	0.959	#N/A	#N/A	#N/A	0	M	0.833	#N/A	1	21	1	13	1	8	1	0	0
EG_transcript_8651	0.281562	#N/A	#N/A	Egra_Yosh_Gene.59990_gb_GDJR01030239.1_g.59990_m.59990_	eg_yoshida_255	#N/A	0	M	0.939	#N/A	#N/A	#N/A	0	M	0.837	#N/A	1	180	1	8	1	172
EG_transcript_9413	0.289692	#N/A	#N/A	Egra_Yosh_Gene.269679_gb_GDJR01091573.1_g.269679_m.269679_	eg_yoshida_718	#N/A	0	M	0.573	#N/A	#N/A	#N/A	0	M	0.546	#N/A	#N/A	#N/A	1	29	#N/A	#N/A
EG_transcript_5575	0.311777	#N/A	#N/A	Egra_Yosh_Gene.103321_gb_GDJR01044959.1_g.103321_m.103321_	eg_yoshida_1286	#N/A	1	M	0.914	#N/A	#N/A	#N/A	1	M	0.9	#N/A	#N/A	#N/A	1	10	#N/A	#N/A
EG_transcript_46762	0.347277	#N/A	#N/A	Egra_Yosh_Gene.1835_gb_GDJR01002837.1_g.1835_m.1835_	eg_yoshida_952	#N/A	1	M	0.604	#N/A	#N/A	#N/A	0	M	0.828	#N/A	1	19	1	11	1	8	1	0	0
EG_transcript_26585	0.374567	#N/A	#N/A	Egra_Yosh_Gene.3168_gb_GDJR01005283.1_g.3168_m.3168_	eg_yoshida_545	#N/A	1	M	0.917	#N/A	#N/A	#N/A	0	M	0.732	#N/A	#N/A	#N/A	1	3	#N/A	#N/A	1	0	0
EG_transcript_32185	0.391545	#N/A	#N/A	Egra_Yosh_Gene.6371_gb_GDJR01008239.1_g.6371_m.6371_	eg_yoshida_216	#N/A	1	M	0.748	#N/A	#N/A	#N/A	0	M	0.65	#N/A	1	27	1	20	1	7	1	0	0
EG_transcript_16556	0.401736	#N/A	#N/A	Egra_Yosh_Gene.80056_gb_GDJR01037189.1_g.80056_m.80056_	eg_yoshida_126	#N/A	1	M	0.896	#N/A	#N/A	#N/A	0	M	0.84	#N/A	#N/A	#N/A	1	11	#N/A	#N/A	1	0	0
EG_transcript_18250	0.430725	#N/A	#N/A	Egra_Yosh_Gene.42647_gb_GDJR01024194.1_g.42647_m.42647_	eg_yoshida_426	#N/A	1	M	0.844	#N/A	#N/A	#N/A	0	M	0.88	#N/A	#N/A	#N/A	1	8	#N/A	#N/A	1	0	0
EG_transcript_32827	0.45396	#N/A	#N/A	Egra_Yosh_Gene.307055_gb_GDJR01100780.1_g.307055_m.307055_	eg_yoshida_608	#N/A	1	M	0.651	#N/A	#N/A	#N/A	0	M	0.68	#N/A	1	16	1	3	1	13	1	0	0
EG_transcript_16678	0.456017	#N/A	#N/A	Egra_Yosh_Gene.32273_gb_GDJR01020308.1_g.32273_m.32273_	eg_yoshida_538	#N/A	1	M	0.865	#N/A	#N/A	#N/A	0	M	0.607	#N/A	#N/A	#N/A	1	11	#N/A	#N/A	1	0	0
EG_transcript_25585	0.461798	#N/A	#N/A	Egra_Yosh_Gene.309708_gb_GDJR01107402.1_g.309708_m.309708_	eg_yoshida_590	#N/A	1	M	0.924	#N/A	#N/A	#N/A	0	M	0.871	#N/A	1	135	1	8	1	127	1	0	0
EG_transcript_40339	0.545899	#N/A	#N/A	Egra_Yosh_Gene.11314_gb_GDJR01011187.1_g.11314_m.11314_	eg_yoshida_1245	#N/A	0	M	0.797	#N/A	#N/A	#N/A	0	M	0.761	#N/A	1	16	1	15	1	1
EG_transcript_17665	0.671603	#N/A	#N/A	Egra_Yosh_Gene.4178_gb_GDJR01006559.1_g.4178_m.4178_	eg_yoshida_438	#N/A	1	M	0.801	#N/A	#N/A	#N/A	0	M	0.42	#N/A	1	10	25	1	0	9	1	0	0
EG_transcript_42998	0.687422	#N/A	#N/A	Egra_Yosh_Gene.307000_gb_GDJR01100712.1_g.307000_m.307000_	eg_yoshida_609	#N/A	0	M	0.499	#N/A	#N/A	#N/A	0	M	0.329	#N/A	1	16	1	15	1	1
EG_transcript_14855	0.698531	#N/A	#N/A	Egra_Yosh_Gene.41783_gb_GDJR01023877.1_g.41783_m.41783_	eg_yoshida_437	#N/A	1	M	0.823	#N/A	#N/A	#N/A	0	M	0.789	#N/A	#N/A	#N/A	1	7	#N/A	#N/A	1	0	0
EG_transcript_34325	0.725256	#N/A	#N/A	Egra_Yosh_Gene.306510_gb_GDJR01100087.1_g.306510_m.306510_	eg_yoshida_626	#N/A	0	M	0.733	#N/A	#N/A	#N/A	0	M	0.432	#N/A	#N/A	#N/A	1	14	#N/A	#N/A
EG_transcript_55785	0.729793	#N/A	#N/A	Egra_Yosh_Gene.310749_gb_GDJR01108865.1_g.310749_m.310749_	eg_yoshida_572	#N/A	1	M	0.691	#N/A	#N/A	#N/A	0	M	0.792	#N/A	#N/A	#N/A	1	8	#N/A	#N/A	1	0	0
EG_transcript_9333	0.911588	#N/A	#N/A	Egra_Yosh_Gene.117921_gb_GDJR01049472.1_g.117921_m.117921_	eg_yoshida_1218	#N/A	0	M	0.477	#N/A	#N/A	#N/A	0	M	0.635	#N/A	1	15	1	13	1	2
EG_transcript_1551	421.529	#N/A	#N/A	Egra_Yosh_Gene.280496_gb_GDJR01094067.1_g.280496_m.280496_	eg_yoshida_689	SP	0	M	0.43	#N/A	#N/A	#N/A	0	M	0.227	#N/A	#N/A	#N/A	3	1	#N/A	#N/A
EG_transcript_1453	0	#N/A	#N/A	Egra_Yosh_Gene.273375_gb_GDJR01092440.1_g.273375_m.273375_	eg_yoshida_701	#N/A	1	_	0.053	#N/A	#N/A	#N/A	0	M	0.53	#N/A	#N/A	#N/A	1	58	#N/A	#N/A	1	0	0
EG_transcript_21278	0	#N/A	#N/A	Egra_Yosh_Gene.310452_gb_GDJR01108653.1_g.310452_m.310452_	eg_yoshida_586	#N/A	1	_	0.071	#N/A	#N/A	#N/A	0	M	0.651	#N/A	1	23	1	22	1	1	1	0	0
EG_transcript_25505	0.180227	#N/A	#N/A	Egra_Yosh_Gene.47851_gb_GDJR01026179.1_g.47851_m.47851_	eg_yoshida_373	#N/A	0	_	0.135	#N/A	#N/A	#N/A	0	M	0.891	#N/A	1	21	1	19	1	2
EG_transcript_6218	0.257326	#N/A	#N/A	Egra_Yosh_Gene.84552_gb_GDJR01038716.1_g.84552_m.84552_	eg_yoshida_100	#N/A	1	_	0.254	#N/A	#N/A	#N/A	0	M	0.89	#N/A	#N/A	#N/A	1	21	#N/A	#N/A	1	0	0
EG_transcript_7085	0.30428	#N/A	#N/A	Egra_Yosh_Gene.95880_gb_GDJR01042504.1_g.95880_m.95880_	eg_yoshida_33	#N/A	0	_	0.057	#N/A	#N/A	#N/A	0	M	0.424	#N/A	#N/A	#N/A	1	38	#N/A	#N/A
EG_transcript_59561	0.368416	#N/A	#N/A	Egra_Yosh_Gene.311056_gb_GDJR01109277.1_g.311056_m.311056_	eg_yoshida_560	#N/A	0	_	0.262	#N/A	#N/A	#N/A	0	M	0.342	#N/A	#N/A	#N/A	1	3	#N/A	#N/A
EG_transcript_18512	0.434471	#N/A	#N/A	Egra_Yosh_Gene.41356_gb_GDJR01023735.1_g.41356_m.41356_	eg_yoshida_444	#N/A	0	_	0.552	#N/A	#N/A	#N/A	0	M	0.563	#N/A	1	35	1	29	1	6
EG_transcript_7099	0.440506	#N/A	#N/A	Egra_Yosh_Gene.193697_gb_GDJR01072051.1_g.193697_m.193697_	eg_yoshida_913	#N/A	0	_	0.146	#N/A	#N/A	#N/A	0	M	0.942	#N/A	#N/A	#N/A	6	37	#N/A	#N/A
EG_transcript_4714	0.529797	#N/A	#N/A	Egra_Yosh_Gene.77351_gb_GDJR01036292.1_g.77351_m.77351_	eg_yoshida_140	#N/A	1	_	0.229	#N/A	#N/A	#N/A	0	M	0.887	#N/A	1	46	1	38	1	8	1	0	0
EG_transcript_12528	0.576688	#N/A	#N/A	Egra_Yosh_Gene.123118_gb_GDJR01051047.1_g.123118_m.123118_	eg_yoshida_1199	#N/A	1	_	0.156	#N/A	#N/A	#N/A	0	M	0.654	#N/A	#N/A	#N/A	1	23	#N/A	#N/A	1	0	0
EG_transcript_3145	0	#N/A	#N/A	Egra_Yosh_Gene.158928_gb_GDJR01062034.1_g.158928_m.158928_	eg_yoshida_1042	#N/A	1	C	0.219	#N/A	#N/A	#N/A	0	M	0.652	#N/A	#N/A	#N/A	1	23	#N/A	#N/A	1	0	0
EG_transcript_14566	0.160625	#N/A	#N/A	Egra_Yosh_Gene.45917_gb_GDJR01025430.1_g.45917_m.45917_	eg_yoshida_391	#N/A	1	C	0.459	#N/A	#N/A	#N/A	0	M	0.511	#N/A	#N/A	#N/A	1	10	#N/A	#N/A	1	0	0
EG_transcript_16711	0.153156	#N/A	#N/A	Egra_Yosh_Gene.123187_gb_GDJR01051068.1_g.123187_m.123187_	eg_yoshida_1198	#N/A	1	S	0.192	#N/A	#N/A	#N/A	0	M	0.677	#N/A	#N/A	#N/A	1	13	#N/A	#N/A	1	0	0
EG_transcript_15207	0.631339	#N/A	#N/A	Egra_Yosh_Gene.187287_gb_GDJR01070281.1_g.187287_m.187287_	eg_yoshida_940	#N/A	1	S	0.191	#N/A	#N/A	#N/A	0	M	0.585	#N/A	#N/A	#N/A	1	13	#N/A	#N/A	1	0	0
EG_transcript_16850	0.749332	#N/A	#N/A	Egra_Yosh_Gene.187288_gb_GDJR01070282.1_g.187288_m.187288_	eg_yoshida_939	#N/A	1	S	0.217	#N/A	#N/A	#N/A	0	M	0.553	#N/A	#N/A	#N/A	1	14	#N/A	#N/A	1	0	0
EG_transcript_21981	10.0264	#N/A	#N/A	Egra_Yosh_Gene.71080_gb_GDJR01034097.1_g.71080_m.71080_	eg_yoshida_169	#N/A	1	S	0.053	#N/A	#N/A	#N/A	0	M	0.18	#N/A	#N/A	#N/A	1	9	#N/A	#N/A	1	0	0
EG_transcript_4741	21.3145	#N/A	#N/A	Egra_Yosh_Gene.114281_gb_GDJR01048401.1_g.114281_m.114281_	eg_yoshida_1238	SP	0	S	0.038	#N/A	#N/A	#N/A	0	M	0.687	#N/A	#N/A	#N/A	1	27	#N/A	#N/A
EG_transcript_26083	83.8044	#N/A	#N/A	Egra_Yosh_Gene.95963_gb_GDJR01042531.1_g.95963_m.95963_	eg_yoshida_29	SPTP	1	S	0.119	#N/A	#N/A	#N/A	0	M	0.462	#N/A	1	16	1	9	1	7	1	0	0
EG_transcript_12866	0	TRINITY_DN122641_c0_g1_TRINITY_DN122641_c0_g1_i1_g.58000_m.58000_	eg_neill_458	Egra_Yosh_Gene.135531_gb_GDJR01054842.1_g.135531_m.135531_	eg_yoshida_1149	#N/A	1	M	0.671	0	M	0.612	0	_	0.158	1	1	9	42	1	0	8	1	0	0
EG_transcript_2824	0	TRINITY_DN122475_c0_g2_TRINITY_DN122475_c0_g2_i1_g.154682_m.154682_	eg_neill_466	Egra_Yosh_Gene.171132_gb_GDJR01065565.1_g.171132_m.171132_	eg_yoshida_993	#N/A	1	M	0.771	0	M	0.499	0	_	0.24	1	1	18	1	21	1	-3	1	0	0
EG_transcript_16868	0.220745	TRINITY_DN115797_c0_g1_TRINITY_DN115797_c0_g1_i1_g.161137_m.161137_	eg_neill_796	Egra_Yosh_Gene.96646_gb_GDJR01042768.1_g.96646_m.96646_	eg_yoshida_23	#N/A	1	M	0.753	0	M	0.541	0	_	0.086	1	1	24	1	24	1	0	1	0	0
EG_transcript_14931	0.337004	TRINITY_DN103690_c0_g1_TRINITY_DN103690_c0_g1_i1_g.270082_m.270082_	eg_neill_1230	Egra_Yosh_Gene.29314_gb_GDJR01019133.1_g.29314_m.29314_	eg_yoshida_656	#N/A	1	M	0.451	1	M	0.451	0	_	0.286	2	1	1	1	16	1	-15
EG_transcript_567	0.379491	TRINITY_DN123785_c0_g1_TRINITY_DN123785_c0_g1_i2_g.264155_m.264155_	eg_neill_398	Egra_Yosh_Gene.146466_gb_GDJR01058260.1_g.146466_m.146466_	eg_yoshida_1098	#N/A	0	M	0.839	0	M	0.933	0	_	0.128	0	1	14	1	31	1	-17
EG_transcript_24992	0.56302	TRINITY_DN97475_c0_g1_TRINITY_DN97475_c0_g1_i1_g.28021_m.28021_	eg_neill_27	Egra_Yosh_Gene.13688_gb_GDJR01012480.1_g.13688_m.13688_	eg_yoshida_1139	#N/A	1	M	0.824	0	M	0.834	0	_	0.135	1	1	9	15	1	0	8	1	0	0
EG_transcript_158	21.4326	TRINITY_DN124773_c1_g2_TRINITY_DN124773_c1_g2_i1_g.297938_m.297938_	eg_neill_357	Egra_Yosh_Gene.20399_gb_GDJR01015517.1_g.20399_m.20399_	eg_yoshida_888	no signal	1	M	0.402	1	M	0.402	0	_	0.185	2	1	1	1	10	1	-9
EG_transcript_4377	0	TRINITY_DN122021_c0_g1_TRINITY_DN122021_c0_g1_i2_g.119721_m.119721_	eg_neill_489	Egra_Yosh_Gene.293889_gb_GDJR01097306.1_g.293889_m.293889_	eg_yoshida_654	#N/A	0	_	0.404	0	M	0.447	0	_	0.326	0	1	10	3	1	0	9
EG_transcript_16045	0	TRINITY_DN120508_c0_g1_TRINITY_DN120508_c0_g1_i1_g.93265_m.93265_	eg_neill_567	Egra_Yosh_Gene.10215_gb_GDJR01010632.1_g.10215_m.10215_	eg_yoshida_1298	#N/A	1	_	0.452	0	M	0.574	0	_	0.469	1	1	10	1	3	1	7	1	0	0
EG_transcript_4742	0	TRINITY_DN90967_c0_g1_TRINITY_DN90967_c0_g1_i1_g.43140_m.43140_	eg_neill_78	Egra_Yosh_Gene.2628_gb_GDJR01004520.1_g.2628_m.2628_	eg_yoshida_743	#N/A	1	_	0.092	0	M	0.434	0	_	0.351	1	1	12	1	11	1	1	1	0	0
EG_transcript_2686	0	TRINITY_DN125257_c0_g1_TRINITY_DN125257_c0_g1_i1_g.260751_m.260751_	eg_neill_339	Egra_Yosh_Gene.172676_gb_GDJR01066006.1_g.172676_m.172676_	eg_yoshida_988	#N/A	1	_	0.121	0	M	0.652	0	_	0.441	1	1	19	1	19	1	0	1	0	0
EG_transcript_24209	0.217783	TRINITY_DN117700_c0_g1_TRINITY_DN117700_c0_g1_i1_g.76055_m.76055_	eg_neill_703	Egra_Yosh_Gene.77939_gb_GDJR01036453.1_g.77939_m.77939_	eg_yoshida_135	#N/A	1	_	0.287	0	M	0.608	0	_	0.236	1	1	10	1	12	1	-2	1	0	0
EG_transcript_8715	0.325206	TRINITY_DN124230_c0_g1_TRINITY_DN124230_c0_g1_i1_g.188634_m.188634_	eg_neill_382	Egra_Yosh_Gene.159132_gb_GDJR01062087.1_g.159132_m.159132_	eg_yoshida_1040	#N/A	1	_	0.084	0	M	0.487	0	_	0.262	1	1	10	1	9	1	1	1	0	0
EG_transcript_12376	0.47985	TRINITY_DN112393_c0_g1_TRINITY_DN112393_c0_g1_i2_g.151054_m.151054_	eg_neill_952	Egra_Yosh_Gene.40508_gb_GDJR01023409.1_g.40508_m.40508_	eg_yoshida_451	#N/A	1	_	0.177	0	M	0.351	0	_	0.167	1	1	10	1	3	1	7	1	0	0
EG_transcript_19163	0.56573	TRINITY_DN125729_c0_g1_TRINITY_DN125729_c0_g1_i2_g.269358_m.269358_	eg_neill_319	Egra_Yosh_Gene.273211_gb_GDJR01092404.1_g.273211_m.273211_	eg_yoshida_703	#N/A	1	_	0.344	0	M	0.639	0	_	0.242	1	1	19	1	22	1	-3	1	0	0
EG_transcript_13393	0.569286	TRINITY_DN116595_c0_g5_TRINITY_DN116595_c0_g5_i1_g.270557_m.270557_	eg_neill_762	Egra_Yosh_Gene.116700_gb_GDJR01049121.1_g.116700_m.116700_	eg_yoshida_1228	#N/A	1	_	0.183	0	M	0.33	0	_	0.225	1	1	9	1	12	1	-3	1	0	0
EG_transcript_2528	0.606253	TRINITY_DN120644_c0_g1_TRINITY_DN120644_c0_g1_i1_g.56728_m.56728_	eg_neill_558	Egra_Yosh_Gene.16428_gb_GDJR01013815.1_g.16428_m.16428_	eg_yoshida_1023	#N/A	1	_	0.045	0	M	0.921	0	_	0.158	1	1	33	1	22	1	11	1	0	0
EG_transcript_16406	0.668786	TRINITY_DN209356_c0_g1_TRINITY_DN209356_c0_g1_i1_g.47221_m.47221_	eg_neill_175	Egra_Yosh_Gene.310729_gb_GDJR01108849.1_g.310729_m.310729_	eg_yoshida_576	#N/A	1	_	0.158	0	M	0.519	1	_	0.158	2	1	9	1	1	1	8
EG_transcript_26519	1.4283	TRINITY_DN103111_c0_g1_TRINITY_DN103111_c0_g1_i1_g.114603_m.114603_	eg_neill_1243	Egra_Yosh_Gene.19502_gb_GDJR01015181.1_g.19502_m.19502_	eg_yoshida_911	SP	1	_	0.382	0	M	0.359	0	_	0.267	1	1	13	1	12	1	1	1	0	0
EG_transcript_6489	0	TRINITY_DN104596_c1_g1_TRINITY_DN104596_c1_g1_i1_g.279104_m.279104_	eg_neill_1208	Egra_Yosh_Gene.15735_gb_GDJR01013476.1_g.15735_m.15735_	eg_yoshida_1052	#N/A	0	M	0.383	0	_	0.151	0	_	0.113	0	1	17	1	18	1	-1
EG_transcript_7587	0	TRINITY_DN100060_c0_g1_TRINITY_DN100060_c0_g1_i1_g.77672_m.77672_	eg_neill_1296	Egra_Yosh_Gene.54828_gb_GDJR01028572.1_g.54828_m.54828_	eg_yoshida_304	#N/A	0	M	0.646	0	_	0.275	0	_	0.27	0	1	23	1	23	1	0
EG_transcript_379	0	TRINITY_DN127106_c0_g1_TRINITY_DN127106_c0_g1_i3_g.353281_m.353281_	eg_neill_256	Egra_Yosh_Gene.296554_gb_GDJR01097926.1_g.296554_m.296554_	eg_yoshida_648	#N/A	1	M	0.352	0	_	0.11	0	_	0.218	1	1	10	1	12	1	-2	1	0	0
EG_transcript_41429	0	TRINITY_DN172081_c0_g1_TRINITY_DN172081_c0_g1_i1_g.201863_m.201863_	eg_neill_185	Egra_Yosh_Gene.310753_gb_GDJR01108867.1_g.310753_m.310753_	eg_yoshida_571	#N/A	1	M	0.657	0	_	0.462	0	_	0.424	1	1	10	1	11	1	-1	1	0	0
EG_transcript_13456	0	TRINITY_DN115150_c0_g1_TRINITY_DN115150_c0_g1_i6_g.113837_m.113837_	eg_neill_831	Egra_Yosh_Gene.174921_gb_GDJR01066615.1_g.174921_m.174921_	eg_yoshida_982	#N/A	1	M	0.711	0	_	0.048	0	_	0.066	1	1	17	1	16	1	1	1	0	0
EG_transcript_2641	0	TRINITY_DN124836_c0_g1_TRINITY_DN124836_c0_g1_i2_g.310181_m.310181_	eg_neill_352	Egra_Yosh_Gene.75907_gb_GDJR01035793.1_g.75907_m.75907_	eg_yoshida_145	#N/A	1	M	0.756	0	_	0.421	0	_	0.398	1	1	20	1	21	1	-1	1	0	0
EG_transcript_23005	0	TRINITY_DN111424_c0_g1_TRINITY_DN111424_c0_g1_i1_g.209155_m.209155_	eg_neill_1009	Egra_Yosh_Gene.206536_gb_GDJR01075468.1_g.206536_m.206536_	eg_yoshida_878	#N/A	0	M	0.732	1	_	0.446	1	_	0.452	2	1	11	1	11	1	0
EG_transcript_22169	0.261174	TRINITY_DN128127_c0_g1_TRINITY_DN128127_c0_g1_i1_g.218735_m.218735_	eg_neill_212	Egra_Yosh_Gene.60817_gb_GDJR01030531.1_g.60817_m.60817_	eg_yoshida_245	#N/A	0	M	0.808	1	_	0.159	1	_	0.159	2	1	10	1	10	1	0
EG_transcript_15845	0.261372	TRINITY_DN109511_c0_g1_TRINITY_DN109511_c0_g1_i1_g.138286_m.138286_	eg_neill_1079	Egra_Yosh_Gene.107834_gb_GDJR01046400.1_g.107834_m.107834_	eg_yoshida_1266	#N/A	1	M	0.742	0	_	0.516	0	_	0.32	1	1	20	1	20	1	0	1	0	0
EG_transcript_3096	0.276656	TRINITY_DN118538_c0_g1_TRINITY_DN118538_c0_g1_i1_g.115930_m.115930_	eg_neill_663	Egra_Yosh_Gene.196577_gb_GDJR01072852.1_g.196577_m.196577_	eg_yoshida_908	#N/A	1	M	0.826	0	_	0.5	0	_	0.148	1	1	37	1	38	1	-1	1	0	0
EG_transcript_25241	0.28361	TRINITY_DN127684_c0_g1_TRINITY_DN127684_c0_g1_i1_g.232691_m.232691_	eg_neill_227	Egra_Yosh_Gene.36925_gb_GDJR01022108.1_g.36925_m.36925_	eg_yoshida_493	#N/A	0	M	0.505	1	_	0.447	1	_	0.447	2	1	11	1	11	1	0
EG_transcript_37676	0.311653	TRINITY_DN32410_c0_g1_TRINITY_DN32410_c0_g1_i1_g.9917_m.9917_	eg_neill_163	Egra_Yosh_Gene.18576_gb_GDJR01014780.1_g.18576_m.18576_	eg_yoshida_945	#N/A	1	M	0.713	0	_	0.124	0	_	0.144	1	1	11	1	11	1	0	1	0	0
EG_transcript_32205	0.321095	TRINITY_DN115523_c0_g1_TRINITY_DN115523_c0_g1_i2_g.325438_m.325438_	eg_neill_812	Egra_Yosh_Gene.56275_gb_GDJR01028996.1_g.56275_m.56275_	eg_yoshida_293	#N/A	1	M	0.866	0	_	0.431	0	_	0.433	1	1	11	1	11	1	0	1	0	0
EG_transcript_52562	0.36617	TRINITY_DN91258_c0_g1_TRINITY_DN91258_c0_g1_i1_g.9290_m.9290_	eg_neill_75	Egra_Yosh_Gene.310604_gb_GDJR01108765.1_g.310604_m.310604_	eg_yoshida_585	#N/A	0	M	0.657	0	_	0.275	0	_	0.462	0	1	13	1	12	1	1
EG_transcript_901	0.416682	TRINITY_DN126109_c0_g1_TRINITY_DN126109_c0_g1_i3_g.281070_m.281070_	eg_neill_298	Egra_Yosh_Gene.182212_gb_GDJR01068799.1_g.182212_m.182212_	eg_yoshida_958	#N/A	1	M	0.641	1	_	0.139	0	_	0.275	2	1	24	1	31	1	-7
EG_transcript_41980	0.469003	TRINITY_DN94311_c0_g1_TRINITY_DN94311_c0_g1_i1_g.21007_m.21007_	eg_neill_54	Egra_Yosh_Gene.20722_gb_GDJR01015642.1_g.20722_m.20722_	eg_yoshida_876	#N/A	1	M	0.619	0	_	0.176	0	_	0.281	1	1	15	1	8	1	7	1	0	0
EG_transcript_18349	0.495443	TRINITY_DN102291_c0_g1_TRINITY_DN102291_c0_g1_i1_g.270426_m.270426_	eg_neill_1259	Egra_Yosh_Gene.13476_gb_GDJR01012365.1_g.13476_m.13476_	eg_yoshida_1154	#N/A	1	M	0.528	0	_	0.185	0	_	0.221	1	1	7	1	8	1	-1	1	0	0
EG_transcript_1556	0.656749	TRINITY_DN127389_c1_g2_TRINITY_DN127389_c1_g2_i1_g.107692_m.107692_	eg_neill_242	Egra_Yosh_Gene.96442_gb_GDJR01042682.1_g.96442_m.96442_	eg_yoshida_25	#N/A	0	M	0.393	0	_	0.049	0	_	0.103	0	1	25	1	27	1	-2
EG_transcript_16116	0.682175	TRINITY_DN111799_c0_g1_TRINITY_DN111799_c0_g1_i1_g.346942_m.346942_	eg_neill_984	Egra_Yosh_Gene.22022_gb_GDJR01016160.1_g.22022_m.22022_	eg_yoshida_847	#N/A	1	M	0.771	0	_	0.44	0	_	0.501	1	1	7	1	9	1	-2	1	0	0
EG_transcript_30195	0.791803	TRINITY_DN92115_c0_g1_TRINITY_DN92115_c0_g1_i1_g.19145_m.19145_	eg_neill_70	Egra_Yosh_Gene.23505_gb_GDJR01016790.1_g.23505_m.23505_	eg_yoshida_805	#N/A	1	M	0.857	0	_	0.486	0	_	0.528	1	1	6	1	6	1	0	1	0	0
EG_transcript_999	1.27341	TRINITY_DN121167_c0_g1_TRINITY_DN121167_c0_g1_i3_g.116933_m.116933_	eg_neill_528	Egra_Yosh_Gene.165887_gb_GDJR01063943.1_g.165887_m.165887_	eg_yoshida_1011	no signal	0	M	0.436	1	_	0.425	1	_	0.425	2	1	64	1	64	1	0
EG_transcript_18428	25.9845	TRINITY_DN106703_c0_g1_TRINITY_DN106703_c0_g1_i1_g.193945_m.193945_	eg_neill_1162	Egra_Yosh_Gene.56435_gb_GDJR01029062.1_g.56435_m.56435_	eg_yoshida_292	SPTP	0	M	0.352	0	_	0.237	0	_	0.123	0	1	20	1	20	1	0
EG_transcript_4233	44.2278	TRINITY_DN78041_c0_g1_TRINITY_DN78041_c0_g1_i1_g.28756_m.28756_	eg_neill_120	Egra_Yosh_Gene.73892_gb_GDJR01035092.1_g.73892_m.73892_	eg_yoshida_153	TP	1	M	0.332	1	_	0.025	1	_	0.019	3	1	18	1	18	1	0
EG_transcript_20841	120.363	TRINITY_DN53228_c0_g1_TRINITY_DN53228_c0_g1_i1_g.37337_m.37337_	eg_neill_149	Egra_Yosh_Gene.3601_gb_GDJR01005890.1_g.3601_m.3601_	eg_yoshida_504	#N/A	1	M	0.362	0	_	0.016	0	_	0.019	1	1	12	1	13	1	-1	1	0	0
EG_transcript_18171	0	TRINITY_DN95663_c0_g1_TRINITY_DN95663_c0_g1_i4_g.33115_m.33115_	eg_neill_36	Egra_Yosh_Gene.12404_gb_GDJR01011746.1_g.12404_m.12404_	eg_yoshida_1195	#N/A	0	_	0.541	0	_	0.563	0	_	0.563	0	7	1	7	1	1	0
EG_transcript_10628	0	TRINITY_DN111441_c1_g1_TRINITY_DN111441_c1_g1_i3_g.208700_m.208700_	eg_neill_1007	Egra_Yosh_Gene.133445_gb_GDJR01054245.1_g.133445_m.133445_	eg_yoshida_1160	#N/A	0	_	0.354	0	_	0.354	0	_	0.34	0	1	1	1	7	1	-6
EG_transcript_1195	0	TRINITY_DN125414_c2_g1_TRINITY_DN125414_c2_g1_i6_g.312196_m.312196_	eg_neill_333	Egra_Yosh_Gene.171657_gb_GDJR01065708.1_g.171657_m.171657_	eg_yoshida_990	#N/A	0	_	0.076	0	_	0.119	0	_	0.119	0	1	7	1	7	1	0
EG_transcript_11231	0	TRINITY_DN113478_c0_g1_TRINITY_DN113478_c0_g1_i1_g.62936_m.62936_	eg_neill_904	Egra_Yosh_Gene.44039_gb_GDJR01024726.1_g.44039_m.44039_	eg_yoshida_408	#N/A	0	_	0.104	0	_	0.24	0	_	0.203	0	1	9	1	3	1	6
EG_transcript_7652	0	TRINITY_DN123807_c2_g2_TRINITY_DN123807_c2_g2_i9_g.314317_m.314317_	eg_neill_397	Egra_Yosh_Gene.183149_gb_GDJR01069125.1_g.183149_m.183149_	eg_yoshida_954	#N/A	0	_	0.255	0	_	0.068	0	_	0.079	0	1	15	1	15	1	0
EG_transcript_31979	0	TRINITY_DN138790_c0_g8_TRINITY_DN138790_c0_g8_i1_g.198757_m.198757_	eg_neill_200	Egra_Yosh_Gene.29359_gb_GDJR01019155.1_g.29359_m.29359_	eg_yoshida_655	#N/A	0	_	0.025	0	_	0.159	0	_	0.083	0	1	17	1	11	1	6
EG_transcript_5020	0	TRINITY_DN118756_c0_g1_TRINITY_DN118756_c0_g1_i1_g.130586_m.130586_	eg_neill_651	Egra_Yosh_Gene.56073_gb_GDJR01028955.1_g.56073_m.56073_	eg_yoshida_296	#N/A	0	_	0.228	0	_	0.134	0	_	0.122	0	1	21	1	22	1	-1
EG_transcript_11285	0	TRINITY_DN122196_c0_g1_TRINITY_DN122196_c0_g1_i5_g.215993_m.215993_	eg_neill_478	Egra_Yosh_Gene.1544_gb_GDJR01002210.1_g.1544_m.1544_	eg_yoshida_1065	#N/A	0	_	0.734	0	_	0.097	0	_	0.167	0	1	22	1	22	1	0
EG_transcript_14193	0	TRINITY_DN100782_c0_g2_TRINITY_DN100782_c0_g2_i1_g.213992_m.213992_	eg_neill_1280	Egra_Yosh_Gene.43149_gb_GDJR01024393.1_g.43149_m.43149_	eg_yoshida_416	#N/A	0	_	0.099	0	_	0.245	0	_	0.402	0	1	26	1	26	1	0
EG_transcript_4351	0	TRINITY_DN126766_c1_g1_TRINITY_DN126766_c1_g1_i1_g.288686_m.288686_	eg_neill_268	Egra_Yosh_Gene.103792_gb_GDJR01045117.1_g.103792_m.103792_	eg_yoshida_1284	#N/A	0	_	0.186	0	_	0.045	0	_	0.159	0	1	49	1	42	1	7
EG_transcript_2804	0	TRINITY_DN126013_c4_g1_TRINITY_DN126013_c4_g1_i6_g.68620_m.68620_	eg_neill_302	Egra_Yosh_Gene.253945_gb_GDJR01087727.1_g.253945_m.253945_	eg_yoshida_768	#N/A	0	_	0.158	0	_	0.66	0	_	0.632	0	1	55	1	55	1	0
EG_transcript_4603	0	TRINITY_DN106106_c0_g1_TRINITY_DN106106_c0_g1_i1_g.118825_m.118825_	eg_neill_1177	Egra_Yosh_Gene.21289_gb_GDJR01015865.1_g.21289_m.21289_	eg_yoshida_861	#N/A	1	_	0.108	0	_	0.054	0	_	0.049	1	1	5	1	8	1	-3	1	0	0
EG_transcript_1886	0	TRINITY_DN121507_c0_g1_TRINITY_DN121507_c0_g1_i2_g.51877_m.51877_	eg_neill_511	Egra_Yosh_Gene.171560_gb_GDJR01065679.1_g.171560_m.171560_	eg_yoshida_991	#N/A	1	_	0.106	0	_	0.103	0	_	0.109	1	1	5	1	6	1	-1	1	0	0
EG_transcript_36678	0	TRINITY_DN103820_c0_g2_TRINITY_DN103820_c0_g2_i7_g.210383_m.210383_	eg_neill_1226	Egra_Yosh_Gene.6769_gb_GDJR01008531.1_g.6769_m.6769_	eg_yoshida_192	#N/A	1	_	0.294	0	_	0.472	0	_	0.466	1	1	8	1	9	1	-1	1	0	0
EG_transcript_16008	0	TRINITY_DN116184_c0_g1_TRINITY_DN116184_c0_g1_i1_g.319060_m.319060_	eg_neill_779	Egra_Yosh_Gene.59274_gb_GDJR01029984.1_g.59274_m.59274_	eg_yoshida_262	#N/A	1	_	0.159	0	_	0.27	0	_	0.316	1	1	9	1	11	1	-2	1	0	0
EG_transcript_17505	0	TRINITY_DN98826_c0_g2_TRINITY_DN98826_c0_g2_i1_g.38059_m.38059_	eg_neill_11	Egra_Yosh_Gene.9824_gb_GDJR01010433.1_g.9824_m.9824_	eg_yoshida_11	#N/A	1	_	0.134	0	_	0.223	0	_	0.26	1	1	9	1	9	1	0	1	0	0
EG_transcript_14458	0	TRINITY_DN107023_c0_g2_TRINITY_DN107023_c0_g2_i1_g.358143_m.358143_	eg_neill_1159	Egra_Yosh_Gene.69154_gb_GDJR01033375.1_g.69154_m.69154_	eg_yoshida_180	#N/A	1	_	0.061	0	_	0.058	0	_	0.042	1	1	9	1	9	1	0	1	0	0
EG_transcript_5108	0	TRINITY_DN107824_c0_g1_TRINITY_DN107824_c0_g1_i1_g.250254_m.250254_	eg_neill_1135	Egra_Yosh_Gene.64743_gb_GDJR01031871.1_g.64743_m.64743_	eg_yoshida_210	#N/A	1	_	0.11	0	_	0.308	0	_	0.167	1	1	9	1	9	1	0	1	0	0
EG_transcript_22055	0	TRINITY_DN107401_c0_g1_TRINITY_DN107401_c0_g1_i1_g.237466_m.237466_	eg_neill_1148	Egra_Yosh_Gene.181650_gb_GDJR01068598.1_g.181650_m.181650_	eg_yoshida_962	#N/A	1	_	0.072	0	_	0.124	0	_	0.124	1	1	9	1	9	1	0	1	0	0
EG_transcript_2161	0	TRINITY_DN121480_c1_g1_TRINITY_DN121480_c1_g1_i1_g.81288_m.81288_	eg_neill_514	Egra_Yosh_Gene.97638_gb_GDJR01043093.1_g.97638_m.97638_	eg_yoshida_16	#N/A	1	_	0.533	0	_	0.124	0	_	0.187	1	1	10	1	9	1	1	1	0	0
EG_transcript_11147	0	TRINITY_DN111508_c0_g1_TRINITY_DN111508_c0_g1_i1_g.252192_m.252192_	eg_neill_1000	Egra_Yosh_Gene.116982_gb_GDJR01049210.1_g.116982_m.116982_	eg_yoshida_1225	#N/A	1	_	0.263	0	_	0.112	0	_	0.171	1	1	11	1	10	1	1	1	0	0
EG_transcript_11646	0	TRINITY_DN118753_c0_g2_TRINITY_DN118753_c0_g2_i4_g.130503_m.130503_	eg_neill_652	Egra_Yosh_Gene.231237_gb_GDJR01081826.1_g.231237_m.231237_	eg_yoshida_817	#N/A	1	_	0.219	0	_	0.136	0	_	0.148	1	1	12	1	11	1	1	1	0	0
EG_transcript_36097	0	TRINITY_DN9921_c0_g1_TRINITY_DN9921_c0_g1_i1_g.33564_m.33564_	eg_neill_8	Egra_Yosh_Gene.32961_gb_GDJR01020573.1_g.32961_m.32961_	eg_yoshida_530	#N/A	1	_	0.164	0	_	0.088	0	_	0.1	1	1	13	1	12	1	1	1	0	0
EG_transcript_10953	0	TRINITY_DN123590_c3_g1_TRINITY_DN123590_c3_g1_i1_g.152902_m.152902_	eg_neill_407	Egra_Yosh_Gene.129445_gb_GDJR01053043.1_g.129445_m.129445_	eg_yoshida_1176	#N/A	1	_	0.075	0	_	0.284	0	_	0.262	1	1	14	1	15	1	-1	1	0	0
EG_transcript_2608	0	TRINITY_DN110808_c0_g1_TRINITY_DN110808_c0_g1_i1_g.206058_m.206058_	eg_neill_1038	Egra_Yosh_Gene.165293_gb_GDJR01063802.1_g.165293_m.165293_	eg_yoshida_1016	#N/A	1	_	0.128	0	_	0.049	0	_	0.067	1	1	14	1	13	1	1	1	0	0
EG_transcript_14465	0	TRINITY_DN111525_c0_g1_TRINITY_DN111525_c0_g1_i1_g.252607_m.252607_	eg_neill_999	Egra_Yosh_Gene.81782_gb_GDJR01037764.1_g.81782_m.81782_	eg_yoshida_115	#N/A	1	_	0.286	0	_	0.172	0	_	0.09	1	1	22	1	7	1	15	1	0	0
EG_transcript_7175	0	TRINITY_DN120753_c0_g1_TRINITY_DN120753_c0_g1_i1_g.297081_m.297081_	eg_neill_549	Egra_Yosh_Gene.77918_gb_GDJR01036448.1_g.77918_m.77918_	eg_yoshida_136	#N/A	1	_	0.27	0	_	0.125	0	_	0.128	1	1	57	1	58	1	-1	1	0	0
EG_transcript_22385	0	TRINITY_DN94206_c0_g2_TRINITY_DN94206_c0_g2_i1_g.36322_m.36322_	eg_neill_56	Egra_Yosh_Gene.5326_gb_GDJR01007620.1_g.5326_m.5326_	eg_yoshida_329	#N/A	0	_	0.328	0	_	0.286	1	_	0.144	1	1	11	1	4	1	7	0	0	1
EG_transcript_4109	0	TRINITY_DN116376_c0_g1_TRINITY_DN116376_c0_g1_i1_g.330005_m.330005_	eg_neill_771	Egra_Yosh_Gene.94100_gb_GDJR01041929.1_g.94100_m.94100_	eg_yoshida_45	#N/A	1	_	0.063	1	_	0.063	0	_	0.346	2	1	1	1	16	1	-15
EG_transcript_23690	0	TRINITY_DN123503_c1_g1_TRINITY_DN123503_c1_g1_i5_g.152479_m.152479_	eg_neill_411	Egra_Yosh_Gene.177703_gb_GDJR01067421.1_g.177703_m.177703_	eg_yoshida_971	#N/A	1	_	0.162	1	_	0.175	0	_	0.275	2	1	1	1	13	1	-12
EG_transcript_5931	0	TRINITY_DN125455_c0_g1_TRINITY_DN125455_c0_g1_i1_g.311763_m.311763_	eg_neill_331	Egra_Yosh_Gene.223032_gb_GDJR01079591.1_g.223032_m.223032_	eg_yoshida_842	#N/A	1	_	0.096	1	_	0.095	0	_	0.39	2	1	1	1	10	1	-9
EG_transcript_15371	0	TRINITY_DN108278_c0_g1_TRINITY_DN108278_c0_g1_i1_g.276726_m.276726_	eg_neill_1117	Egra_Yosh_Gene.310700_gb_GDJR01108834.1_g.310700_m.310700_	eg_yoshida_581	#N/A	1	_	0.123	1	_	0.123	0	_	0.069	2	1	1	1	9	1	-8
EG_transcript_14763	0	TRINITY_DN115771_c3_g1_TRINITY_DN115771_c3_g1_i1_g.161069_m.161069_	eg_neill_799	Egra_Yosh_Gene.77996_gb_GDJR01036466.1_g.77996_m.77996_	eg_yoshida_133	#N/A	1	_	0.264	1	_	0.275	0	_	0.286	2	1	1	1	6	1	-5
EG_transcript_8055	0	TRINITY_DN115587_c0_g1_TRINITY_DN115587_c0_g1_i1_g.324905_m.324905_	eg_neill_807	Egra_Yosh_Gene.136349_gb_GDJR01055093.1_g.136349_m.136349_	eg_yoshida_1142	#N/A	1	_	0.245	1	_	0.237	0	_	0.066	2	1	1	1	6	1	-5
EG_transcript_4488	0	TRINITY_DN108864_c0_g1_TRINITY_DN108864_c0_g1_i1_g.164336_m.164336_	eg_neill_1097	Egra_Yosh_Gene.28369_gb_GDJR01018739.1_g.28369_m.28369_	eg_yoshida_678	#N/A	1	_	0.106	0	_	0.109	1	_	0.106	2	1	8	1	1	1	7
EG_transcript_42001	0	TRINITY_DN72530_c0_g1_TRINITY_DN72530_c0_g1_i1_g.4571_m.4571_	eg_neill_130	Egra_Yosh_Gene.310756_gb_GDJR01108869.1_g.310756_m.310756_	eg_yoshida_570	#N/A	0	_	0.044	1	_	0.039	1	_	0.039	2	6	1	6	1	1	0
EG_transcript_53666	0	TRINITY_DN78293_c0_g2_TRINITY_DN78293_c0_g2_i1_g.24670_m.24670_	eg_neill_115	Egra_Yosh_Gene.306487_gb_GDJR01100072.1_g.306487_m.306487_	eg_yoshida_627	#N/A	0	_	0.112	1	_	0.04	1	_	0.04	2	1	9	1	9	1	0
EG_transcript_17067	0	TRINITY_DN113972_c0_g1_TRINITY_DN113972_c0_g1_i1_g.197059_m.197059_	eg_neill_880	Egra_Yosh_Gene.42417_gb_GDJR01024092.1_g.42417_m.42417_	eg_yoshida_428	#N/A	1	_	0.109	1	_	0.109	1	_	0.109	3	1	1	1	1	1	0
EG_transcript_50867	0	TRINITY_DN61107_c1_g1_TRINITY_DN61107_c1_g1_i1_g.5084_m.5084_	eg_neill_135	Egra_Yosh_Gene.25626_gb_GDJR01017676.1_g.25626_m.25626_	eg_yoshida_756	#N/A	1	_	0.073	1	_	0.073	1	_	0.072	3	1	1	1	1	1	0
EG_transcript_25796	0	TRINITY_DN110176_c1_g1_TRINITY_DN110176_c1_g1_i4_g.348947_m.348947_	eg_neill_1063	Egra_Yosh_Gene.20659_gb_GDJR01015618.1_g.20659_m.20659_	eg_yoshida_877	#N/A	1	_	0.314	1	_	0.314	1	_	0.314	3	1	1	1	1	1	0
EG_transcript_11584	0	TRINITY_DN119468_c0_g1_TRINITY_DN119468_c0_g1_i1_g.128582_m.128582_	eg_neill_615	Egra_Yosh_Gene.141555_gb_GDJR01056675.1_g.141555_m.141555_	eg_yoshida_1115	#N/A	1	_	0.124	1	_	0.335	1	_	0.335	3	1	17	1	17	1	0
EG_transcript_10265	0.0561858	TRINITY_DN112661_c0_g1_TRINITY_DN112661_c0_g1_i1_g.324409_m.324409_	eg_neill_938	Egra_Yosh_Gene.32293_gb_GDJR01020322.1_g.32293_m.32293_	eg_yoshida_537	#N/A	0	_	0.117	0	_	0.051	0	_	0.055	0	1	9	1	11	1	-2
EG_transcript_7167	0.0623845	TRINITY_DN103177_c0_g1_TRINITY_DN103177_c0_g1_i2_g.114650_m.114650_	eg_neill_1241	Egra_Yosh_Gene.45805_gb_GDJR01025390.1_g.45805_m.45805_	eg_yoshida_393	#N/A	0	_	0.153	0	_	0.111	0	_	0.17	0	32	1	1	3	0	-2
EG_transcript_4360	0.0808701	TRINITY_DN118796_c0_g1_TRINITY_DN118796_c0_g1_i3_g.131043_m.131043_	eg_neill_650	Egra_Yosh_Gene.85052_gb_GDJR01038896.1_g.85052_m.85052_	eg_yoshida_97	#N/A	0	_	0.158	1	_	0.114	1	_	0.114	2	1	19	1	19	1	0
EG_transcript_5418	0.091752	TRINITY_DN129121_c0_g1_TRINITY_DN129121_c0_g1_i1_g.161806_m.161806_	eg_neill_207	Egra_Yosh_Gene.64346_gb_GDJR01031731.1_g.64346_m.64346_	eg_yoshida_211	#N/A	1	_	0.393	1	_	0.393	1	_	0.394	3	1	1	1	1	1	0
EG_transcript_19666	0.0960701	TRINITY_DN112262_c0_g1_TRINITY_DN112262_c0_g1_i1_g.258022_m.258022_	eg_neill_956	Egra_Yosh_Gene.26470_gb_GDJR01018004.1_g.26470_m.26470_	eg_yoshida_736	#N/A	1	_	0.153	1	_	0.153	0	_	0.097	2	1	1	1	12	1	-11
EG_transcript_13679	0.100452	TRINITY_DN82724_c0_g1_TRINITY_DN82724_c0_g1_i1_g.14263_m.14263_	eg_neill_96	Egra_Yosh_Gene.12503_gb_GDJR01011808.1_g.12503_m.12503_	eg_yoshida_1191	#N/A	1	_	0.175	0	_	0.053	1	_	0.066	2	1	22	1	12	1	10
EG_transcript_27561	0.104809	TRINITY_DN95035_c0_g1_TRINITY_DN95035_c0_g1_i1_g.17824_m.17824_	eg_neill_45	Egra_Yosh_Gene.28718_gb_GDJR01018894.1_g.28718_m.28718_	eg_yoshida_672	#N/A	1	_	0.055	0	_	0.042	0	_	0.054	1	1	13	1	5	1	8	1	0	0
EG_transcript_10331	0.112468	TRINITY_DN101509_c0_g1_TRINITY_DN101509_c0_g1_i1_g.219577_m.219577_	eg_neill_1272	Egra_Yosh_Gene.13733_gb_GDJR01012509.1_g.13733_m.13733_	eg_yoshida_1136	#N/A	0	_	0.133	1	_	0.15	0	_	0.216	1	1	2	1	21	1	-19	0	1	0
EG_transcript_45310	0.126332	TRINITY_DN101112_c0_g1_TRINITY_DN101112_c0_g1_i1_g.159576_m.159576_	eg_neill_1277	Egra_Yosh_Gene.124190_gb_GDJR01051421.1_g.124190_m.124190_	eg_yoshida_1194	#N/A	1	_	0.051	0	_	0.453	0	_	0.229	1	1	11	1	11	1	0	1	0	0
EG_transcript_11595	0.154121	TRINITY_DN108486_c0_g1_TRINITY_DN108486_c0_g1_i1_g.97695_m.97695_	eg_neill_1108	Egra_Yosh_Gene.86445_gb_GDJR01039382.1_g.86445_m.86445_	eg_yoshida_91	#N/A	0	_	0.082	0	_	0.093	0	_	0.153	0	1	44	1	43	1	1
EG_transcript_33313	0.192789	TRINITY_DN107165_c0_g1_TRINITY_DN107165_c0_g1_i1_g.202627_m.202627_	eg_neill_1155	Egra_Yosh_Gene.5648_gb_GDJR01007833.1_g.5648_m.5648_	eg_yoshida_290	#N/A	1	_	0.105	1	_	0.105	1	_	0.101	3	1	1	1	1	1	0
EG_transcript_7110	0.205987	TRINITY_DN60894_c0_g1_TRINITY_DN60894_c0_g1_i1_g.40325_m.40325_	eg_neill_138	Egra_Yosh_Gene.250228_gb_GDJR01086815.1_g.250228_m.250228_	eg_yoshida_771	#N/A	1	_	0.069	0	_	0.115	0	_	0.204	1	1	14	1	13	1	1	1	0	0
EG_transcript_13383	0.237344	TRINITY_DN75760_c0_g1_TRINITY_DN75760_c0_g1_i2_g.44588_m.44588_	eg_neill_126	Egra_Yosh_Gene.3129_gb_GDJR01005226.1_g.3129_m.3129_	eg_yoshida_552	#N/A	1	_	0.102	1	_	0.102	1	_	0.102	3	1	1	1	1	1	0
EG_transcript_3997	0.239874	TRINITY_DN121162_c0_g3_TRINITY_DN121162_c0_g3_i5_g.118454_m.118454_	eg_neill_529	Egra_Yosh_Gene.106708_gb_GDJR01046046.1_g.106708_m.106708_	eg_yoshida_1274	#N/A	0	_	0.082	1	_	0.218	1	_	0.233	2	63	5	63	5	1	0
EG_transcript_15379	0.243325	TRINITY_DN93665_c0_g1_TRINITY_DN93665_c0_g1_i1_g.25526_m.25526_	eg_neill_59	Egra_Yosh_Gene.13810_gb_GDJR01012565.1_g.13810_m.13810_	eg_yoshida_1134	#N/A	1	_	0.279	1	_	0.279	1	_	0.279	3	1	1	1	1	1	0
EG_transcript_12890	0.255309	TRINITY_DN99520_c0_g1_TRINITY_DN99520_c0_g1_i1_g.11875_m.11875_	eg_neill_5	Egra_Yosh_Gene.120194_gb_GDJR01050178.1_g.120194_m.120194_	eg_yoshida_1210	#N/A	1	_	0.104	1	_	0.104	0	_	0.316	2	1	1	1	13	1	-12
EG_transcript_11196	0.289115	TRINITY_DN114273_c0_g1_TRINITY_DN114273_c0_g1_i1_g.170274_m.170274_	eg_neill_864	Egra_Yosh_Gene.62336_gb_GDJR01031065.1_g.62336_m.62336_	eg_yoshida_232	#N/A	0	_	0.139	0	_	0.094	0	_	0.1	0	1	19	1	13	1	6
EG_transcript_24567	0.293928	TRINITY_DN107402_c0_g1_TRINITY_DN107402_c0_g1_i1_g.237602_m.237602_	eg_neill_1147	Egra_Yosh_Gene.26141_gb_GDJR01017874.1_g.26141_m.26141_	eg_yoshida_746	#N/A	0	_	0.125	1	_	0.117	1	_	0.117	2	1	10	1	10	1	0
EG_transcript_19913	0.309675	TRINITY_DN42131_c0_g1_TRINITY_DN42131_c0_g1_i1_g.25660_m.25660_	eg_neill_156	Egra_Yosh_Gene.121709_gb_GDJR01050631.1_g.121709_m.121709_	eg_yoshida_1203	#N/A	1	_	0.077	0	_	0.324	0	_	0.287	1	1	18	1	19	1	-1	1	0	0
EG_transcript_15735	0.316297	TRINITY_DN125981_c1_g2_TRINITY_DN125981_c1_g2_i9_g.227826_m.227826_	eg_neill_308	Egra_Yosh_Gene.82110_gb_GDJR01037883.1_g.82110_m.82110_	eg_yoshida_113	#N/A	1	_	0.122	0	_	0.518	0	_	0.263	1	4	11	9	1	0	10	1	0	0
EG_transcript_13494	0.32755	TRINITY_DN116307_c1_g1_TRINITY_DN116307_c1_g1_i1_g.329336_m.329336_	eg_neill_776	Egra_Yosh_Gene.38010_gb_GDJR01022482.1_g.38010_m.38010_	eg_yoshida_482	#N/A	1	_	0.193	0	_	0.089	0	_	0.1	1	1	9	1	9	1	0	1	0	0
EG_transcript_14010	0.329819	TRINITY_DN111078_c1_g1_TRINITY_DN111078_c1_g1_i2_g.116829_m.116829_	eg_neill_1025	Egra_Yosh_Gene.81774_gb_GDJR01037761.1_g.81774_m.81774_	eg_yoshida_116	#N/A	0	_	0.092	0	_	0.128	0	_	0.077	0	1	17	1	21	1	-4
EG_transcript_7037	0.338768	TRINITY_DN118182_c0_g1_TRINITY_DN118182_c0_g1_i7_g.295114_m.295114_	eg_neill_680	Egra_Yosh_Gene.143345_gb_GDJR01057280.1_g.143345_m.143345_	eg_yoshida_1110	#N/A	1	_	0.404	0	_	0.454	0	_	0.322	1	6	7	15	1	0	6	1	0	0
EG_transcript_1330	0.342879	TRINITY_DN121652_c0_g1_TRINITY_DN121652_c0_g1_i1_g.88643_m.88643_	eg_neill_504	Egra_Yosh_Gene.47915_gb_GDJR01026214.1_g.47915_m.47915_	eg_yoshida_372	#N/A	1	_	0.087	1	_	0.087	1	_	0.087	3	1	1	1	1	1	0
EG_transcript_3774	0.352461	TRINITY_DN121220_c1_g1_TRINITY_DN121220_c1_g1_i1_g.123912_m.123912_	eg_neill_525	Egra_Yosh_Gene.87226_gb_GDJR01039619.1_g.87226_m.87226_	eg_yoshida_88	#N/A	1	_	0.413	1	_	0.124	1	_	0.124	3	1	16	1	16	1	0
EG_transcript_11214	0.363879	TRINITY_DN111030_c0_g1_TRINITY_DN111030_c0_g1_i1_g.116416_m.116416_	eg_neill_1027	Egra_Yosh_Gene.22321_gb_GDJR01016304.1_g.22321_m.22321_	eg_yoshida_840	#N/A	1	_	0.137	0	_	0.07	0	_	0.07	1	1	24	1	25	1	-1	1	0	0
EG_transcript_22879	0.372854	TRINITY_DN127091_c0_g1_TRINITY_DN127091_c0_g1_i1_g.211669_m.211669_	eg_neill_257	Egra_Yosh_Gene.50446_gb_GDJR01027085.1_g.50446_m.50446_	eg_yoshida_352	#N/A	1	_	0.071	0	_	0.036	1	_	0.072	2	1	17	1	1	1	16
EG_transcript_36757	0.373936	TRINITY_DN80153_c0_g1_TRINITY_DN80153_c0_g1_i1_g.1872_m.1872_	eg_neill_105	Egra_Yosh_Gene.5355_gb_GDJR01007642.1_g.5355_m.5355_	eg_yoshida_322	#N/A	1	_	0.121	0	_	0.107	0	_	0.102	1	1	12	1	4	1	8	1	0	0
EG_transcript_10854	0.374782	TRINITY_DN120023_c0_g1_TRINITY_DN120023_c0_g1_i2_g.221125_m.221125_	eg_neill_585	Egra_Yosh_Gene.61704_gb_GDJR01030828.1_g.61704_m.61704_	eg_yoshida_236	#N/A	0	_	0.257	0	_	0.118	0	_	0.198	0	1	25	1	27	1	-2
EG_transcript_27475	0.380291	TRINITY_DN110493_c0_g1_TRINITY_DN110493_c0_g1_i2_g.338026_m.338026_	eg_neill_1050	Egra_Yosh_Gene.34539_gb_GDJR01021206.1_g.34539_m.34539_	eg_yoshida_514	#N/A	1	_	0.12	0	_	0.023	0	_	0.014	1	1	15	1	14	1	1	1	0	0
EG_transcript_8921	0.383442	TRINITY_DN122133_c0_g1_TRINITY_DN122133_c0_g1_i1_g.214471_m.214471_	eg_neill_483	Egra_Yosh_Gene.297953_gb_GDJR01098321.1_g.297953_m.297953_	eg_yoshida_646	#N/A	1	_	0.107	0	_	0.252	0	_	0.135	1	1	10	1	10	1	0	1	0	0
EG_transcript_33701	0.399244	TRINITY_DN39286_c0_g1_TRINITY_DN39286_c0_g1_i1_g.13843_m.13843_	eg_neill_157	Egra_Yosh_Gene.264458_gb_GDJR01090360.1_g.264458_m.264458_	eg_yoshida_740	#N/A	1	_	0.524	0	_	0.106	0	_	0.1	1	1	10	1	11	1	-1	1	0	0
EG_transcript_33872	0.417199	TRINITY_DN115824_c0_g1_TRINITY_DN115824_c0_g1_i5_g.251619_m.251619_	eg_neill_791	Egra_Yosh_Gene.23419_gb_GDJR01016742.1_g.23419_m.23419_	eg_yoshida_809	#N/A	1	_	0.175	1	_	0.164	1	_	0.232	3	1	1	1	1	1	0
EG_transcript_16724	0.422298	TRINITY_DN107380_c0_g1_TRINITY_DN107380_c0_g1_i3_g.202312_m.202312_	eg_neill_1149	Egra_Yosh_Gene.23509_gb_GDJR01016792.1_g.23509_m.23509_	eg_yoshida_804	#N/A	1	_	0.084	1	_	0.084	1	_	0.098	3	1	1	1	1	1	0
EG_transcript_5941	0.422421	TRINITY_DN100779_c0_g3_TRINITY_DN100779_c0_g3_i1_g.213937_m.213937_	eg_neill_1281	Egra_Yosh_Gene.46099_gb_GDJR01025510.1_g.46099_m.46099_	eg_yoshida_388	#N/A	1	_	0.135	1	_	0.135	1	_	0.135	3	1	1	1	1	1	0
EG_transcript_26203	0.427294	TRINITY_DN101226_c0_g1_TRINITY_DN101226_c0_g1_i1_g.113024_m.113024_	eg_neill_1275	Egra_Yosh_Gene.18288_gb_GDJR01014645.1_g.18288_m.18288_	eg_yoshida_956	#N/A	1	_	0.18	0	_	0.048	0	_	0.038	1	1	14	1	15	1	-1	1	0	0
EG_transcript_12260	0.428319	TRINITY_DN81827_c0_g1_TRINITY_DN81827_c0_g1_i1_g.40591_m.40591_	eg_neill_98	Egra_Yosh_Gene.111406_gb_GDJR01047514.1_g.111406_m.111406_	eg_yoshida_1255	#N/A	1	_	0.063	1	_	0.257	0	_	0.428	2	1	28	1	14	1	14
EG_transcript_10882	0.432275	TRINITY_DN111685_c0_g1_TRINITY_DN111685_c0_g1_i1_g.279875_m.279875_	eg_neill_990	Egra_Yosh_Gene.28796_gb_GDJR01018929.1_g.28796_m.28796_	eg_yoshida_669	#N/A	0	_	0.23	0	_	0.487	0	_	0.537	0	1	21	1	22	1	-1
EG_transcript_10531	0.433829	TRINITY_DN114352_c0_g1_TRINITY_DN114352_c0_g1_i1_g.265718_m.265718_	eg_neill_859	Egra_Yosh_Gene.36276_gb_GDJR01021887.1_g.36276_m.36276_	eg_yoshida_502	#N/A	1	_	0.056	0	_	0.19	0	_	0.254	1	1	9	1	10	1	-1	1	0	0
EG_transcript_28774	0.447374	TRINITY_DN97630_c0_g1_TRINITY_DN97630_c0_g1_i1_g.4987_m.4987_	eg_neill_25	Egra_Yosh_Gene.14159_gb_GDJR01012732.1_g.14159_m.14159_	eg_yoshida_1114	#N/A	1	_	0.074	0	_	0.28	0	_	0.213	1	1	9	1	10	1	-1	1	0	0
EG_transcript_25844	0.448235	TRINITY_DN106045_c0_g1_TRINITY_DN106045_c0_g1_i1_g.331839_m.331839_	eg_neill_1179	Egra_Yosh_Gene.37821_gb_GDJR01022417.1_g.37821_m.37821_	eg_yoshida_485	#N/A	1	_	0.029	0	_	0.018	0	_	0.015	1	1	8	1	7	1	1	1	0	0
EG_transcript_18447	0.453115	TRINITY_DN108337_c0_g4_TRINITY_DN108337_c0_g4_i1_g.238174_m.238174_	eg_neill_1113	Egra_Yosh_Gene.31093_gb_GDJR01019832.1_g.31093_m.31093_	eg_yoshida_563	#N/A	1	_	0.078	0	_	0.168	0	_	0.206	1	1	15	1	15	1	0	1	0	0
EG_transcript_19555	0.455637	TRINITY_DN113253_c0_g2_TRINITY_DN113253_c0_g2_i1_g.177606_m.177606_	eg_neill_914	Egra_Yosh_Gene.58789_gb_GDJR01029814.1_g.58789_m.58789_	eg_yoshida_266	#N/A	1	_	0.095	1	_	0.095	1	_	0.095	3	1	1	1	1	1	0
EG_transcript_27068	0.456285	TRINITY_DN83813_c0_g1_TRINITY_DN83813_c0_g1_i1_g.39075_m.39075_	eg_neill_92	Egra_Yosh_Gene.42375_gb_GDJR01024075.1_g.42375_m.42375_	eg_yoshida_430	#N/A	0	_	0.059	0	_	0.108	0	_	0.214	0	1	9	18	1	0	8
EG_transcript_7629	0.460066	TRINITY_DN123510_c0_g1_TRINITY_DN123510_c0_g1_i1_g.151601_m.151601_	eg_neill_410	Egra_Yosh_Gene.101771_gb_GDJR01044447.1_g.101771_m.101771_	eg_yoshida_1300	#N/A	1	_	0.122	1	_	0.123	1	_	0.124	3	1	1	1	1	1	0
EG_transcript_4204	0.461053	TRINITY_DN118137_c0_g1_TRINITY_DN118137_c0_g1_i3_g.294589_m.294589_	eg_neill_682	Egra_Yosh_Gene.85358_gb_GDJR01039010.1_g.85358_m.85358_	eg_yoshida_96	#N/A	0	_	0.23	0	_	0.404	0	_	0.446	0	1	11	1	12	1	-1
EG_transcript_25604	0.467517	TRINITY_DN108022_c0_g1_TRINITY_DN108022_c0_g1_i1_g.121208_m.121208_	eg_neill_1127	Egra_Yosh_Gene.43062_gb_GDJR01024356.1_g.43062_m.43062_	eg_yoshida_419	#N/A	1	_	0.159	0	_	0.079	0	_	0.169	1	1	14	1	2	1	12	1	0	0
EG_transcript_15305	0.473207	TRINITY_DN108550_c0_g1_TRINITY_DN108550_c0_g1_i1_g.308219_m.308219_	eg_neill_1105	Egra_Yosh_Gene.29880_gb_GDJR01019355.1_g.29880_m.29880_	eg_yoshida_642	#N/A	0	_	0.082	0	_	0.087	0	_	0.045	0	1	23	1	25	1	-2
EG_transcript_28217	0.490432	TRINITY_DN106109_c0_g1_TRINITY_DN106109_c0_g1_i1_g.118797_m.118797_	eg_neill_1176	Egra_Yosh_Gene.306786_gb_GDJR01100438.1_g.306786_m.306786_	eg_yoshida_612	#N/A	1	_	0.032	0	_	0.042	0	_	0.042	1	1	13	1	14	1	-1	1	0	0
EG_transcript_7927	0.525693	TRINITY_DN107214_c0_g3_TRINITY_DN107214_c0_g3_i1_g.224998_m.224998_	eg_neill_1154	Egra_Yosh_Gene.18513_gb_GDJR01014751.1_g.18513_m.18513_	eg_yoshida_948	#N/A	1	_	0.07	0	_	0.154	0	_	0.273	1	1	12	1	11	1	1	1	0	0
EG_transcript_8395	0.529517	TRINITY_DN119657_c1_g1_TRINITY_DN119657_c1_g1_i2_g.292772_m.292772_	eg_neill_607	Egra_Yosh_Gene.21748_gb_GDJR01016059.1_g.21748_m.21748_	eg_yoshida_852	#N/A	1	_	0.199	0	_	0.273	1	_	0.199	2	1	10	1	1	1	9
EG_transcript_17596	0.534855	TRINITY_DN109518_c0_g2_TRINITY_DN109518_c0_g2_i1_g.138425_m.138425_	eg_neill_1078	Egra_Yosh_Gene.69675_gb_GDJR01033569.1_g.69675_m.69675_	eg_yoshida_177	#N/A	1	_	0.034	1	_	0.034	1	_	0.034	3	1	1	1	1	1	0
EG_transcript_12438	0.536399	TRINITY_DN78015_c0_g1_TRINITY_DN78015_c0_g1_i1_g.28723_m.28723_	eg_neill_122	Egra_Yosh_Gene.20902_gb_GDJR01015707.1_g.20902_m.20902_	eg_yoshida_870	#N/A	1	_	0.305	0	_	0.101	0	_	0.313	1	1	28	1	18	1	10	1	0	0
EG_transcript_12357	0.538002	TRINITY_DN15714_c0_g1_TRINITY_DN15714_c0_g1_i1_g.12794_m.12794_	eg_neill_192	Egra_Yosh_Gene.13860_gb_GDJR01012589.1_g.13860_m.13860_	eg_yoshida_1132	#N/A	0	_	0.136	0	_	0.106	0	_	0.341	0	1	10	1	31	1	-21
EG_transcript_41526	0.538097	TRINITY_DN88920_c0_g1_TRINITY_DN88920_c0_g1_i1_g.27804_m.27804_	eg_neill_84	Egra_Yosh_Gene.2926_gb_GDJR01004961.1_g.2926_m.2926_	eg_yoshida_657	#N/A	1	_	0.204	0	_	0.066	1	_	0.204	2	1	10	1	1	1	9
EG_transcript_35981	0.543297	TRINITY_DN99107_c0_g1_TRINITY_DN99107_c0_g1_i1_g.21676_m.21676_	eg_neill_9	Egra_Yosh_Gene.57067_gb_GDJR01029284.1_g.57067_m.57067_	eg_yoshida_280	#N/A	1	_	0.154	0	_	0.302	0	_	0.188	1	1	11	1	11	1	0	1	0	0
EG_transcript_2494	0.544456	TRINITY_DN108953_c1_g1_TRINITY_DN108953_c1_g1_i1_g.72610_m.72610_	eg_neill_1096	Egra_Yosh_Gene.25506_gb_GDJR01017633.1_g.25506_m.25506_	eg_yoshida_762	#N/A	1	_	0.172	1	_	0.172	1	_	0.172	3	1	1	1	1	1	0
EG_transcript_8623	0.548692	TRINITY_DN123441_c1_g3_TRINITY_DN123441_c1_g3_i3_g.61014_m.61014_	eg_neill_412	Egra_Yosh_Gene.99560_gb_GDJR01043719.1_g.99560_m.99560_	eg_yoshida_3	#N/A	1	_	0.215	0	_	0.152	0	_	0.178	1	1	10	1	10	1	0	1	0	0
EG_transcript_14309	0.560512	TRINITY_DN100865_c0_g1_TRINITY_DN100865_c0_g1_i1_g.330879_m.330879_	eg_neill_1279	Egra_Yosh_Gene.3250_gb_GDJR01005368.1_g.3250_m.3250_	eg_yoshida_533	#N/A	0	_	0.13	1	_	0.06	1	_	0.06	2	1	19	1	19	1	0
EG_transcript_20210	0.590509	TRINITY_DN106464_c0_g1_TRINITY_DN106464_c0_g1_i2_g.53470_m.53470_	eg_neill_1168	Egra_Yosh_Gene.38221_gb_GDJR01022568.1_g.38221_m.38221_	eg_yoshida_480	#N/A	1	_	0.525	1	_	0.525	1	_	0.48	3	1	1	1	1	1	0
EG_transcript_911	0.595958	TRINITY_DN127640_c0_g1_TRINITY_DN127640_c0_g1_i1_g.234433_m.234433_	eg_neill_230	Egra_Yosh_Gene.215618_gb_GDJR01077787.1_g.215618_m.215618_	eg_yoshida_854	#N/A	1	_	0.233	1	_	0.233	1	_	0.233	3	1	1	1	1	1	0
EG_transcript_41313	0.598937	TRINITY_DN110664_c0_g1_TRINITY_DN110664_c0_g1_i1_g.320139_m.320139_	eg_neill_1045	Egra_Yosh_Gene.39862_gb_GDJR01023158.1_g.39862_m.39862_	eg_yoshida_463	#N/A	1	_	0.068	0	_	0.255	1	_	0.07	2	1	12	1	1	1	11
EG_transcript_22445	0.600834	TRINITY_DN120658_c1_g1_TRINITY_DN120658_c1_g1_i3_g.56199_m.56199_	eg_neill_557	Egra_Yosh_Gene.71683_gb_GDJR01034308.1_g.71683_m.71683_	eg_yoshida_165	#N/A	0	_	0.075	0	_	0.145	0	_	0.177	0	6	2	5	1	0	1
EG_transcript_33996	0.603559	TRINITY_DN127790_c2_g9_TRINITY_DN127790_c2_g9_i5_g.173370_m.173370_	eg_neill_223	Egra_Yosh_Gene.28769_gb_GDJR01018917.1_g.28769_m.28769_	eg_yoshida_670	#N/A	1	_	0.141	1	_	0.146	0	_	0.093	2	1	1	11	6	0	-5
EG_transcript_27715	0.606008	TRINITY_DN55355_c0_g1_TRINITY_DN55355_c0_g1_i1_g.7608_m.7608_	eg_neill_144	Egra_Yosh_Gene.28307_gb_GDJR01018711.1_g.28307_m.28307_	eg_yoshida_683	#N/A	1	_	0.084	1	_	0.084	1	_	0.084	3	1	1	1	1	1	0
EG_transcript_28901	0.60999	TRINITY_DN120017_c0_g1_TRINITY_DN120017_c0_g1_i6_g.221250_m.221250_	eg_neill_586	Egra_Yosh_Gene.26468_gb_GDJR01018002.1_g.26468_m.26468_	eg_yoshida_737	#N/A	1	_	0.113	0	_	0.209	0	_	0.205	1	1	12	1	12	1	0	1	0	0
EG_transcript_15660	0.618066	TRINITY_DN108183_c0_g1_TRINITY_DN108183_c0_g1_i1_g.269643_m.269643_	eg_neill_1122	Egra_Yosh_Gene.310739_gb_GDJR01108855.1_g.310739_m.310739_	eg_yoshida_575	#N/A	1	_	0.13	1	_	0.127	0	_	0.069	2	1	1	1	13	1	-12
EG_transcript_12332	0.620071	TRINITY_DN111146_c0_g1_TRINITY_DN111146_c0_g1_i1_g.337182_m.337182_	eg_neill_1022	Egra_Yosh_Gene.46065_gb_GDJR01025495.1_g.46065_m.46065_	eg_yoshida_389	#N/A	1	_	0.11	0	_	0.109	0	_	0.062	1	1	7	1	10	1	-3	1	0	0
EG_transcript_56559	0.638958	TRINITY_DN93516_c0_g1_TRINITY_DN93516_c0_g1_i1_g.27380_m.27380_	eg_neill_62	Egra_Yosh_Gene.13480_gb_GDJR01012366.1_g.13480_m.13480_	eg_yoshida_1153	#N/A	1	_	0.039	0	_	0.08	0	_	0.09	1	1	8	1	9	1	-1	1	0	0
EG_transcript_10631	0.649652	TRINITY_DN116395_c0_g1_TRINITY_DN116395_c0_g1_i1_g.329969_m.329969_	eg_neill_770	Egra_Yosh_Gene.46541_gb_GDJR01025666.1_g.46541_m.46541_	eg_yoshida_384	#N/A	1	_	0.122	0	_	0.161	0	_	0.168	1	1	7	1	8	1	-1	1	0	0
EG_transcript_2530	0.670055	TRINITY_DN104869_c0_g1_TRINITY_DN104869_c0_g1_i1_g.266956_m.266956_	eg_neill_1203	Egra_Yosh_Gene.45459_gb_GDJR01025252.1_g.45459_m.45459_	eg_yoshida_395	#N/A	1	_	0.041	0	_	0.124	0	_	0.126	1	1	8	1	9	1	-1	1	0	0
EG_transcript_8433	0.673961	TRINITY_DN78030_c0_g1_TRINITY_DN78030_c0_g1_i1_g.28754_m.28754_	eg_neill_121	Egra_Yosh_Gene.188994_gb_GDJR01070754.1_g.188994_m.188994_	eg_yoshida_933	#N/A	1	_	0.054	0	_	0.058	0	_	0.064	1	1	11	1	5	1	6	1	0	0
EG_transcript_14758	0.678139	TRINITY_DN153933_c0_g1_TRINITY_DN153933_c0_g1_i1_g.256047_m.256047_	eg_neill_194	Egra_Yosh_Gene.14109_gb_GDJR01012711.1_g.14109_m.14109_	eg_yoshida_1117	#N/A	1	_	0.126	0	_	0.288	0	_	0.246	1	1	16	1	15	1	1	1	0	0
EG_transcript_12492	0.711955	TRINITY_DN103457_c0_g1_TRINITY_DN103457_c0_g1_i1_g.313210_m.313210_	eg_neill_1234	Egra_Yosh_Gene.76241_gb_GDJR01035908.1_g.76241_m.76241_	eg_yoshida_143	#N/A	1	_	0.098	1	_	0.098	1	_	0.098	3	1	1	1	1	1	0
EG_transcript_23651	0.712393	TRINITY_DN106191_c0_g1_TRINITY_DN106191_c0_g1_i1_g.118874_m.118874_	eg_neill_1174	Egra_Yosh_Gene.62410_gb_GDJR01031090.1_g.62410_m.62410_	eg_yoshida_231	#N/A	1	_	0.171	0	_	0.046	0	_	0.105	1	1	12	1	11	1	1	1	0	0
EG_transcript_27461	0.719831	TRINITY_DN108840_c0_g1_TRINITY_DN108840_c0_g1_i1_g.164492_m.164492_	eg_neill_1098	Egra_Yosh_Gene.9512_gb_GDJR01010279.1_g.9512_m.9512_	eg_yoshida_37	#N/A	1	_	0.07	0	_	0.097	0	_	0.127	1	1	10	1	10	1	0	1	0	0
EG_transcript_19235	0.732555	TRINITY_DN190825_c0_g1_TRINITY_DN190825_c0_g1_i1_g.120521_m.120521_	eg_neill_181	Egra_Yosh_Gene.3243_gb_GDJR01005362.1_g.3243_m.3243_	eg_yoshida_534	#N/A	1	_	0.589	0	_	0.137	0	_	0.176	1	1	9	1	9	1	0	1	0	0
EG_transcript_16185	0.735916	TRINITY_DN79999_c0_g1_TRINITY_DN79999_c0_g1_i1_g.41360_m.41360_	eg_neill_106	Egra_Yosh_Gene.306773_gb_GDJR01100423.1_g.306773_m.306773_	eg_yoshida_614	#N/A	1	_	0.124	0	_	0.18	0	_	0.195	1	1	13	1	6	1	7	1	0	0
EG_transcript_10767	0.739273	TRINITY_DN12883_c0_g1_TRINITY_DN12883_c0_g1_i2_g.5329_m.5329_	eg_neill_208	Egra_Yosh_Gene.5335_gb_GDJR01007629.1_g.5335_m.5335_	eg_yoshida_327	#N/A	0	_	0.089	1	_	0.196	1	_	0.196	2	1	38	1	38	1	0
EG_transcript_17364	0.742082	TRINITY_DN110543_c0_g1_TRINITY_DN110543_c0_g1_i4_g.203336_m.203336_	eg_neill_1049	Egra_Yosh_Gene.63126_gb_GDJR01031321.1_g.63126_m.63126_	eg_yoshida_224	#N/A	0	_	0.108	1	_	0.127	1	_	0.127	2	1	6	1	6	1	0
EG_transcript_20817	0.770078	TRINITY_DN96227_c0_g1_TRINITY_DN96227_c0_g1_i1_g.8642_m.8642_	eg_neill_34	Egra_Yosh_Gene.5469_gb_GDJR01007726.1_g.5469_m.5469_	eg_yoshida_306	#N/A	0	_	0.126	0	_	0.045	0	_	0.074	0	1	15	1	19	1	-4
EG_transcript_15592	0.782363	TRINITY_DN21344_c0_g1_TRINITY_DN21344_c0_g1_i1_g.45306_m.45306_	eg_neill_170	Egra_Yosh_Gene.49105_gb_GDJR01026565.1_g.49105_m.49105_	eg_yoshida_364	#N/A	1	_	0.11	0	_	0.05	0	_	0.022	1	1	13	1	12	1	1	1	0	0
EG_transcript_17132	0.785278	TRINITY_DN102434_c0_g1_TRINITY_DN102434_c0_g1_i1_g.120988_m.120988_	eg_neill_1257	Egra_Yosh_Gene.4797_gb_GDJR01007168.1_g.4797_m.4797_	eg_yoshida_371	#N/A	1	_	0.078	0	_	0.264	0	_	0.028	1	1	19	1	9	1	10	1	0	0
EG_transcript_862	0.794418	TRINITY_DN120952_c0_g1_TRINITY_DN120952_c0_g1_i1_g.178809_m.178809_	eg_neill_543	Egra_Yosh_Gene.89719_gb_GDJR01040485.1_g.89719_m.89719_	eg_yoshida_72	#N/A	0	_	0.244	0	_	0.36	0	_	0.23	0	1	62	1	62	1	0
EG_transcript_16373	0.80696	TRINITY_DN82989_c0_g1_TRINITY_DN82989_c0_g1_i1_g.36922_m.36922_	eg_neill_94	Egra_Yosh_Gene.37116_gb_GDJR01022175.1_g.37116_m.37116_	eg_yoshida_491	#N/A	1	_	0.503	0	_	0.266	0	_	0.182	1	1	6	1	8	1	-2	1	0	0
EG_transcript_12986	0.814856	TRINITY_DN80734_c0_g1_TRINITY_DN80734_c0_g1_i1_g.30882_m.30882_	eg_neill_102	Egra_Yosh_Gene.26616_gb_GDJR01018064.1_g.26616_m.26616_	eg_yoshida_732	#N/A	1	_	0.071	1	_	0.071	0	_	0.31	2	1	1	1	10	1	-9
EG_transcript_17360	0.82734	TRINITY_DN115298_c0_g3_TRINITY_DN115298_c0_g3_i1_g.87247_m.87247_	eg_neill_822	Egra_Yosh_Gene.26146_gb_GDJR01017876.1_g.26146_m.26146_	eg_yoshida_745	#N/A	1	_	0.087	0	_	0.096	0	_	0.162	1	1	11	1	9	1	2	1	0	0
EG_transcript_18355	0.835464	TRINITY_DN117172_c0_g1_TRINITY_DN117172_c0_g1_i2_g.300388_m.300388_	eg_neill_728	Egra_Yosh_Gene.49248_gb_GDJR01026626.1_g.49248_m.49248_	eg_yoshida_361	#N/A	1	_	0.077	0	_	0.045	0	_	0.109	1	1	9	1	11	1	-2	1	0	0
EG_transcript_3135	0.861655	TRINITY_DN117641_c0_g1_TRINITY_DN117641_c0_g1_i2_g.185757_m.185757_	eg_neill_704	Egra_Yosh_Gene.162755_gb_GDJR01063100.1_g.162755_m.162755_	eg_yoshida_1030	#N/A	1	_	0.09	0	_	0.08	0	_	0.051	1	1	9	1	3	1	6	1	0	0
EG_transcript_533	0.861755	TRINITY_DN127169_c0_g1_TRINITY_DN127169_c0_g1_i2_g.352812_m.352812_	eg_neill_252	Egra_Yosh_Gene.201904_gb_GDJR01074271.1_g.201904_m.201904_	eg_yoshida_892	#N/A	1	_	0.187	0	_	0.19	0	_	0.152	1	1	23	1	23	1	0	1	0	0
EG_transcript_17500	0.872847	TRINITY_DN60280_c0_g1_TRINITY_DN60280_c0_g1_i1_g.33620_m.33620_	eg_neill_141	Egra_Yosh_Gene.25908_gb_GDJR01017793.1_g.25908_m.25908_	eg_yoshida_750	#N/A	1	_	0.135	0	_	0.191	0	_	0.183	1	1	10	1	11	1	-1	1	0	0
EG_transcript_10476	0.880872	TRINITY_DN49105_c0_g1_TRINITY_DN49105_c0_g1_i1_g.33391_m.33391_	eg_neill_153	Egra_Yosh_Gene.972_gb_GDJR01001144.1_g.972_m.972_	eg_yoshida_20	#N/A	1	_	0.175	1	_	0.175	1	_	0.175	3	1	1	1	1	1	0
EG_transcript_18904	0.883856	TRINITY_DN120363_c0_g1_TRINITY_DN120363_c0_g1_i4_g.338953_m.338953_	eg_neill_573	Egra_Yosh_Gene.136019_gb_GDJR01054990.1_g.136019_m.136019_	eg_yoshida_1144	#N/A	0	_	0.335	0	_	0.269	0	_	0.558	0	1	31	1	31	1	0
EG_transcript_49747	0.88459	TRINITY_DN84447_c0_g1_TRINITY_DN84447_c0_g1_i1_g.23462_m.23462_	eg_neill_91	Egra_Yosh_Gene.3648_gb_GDJR01005970.1_g.3648_m.3648_	eg_yoshida_500	#N/A	0	_	0.119	1	_	0.147	1	_	0.147	2	1	6	1	6	1	0
EG_transcript_1164	0.887586	TRINITY_DN127153_c1_g8_TRINITY_DN127153_c1_g8_i1_g.353032_m.353032_	eg_neill_253	Egra_Yosh_Gene.240808_gb_GDJR01084409.1_g.240808_m.240808_	eg_yoshida_789	#N/A	1	_	0.057	0	_	0.104	0	_	0.125	1	1	10	1	9	1	1	1	0	0
EG_transcript_7896	0.894283	TRINITY_DN120561_c3_g6_TRINITY_DN120561_c3_g6_i9_g.92924_m.92924_	eg_neill_562	Egra_Yosh_Gene.109812_gb_GDJR01047035.1_g.109812_m.109812_	eg_yoshida_1260	#N/A	0	_	0.053	1	_	0.186	1	_	0.173	2	1	18	1	18	1	0
EG_transcript_13709	0.89637	TRINITY_DN118631_c0_g1_TRINITY_DN118631_c0_g1_i1_g.186660_m.186660_	eg_neill_658	Egra_Yosh_Gene.53370_gb_GDJR01028046.1_g.53370_m.53370_	eg_yoshida_326	#N/A	0	_	0.08	1	_	0.124	0	_	0.053	1	2	1	1	3	0	-2	0	1	0
EG_transcript_7826	0.904406	TRINITY_DN78774_c1_g1_TRINITY_DN78774_c1_g1_i1_g.23044_m.23044_	eg_neill_110	Egra_Yosh_Gene.310743_gb_GDJR01108861.1_g.310743_m.310743_	eg_yoshida_573	#N/A	1	_	0.197	0	_	0.233	1	_	0.197	2	1	12	1	1	1	11
EG_transcript_15128	0.92401	TRINITY_DN118923_c0_g1_TRINITY_DN118923_c0_g1_i2_g.54080_m.54080_	eg_neill_643	Egra_Yosh_Gene.64228_gb_GDJR01031674.1_g.64228_m.64228_	eg_yoshida_213	#N/A	1	_	0.154	0	_	0.297	0	_	0.297	1	1	21	1	21	1	0	1	0	0
EG_transcript_1519	0.93161	TRINITY_DN124341_c0_g1_TRINITY_DN124341_c0_g1_i1_g.290801_m.290801_	eg_neill_376	Egra_Yosh_Gene.89725_gb_GDJR01040487.1_g.89725_m.89725_	eg_yoshida_70	#N/A	1	_	0.189	1	_	0.189	1	_	0.189	3	1	1	1	1	1	0
EG_transcript_10469	0.939468	TRINITY_DN119988_c3_g1_TRINITY_DN119988_c3_g1_i1_g.321667_m.321667_	eg_neill_588	Egra_Yosh_Gene.77958_gb_GDJR01036458.1_g.77958_m.77958_	eg_yoshida_134	#N/A	1	_	0.181	0	_	0.129	0	_	0.526	1	1	10	1	14	1	-4	1	0	0
EG_transcript_16866	0.955246	TRINITY_DN113756_c1_g1_TRINITY_DN113756_c1_g1_i5_g.59841_m.59841_	eg_neill_890	Egra_Yosh_Gene.100088_gb_GDJR01043857.1_g.100088_m.100088_	eg_yoshida_1312	#N/A	0	_	0.237	1	_	0.23	0	_	0.219	1	1	7	1	18	1	-11	0	1	0
EG_transcript_21240	0.960838	TRINITY_DN107718_c0_g1_TRINITY_DN107718_c0_g1_i1_g.70221_m.70221_	eg_neill_1139	Egra_Yosh_Gene.30741_gb_GDJR01019687.1_g.30741_m.30741_	eg_yoshida_600	#N/A	1	_	0.149	0	_	0.08	0	_	0.044	1	1	5	1	13	1	-8	1	0	0
EG_transcript_19	0.961998	TRINITY_DN128121_c0_g1_TRINITY_DN128121_c0_g1_i1_g.219337_m.219337_	eg_neill_213	Egra_Yosh_Gene.304433_gb_GDJR01099637.1_g.304433_m.304433_	eg_yoshida_633	#N/A	1	_	0.091	1	_	0.091	1	_	0.091	3	1	1	1	1	1	0
EG_transcript_9355	0.993683	TRINITY_DN117857_c0_g11_TRINITY_DN117857_c0_g11_i4_g.205765_m.205765_	eg_neill_698	Egra_Yosh_Gene.101631_gb_GDJR01044381.1_g.101631_m.101631_	eg_yoshida_1301	#N/A	1	_	0.066	0	_	0.383	0	_	0.354	1	1	17	1	17	1	0	1	0	0
EG_transcript_2069	0.995212	TRINITY_DN122138_c0_g1_TRINITY_DN122138_c0_g1_i3_g.215204_m.215204_	eg_neill_482	Egra_Yosh_Gene.178103_gb_GDJR01067528.1_g.178103_m.178103_	eg_yoshida_970	#N/A	1	_	0.431	0	_	0.112	0	_	0.148	1	1	8	1	7	1	1	1	0	0
EG_transcript_5340	1.08814	TRINITY_DN122167_c0_g1_TRINITY_DN122167_c0_g1_i1_g.214592_m.214592_	eg_neill_480	Egra_Yosh_Gene.97507_gb_GDJR01043058.1_g.97507_m.97507_	eg_yoshida_18	no signal	1	_	0.065	1	_	0.041	0	_	0.091	2	1	1	1	3	1	-2
EG_transcript_3886	1.09491	TRINITY_DN112561_c0_g1_TRINITY_DN112561_c0_g1_i1_g.96226_m.96226_	eg_neill_945	Egra_Yosh_Gene.28825_gb_GDJR01018938.1_g.28825_m.28825_	eg_yoshida_668	#N/A	1	_	0.151	0	_	0.062	0	_	0.062	1	1	9	1	10	1	-1	1	0	0
EG_transcript_1241	1.18758	TRINITY_DN114926_c0_g1_TRINITY_DN114926_c0_g1_i1_g.52858_m.52858_	eg_neill_841	Egra_Yosh_Gene.54000_gb_GDJR01028299.1_g.54000_m.54000_	eg_yoshida_316	no signal	1	_	0.207	0	_	0.054	0	_	0.043	1	1	11	1	11	1	0	1	0	0
EG_transcript_5608	1.25132	TRINITY_DN125065_c0_g2_TRINITY_DN125065_c0_g2_i3_g.74571_m.74571_	eg_neill_344	Egra_Yosh_Gene.213509_gb_GDJR01077185.1_g.213509_m.213509_	eg_yoshida_859	no signal	0	_	0.158	0	_	0.398	0	_	0.233	0	1	30	1	30	1	0
EG_transcript_5899	1.31831	TRINITY_DN109757_c0_g1_TRINITY_DN109757_c0_g1_i1_g.139039_m.139039_	eg_neill_1070	Egra_Yosh_Gene.30528_gb_GDJR01019594.1_g.30528_m.30528_	eg_yoshida_631	no signal	1	_	0.379	0	_	0.131	0	_	0.062	1	1	10	1	14	1	-4	1	0	0
EG_transcript_5269	1.61094	TRINITY_DN124070_c0_g2_TRINITY_DN124070_c0_g2_i3_g.66175_m.66175_	eg_neill_386	Egra_Yosh_Gene.201545_gb_GDJR01074179.1_g.201545_m.201545_	eg_yoshida_895	no signal	1	_	0.124	0	_	0.168	0	_	0.18	1	1	50	1	49	1	1	1	0	0
EG_transcript_975	2.09671	TRINITY_DN101613_c0_g1_TRINITY_DN101613_c0_g1_i1_g.334718_m.334718_	eg_neill_1269	Egra_Yosh_Gene.214260_gb_GDJR01077412.1_g.214260_m.214260_	eg_yoshida_857	SPTP	0	_	0.176	0	_	0.107	0	_	0.168	0	1	30	1	30	1	0
EG_transcript_26059	2.67048	TRINITY_DN112384_c0_g1_TRINITY_DN112384_c0_g1_i1_g.150807_m.150807_	eg_neill_954	Egra_Yosh_Gene.27648_gb_GDJR01018452.1_g.27648_m.27648_	eg_yoshida_696	#N/A	1	_	0.055	1	_	0.055	0	_	0.1	2	1	1	1	10	1	-9
EG_transcript_8750	3.36351	TRINITY_DN120976_c4_g1_TRINITY_DN120976_c4_g1_i5_g.178560_m.178560_	eg_neill_541	Egra_Yosh_Gene.129119_gb_GDJR01052950.1_g.129119_m.129119_	eg_yoshida_1178	no signal	1	_	0.102	0	_	0.122	0	_	0.16	1	1	12	1	14	1	-2	1	0	0
EG_transcript_1495	17.2082	TRINITY_DN60291_c0_g1_TRINITY_DN60291_c0_g1_i4_g.33656_m.33656_	eg_neill_140	Egra_Yosh_Gene.5670_gb_GDJR01007854.1_g.5670_m.5670_	eg_yoshida_289	no signal	1	_	0.49	1	_	0.49	1	_	0.49	3	1	1	1	1	1	0
EG_transcript_4275	23.723	TRINITY_DN111880_c0_g1_TRINITY_DN111880_c0_g1_i4_g.331071_m.331071_	eg_neill_975	Egra_Yosh_Gene.307246_gb_GDJR01101025.1_g.307246_m.307246_	eg_yoshida_603	no signal	1	_	0.121	1	_	0.121	1	_	0.121	3	1	1	1	1	1	0
EG_transcript_971	28.1868	TRINITY_DN127273_c0_g1_TRINITY_DN127273_c0_g1_i1_g.144940_m.144940_	eg_neill_245	Egra_Yosh_Gene.280902_gb_GDJR01094140.1_g.280902_m.280902_	eg_yoshida_687	SPTP	1	_	0.064	0	_	0.116	0	_	0.128	1	1	10	1	9	1	1	1	0	0
EG_transcript_14381	31.0587	TRINITY_DN98426_c0_g1_TRINITY_DN98426_c0_g1_i1_g.9479_m.9479_	eg_neill_16	Egra_Yosh_Gene.25465_gb_GDJR01017616.1_g.25465_m.25465_	eg_yoshida_764	no signal	1	_	0.161	0	_	0.031	0	_	0.028	1	1	9	1	9	1	0	1	0	0
EG_transcript_21961	35.9016	TRINITY_DN54237_c0_g1_TRINITY_DN54237_c0_g1_i1_g.35405_m.35405_	eg_neill_146	Egra_Yosh_Gene.26462_gb_GDJR01017999.1_g.26462_m.26462_	eg_yoshida_738	#N/A	0	_	0.065	0	_	0.107	0	_	0.052	0	1	9	1	3	1	6
EG_transcript_18309	46.2122	TRINITY_DN111266_c0_g1_TRINITY_DN111266_c0_g1_i1_g.221687_m.221687_	eg_neill_1017	Egra_Yosh_Gene.32766_gb_GDJR01020497.1_g.32766_m.32766_	eg_yoshida_531	no signal	1	_	0.043	0	_	0.033	0	_	0.033	1	1	9	1	8	1	1	1	0	0
EG_transcript_7051	50.8376	TRINITY_DN117957_c0_g1_TRINITY_DN117957_c0_g1_i1_g.285523_m.285523_	eg_neill_692	Egra_Yosh_Gene.243510_gb_GDJR01085080.1_g.243510_m.243510_	eg_yoshida_782	SPTP	1	_	0.18	0	_	0.057	0	_	0.083	1	1	8	1	9	1	-1	1	0	0
EG_transcript_3618	59.0999	TRINITY_DN117580_c0_g1_TRINITY_DN117580_c0_g1_i1_g.328120_m.328120_	eg_neill_709	Egra_Yosh_Gene.227658_gb_GDJR01080937.1_g.227658_m.227658_	eg_yoshida_823	#N/A	1	_	0.437	1	_	0.437	1	_	0.436	3	1	1	1	1	1	0
EG_transcript_18473	68.2813	TRINITY_DN119837_c0_g1_TRINITY_DN119837_c0_g1_i1_g.204745_m.204745_	eg_neill_597	Egra_Yosh_Gene.45314_gb_GDJR01025196.1_g.45314_m.45314_	eg_yoshida_399	#N/A	1	_	0.039	0	_	0.211	0	_	0.134	1	1	7	1	7	1	0	1	0	0
EG_transcript_5124	108.181	TRINITY_DN119722_c0_g1_TRINITY_DN119722_c0_g1_i2_g.163401_m.163401_	eg_neill_600	Egra_Yosh_Gene.80806_gb_GDJR01037414.1_g.80806_m.80806_	eg_yoshida_122	#N/A	0	_	0.123	0	_	0.034	0	_	0.062	0	1	11	1	12	1	-1
EG_transcript_15619	284.68	TRINITY_DN112390_c1_g1_TRINITY_DN112390_c1_g1_i1_g.150784_m.150784_	eg_neill_953	Egra_Yosh_Gene.116664_gb_GDJR01049109.1_g.116664_m.116664_	eg_yoshida_1229	SPTP	1	_	0.31	0	_	0.252	0	_	0.149	1	1	13	1	13	1	0	1	0	0
EG_transcript_1374	1.49095	TRINITY_DN124528_c0_g1_TRINITY_DN124528_c0_g1_i1_g.332502_m.332502_	eg_neill_366	Egra_Yosh_Gene.167666_gb_GDJR01064519.1_g.167666_m.167666_	eg_yoshida_1006	no signal	1	C	0.013	0	_	0.401	0	_	0.333	1	1	20	1	19	1	1	1	0	0
EG_transcript_1352	5.21509	TRINITY_DN113582_c3_g1_TRINITY_DN113582_c3_g1_i1_g.165832_m.165832_	eg_neill_899	Egra_Yosh_Gene.134074_gb_GDJR01054459.1_g.134074_m.134074_	eg_yoshida_1157	#N/A	1	C	0.487	0	_	0.343	0	_	0.266	1	1	66	1	49	1	17	1	0	0
EG_transcript_15674	83.8539	TRINITY_DN102125_c0_g1_TRINITY_DN102125_c0_g1_i1_g.170592_m.170592_	eg_neill_1265	Egra_Yosh_Gene.29430_gb_GDJR01019181.1_g.29430_m.29430_	eg_yoshida_653	#N/A	1	C	0.351	0	_	0.07	0	_	0.063	1	1	10	1	10	1	0	1	0	0
EG_transcript_8589	0	TRINITY_DN124438_c0_g1_TRINITY_DN124438_c0_g1_i5_g.223659_m.223659_	eg_neill_371	Egra_Yosh_Gene.181231_gb_GDJR01068465.1_g.181231_m.181231_	eg_yoshida_964	#N/A	0	S	0.409	0	_	0.036	0	_	0.034	0	1	34	1	35	1	-1
EG_transcript_9097	0	TRINITY_DN120195_c0_g2_TRINITY_DN120195_c0_g2_i1_g.64074_m.64074_	eg_neill_583	Egra_Yosh_Gene.3998_gb_GDJR01006378.1_g.3998_m.3998_	eg_yoshida_461	#N/A	1	S	0.204	0	_	0.317	0	_	0.367	1	1	25	1	25	1	0	1	0	0
EG_transcript_13610	0.143975	TRINITY_DN104361_c2_g2_TRINITY_DN104361_c2_g2_i3_g.135981_m.135981_	eg_neill_1216	Egra_Yosh_Gene.14750_gb_GDJR01013031.1_g.14750_m.14750_	eg_yoshida_1094	#N/A	0	S	0.074	0	_	0.306	0	_	0.105	0	1	13	1	17	1	-4
EG_transcript_11891	0.57552	TRINITY_DN112987_c0_g1_TRINITY_DN112987_c0_g1_i2_g.249447_m.249447_	eg_neill_922	Egra_Yosh_Gene.208909_gb_GDJR01075922.1_g.208909_m.208909_	eg_yoshida_871	#N/A	1	S	0.035	0	_	0.478	0	_	0.545	1	1	19	1	20	1	-1	1	0	0
EG_transcript_3371	29.881	TRINITY_DN118391_c0_g2_TRINITY_DN118391_c0_g2_i1_g.198124_m.198124_	eg_neill_672	Egra_Yosh_Gene.160484_gb_GDJR01062492.1_g.160484_m.160484_	eg_yoshida_1036	TP	0	S	0.134	0	_	0.277	0	_	0.23	0	1	36	1	37	1	-1
EG_transcript_1328	30.578	TRINITY_DN125681_c0_g1_TRINITY_DN125681_c0_g1_i1_g.246404_m.246404_	eg_neill_324	Egra_Yosh_Gene.232504_gb_GDJR01082098.1_g.232504_m.232504_	eg_yoshida_813	SP	0	S	0.123	0	_	0.061	0	_	0.055	0	1	22	1	21	1	1
EG_transcript_2997	66.306	TRINITY_DN114981_c0_g1_TRINITY_DN114981_c0_g1_i1_g.53155_m.53155_	eg_neill_839	Egra_Yosh_Gene.116704_gb_GDJR01049123.1_g.116704_m.116704_	eg_yoshida_1227	no signal	1	S	0.053	0	_	0.151	0	_	0.075	1	1	10	1	12	1	-2	1	0	0
EG_transcript_5636	103.461	TRINITY_DN119715_c0_g1_TRINITY_DN119715_c0_g1_i1_g.163895_m.163895_	eg_neill_601	Egra_Yosh_Gene.129529_gb_GDJR01053074.1_g.129529_m.129529_	eg_yoshida_1175	#N/A	0	S	0.185	0	_	0.234	0	_	0.229	0	1	16	1	17	1	-1
EG_transcript_1878	141.995	TRINITY_DN124535_c0_g2_TRINITY_DN124535_c0_g2_i5_g.333191_m.333191_	eg_neill_365	Egra_Yosh_Gene.128065_gb_GDJR01052570.1_g.128065_m.128065_	eg_yoshida_1183	SPTP	1	S	0.024	0	_	0.081	0	_	0.08	1	1	10	1	10	1	0	1	0	0
EG_transcript_282	0.179945	TRINITY_DN127655_c0_g1_TRINITY_DN127655_c0_g1_i1_g.233074_m.233074_	eg_neill_229	Egra_Yosh_Gene.238244_gb_GDJR01083677.1_g.238244_m.238244_	eg_yoshida_794	#N/A	0	_	0.107	0	C	0.049	0	_	0.203	0	1	33	1	3	1	30
EG_transcript_26412	0.232927	TRINITY_DN175079_c0_g1_TRINITY_DN175079_c0_g1_i1_g.340985_m.340985_	eg_neill_182	Egra_Yosh_Gene.46799_gb_GDJR01025762.1_g.46799_m.46799_	eg_yoshida_381	#N/A	1	_	0.437	0	C	0.242	0	_	0.289	1	1	13	1	15	1	-2	1	0	0
EG_transcript_8731	0.975998	TRINITY_DN116329_c0_g1_TRINITY_DN116329_c0_g1_i4_g.329280_m.329280_	eg_neill_773	Egra_Yosh_Gene.140673_gb_GDJR01056447.1_g.140673_m.140673_	eg_yoshida_1120	#N/A	1	_	0.337	0	C	0.116	0	_	0.18	1	1	23	1	22	1	1	1	0	0
EG_transcript_1535	1.04439	TRINITY_DN117259_c0_g1_TRINITY_DN117259_c0_g1_i1_g.153801_m.153801_	eg_neill_725	Egra_Yosh_Gene.187393_gb_GDJR01070323.1_g.187393_m.187393_	eg_yoshida_938	no signal	1	_	0.271	0	C	0.036	0	_	0.352	1	1	16	1	9	1	7	1	0	0
EG_transcript_14786	0.295558	TRINITY_DN116915_c0_g1_TRINITY_DN116915_c0_g1_i1_g.304658_m.304658_	eg_neill_746	Egra_Yosh_Gene.23940_gb_GDJR01016986.1_g.23940_m.23940_	eg_yoshida_792	#N/A	1	M	0.752	0	S	0.041	0	_	0.095	1	1	21	1	12	1	9	1	0	0
EG_transcript_12705	0	TRINITY_DN123293_c0_g5_TRINITY_DN123293_c0_g5_i4_g.70590_m.70590_	eg_neill_426	Egra_Yosh_Gene.112206_gb_GDJR01047784.1_g.112206_m.112206_	eg_yoshida_1250	#N/A	1	_	0.522	0	S	0.232	0	_	0.113	1	1	19	1	12	1	7	1	0	0
EG_transcript_26334	0.385919	TRINITY_DN127900_c4_g1_TRINITY_DN127900_c4_g1_i3_g.181729_m.181729_	eg_neill_218	Egra_Yosh_Gene.242214_gb_GDJR01084706.1_g.242214_m.242214_	eg_yoshida_785	#N/A	1	_	0.035	0	S	0.077	0	_	0.031	1	1	8	2	1	0	7	1	0	0
EG_transcript_10302	0.42999	TRINITY_DN119056_c0_g2_TRINITY_DN119056_c0_g2_i1_g.76613_m.76613_	eg_neill_636	Egra_Yosh_Gene.124622_gb_GDJR01051598.1_g.124622_m.124622_	eg_yoshida_1193	#N/A	0	_	0.159	0	S	0.039	0	_	0.052	0	1	32	1	24	1	8
EG_transcript_10488	0.450881	TRINITY_DN105632_c0_g1_TRINITY_DN105632_c0_g1_i1_g.334523_m.334523_	eg_neill_1190	Egra_Yosh_Gene.21913_gb_GDJR01016115.1_g.21913_m.21913_	eg_yoshida_850	#N/A	1	_	0.072	0	S	0.037	0	_	0.062	1	1	11	1	3	1	8	1	0	0
EG_transcript_18254	0.57744	TRINITY_DN119160_c0_g1_TRINITY_DN119160_c0_g1_i2_g.141474_m.141474_	eg_neill_628	Egra_Yosh_Gene.40135_gb_GDJR01023256.1_g.40135_m.40135_	eg_yoshida_457	#N/A	0	_	0.049	0	S	0.193	0	_	0.088	0	1	16	1	10	1	6
EG_transcript_6561	0.761002	TRINITY_DN119427_c0_g1_TRINITY_DN119427_c0_g1_i3_g.128546_m.128546_	eg_neill_617	Egra_Yosh_Gene.106152_gb_GDJR01045860.1_g.106152_m.106152_	eg_yoshida_1276	#N/A	1	_	0.108	0	S	0.064	0	_	0.054	1	1	24	1	13	1	11	1	0	0
EG_transcript_14129	1.46561	TRINITY_DN115211_c1_g1_TRINITY_DN115211_c1_g1_i3_g.87341_m.87341_	eg_neill_828	Egra_Yosh_Gene.127220_gb_GDJR01052354.1_g.127220_m.127220_	eg_yoshida_1185	TP	0	_	0.333	0	S	0.16	0	_	0.245	0	1	24	1	27	1	-3
EG_transcript_11218	0.264875	#N/A	#N/A	Egra_Yosh_Gene.150644_gb_GDJR01059444.1_g.150644_m.150644_	eg_yoshida_1087	#N/A	1	M	0.548	#N/A	#N/A	#N/A	0	_	0.03	#N/A	1	100	40	1	0	99	1	0	0
EG_transcript_9716	0.774127	#N/A	#N/A	Egra_Yosh_Gene.294956_gb_GDJR01097508.1_g.294956_m.294956_	eg_yoshida_650	#N/A	1	M	0.968	#N/A	#N/A	#N/A	0	_	0.349	#N/A	#N/A	#N/A	1	11	#N/A	#N/A	1	0	0
EG_transcript_12306	0	#N/A	#N/A	Egra_Yosh_Gene.27361_gb_GDJR01018352.1_g.27361_m.27361_	eg_yoshida_700	#N/A	1	_	0.071	#N/A	#N/A	#N/A	0	_	0.096	#N/A	#N/A	#N/A	1	11	#N/A	#N/A	1	0	0
EG_transcript_10276	0	#N/A	#N/A	Egra_Yosh_Gene.27066_gb_GDJR01018233.1_g.27066_m.27066_	eg_yoshida_713	#N/A	1	_	0.234	#N/A	#N/A	#N/A	0	_	0.099	#N/A	#N/A	#N/A	1	8	#N/A	#N/A	1	0	0
EG_transcript_23210	0	#N/A	#N/A	Egra_Yosh_Gene.165317_gb_GDJR01063805.1_g.165317_m.165317_	eg_yoshida_1014	#N/A	1	_	0.134	#N/A	#N/A	#N/A	0	_	0.142	#N/A	#N/A	#N/A	1	6	#N/A	#N/A	1	0	0
EG_transcript_31782	0	#N/A	#N/A	Egra_Yosh_Gene.232577_gb_GDJR01082125.1_g.232577_m.232577_	eg_yoshida_812	#N/A	1	_	0.174	#N/A	#N/A	#N/A	0	_	0.084	#N/A	1	19	1	13	1	6	1	0	0
EG_transcript_5341	0	#N/A	#N/A	Egra_Yosh_Gene.253971_gb_GDJR01087732.1_g.253971_m.253971_	eg_yoshida_767	#N/A	0	_	0.469	#N/A	#N/A	#N/A	0	_	0.257	#N/A	#N/A	#N/A	53	1	#N/A	#N/A
EG_transcript_5176	0	#N/A	#N/A	Egra_Yosh_Gene.25317_gb_GDJR01017556.1_g.25317_m.25317_	eg_yoshida_769	#N/A	0	_	0.336	#N/A	#N/A	#N/A	0	_	0.071	#N/A	#N/A	#N/A	1	15	#N/A	#N/A
EG_transcript_23787	0	#N/A	#N/A	Egra_Yosh_Gene.129719_gb_GDJR01053122.1_g.129719_m.129719_	eg_yoshida_1174	#N/A	0	_	0.145	#N/A	#N/A	#N/A	0	_	0.137	#N/A	1	33	1	16	1	17
EG_transcript_11745	0	#N/A	#N/A	Egra_Yosh_Gene.57867_gb_GDJR01029583.1_g.57867_m.57867_	eg_yoshida_271	#N/A	0	_	0.224	#N/A	#N/A	#N/A	0	_	0.239	#N/A	1	210	1	9	1	201
EG_transcript_26209	0	#N/A	#N/A	Egra_Yosh_Gene.21292_gb_GDJR01015866.1_g.21292_m.21292_	eg_yoshida_860	#N/A	1	_	0.187	#N/A	#N/A	#N/A	1	_	0.26	#N/A	#N/A	#N/A	1	22	#N/A	#N/A
EG_transcript_29027	0.0414607	#N/A	#N/A	Egra_Yosh_Gene.15415_gb_GDJR01013326.1_g.15415_m.15415_	eg_yoshida_1067	#N/A	1	_	0.25	#N/A	#N/A	#N/A	0	_	0.186	#N/A	#N/A	#N/A	1	8	#N/A	#N/A	1	0	0
EG_transcript_25281	0.0536153	#N/A	#N/A	Egra_Yosh_Gene.202036_gb_GDJR01074309.1_g.202036_m.202036_	eg_yoshida_891	#N/A	1	_	0.047	#N/A	#N/A	#N/A	0	_	0.067	#N/A	1	17	1	16	1	1	1	0	0
EG_transcript_3498	0.111488	#N/A	#N/A	Egra_Yosh_Gene.234537_gb_GDJR01082645.1_g.234537_m.234537_	eg_yoshida_807	#N/A	1	_	0.211	#N/A	#N/A	#N/A	1	_	0.211	#N/A	#N/A	#N/A	1	1	#N/A	#N/A
EG_transcript_4373	0.123908	#N/A	#N/A	Egra_Yosh_Gene.60749_gb_GDJR01030512.1_g.60749_m.60749_	eg_yoshida_247	#N/A	0	_	0.196	#N/A	#N/A	#N/A	1	_	0.093	#N/A	#N/A	#N/A	1	18	#N/A	#N/A	0	0	1
EG_transcript_17452	0.19769	#N/A	#N/A	Egra_Yosh_Gene.15167_gb_GDJR01013230.1_g.15167_m.15167_	eg_yoshida_1084	#N/A	1	_	0.525	#N/A	#N/A	#N/A	0	_	0.397	#N/A	#N/A	#N/A	2	1	#N/A	#N/A	1	0	0
EG_transcript_4976	0.199064	#N/A	#N/A	Egra_Yosh_Gene.83049_gb_GDJR01038195.1_g.83049_m.83049_	eg_yoshida_109	#N/A	0	_	0.198	#N/A	#N/A	#N/A	0	_	0.056	#N/A	1	88	1	60	1	28
EG_transcript_5918	0.203829	#N/A	#N/A	Egra_Yosh_Gene.30402_gb_GDJR01019541.1_g.30402_m.30402_	eg_yoshida_635	#N/A	0	_	0.04	#N/A	#N/A	#N/A	0	_	0.12	#N/A	#N/A	#N/A	1	18	#N/A	#N/A
EG_transcript_20175	0.245711	#N/A	#N/A	Egra_Yosh_Gene.46058_gb_GDJR01025490.1_g.46058_m.46058_	eg_yoshida_390	#N/A	1	_	0.017	#N/A	#N/A	#N/A	0	_	0.051	#N/A	#N/A	#N/A	1	5	#N/A	#N/A	1	0	0
EG_transcript_27781	0.277868	#N/A	#N/A	Egra_Yosh_Gene.272786_gb_GDJR01092293.1_g.272786_m.272786_	eg_yoshida_704	#N/A	1	_	0.164	#N/A	#N/A	#N/A	1	_	0.164	#N/A	#N/A	#N/A	1	1	#N/A	#N/A
EG_transcript_54525	0.312433	#N/A	#N/A	Egra_Yosh_Gene.311565_gb_GDJR01111089.1_g.311565_m.311565_	eg_yoshida_555	#N/A	0	_	0.125	#N/A	#N/A	#N/A	0	_	0.445	#N/A	1	22	1	12	1	10
EG_transcript_20963	0.316297	#N/A	#N/A	Egra_Yosh_Gene.82082_gb_GDJR01037874.1_g.82082_m.82082_	eg_yoshida_114	#N/A	1	_	0.168	#N/A	#N/A	#N/A	0	_	0.525	#N/A	1	9	1	10	1	-1	1	0	0
EG_transcript_11719	0.350354	#N/A	#N/A	Egra_Yosh_Gene.306576_gb_GDJR01100130.1_g.306576_m.306576_	eg_yoshida_619	#N/A	1	_	0.129	#N/A	#N/A	#N/A	0	_	0.236	#N/A	#N/A	#N/A	1	9	#N/A	#N/A	1	0	0
EG_transcript_19426	0.361187	#N/A	#N/A	Egra_Yosh_Gene.157312_gb_GDJR01061475.1_g.157312_m.157312_	eg_yoshida_1053	#N/A	1	_	0.093	#N/A	#N/A	#N/A	0	_	0.164	#N/A	#N/A	#N/A	17	1	#N/A	#N/A	1	0	0
EG_transcript_49361	0.363895	#N/A	#N/A	Egra_Yosh_Gene.13378_gb_GDJR01012317.1_g.13378_m.13378_	eg_yoshida_1159	#N/A	1	_	0.137	#N/A	#N/A	#N/A	0	_	0.147	#N/A	1	14	1	13	1	1	1	0	0
EG_transcript_31984	0.369803	#N/A	#N/A	Egra_Yosh_Gene.310719_gb_GDJR01108844.1_g.310719_m.310719_	eg_yoshida_578	#N/A	0	_	0.093	#N/A	#N/A	#N/A	0	_	0.183	#N/A	#N/A	#N/A	1	5	#N/A	#N/A
EG_transcript_2113	0.520041	#N/A	#N/A	Egra_Yosh_Gene.178109_gb_GDJR01067529.1_g.178109_m.178109_	eg_yoshida_969	#N/A	1	_	0.173	#N/A	#N/A	#N/A	0	_	0.555	#N/A	#N/A	#N/A	1	11	#N/A	#N/A	1	0	0
EG_transcript_6801	0.543229	#N/A	#N/A	Egra_Yosh_Gene.102139_gb_GDJR01044563.1_g.102139_m.102139_	eg_yoshida_1299	#N/A	0	_	0.425	#N/A	#N/A	#N/A	0	_	0.567	#N/A	1	84	4	1	0	83
EG_transcript_36110	0.568799	#N/A	#N/A	Egra_Yosh_Gene.306546_gb_GDJR01100115.1_g.306546_m.306546_	eg_yoshida_621	#N/A	1	_	0.171	#N/A	#N/A	#N/A	0	_	0.13	#N/A	1	19	1	2	1	17	1	0	0
EG_transcript_17968	0.573532	#N/A	#N/A	Egra_Yosh_Gene.280436_gb_GDJR01094057.1_g.280436_m.280436_	eg_yoshida_690	#N/A	1	_	0.299	#N/A	#N/A	#N/A	1	_	0.299	#N/A	#N/A	#N/A	1	1	#N/A	#N/A
EG_transcript_8914	0.57358	#N/A	#N/A	Egra_Yosh_Gene.23701_gb_GDJR01016880.1_g.23701_m.23701_	eg_yoshida_800	#N/A	1	_	0.062	#N/A	#N/A	#N/A	1	_	0.062	#N/A	#N/A	#N/A	1	1	#N/A	#N/A
EG_transcript_43295	0.596744	#N/A	#N/A	Egra_Yosh_Gene.57066_gb_GDJR01029283.1_g.57066_m.57066_	eg_yoshida_281	#N/A	1	_	0.141	#N/A	#N/A	#N/A	0	_	0.181	#N/A	1	11	1	11	1	0	1	0	0
EG_transcript_10283	0.618093	#N/A	#N/A	Egra_Yosh_Gene.201197_gb_GDJR01074096.1_g.201197_m.201197_	eg_yoshida_896	#N/A	1	_	0.217	#N/A	#N/A	#N/A	0	_	0.2	#N/A	#N/A	#N/A	1	13	#N/A	#N/A	1	0	0
EG_transcript_48153	0.648462	#N/A	#N/A	Egra_Yosh_Gene.6389_gb_GDJR01008249.1_g.6389_m.6389_	eg_yoshida_215	#N/A	0	_	0.217	#N/A	#N/A	#N/A	0	_	0.178	#N/A	1	18	1	10	1	8
EG_transcript_38226	0.735444	#N/A	#N/A	Egra_Yosh_Gene.12734_gb_GDJR01011968.1_g.12734_m.12734_	eg_yoshida_1184	#N/A	1	_	0.192	#N/A	#N/A	#N/A	0	_	0.184	#N/A	1	17	1	16	1	1	1	0	0
EG_transcript_22347	0.809942	#N/A	#N/A	Egra_Yosh_Gene.310806_gb_GDJR01108910.1_g.310806_m.310806_	eg_yoshida_567	#N/A	1	_	0.135	#N/A	#N/A	#N/A	1	_	0.135	#N/A	#N/A	#N/A	1	1	#N/A	#N/A
EG_transcript_8095	0.898945	#N/A	#N/A	Egra_Yosh_Gene.130480_gb_GDJR01053394.1_g.130480_m.130480_	eg_yoshida_1170	#N/A	0	_	0.354	#N/A	#N/A	#N/A	0	_	0.354	#N/A	1	110	1	1	1	109
EG_transcript_8430	1.03042	#N/A	#N/A	Egra_Yosh_Gene.60519_gb_GDJR01030449.1_g.60519_m.60519_	eg_yoshida_250	no signal	0	_	0.217	#N/A	#N/A	#N/A	1	_	0.1	#N/A	1	13	1	13	1	0	0	0	1
EG_transcript_3458	1.34678	#N/A	#N/A	Egra_Yosh_Gene.277270_gb_GDJR01093217.1_g.277270_m.277270_	eg_yoshida_694	no signal	1	_	0.244	#N/A	#N/A	#N/A	0	_	0.168	#N/A	#N/A	#N/A	1	5	#N/A	#N/A	1	0	0
EG_transcript_1245	1.39316	#N/A	#N/A	Egra_Yosh_Gene.217894_gb_GDJR01078339.1_g.217894_m.217894_	eg_yoshida_851	no signal	1	_	0.234	#N/A	#N/A	#N/A	0	_	0.05	#N/A	#N/A	#N/A	1	15	#N/A	#N/A	1	0	0
EG_transcript_9617	102.673	#N/A	#N/A	Egra_Yosh_Gene.73781_gb_GDJR01035057.1_g.73781_m.73781_	eg_yoshida_155	SPTP	0	C	0.028	#N/A	#N/A	#N/A	0	_	0.307	#N/A	#N/A	#N/A	1	31	#N/A	#N/A
EG_transcript_28694	0	#N/A	#N/A	Egra_Yosh_Gene.29829_gb_GDJR01019332.1_g.29829_m.29829_	eg_yoshida_644	#N/A	1	S	0.02	#N/A	#N/A	#N/A	0	_	0.133	#N/A	#N/A	#N/A	3	14	#N/A	#N/A	1	0	0
EG_transcript_25852	0	#N/A	#N/A	Egra_Yosh_Gene.311020_gb_GDJR01109204.1_g.311020_m.311020_	eg_yoshida_562	#N/A	1	S	0.035	#N/A	#N/A	#N/A	0	_	0.041	#N/A	1	28	1	14	1	14	1	0	0
EG_transcript_5181	0	#N/A	#N/A	Egra_Yosh_Gene.195632_gb_GDJR01072596.1_g.195632_m.195632_	eg_yoshida_909	#N/A	0	S	0.051	#N/A	#N/A	#N/A	0	_	0.224	#N/A	#N/A	#N/A	1	19	#N/A	#N/A
EG_transcript_19178	0.39399	#N/A	#N/A	Egra_Yosh_Gene.13886_gb_GDJR01012603.1_g.13886_m.13886_	eg_yoshida_1130	#N/A	1	S	0.197	#N/A	#N/A	#N/A	1	_	0.076	#N/A	#N/A	#N/A	1	23	#N/A	#N/A
EG_transcript_3103	0.946294	#N/A	#N/A	Egra_Yosh_Gene.140796_gb_GDJR01056476.1_g.140796_m.140796_	eg_yoshida_1118	#N/A	1	S	0.172	#N/A	#N/A	#N/A	1	_	0.117	#N/A	#N/A	#N/A	1	29	#N/A	#N/A
EG_transcript_1826	47.8796	#N/A	#N/A	Egra_Yosh_Gene.102361_gb_GDJR01044639.1_g.102361_m.102361_	eg_yoshida_1293	SPTP	1	S	0.139	#N/A	#N/A	#N/A	0	_	0.145	#N/A	#N/A	#N/A	1	41	#N/A	#N/A	1	0	0
EG_transcript_8993	0	TRINITY_DN123349_c0_g1_TRINITY_DN123349_c0_g1_i3_g.78710_m.78710_	eg_neill_418	Egra_Yosh_Gene.155327_gb_GDJR01060780.1_g.155327_m.155327_	eg_yoshida_1061	#N/A	1	M	0.776	0	M	0.407	0	C	0.29	1	1	12	1	13	1	-1	1	0	0
EG_transcript_25335	0	TRINITY_DN116648_c0_g1_TRINITY_DN116648_c0_g1_i1_g.132227_m.132227_	eg_neill_761	Egra_Yosh_Gene.86395_gb_GDJR01039358.1_g.86395_m.86395_	eg_yoshida_93	#N/A	1	M	0.836	0	M	0.528	0	C	0.334	1	1	20	1	20	1	0	1	0	0
EG_transcript_14139	0.0923909	TRINITY_DN94503_c0_g1_TRINITY_DN94503_c0_g1_i1_g.45693_m.45693_	eg_neill_51	Egra_Yosh_Gene.48758_gb_GDJR01026459.1_g.48758_m.48758_	eg_yoshida_367	#N/A	0	M	0.807	0	M	0.637	0	C	0.595	0	1	29	1	30	1	-1
EG_transcript_19208	0.188599	TRINITY_DN117292_c0_g1_TRINITY_DN117292_c0_g1_i1_g.154339_m.154339_	eg_neill_722	Egra_Yosh_Gene.24659_gb_GDJR01017292.1_g.24659_m.24659_	eg_yoshida_774	#N/A	1	M	0.816	0	M	0.641	0	C	0.514	1	2	9	2	8	1	1	1	0	0
EG_transcript_24975	0.243681	TRINITY_DN108298_c0_g1_TRINITY_DN108298_c0_g1_i1_g.276562_m.276562_	eg_neill_1116	Egra_Yosh_Gene.307142_gb_GDJR01100875.1_g.307142_m.307142_	eg_yoshida_606	#N/A	1	M	0.981	1	M	0.979	0	C	0.527	2	1	1	1	18	1	-17
EG_transcript_20258	0.253536	TRINITY_DN102350_c0_g1_TRINITY_DN102350_c0_g1_i1_g.240583_m.240583_	eg_neill_1258	Egra_Yosh_Gene.34630_gb_GDJR01021242.1_g.34630_m.34630_	eg_yoshida_512	#N/A	0	M	0.342	0	M	0.591	0	C	0.3	0	1	7	2	1	0	6
EG_transcript_13899	0.391849	TRINITY_DN116762_c0_g1_TRINITY_DN116762_c0_g1_i1_g.162517_m.162517_	eg_neill_756	Egra_Yosh_Gene.5243_gb_GDJR01007567.1_g.5243_m.5243_	eg_yoshida_339	#N/A	1	M	0.783	1	M	0.738	0	C	0.383	2	1	1	1	12	1	-11
EG_transcript_13809	0.446163	TRINITY_DN112174_c0_g1_TRINITY_DN112174_c0_g1_i1_g.316754_m.316754_	eg_neill_962	Egra_Yosh_Gene.90181_gb_GDJR01040623.1_g.90181_m.90181_	eg_yoshida_68	#N/A	0	M	0.536	0	M	0.625	0	C	0.444	0	1	16	1	17	1	-1
EG_transcript_13602	0.776859	TRINITY_DN116197_c0_g1_TRINITY_DN116197_c0_g1_i1_g.319131_m.319131_	eg_neill_778	Egra_Yosh_Gene.9480_gb_GDJR01010257.1_g.9480_m.9480_	eg_yoshida_39	#N/A	1	M	0.583	0	M	0.883	0	C	0.376	1	1	24	1	23	1	1	1	0	0
EG_transcript_6291	0.841104	TRINITY_DN121723_c0_g1_TRINITY_DN121723_c0_g1_i1_g.272507_m.272507_	eg_neill_499	Egra_Yosh_Gene.102617_gb_GDJR01044723.1_g.102617_m.102617_	eg_yoshida_1290	#N/A	1	M	0.823	0	M	0.752	0	C	0.538	1	1	18	1	12	1	6	1	0	0
EG_transcript_5401	0.906944	TRINITY_DN117812_c0_g1_TRINITY_DN117812_c0_g1_i1_g.205746_m.205746_	eg_neill_700	Egra_Yosh_Gene.84678_gb_GDJR01038744.1_g.84678_m.84678_	eg_yoshida_99	#N/A	1	M	0.688	0	M	0.914	0	C	0.415	1	1	7	1	15	1	-8	1	0	0
EG_transcript_10744	0	TRINITY_DN118339_c0_g1_TRINITY_DN118339_c0_g1_i2_g.197852_m.197852_	eg_neill_675	Egra_Yosh_Gene.56853_gb_GDJR01029207.1_g.56853_m.56853_	eg_yoshida_287	#N/A	0	_	0.136	0	M	0.556	0	C	0.327	0	1	36	1	34	1	2
EG_transcript_8652	0.259625	TRINITY_DN120903_c0_g1_TRINITY_DN120903_c0_g1_i2_g.178468_m.178468_	eg_neill_545	Egra_Yosh_Gene.89002_gb_GDJR01040252.1_g.89002_m.89002_	eg_yoshida_76	#N/A	0	_	0.191	0	M	0.679	0	C	0.65	0	1	47	1	49	1	-2
EG_transcript_3852	148.958	TRINITY_DN117139_c0_g1_TRINITY_DN117139_c0_g1_i1_g.300437_m.300437_	eg_neill_731	Egra_Yosh_Gene.73172_gb_GDJR01034838.1_g.73172_m.73172_	eg_yoshida_156	no signal	0	_	0.231	0	M	0.67	0	C	0.352	0	1	18	36	1	0	17
EG_transcript_13804	0.279906	TRINITY_DN109734_c0_g1_TRINITY_DN109734_c0_g1_i1_g.139002_m.139002_	eg_neill_1072	Egra_Yosh_Gene.28407_gb_GDJR01018749.1_g.28407_m.28407_	eg_yoshida_676	#N/A	1	C	0.32	0	M	0.505	1	C	0.32	2	1	8	1	1	1	7
EG_transcript_15209	0.347726	TRINITY_DN111844_c0_g6_TRINITY_DN111844_c0_g6_i1_g.331061_m.331061_	eg_neill_979	Egra_Yosh_Gene.69323_gb_GDJR01033437.1_g.69323_m.69323_	eg_yoshida_179	#N/A	1	C	0.368	0	M	0.641	0	C	0.43	1	1	6	3	1	0	5	1	0	0
EG_transcript_11571	0.721447	TRINITY_DN95539_c0_g1_TRINITY_DN95539_c0_g1_i1_g.29820_m.29820_	eg_neill_39	Egra_Yosh_Gene.35871_gb_GDJR01021710.1_g.35871_m.35871_	eg_yoshida_505	#N/A	0	C	0.076	0	M	0.598	0	C	0.076	0	1	8	1	1	1	7
EG_transcript_21135	0.54419	TRINITY_DN22256_c0_g1_TRINITY_DN22256_c0_g1_i1_g.39903_m.39903_	eg_neill_167	Egra_Yosh_Gene.310617_gb_GDJR01108778.1_g.310617_m.310617_	eg_yoshida_583	#N/A	1	S	0.165	0	M	0.447	0	C	0.263	1	1	15	1	15	1	0	1	0	0
EG_transcript_11779	96.7528	TRINITY_DN99096_c0_g1_TRINITY_DN99096_c0_g1_i1_g.13699_m.13699_	eg_neill_10	Egra_Yosh_Gene.131431_gb_GDJR01053702.1_g.131431_m.131431_	eg_yoshida_1166	SPTP	1	S	0.073	0	M	0.367	0	C	0.155	1	1	13	1	13	1	0	1	0	0
EG_transcript_4353	535.568	TRINITY_DN112164_c0_g1_TRINITY_DN112164_c0_g1_i2_g.316857_m.316857_	eg_neill_963	Egra_Yosh_Gene.192394_gb_GDJR01071692.1_g.192394_m.192394_	eg_yoshida_920	SPTP	0	M	0.641	0	_	0.52	0	C	0.124	0	1	42	1	26	1	16
EG_transcript_22073	0	TRINITY_DN107960_c0_g1_TRINITY_DN107960_c0_g1_i3_g.79803_m.79803_	eg_neill_1130	Egra_Yosh_Gene.49037_gb_GDJR01026547.1_g.49037_m.49037_	eg_yoshida_366	#N/A	1	_	0.034	0	_	0.04	0	C	0.042	1	1	20	1	11	1	9	1	0	0
EG_transcript_13807	0.286525	TRINITY_DN117629_c0_g1_TRINITY_DN117629_c0_g1_i1_g.185183_m.185183_	eg_neill_706	Egra_Yosh_Gene.114184_gb_GDJR01048364.1_g.114184_m.114184_	eg_yoshida_1241	#N/A	0	_	0.337	0	_	0.217	0	C	0.252	0	1	29	1	29	1	0
EG_transcript_30936	0.3833	TRINITY_DN94453_c0_g1_TRINITY_DN94453_c0_g1_i1_g.17973_m.17973_	eg_neill_52	Egra_Yosh_Gene.27240_gb_GDJR01018303.1_g.27240_m.27240_	eg_yoshida_708	#N/A	1	_	0.072	0	_	0.266	0	C	0.223	1	1	18	1	19	1	-1	1	0	0
EG_transcript_926	0.191536	TRINITY_DN127209_c0_g2_TRINITY_DN127209_c0_g2_i4_g.146028_m.146028_	eg_neill_248	Egra_Yosh_Gene.78033_gb_GDJR01036486.1_g.78033_m.78033_	eg_yoshida_131	#N/A	1	C	0.127	1	_	0.143	1	C	0.126	3	1	1	1	1	1	0
EG_transcript_1793	16.0973	TRINITY_DN109372_c0_g1_TRINITY_DN109372_c0_g1_i1_g.190785_m.190785_	eg_neill_1082	Egra_Yosh_Gene.80110_gb_GDJR01037201.1_g.80110_m.80110_	eg_yoshida_125	SPTP	1	C	0.169	0	_	0.099	0	C	0.179	1	1	8	2	1	0	7	1	0	0
EG_transcript_19880	0.576904	TRINITY_DN100338_c0_g1_TRINITY_DN100338_c0_g1_i3_g.166989_m.166989_	eg_neill_1289	Egra_Yosh_Gene.6630_gb_GDJR01008443.1_g.6630_m.6630_	eg_yoshida_198	#N/A	1	S	0.056	0	_	0.14	0	C	0.312	1	1	19	1	18	1	1	1	0	0
EG_transcript_18868	0	TRINITY_DN114333_c0_g1_TRINITY_DN114333_c0_g1_i1_g.265747_m.265747_	eg_neill_861	Egra_Yosh_Gene.49243_gb_GDJR01026624.1_g.49243_m.49243_	eg_yoshida_362	#N/A	1	M	0.613	0	C	0.4	0	C	0.472	1	1	10	1	13	1	-3	1	0	0
EG_transcript_19016	0	TRINITY_DN125028_c2_g1_TRINITY_DN125028_c2_g1_i1_g.75153_m.75153_	eg_neill_346	Egra_Yosh_Gene.106088_gb_GDJR01045839.1_g.106088_m.106088_	eg_yoshida_1278	#N/A	1	M	0.749	0	C	0.078	0	C	0.173	1	1	19	1	18	1	1	1	0	0
EG_transcript_8997	0	TRINITY_DN120231_c0_g1_TRINITY_DN120231_c0_g1_i2_g.200604_m.200604_	eg_neill_582	Egra_Yosh_Gene.56993_gb_GDJR01029247.1_g.56993_m.56993_	eg_yoshida_284	#N/A	1	M	0.912	0	C	0.085	0	C	0.334	1	1	20	1	12	1	8	1	0	0
EG_transcript_5140	0	TRINITY_DN70209_c0_g3_TRINITY_DN70209_c0_g3_i1_g.18415_m.18415_	eg_neill_132	Egra_Yosh_Gene.98716_gb_GDJR01043428.1_g.98716_m.98716_	eg_yoshida_9	#N/A	1	M	0.948	0	C	0.215	0	C	0.426	1	1	25	1	26	1	-1	1	0	0
EG_transcript_11568	0.126556	TRINITY_DN104666_c0_g1_TRINITY_DN104666_c0_g1_i2_g.64800_m.64800_	eg_neill_1206	Egra_Yosh_Gene.32092_gb_GDJR01020242.1_g.32092_m.32092_	eg_yoshida_544	#N/A	1	M	0.718	0	C	0.236	0	C	0.281	1	1	16	1	16	1	0	1	0	0
EG_transcript_31845	0.128635	TRINITY_DN119006_c0_g1_TRINITY_DN119006_c0_g1_i1_g.76865_m.76865_	eg_neill_639	Egra_Yosh_Gene.60545_gb_GDJR01030460.1_g.60545_m.60545_	eg_yoshida_249	#N/A	1	M	0.298	0	C	0.057	0	C	0.041	1	1	12	1	13	1	-1	1	0	0
EG_transcript_11517	0.202629	TRINITY_DN118604_c0_g2_TRINITY_DN118604_c0_g2_i9_g.186980_m.186980_	eg_neill_660	Egra_Yosh_Gene.102222_gb_GDJR01044596.1_g.102222_m.102222_	eg_yoshida_1297	#N/A	1	M	0.813	0	C	0.373	0	C	0.306	1	1	34	1	35	1	-1	1	0	0
EG_transcript_10872	0.217751	TRINITY_DN111753_c0_g2_TRINITY_DN111753_c0_g2_i1_g.346520_m.346520_	eg_neill_985	Egra_Yosh_Gene.56882_gb_GDJR01029218.1_g.56882_m.56882_	eg_yoshida_286	#N/A	0	M	0.769	0	C	0.589	0	C	0.629	0	1	35	1	33	1	2
EG_transcript_15413	0.236114	TRINITY_DN124505_c0_g3_TRINITY_DN124505_c0_g3_i7_g.334015_m.334015_	eg_neill_367	Egra_Yosh_Gene.54477_gb_GDJR01028444.1_g.54477_m.54477_	eg_yoshida_310	#N/A	1	M	0.477	0	C	0.27	0	C	0.27	1	1	13	1	13	1	0	1	0	0
EG_transcript_22173	0.25038	TRINITY_DN14373_c0_g1_TRINITY_DN14373_c0_g1_i1_g.22256_m.22256_	eg_neill_199	Egra_Yosh_Gene.5269_gb_GDJR01007588.1_g.5269_m.5269_	eg_yoshida_335	#N/A	1	M	0.983	0	C	0.287	0	C	0.449	1	1	23	1	21	1	2	1	0	0
EG_transcript_25670	0.25111	TRINITY_DN89179_c0_g1_TRINITY_DN89179_c0_g1_i1_g.10036_m.10036_	eg_neill_83	Egra_Yosh_Gene.28344_gb_GDJR01018723.1_g.28344_m.28344_	eg_yoshida_681	#N/A	1	M	0.949	0	C	0.143	0	C	0.143	1	1	20	1	20	1	0	1	0	0
EG_transcript_10667	0.274264	TRINITY_DN119899_c0_g1_TRINITY_DN119899_c0_g1_i1_g.203928_m.203928_	eg_neill_592	Egra_Yosh_Gene.106603_gb_GDJR01046016.1_g.106603_m.106603_	eg_yoshida_1275	#N/A	0	M	0.964	0	C	0.156	0	C	0.249	0	1	34	1	31	1	3
EG_transcript_23031	0.276802	TRINITY_DN108626_c0_g1_TRINITY_DN108626_c0_g1_i1_g.250632_m.250632_	eg_neill_1103	Egra_Yosh_Gene.20919_gb_GDJR01015713.1_g.20919_m.20919_	eg_yoshida_869	#N/A	1	M	0.824	0	C	0.183	0	C	0.339	1	1	15	1	12	1	3	1	0	0
EG_transcript_12268	0.277738	TRINITY_DN107900_c0_g1_TRINITY_DN107900_c0_g1_i1_g.79739_m.79739_	eg_neill_1131	Egra_Yosh_Gene.81172_gb_GDJR01037559.1_g.81172_m.81172_	eg_yoshida_120	#N/A	1	M	0.912	0	C	0.489	0	C	0.554	1	1	8	1	10	1	-2	1	0	0
EG_transcript_3771	0.28554	TRINITY_DN60309_c0_g1_TRINITY_DN60309_c0_g1_i1_g.5747_m.5747_	eg_neill_139	Egra_Yosh_Gene.40027_gb_GDJR01023224.1_g.40027_m.40027_	eg_yoshida_460	#N/A	1	M	0.83	0	C	0.593	0	C	0.707	1	1	37	1	35	1	2	1	0	0
EG_transcript_3547	0.300939	TRINITY_DN121932_c0_g1_TRINITY_DN121932_c0_g1_i1_g.317433_m.317433_	eg_neill_492	Egra_Yosh_Gene.102270_gb_GDJR01044608.1_g.102270_m.102270_	eg_yoshida_1296	#N/A	1	M	0.902	0	C	0.657	0	C	0.651	1	1	15	1	15	1	0	1	0	0
EG_transcript_1951	0.310617	TRINITY_DN125194_c0_g1_TRINITY_DN125194_c0_g1_i1_g.84470_m.84470_	eg_neill_341	Egra_Yosh_Gene.165308_gb_GDJR01063804.1_g.165308_m.165308_	eg_yoshida_1015	#N/A	1	M	0.693	0	C	0.282	0	C	0.182	1	1	11	1	13	1	-2	1	0	0
EG_transcript_12808	0.322812	TRINITY_DN120436_c1_g1_TRINITY_DN120436_c1_g1_i1_g.236860_m.236860_	eg_neill_569	Egra_Yosh_Gene.93112_gb_GDJR01041584.1_g.93112_m.93112_	eg_yoshida_48	#N/A	1	M	0.574	0	C	0.325	0	C	0.325	1	1	18	1	18	1	0	1	0	0
EG_transcript_66564	0.350658	TRINITY_DN116989_c3_g1_TRINITY_DN116989_c3_g1_i2_g.304237_m.304237_	eg_neill_743	Egra_Yosh_Gene.14424_gb_GDJR01012871.1_g.14424_m.14424_	eg_yoshida_1107	#N/A	0	M	0.808	0	C	0.315	0	C	0.321	0	1	3	1	4	1	-1
EG_transcript_28934	0.365624	TRINITY_DN111328_c0_g1_TRINITY_DN111328_c0_g1_i2_g.55021_m.55021_	eg_neill_1014	Egra_Yosh_Gene.308055_gb_GDJR01102513.1_g.308055_m.308055_	eg_yoshida_595	#N/A	1	M	0.873	0	C	0.246	0	C	0.348	1	1	12	1	14	1	-2	1	0	0
EG_transcript_15849	0.365821	TRINITY_DN112097_c0_g1_TRINITY_DN112097_c0_g1_i1_g.284605_m.284605_	eg_neill_967	Egra_Yosh_Gene.33674_gb_GDJR01020870.1_g.33674_m.33674_	eg_yoshida_521	#N/A	1	M	0.887	0	C	0.206	0	C	0.288	1	1	19	1	20	1	-1	1	0	0
EG_transcript_19319	0.405207	TRINITY_DN155336_c0_g1_TRINITY_DN155336_c0_g1_i1_g.202122_m.202122_	eg_neill_193	Egra_Yosh_Gene.8768_gb_GDJR01009809.1_g.8768_m.8768_	eg_yoshida_84	#N/A	1	M	0.897	0	C	0.615	0	C	0.556	1	1	14	1	15	1	-1	1	0	0
EG_transcript_14338	0.414868	TRINITY_DN118629_c0_g1_TRINITY_DN118629_c0_g1_i1_g.186589_m.186589_	eg_neill_659	Egra_Yosh_Gene.83659_gb_GDJR01038397.1_g.83659_m.83659_	eg_yoshida_105	#N/A	1	M	0.659	0	C	0.271	0	C	0.253	1	1	10	1	12	1	-2	1	0	0
EG_transcript_21120	0.429767	TRINITY_DN111830_c0_g1_TRINITY_DN111830_c0_g1_i2_g.331512_m.331512_	eg_neill_981	Egra_Yosh_Gene.19267_gb_GDJR01015082.1_g.19267_m.19267_	eg_yoshida_917	#N/A	1	M	0.798	0	C	0.037	0	C	0.528	1	1	19	1	11	1	8	1	0	0
EG_transcript_14391	0.432338	TRINITY_DN122791_c0_g1_TRINITY_DN122791_c0_g1_i1_g.274221_m.274221_	eg_neill_451	Egra_Yosh_Gene.136340_gb_GDJR01055091.1_g.136340_m.136340_	eg_yoshida_1143	#N/A	1	M	0.974	0	C	0.429	0	C	0.276	1	1	16	1	18	1	-2	1	0	0
EG_transcript_33977	0.448541	TRINITY_DN112717_c0_g1_TRINITY_DN112717_c0_g1_i2_g.136448_m.136448_	eg_neill_935	Egra_Yosh_Gene.40298_gb_GDJR01023329.1_g.40298_m.40298_	eg_yoshida_454	#N/A	1	M	0.814	0	C	0.288	0	C	0.436	1	1	14	1	13	1	1	1	0	0
EG_transcript_14730	0.49058	TRINITY_DN102645_c0_g1_TRINITY_DN102645_c0_g1_i1_g.199250_m.199250_	eg_neill_1253	Egra_Yosh_Gene.25616_gb_GDJR01017674.1_g.25616_m.25616_	eg_yoshida_757	#N/A	0	M	0.704	1	C	0.341	1	C	0.341	2	1	15	1	15	1	0
EG_transcript_18464	0.494252	TRINITY_DN95391_c0_g1_TRINITY_DN95391_c0_g1_i1_g.44505_m.44505_	eg_neill_40	Egra_Yosh_Gene.22082_gb_GDJR01016191.1_g.22082_m.22082_	eg_yoshida_846	#N/A	1	M	0.89	0	C	0.255	0	C	0.457	1	1	19	1	18	1	1	1	0	0
EG_transcript_25150	0.540332	TRINITY_DN117542_c0_g1_TRINITY_DN117542_c0_g1_i1_g.327954_m.327954_	eg_neill_713	Egra_Yosh_Gene.310361_gb_GDJR01108560.1_g.310361_m.310361_	eg_yoshida_588	#N/A	0	M	0.964	0	C	0.364	0	C	0.431	0	1	17	1	17	1	0
EG_transcript_7035	0.627672	TRINITY_DN116923_c0_g1_TRINITY_DN116923_c0_g1_i1_g.304158_m.304158_	eg_neill_745	Egra_Yosh_Gene.71694_gb_GDJR01034311.1_g.71694_m.71694_	eg_yoshida_164	#N/A	1	M	0.666	0	C	0.101	0	C	0.118	1	1	16	1	15	1	1	1	0	0
EG_transcript_10823	0.932665	TRINITY_DN123545_c2_g2_TRINITY_DN123545_c2_g2_i1_g.151735_m.151735_	eg_neill_409	Egra_Yosh_Gene.204542_gb_GDJR01074971.1_g.204542_m.204542_	eg_yoshida_887	#N/A	1	M	0.713	0	C	0.13	0	C	0.114	1	1	15	1	16	1	-1	1	0	0
EG_transcript_3471	0	TRINITY_DN118865_c0_g1_TRINITY_DN118865_c0_g1_i1_g.241572_m.241572_	eg_neill_646	Egra_Yosh_Gene.145396_gb_GDJR01057945.1_g.145396_m.145396_	eg_yoshida_1103	#N/A	0	_	0.079	0	C	0.125	0	C	0.082	0	1	18	1	16	1	2
EG_transcript_2559	0	TRINITY_DN123761_c0_g1_TRINITY_DN123761_c0_g1_i1_g.263813_m.263813_	eg_neill_400	Egra_Yosh_Gene.258936_gb_GDJR01089104.1_g.258936_m.258936_	eg_yoshida_752	#N/A	0	_	0.24	0	C	0.283	0	C	0.231	0	1	38	1	40	1	-2
EG_transcript_6611	0	TRINITY_DN95638_c0_g1_TRINITY_DN95638_c0_g1_i1_g.33029_m.33029_	eg_neill_38	Egra_Yosh_Gene.77874_gb_GDJR01036433.1_g.77874_m.77874_	eg_yoshida_138	#N/A	1	_	0.159	0	C	0.104	0	C	0.214	1	1	8	2	10	0	-2	1	0	0
EG_transcript_858	0	TRINITY_DN125896_c0_g1_TRINITY_DN125896_c0_g1_i1_g.167937_m.167937_	eg_neill_309	Egra_Yosh_Gene.272728_gb_GDJR01092282.1_g.272728_m.272728_	eg_yoshida_706	#N/A	1	_	0.059	0	C	0.25	0	C	0.38	1	1	89	1	87	1	2	1	0	0
EG_transcript_22722	0.283788	TRINITY_DN103836_c0_g1_TRINITY_DN103836_c0_g1_i1_g.210435_m.210435_	eg_neill_1224	Egra_Yosh_Gene.5074_gb_GDJR01007411.1_g.5074_m.5074_	eg_yoshida_350	#N/A	0	_	0.483	0	C	0.376	0	C	0.276	0	1	28	1	30	1	-2
EG_transcript_6849	0.379231	TRINITY_DN119056_c0_g1_TRINITY_DN119056_c0_g1_i1_g.76609_m.76609_	eg_neill_637	Egra_Yosh_Gene.124626_gb_GDJR01051599.1_g.124626_m.124626_	eg_yoshida_1192	#N/A	0	_	0.15	0	C	0.216	0	C	0.255	0	1	28	1	29	1	-1
EG_transcript_15742	0.399782	TRINITY_DN109371_c0_g1_TRINITY_DN109371_c0_g1_i1_g.190769_m.190769_	eg_neill_1083	Egra_Yosh_Gene.34333_gb_GDJR01021133.1_g.34333_m.34333_	eg_yoshida_515	#N/A	1	_	0.062	0	C	0.202	0	C	0.131	1	1	10	1	14	1	-4	1	0	0
EG_transcript_25953	0.406781	TRINITY_DN80215_c0_g1_TRINITY_DN80215_c0_g1_i1_g.9008_m.9008_	eg_neill_104	Egra_Yosh_Gene.35113_gb_GDJR01021423.1_g.35113_m.35113_	eg_yoshida_511	#N/A	0	_	0.294	0	C	0.086	0	C	0.034	0	1	13	1	15	1	-2
EG_transcript_5488	0.632035	TRINITY_DN115177_c0_g1_TRINITY_DN115177_c0_g1_i1_g.114247_m.114247_	eg_neill_829	Egra_Yosh_Gene.153969_gb_GDJR01060360.1_g.153969_m.153969_	eg_yoshida_1070	#N/A	1	_	0.491	0	C	0.177	0	C	0.137	1	1	11	1	11	1	0	1	0	0
EG_transcript_7709	0.756881	TRINITY_DN117910_c0_g1_TRINITY_DN117910_c0_g1_i1_g.285845_m.285845_	eg_neill_695	Egra_Yosh_Gene.60851_gb_GDJR01030548.1_g.60851_m.60851_	eg_yoshida_244	#N/A	1	_	0.248	0	C	0.068	0	C	0.076	1	1	25	1	25	1	0	1	0	0
EG_transcript_2111	0	TRINITY_DN122743_c0_g1_TRINITY_DN122743_c0_g1_i4_g.274053_m.274053_	eg_neill_454	Egra_Yosh_Gene.170263_gb_GDJR01065282.1_g.170263_m.170263_	eg_yoshida_995	#N/A	1	C	0.154	0	C	0.297	0	C	0.143	1	1	9	1	9	1	0	1	0	0
EG_transcript_9051	0	TRINITY_DN115219_c0_g3_TRINITY_DN115219_c0_g3_i1_g.87141_m.87141_	eg_neill_827	Egra_Yosh_Gene.115061_gb_GDJR01048634.1_g.115061_m.115061_	eg_yoshida_1233	#N/A	1	C	0.077	0	C	0.321	0	C	0.1	1	1	9	1	2	1	7	1	0	0
EG_transcript_5502	0	TRINITY_DN119731_c0_g4_TRINITY_DN119731_c0_g4_i7_g.164089_m.164089_	eg_neill_599	Egra_Yosh_Gene.158913_gb_GDJR01062031.1_g.158913_m.158913_	eg_yoshida_1043	#N/A	1	C	0.352	0	C	0.183	0	C	0.284	1	1	12	1	3	1	9	1	0	0
EG_transcript_39732	0	TRINITY_DN124463_c0_g13_TRINITY_DN124463_c0_g13_i1_g.223289_m.223289_	eg_neill_369	Egra_Yosh_Gene.192451_gb_GDJR01071707.1_g.192451_m.192451_	eg_yoshida_919	#N/A	1	C	0.088	0	C	0.033	0	C	0.07	1	1	13	1	12	1	1	1	0	0
EG_transcript_6824	0	TRINITY_DN118536_c0_g2_TRINITY_DN118536_c0_g2_i3_g.115943_m.115943_	eg_neill_664	Egra_Yosh_Gene.211538_gb_GDJR01076567.1_g.211538_m.211538_	eg_yoshida_864	#N/A	1	C	0.077	0	C	0.121	0	C	0.074	1	1	16	1	17	1	-1	1	0	0
EG_transcript_22774	0	TRINITY_DN110923_c0_g1_TRINITY_DN110923_c0_g1_i2_g.185937_m.185937_	eg_neill_1033	Egra_Yosh_Gene.112188_gb_GDJR01047777.1_g.112188_m.112188_	eg_yoshida_1251	#N/A	1	C	0.443	0	C	0.375	0	C	0.196	1	1	16	1	16	1	0	1	0	0
EG_transcript_6423	0	TRINITY_DN110867_c0_g1_TRINITY_DN110867_c0_g1_i1_g.206174_m.206174_	eg_neill_1036	Egra_Yosh_Gene.95135_gb_GDJR01042275.1_g.95135_m.95135_	eg_yoshida_36	#N/A	1	C	0.068	1	C	0.064	1	C	0.068	3	1	1	1	1	1	0
EG_transcript_511	0.199735	TRINITY_DN128179_c1_g1_TRINITY_DN128179_c1_g1_i1_g.219013_m.219013_	eg_neill_210	Egra_Yosh_Gene.247341_gb_GDJR01086113.1_g.247341_m.247341_	eg_yoshida_773	#N/A	1	C	0.047	0	C	0.073	0	C	0.164	1	1	11	1	13	1	-2	1	0	0
EG_transcript_27314	0.25662	TRINITY_DN24336_c0_g1_TRINITY_DN24336_c0_g1_i1_g.36668_m.36668_	eg_neill_164	Egra_Yosh_Gene.19875_gb_GDJR01015292.1_g.19875_m.19875_	eg_yoshida_904	#N/A	0	C	0.447	0	C	0.154	0	C	0.148	0	1	8	1	9	1	-1
EG_transcript_21116	0.293045	TRINITY_DN112986_c0_g1_TRINITY_DN112986_c0_g1_i2_g.249430_m.249430_	eg_neill_923	Egra_Yosh_Gene.82989_gb_GDJR01038164.1_g.82989_m.82989_	eg_yoshida_110	#N/A	1	C	0.328	0	C	0.235	0	C	0.244	1	1	11	1	11	1	0	1	0	0
EG_transcript_39882	0.305831	TRINITY_DN92635_c0_g1_TRINITY_DN92635_c0_g1_i1_g.1482_m.1482_	eg_neill_66	Egra_Yosh_Gene.5676_gb_GDJR01007855.1_g.5676_m.5676_	eg_yoshida_288	#N/A	0	C	0.146	0	C	0.037	0	C	0.055	0	1	11	1	10	1	1
EG_transcript_15212	0.455963	TRINITY_DN113906_c0_g2_TRINITY_DN113906_c0_g2_i1_g.196926_m.196926_	eg_neill_885	Egra_Yosh_Gene.62097_gb_GDJR01030968.1_g.62097_m.62097_	eg_yoshida_234	#N/A	1	C	0.618	1	C	0.612	1	C	0.612	3	1	1	1	1	1	0
EG_transcript_27962	0.761732	TRINITY_DN74561_c0_g1_TRINITY_DN74561_c0_g1_i1_g.17419_m.17419_	eg_neill_128	Egra_Yosh_Gene.17896_gb_GDJR01014456.1_g.17896_m.17896_	eg_yoshida_967	#N/A	0	C	0.468	0	C	0.402	0	C	0.402	0	1	2	1	2	1	0
EG_transcript_18414	0.816063	TRINITY_DN104283_c0_g1_TRINITY_DN104283_c0_g1_i2_g.209516_m.209516_	eg_neill_1218	Egra_Yosh_Gene.21272_gb_GDJR01015852.1_g.21272_m.21272_	eg_yoshida_862	#N/A	0	C	0.086	1	C	0.191	1	C	0.191	2	1	7	1	7	1	0
EG_transcript_8115	0.937509	TRINITY_DN115038_c0_g1_TRINITY_DN115038_c0_g1_i2_g.352044_m.352044_	eg_neill_836	Egra_Yosh_Gene.13302_gb_GDJR01012281.1_g.13302_m.13302_	eg_yoshida_1162	#N/A	1	C	0.116	1	C	0.116	1	C	0.116	3	1	1	1	1	1	0
EG_transcript_35834	0.986014	TRINITY_DN102161_c0_g1_TRINITY_DN102161_c0_g1_i1_g.170600_m.170600_	eg_neill_1263	Egra_Yosh_Gene.3223_gb_GDJR01005354.1_g.3223_m.3223_	eg_yoshida_541	#N/A	0	C	0.076	0	C	0.479	0	C	0.131	0	3	10	3	9	1	1
EG_transcript_10012	5.22261	TRINITY_DN120436_c2_g1_TRINITY_DN120436_c2_g1_i2_g.236868_m.236868_	eg_neill_568	Egra_Yosh_Gene.164671_gb_GDJR01063629.1_g.164671_m.164671_	eg_yoshida_1020	TP	0	C	0.072	0	C	0.187	0	C	0.262	0	1	18	3	20	0	-2
EG_transcript_1803	0	TRINITY_DN124354_c0_g1_TRINITY_DN124354_c0_g1_i1_g.290823_m.290823_	eg_neill_374	Egra_Yosh_Gene.226660_gb_GDJR01080619.1_g.226660_m.226660_	eg_yoshida_827	#N/A	1	S	0.013	0	C	0.473	0	C	0.072	1	1	27	1	28	1	-1	1	0	0
EG_transcript_14499	0.754347	TRINITY_DN104688_c0_g1_TRINITY_DN104688_c0_g1_i1_g.64651_m.64651_	eg_neill_1205	Egra_Yosh_Gene.27150_gb_GDJR01018268.1_g.27150_m.27150_	eg_yoshida_711	#N/A	1	S	0.275	0	C	0.358	0	C	0.317	1	1	21	1	23	1	-2	1	0	0
EG_transcript_65	19.8131	TRINITY_DN128103_c0_g1_TRINITY_DN128103_c0_g1_i1_g.217875_m.217875_	eg_neill_214	Egra_Yosh_Gene.298261_gb_GDJR01098381.1_g.298261_m.298261_	eg_yoshida_645	SPTP	0	S	0.01	0	C	0.179	0	C	0.238	0	1	43	1	43	1	0
EG_transcript_19766	0.261729	TRINITY_DN111452_c0_g1_TRINITY_DN111452_c0_g1_i1_g.208939_m.208939_	eg_neill_1006	Egra_Yosh_Gene.40611_gb_GDJR01023445.1_g.40611_m.40611_	eg_yoshida_450	#N/A	1	M	0.545	0	S	0.034	0	C	0.123	1	1	16	16	26	0	-10	1	0	0
EG_transcript_9027	0	TRINITY_DN118646_c0_g1_TRINITY_DN118646_c0_g1_i1_g.186554_m.186554_	eg_neill_657	Egra_Yosh_Gene.141429_gb_GDJR01056627.1_g.141429_m.141429_	eg_yoshida_1116	#N/A	1	C	0.32	0	S	0.078	0	C	0.084	1	1	18	1	11	1	7	1	0	0
EG_transcript_23166	1.74259	TRINITY_DN98479_c0_g1_TRINITY_DN98479_c0_g1_i1_g.9386_m.9386_	eg_neill_15	Egra_Yosh_Gene.16942_gb_GDJR01014020.1_g.16942_m.16942_	eg_yoshida_1001	#N/A	1	S	0.15	1	S	0.15	0	C	0.222	2	1	1	1	15	1	-14
EG_transcript_34451	0.112732	#N/A	#N/A	Egra_Yosh_Gene.10378_gb_GDJR01010723.1_g.10378_m.10378_	eg_yoshida_1285	#N/A	1	M	0.575	#N/A	#N/A	#N/A	0	C	0.27	#N/A	1	11	1	8	1	3	1	0	0
EG_transcript_25741	0.180698	#N/A	#N/A	Egra_Yosh_Gene.98232_gb_GDJR01043270.1_g.98232_m.98232_	eg_yoshida_12	#N/A	1	M	0.696	#N/A	#N/A	#N/A	0	C	0.102	#N/A	1	24	1	17	1	7	1	0	0
EG_transcript_6510	0.18245	#N/A	#N/A	Egra_Yosh_Gene.296781_gb_GDJR01097973.1_g.296781_m.296781_	eg_yoshida_647	#N/A	1	M	0.842	#N/A	#N/A	#N/A	0	C	0.55	#N/A	#N/A	#N/A	1	9	#N/A	#N/A	1	0	0
EG_transcript_9205	0.20842	#N/A	#N/A	Egra_Yosh_Gene.13577_gb_GDJR01012428.1_g.13577_m.13577_	eg_yoshida_1147	#N/A	1	M	0.733	#N/A	#N/A	#N/A	0	C	0.094	#N/A	1	44	1	27	1	17	1	0	0
EG_transcript_21763	0.284143	#N/A	#N/A	Egra_Yosh_Gene.33196_gb_GDJR01020680.1_g.33196_m.33196_	eg_yoshida_524	#N/A	1	M	0.779	#N/A	#N/A	#N/A	0	C	0.178	#N/A	1	29	1	21	1	8	1	0	0
EG_transcript_16639	0.337882	#N/A	#N/A	Egra_Yosh_Gene.40764_gb_GDJR01023514.1_g.40764_m.40764_	eg_yoshida_449	#N/A	1	M	0.915	#N/A	#N/A	#N/A	0	C	0.392	#N/A	#N/A	#N/A	1	25	#N/A	#N/A	1	0	0
EG_transcript_4929	0.354272	#N/A	#N/A	Egra_Yosh_Gene.186089_gb_GDJR01069950.1_g.186089_m.186089_	eg_yoshida_943	#N/A	0	M	0.522	#N/A	#N/A	#N/A	0	C	0.36	#N/A	#N/A	#N/A	1	35	#N/A	#N/A
EG_transcript_14120	4.27408	#N/A	#N/A	Egra_Yosh_Gene.54492_gb_GDJR01028450.1_g.54492_m.54492_	eg_yoshida_308	TP	1	M	0.496	#N/A	#N/A	#N/A	0	C	0.482	#N/A	#N/A	#N/A	1	8	#N/A	#N/A	1	0	0
EG_transcript_29418	0	#N/A	#N/A	Egra_Yosh_Gene.310766_gb_GDJR01108882.1_g.310766_m.310766_	eg_yoshida_569	#N/A	0	_	0.07	#N/A	#N/A	#N/A	1	C	0.126	#N/A	#N/A	#N/A	1	6	#N/A	#N/A	0	0	1
EG_transcript_12569	0.654451	#N/A	#N/A	Egra_Yosh_Gene.277324_gb_GDJR01093241.1_g.277324_m.277324_	eg_yoshida_693	#N/A	0	_	0.422	#N/A	#N/A	#N/A	0	C	0.096	#N/A	#N/A	#N/A	1	18	#N/A	#N/A
EG_transcript_1486	0	#N/A	#N/A	Egra_Yosh_Gene.214111_gb_GDJR01077375.1_g.214111_m.214111_	eg_yoshida_858	#N/A	1	C	0.113	#N/A	#N/A	#N/A	1	C	0.113	#N/A	#N/A	#N/A	1	1	#N/A	#N/A
EG_transcript_251	0.706106	#N/A	#N/A	Egra_Yosh_Gene.279099_gb_GDJR01093727.1_g.279099_m.279099_	eg_yoshida_691	#N/A	0	S	0.024	#N/A	#N/A	#N/A	0	C	0.349	#N/A	#N/A	#N/A	1	52	#N/A	#N/A
EG_transcript_22652	35.0306	#N/A	#N/A	Egra_Yosh_Gene.59385_gb_GDJR01030025.1_g.59385_m.59385_	eg_yoshida_259	SPTP	1	S	0.035	#N/A	#N/A	#N/A	0	C	0.107	#N/A	#N/A	#N/A	1	16	#N/A	#N/A	1	0	0
EG_transcript_20465	0	TRINITY_DN121906_c0_g3_TRINITY_DN121906_c0_g3_i1_g.318147_m.318147_	eg_neill_493	Egra_Yosh_Gene.63194_gb_GDJR01031348.1_g.63194_m.63194_	eg_yoshida_223	#N/A	1	M	0.691	0	M	0.376	0	S	0.159	1	1	13	1	12	1	1	1	0	0
EG_transcript_15054	0	TRINITY_DN114212_c0_g1_TRINITY_DN114212_c0_g1_i2_g.169868_m.169868_	eg_neill_870	Egra_Yosh_Gene.92633_gb_GDJR01041420.1_g.92633_m.92633_	eg_yoshida_52	#N/A	1	M	0.361	0	M	0.6	0	S	0.435	1	1	17	1	17	1	0	1	0	0
EG_transcript_18028	0	TRINITY_DN21316_c0_g1_TRINITY_DN21316_c0_g1_i1_g.45367_m.45367_	eg_neill_172	Egra_Yosh_Gene.16825_gb_GDJR01013971.1_g.16825_m.16825_	eg_yoshida_1004	#N/A	1	M	0.341	1	M	0.341	0	S	0.267	2	1	1	1	10	1	-9
EG_transcript_17065	0.191084	TRINITY_DN111691_c1_g1_TRINITY_DN111691_c1_g1_i1_g.279570_m.279570_	eg_neill_989	Egra_Yosh_Gene.27219_gb_GDJR01018296.1_g.27219_m.27219_	eg_yoshida_709	#N/A	1	M	0.822	0	M	0.292	0	S	0.283	1	1	9	1	10	1	-1	1	0	0
EG_transcript_10979	0.323265	TRINITY_DN112945_c0_g1_TRINITY_DN112945_c0_g1_i1_g.249248_m.249248_	eg_neill_925	Egra_Yosh_Gene.176501_gb_GDJR01067088.1_g.176501_m.176501_	eg_yoshida_977	#N/A	1	M	0.823	0	M	0.429	0	S	0.329	1	1	12	1	12	1	0	1	0	0
EG_transcript_10514	0.356718	TRINITY_DN116406_c0_g1_TRINITY_DN116406_c0_g1_i1_g.316204_m.316204_	eg_neill_768	Egra_Yosh_Gene.94138_gb_GDJR01041936.1_g.94138_m.94138_	eg_yoshida_44	#N/A	1	M	0.893	0	M	0.79	0	S	0.732	1	1	9	1	11	1	-2	1	0	0
EG_transcript_10458	0.405008	TRINITY_DN118134_c0_g1_TRINITY_DN118134_c0_g1_i1_g.294990_m.294990_	eg_neill_683	Egra_Yosh_Gene.84510_gb_GDJR01038705.1_g.84510_m.84510_	eg_yoshida_101	#N/A	1	M	0.938	0	M	0.796	0	S	0.346	1	1	10	1	12	1	-2	1	0	0
EG_transcript_26565	0.434222	TRINITY_DN120696_c0_g1_TRINITY_DN120696_c0_g1_i7_g.56629_m.56629_	eg_neill_553	Egra_Yosh_Gene.86516_gb_GDJR01039401.1_g.86516_m.86516_	eg_yoshida_90	#N/A	1	M	0.405	1	M	0.405	0	S	0.201	2	1	1	1	15	1	-14
EG_transcript_16358	0.455601	TRINITY_DN102138_c0_g1_TRINITY_DN102138_c0_g1_i1_g.170616_m.170616_	eg_neill_1264	Egra_Yosh_Gene.17465_gb_GDJR01014260.1_g.17465_m.17465_	eg_yoshida_983	#N/A	1	M	0.393	0	M	0.684	0	S	0.286	1	1	14	1	22	1	-8	1	0	0
EG_transcript_7411	0.732763	TRINITY_DN126117_c0_g1_TRINITY_DN126117_c0_g1_i1_g.281102_m.281102_	eg_neill_297	Egra_Yosh_Gene.199910_gb_GDJR01073775.1_g.199910_m.199910_	eg_yoshida_901	#N/A	1	M	0.932	0	M	0.549	0	S	0.606	1	1	8	1	10	1	-2	1	0	0
EG_transcript_12120	0	TRINITY_DN112400_c0_g1_TRINITY_DN112400_c0_g1_i2_g.137521_m.137521_	eg_neill_951	Egra_Yosh_Gene.30171_gb_GDJR01019463.1_g.30171_m.30171_	eg_yoshida_638	#N/A	0	_	0.343	0	M	0.497	0	S	0.464	0	1	30	1	31	1	-1
EG_transcript_2020	0	TRINITY_DN117330_c1_g1_TRINITY_DN117330_c1_g1_i3_g.335661_m.335661_	eg_neill_719	Egra_Yosh_Gene.164866_gb_GDJR01063689.1_g.164866_m.164866_	eg_yoshida_1019	#N/A	1	_	0.147	0	M	0.44	0	S	0.055	1	1	10	1	11	1	-1	1	0	0
EG_transcript_181	0.436635	TRINITY_DN125355_c0_g1_TRINITY_DN125355_c0_g1_i1_g.345233_m.345233_	eg_neill_336	Egra_Yosh_Gene.269027_gb_GDJR01091412.1_g.269027_m.269027_	eg_yoshida_722	#N/A	1	_	0.088	0	M	0.417	0	S	0.102	1	1	12	1	13	1	-1	1	0	0
EG_transcript_24714	0.97151	TRINITY_DN108276_c0_g1_TRINITY_DN108276_c0_g1_i1_g.276745_m.276745_	eg_neill_1118	Egra_Yosh_Gene.15761_gb_GDJR01013487.1_g.15761_m.15761_	eg_yoshida_1050	#N/A	1	_	0.088	0	M	0.47	0	S	0.296	1	1	14	1	13	1	1	1	0	0
EG_transcript_10868	0.666663	TRINITY_DN113965_c0_g1_TRINITY_DN113965_c0_g1_i1_g.197426_m.197426_	eg_neill_881	Egra_Yosh_Gene.231654_gb_GDJR01081919.1_g.231654_m.231654_	eg_yoshida_814	#N/A	1	C	0.083	0	M	0.725	0	S	0.074	1	1	26	1	6	1	20	1	0	0
EG_transcript_16589	0	TRINITY_DN119123_c0_g1_TRINITY_DN119123_c0_g1_i1_g.141969_m.141969_	eg_neill_632	Egra_Yosh_Gene.189026_gb_GDJR01070776.1_g.189026_m.189026_	eg_yoshida_932	#N/A	1	S	0.165	0	M	0.661	0	S	0.407	1	1	8	1	6	1	2	1	0	0
EG_transcript_7308	0	TRINITY_DN121224_c0_g1_TRINITY_DN121224_c0_g1_i2_g.125545_m.125545_	eg_neill_524	Egra_Yosh_Gene.113283_gb_GDJR01048073.1_g.113283_m.113283_	eg_yoshida_1244	#N/A	1	S	0.009	0	M	0.645	0	S	0.46	1	1	10	1	9	1	1	1	0	0
EG_transcript_22111	0.459622	TRINITY_DN104396_c0_g1_TRINITY_DN104396_c0_g1_i1_g.136201_m.136201_	eg_neill_1212	Egra_Yosh_Gene.29254_gb_GDJR01019108.1_g.29254_m.29254_	eg_yoshida_658	#N/A	0	S	0.107	0	M	0.788	0	S	0.458	0	1	18	1	17	1	1
EG_transcript_10021	31.5752	TRINITY_DN114153_c0_g1_TRINITY_DN114153_c0_g1_i1_g.143851_m.143851_	eg_neill_877	Egra_Yosh_Gene.93936_gb_GDJR01041882.1_g.93936_m.93936_	eg_yoshida_46	TP	0	M	0.557	1	_	0.077	0	S	0.085	1	1	26	1	25	1	1	0	1	0
EG_transcript_15039	0	TRINITY_DN118095_c0_g1_TRINITY_DN118095_c0_g1_i1_g.323143_m.323143_	eg_neill_685	Egra_Yosh_Gene.99742_gb_GDJR01043768.1_g.99742_m.99742_	eg_yoshida_1	#N/A	1	_	0.155	0	_	0.112	0	S	0.151	1	1	9	1	9	1	0	1	0	0
EG_transcript_1073	0	TRINITY_DN121666_c1_g1_TRINITY_DN121666_c1_g1_i1_g.89102_m.89102_	eg_neill_503	Egra_Yosh_Gene.201062_gb_GDJR01074059.1_g.201062_m.201062_	eg_yoshida_897	#N/A	1	_	0.348	0	_	0.139	0	S	0.161	1	1	51	1	58	1	-7	1	0	0
EG_transcript_24420	0.200199	TRINITY_DN107116_c0_g1_TRINITY_DN107116_c0_g1_i1_g.202705_m.202705_	eg_neill_1157	Egra_Yosh_Gene.46537_gb_GDJR01025665.1_g.46537_m.46537_	eg_yoshida_385	#N/A	1	_	0.315	0	_	0.097	0	S	0.151	1	1	10	1	10	1	0	1	0	0
EG_transcript_22638	0.220971	TRINITY_DN172694_c0_g1_TRINITY_DN172694_c0_g1_i1_g.330946_m.330946_	eg_neill_184	Egra_Yosh_Gene.57816_gb_GDJR01029558.1_g.57816_m.57816_	eg_yoshida_272	#N/A	1	_	0.028	0	_	0.06	0	S	0.073	1	1	8	1	8	1	0	1	0	0
EG_transcript_25333	0.348673	TRINITY_DN98110_c0_g1_TRINITY_DN98110_c0_g1_i1_g.22392_m.22392_	eg_neill_23	Egra_Yosh_Gene.70877_gb_GDJR01034020.1_g.70877_m.70877_	eg_yoshida_170	#N/A	1	_	0.027	0	_	0.436	0	S	0.299	1	1	16	1	9	1	7	1	0	0
EG_transcript_38274	0.537405	TRINITY_DN191510_c0_g1_TRINITY_DN191510_c0_g1_i1_g.222019_m.222019_	eg_neill_180	Egra_Yosh_Gene.5430_gb_GDJR01007688.1_g.5430_m.5430_	eg_yoshida_313	#N/A	0	_	0.072	0	_	0.072	0	S	0.106	0	1	9	1	8	1	1
EG_transcript_26588	0.605056	TRINITY_DN96537_c0_g1_TRINITY_DN96537_c0_g1_i1_g.2422_m.2422_	eg_neill_32	Egra_Yosh_Gene.38833_gb_GDJR01022782.1_g.38833_m.38833_	eg_yoshida_476	#N/A	1	_	0.078	1	_	0.083	0	S	0.059	2	1	1	1	16	1	-15
EG_transcript_16231	0.94909	TRINITY_DN106633_c0_g1_TRINITY_DN106633_c0_g1_i1_g.88173_m.88173_	eg_neill_1165	Egra_Yosh_Gene.30728_gb_GDJR01019672.1_g.30728_m.30728_	eg_yoshida_602	#N/A	0	_	0.131	1	_	0.088	0	S	0.058	1	1	2	1	18	1	-16	0	1	0
EG_transcript_23729	12.1822	TRINITY_DN19526_c0_g1_TRINITY_DN19526_c0_g1_i1_g.11617_m.11617_	eg_neill_178	Egra_Yosh_Gene.310340_gb_GDJR01108549.1_g.310340_m.310340_	eg_yoshida_589	#N/A	1	_	0.021	0	_	0.058	0	S	0.051	1	1	10	1	12	1	-2	1	0	0
EG_transcript_2894	149.922	TRINITY_DN122130_c0_g1_TRINITY_DN122130_c0_g1_i2_g.215891_m.215891_	eg_neill_484	Egra_Yosh_Gene.139185_gb_GDJR01055912.1_g.139185_m.139185_	eg_yoshida_1126	SPTP	0	_	0.097	0	_	0.024	0	S	0.025	0	1	15	1	16	1	-1
EG_transcript_15790	0.464482	TRINITY_DN116752_c0_g1_TRINITY_DN116752_c0_g1_i5_g.162222_m.162222_	eg_neill_757	Egra_Yosh_Gene.87333_gb_GDJR01039668.1_g.87333_m.87333_	eg_yoshida_87	#N/A	1	S	0.026	0	_	0.198	0	S	0.117	1	1	14	1	12	1	2	1	0	0
EG_transcript_10319	35.7595	TRINITY_DN113771_c0_g1_TRINITY_DN113771_c0_g1_i1_g.59988_m.59988_	eg_neill_889	Egra_Yosh_Gene.24374_gb_GDJR01017166.1_g.24374_m.24374_	eg_yoshida_780	SPTP	1	S	0.035	0	_	0.318	1	S	0.032	2	1	13	1	1	1	12
EG_transcript_14488	1.81899	TRINITY_DN121505_c0_g1_TRINITY_DN121505_c0_g1_i2_g.51529_m.51529_	eg_neill_512	Egra_Yosh_Gene.25416_gb_GDJR01017599.1_g.25416_m.25416_	eg_yoshida_765	no signal	0	_	0.58	0	C	0.119	0	S	0.103	0	1	23	1	22	1	1
EG_transcript_19185	0	TRINITY_DN113605_c0_g1_TRINITY_DN113605_c0_g1_i1_g.193214_m.193214_	eg_neill_897	Egra_Yosh_Gene.83788_gb_GDJR01038437.1_g.83788_m.83788_	eg_yoshida_103	#N/A	1	M	0.578	0	S	0.297	0	S	0.513	1	1	7	1	9	1	-2	1	0	0
EG_transcript_16186	0	TRINITY_DN107136_c1_g2_TRINITY_DN107136_c1_g2_i2_g.202625_m.202625_	eg_neill_1156	Egra_Yosh_Gene.60754_gb_GDJR01030513.1_g.60754_m.60754_	eg_yoshida_246	#N/A	1	M	0.467	0	S	0.043	0	S	0.097	1	1	10	1	9	1	1	1	0	0
EG_transcript_21365	0	TRINITY_DN109344_c0_g1_TRINITY_DN109344_c0_g1_i1_g.190467_m.190467_	eg_neill_1085	Egra_Yosh_Gene.76238_gb_GDJR01035906.1_g.76238_m.76238_	eg_yoshida_144	#N/A	1	M	0.873	0	S	0.075	0	S	0.077	1	1	19	1	20	1	-1	1	0	0
EG_transcript_11207	0.0761916	TRINITY_DN126616_c0_g2_TRINITY_DN126616_c0_g2_i2_g.100143_m.100143_	eg_neill_277	Egra_Yosh_Gene.224804_gb_GDJR01080175.1_g.224804_m.224804_	eg_yoshida_833	#N/A	1	M	0.407	0	S	0.402	0	S	0.423	1	1	5	1	6	1	-1	1	0	0
EG_transcript_6073	0.2938	TRINITY_DN125888_c0_g1_TRINITY_DN125888_c0_g1_i2_g.167824_m.167824_	eg_neill_310	Egra_Yosh_Gene.146511_gb_GDJR01058282.1_g.146511_m.146511_	eg_yoshida_1097	#N/A	1	M	0.497	0	S	0.454	0	S	0.339	1	1	13	1	14	1	-1	1	0	0
EG_transcript_573	0.318331	TRINITY_DN125827_c0_g1_TRINITY_DN125827_c0_g1_i3_g.168732_m.168732_	eg_neill_315	Egra_Yosh_Gene.199828_gb_GDJR01073739.1_g.199828_m.199828_	eg_yoshida_902	#N/A	0	M	0.508	0	S	0.394	0	S	0.148	0	1	78	1	78	1	0
EG_transcript_9601	0.42784	TRINITY_DN122314_c0_g1_TRINITY_DN122314_c0_g1_i1_g.92113_m.92113_	eg_neill_472	Egra_Yosh_Gene.112021_gb_GDJR01047726.1_g.112021_m.112021_	eg_yoshida_1253	#N/A	1	M	0.527	0	S	0.069	0	S	0.28	1	1	14	1	8	1	6	1	0	0
EG_transcript_14740	0.437562	TRINITY_DN102737_c0_g1_TRINITY_DN102737_c0_g1_i3_g.213632_m.213632_	eg_neill_1250	Egra_Yosh_Gene.154131_gb_GDJR01060417.1_g.154131_m.154131_	eg_yoshida_1069	#N/A	1	M	0.345	0	S	0.115	0	S	0.113	1	1	4	1	5	1	-1	1	0	0
EG_transcript_22909	0.458023	TRINITY_DN105717_c0_g1_TRINITY_DN105717_c0_g1_i1_g.72391_m.72391_	eg_neill_1187	Egra_Yosh_Gene.27655_gb_GDJR01018456.1_g.27655_m.27655_	eg_yoshida_695	#N/A	1	M	0.454	0	S	0.035	0	S	0.037	1	1	27	1	26	1	1	1	0	0
EG_transcript_26291	0.553624	TRINITY_DN103773_c0_g1_TRINITY_DN103773_c0_g1_i2_g.249748_m.249748_	eg_neill_1228	Egra_Yosh_Gene.9822_gb_GDJR01010429.1_g.9822_m.9822_	eg_yoshida_13	#N/A	1	M	0.229	0	S	0.086	0	S	0.102	1	1	9	1	7	1	2	1	0	0
EG_transcript_14805	0.578913	TRINITY_DN111629_c1_g2_TRINITY_DN111629_c1_g2_i1_g.279737_m.279737_	eg_neill_993	Egra_Yosh_Gene.73998_gb_GDJR01035141.1_g.73998_m.73998_	eg_yoshida_152	#N/A	0	M	0.75	0	S	0.254	0	S	0.534	0	1	17	1	11	1	6
EG_transcript_13030	0.748502	TRINITY_DN108314_c0_g1_TRINITY_DN108314_c0_g1_i1_g.237956_m.237956_	eg_neill_1114	Egra_Yosh_Gene.26725_gb_GDJR01018105.1_g.26725_m.26725_	eg_yoshida_729	#N/A	1	M	0.61	0	S	0.209	0	S	0.26	1	1	7	1	9	1	-2	1	0	0
EG_transcript_14896	0.892037	TRINITY_DN102895_c0_g1_TRINITY_DN102895_c0_g1_i1_g.310273_m.310273_	eg_neill_1246	Egra_Yosh_Gene.307158_gb_GDJR01100896.1_g.307158_m.307158_	eg_yoshida_604	#N/A	1	M	0.481	0	S	0.095	0	S	0.102	1	1	8	1	10	1	-2	1	0	0
EG_transcript_6920	0.893558	TRINITY_DN121601_c0_g1_TRINITY_DN121601_c0_g1_i2_g.89965_m.89965_	eg_neill_506	Egra_Yosh_Gene.24371_gb_GDJR01017165.1_g.24371_m.24371_	eg_yoshida_781	#N/A	0	M	0.772	0	S	0.383	0	S	0.053	0	1	32	1	27	1	5
EG_transcript_22752	1.11261	TRINITY_DN120548_c0_g2_TRINITY_DN120548_c0_g2_i2_g.92777_m.92777_	eg_neill_566	Egra_Yosh_Gene.26723_gb_GDJR01018104.1_g.26723_m.26723_	eg_yoshida_730	SP	1	M	0.441	0	S	0.356	0	S	0.234	1	1	15	1	14	1	1	1	0	0
EG_transcript_17332	2.32199	TRINITY_DN123703_c2_g2_TRINITY_DN123703_c2_g2_i1_g.262898_m.262898_	eg_neill_404	Egra_Yosh_Gene.156544_gb_GDJR01061192.1_g.156544_m.156544_	eg_yoshida_1054	SPTP	1	M	0.285	0	S	0.087	0	S	0.202	1	1	10	1	7	1	3	1	0	0
EG_transcript_17727	0	TRINITY_DN112823_c0_g1_TRINITY_DN112823_c0_g1_i2_g.173856_m.173856_	eg_neill_931	Egra_Yosh_Gene.38529_gb_GDJR01022662.1_g.38529_m.38529_	eg_yoshida_477	#N/A	0	_	0.1	0	S	0.04	0	S	0.082	0	1	12	1	14	1	-2
EG_transcript_30234	0	TRINITY_DN157288_c0_g1_TRINITY_DN157288_c0_g1_i1_g.113265_m.113265_	eg_neill_190	Egra_Yosh_Gene.40325_gb_GDJR01023341.1_g.40325_m.40325_	eg_yoshida_452	#N/A	0	_	0.059	0	S	0.082	0	S	0.091	0	1	16	1	16	1	0
EG_transcript_2066	0	TRINITY_DN119186_c0_g1_TRINITY_DN119186_c0_g1_i3_g.141875_m.141875_	eg_neill_626	Egra_Yosh_Gene.2962_gb_GDJR01005002.1_g.2962_m.2962_	eg_yoshida_649	#N/A	1	_	0.11	0	S	0.043	0	S	0.039	1	1	8	1	10	1	-2	1	0	0
EG_transcript_1888	0	TRINITY_DN51055_c0_g5_TRINITY_DN51055_c0_g5_i1_g.24010_m.24010_	eg_neill_152	Egra_Yosh_Gene.13588_gb_GDJR01012436.1_g.13588_m.13588_	eg_yoshida_1146	#N/A	1	_	0.043	0	S	0.112	0	S	0.123	1	1	11	1	10	1	1	1	0	0
EG_transcript_6213	0	TRINITY_DN113397_c0_g1_TRINITY_DN113397_c0_g1_i1_g.321117_m.321117_	eg_neill_909	Egra_Yosh_Gene.15852_gb_GDJR01013541.1_g.15852_m.15852_	eg_yoshida_1046	#N/A	1	_	0.195	0	S	0.091	0	S	0.15	1	1	12	1	12	1	0	1	0	0
EG_transcript_1100	0	TRINITY_DN124593_c1_g1_TRINITY_DN124593_c1_g1_i5_g.332193_m.332193_	eg_neill_362	Egra_Yosh_Gene.146575_gb_GDJR01058299.1_g.146575_m.146575_	eg_yoshida_1096	#N/A	1	_	0.117	0	S	0.044	0	S	0.038	1	1	12	1	12	1	0	1	0	0
EG_transcript_23191	0	TRINITY_DN109231_c0_g1_TRINITY_DN109231_c0_g1_i1_g.86328_m.86328_	eg_neill_1089	Egra_Yosh_Gene.40893_gb_GDJR01023562.1_g.40893_m.40893_	eg_yoshida_447	#N/A	1	_	0.081	0	S	0.073	0	S	0.147	1	1	14	1	12	1	2	1	0	0
EG_transcript_9682	0	TRINITY_DN123556_c0_g1_TRINITY_DN123556_c0_g1_i1_g.151606_m.151606_	eg_neill_408	Egra_Yosh_Gene.89605_gb_GDJR01040445.1_g.89605_m.89605_	eg_yoshida_74	#N/A	1	_	0.208	0	S	0.203	0	S	0.366	1	1	16	1	16	1	0	1	0	0
EG_transcript_12181	0	TRINITY_DN114831_c0_g2_TRINITY_DN114831_c0_g2_i1_g.359168_m.359168_	eg_neill_847	Egra_Yosh_Gene.63502_gb_GDJR01031450.1_g.63502_m.63502_	eg_yoshida_220	#N/A	1	_	0.043	0	S	0.057	0	S	0.061	1	1	17	1	15	1	2	1	0	0
EG_transcript_17679	0	TRINITY_DN115034_c0_g1_TRINITY_DN115034_c0_g1_i1_g.352135_m.352135_	eg_neill_837	Egra_Yosh_Gene.21081_gb_GDJR01015786.1_g.21081_m.21081_	eg_yoshida_866	#N/A	1	_	0.267	0	S	0.073	0	S	0.077	1	1	17	1	10	1	7	1	0	0
EG_transcript_19070	0	TRINITY_DN99546_c0_g1_TRINITY_DN99546_c0_g1_i1_g.11944_m.11944_	eg_neill_4	Egra_Yosh_Gene.5841_gb_GDJR01007943.1_g.5841_m.5841_	eg_yoshida_269	#N/A	1	_	0.123	0	S	0.043	0	S	0.029	1	1	33	1	34	1	-1	1	0	0
EG_transcript_22246	0.156208	TRINITY_DN118802_c0_g1_TRINITY_DN118802_c0_g1_i1_g.241586_m.241586_	eg_neill_649	Egra_Yosh_Gene.126182_gb_GDJR01052078.1_g.126182_m.126182_	eg_yoshida_1188	#N/A	1	_	0.437	0	S	0.068	0	S	0.165	1	1	17	1	16	1	1	1	0	0
EG_transcript_11688	0.166728	TRINITY_DN121703_c1_g1_TRINITY_DN121703_c1_g1_i1_g.272963_m.272963_	eg_neill_502	Egra_Yosh_Gene.89203_gb_GDJR01040321.1_g.89203_m.89203_	eg_yoshida_75	#N/A	1	_	0.253	0	S	0.016	0	S	0.021	1	1	11	1	12	1	-1	1	0	0
EG_transcript_9028	0.226474	TRINITY_DN125072_c0_g1_TRINITY_DN125072_c0_g1_i6_g.74555_m.74555_	eg_neill_343	Egra_Yosh_Gene.112490_gb_GDJR01047849.1_g.112490_m.112490_	eg_yoshida_1247	#N/A	0	_	0.25	0	S	0.173	0	S	0.142	0	1	22	1	23	1	-1
EG_transcript_25390	0.259708	TRINITY_DN118496_c0_g1_TRINITY_DN118496_c0_g1_i2_g.111445_m.111445_	eg_neill_669	Egra_Yosh_Gene.50760_gb_GDJR01027178.1_g.50760_m.50760_	eg_yoshida_349	#N/A	1	_	0.244	0	S	0.208	0	S	0.216	1	1	7	1	8	1	-1	1	0	0
EG_transcript_31130	0.268623	TRINITY_DN96224_c0_g1_TRINITY_DN96224_c0_g1_i1_g.8641_m.8641_	eg_neill_35	Egra_Yosh_Gene.6295_gb_GDJR01008189.1_g.6295_m.6295_	eg_yoshida_226	#N/A	1	_	0.224	0	S	0.06	0	S	0.051	1	1	14	1	15	1	-1	1	0	0
EG_transcript_24482	0.304363	TRINITY_DN107527_c0_g1_TRINITY_DN107527_c0_g1_i2_g.198957_m.198957_	eg_neill_1143	Egra_Yosh_Gene.98723_gb_GDJR01043429.1_g.98723_m.98723_	eg_yoshida_8	#N/A	1	_	0.289	0	S	0.068	0	S	0.087	1	1	13	1	14	1	-1	1	0	0
EG_transcript_17384	0.348894	TRINITY_DN112213_c0_g1_TRINITY_DN112213_c0_g1_i1_g.258117_m.258117_	eg_neill_958	Egra_Yosh_Gene.151971_gb_GDJR01059762.1_g.151971_m.151971_	eg_yoshida_1082	#N/A	0	_	0.118	0	S	0.186	0	S	0.189	0	1	30	1	29	1	1
EG_transcript_33347	0.425402	TRINITY_DN100660_c0_g1_TRINITY_DN100660_c0_g1_i1_g.282642_m.282642_	eg_neill_1283	Egra_Yosh_Gene.5568_gb_GDJR01007784.1_g.5568_m.5568_	eg_yoshida_299	#N/A	1	_	0.488	0	S	0.255	0	S	0.257	1	1	10	1	10	1	0	1	0	0
EG_transcript_6026	0.526616	TRINITY_DN116059_c0_g1_TRINITY_DN116059_c0_g1_i5_g.200094_m.200094_	eg_neill_782	Egra_Yosh_Gene.138385_gb_GDJR01055718.1_g.138385_m.138385_	eg_yoshida_1133	#N/A	1	_	0.099	0	S	0.083	0	S	0.058	1	1	23	1	19	1	4	1	0	0
EG_transcript_1135	0.62249	TRINITY_DN117021_c0_g1_TRINITY_DN117021_c0_g1_i2_g.112383_m.112383_	eg_neill_739	Egra_Yosh_Gene.42707_gb_GDJR01024222.1_g.42707_m.42707_	eg_yoshida_425	#N/A	1	_	0.03	0	S	0.067	0	S	0.064	1	1	9	1	8	1	1	1	0	0
EG_transcript_7801	0.640766	TRINITY_DN125801_c0_g1_TRINITY_DN125801_c0_g1_i6_g.167575_m.167575_	eg_neill_316	Egra_Yosh_Gene.280876_gb_GDJR01094136.1_g.280876_m.280876_	eg_yoshida_688	#N/A	1	_	0.118	0	S	0.057	0	S	0.118	1	1	19	1	9	1	10	1	0	0
EG_transcript_19007	0.827825	TRINITY_DN115634_c0_g1_TRINITY_DN115634_c0_g1_i1_g.90263_m.90263_	eg_neill_802	Egra_Yosh_Gene.15294_gb_GDJR01013281.1_g.15294_m.15294_	eg_yoshida_1078	#N/A	0	_	0.076	1	S	0.065	1	S	0.068	2	1	15	1	15	1	0
EG_transcript_18452	0.840324	TRINITY_DN105573_c0_g1_TRINITY_DN105573_c0_g1_i2_g.343651_m.343651_	eg_neill_1192	Egra_Yosh_Gene.41909_gb_GDJR01023936.1_g.41909_m.41909_	eg_yoshida_436	#N/A	1	_	0.109	0	S	0.551	0	S	0.503	1	1	27	1	28	1	-1	1	0	0
EG_transcript_4668	0.86939	TRINITY_DN119632_c0_g1_TRINITY_DN119632_c0_g1_i1_g.292378_m.292378_	eg_neill_608	Egra_Yosh_Gene.109879_gb_GDJR01047062.1_g.109879_m.109879_	eg_yoshida_1258	#N/A	0	_	0.127	0	S	0.032	0	S	0.047	0	1	32	1	31	1	1
EG_transcript_12387	0.890999	TRINITY_DN102887_c1_g1_TRINITY_DN102887_c1_g1_i1_g.310461_m.310461_	eg_neill_1247	Egra_Yosh_Gene.22307_gb_GDJR01016297.1_g.22307_m.22307_	eg_yoshida_841	#N/A	1	_	0.146	0	S	0.034	0	S	0.042	1	1	19	1	13	1	6	1	0	0
EG_transcript_3072	0.981773	TRINITY_DN121708_c1_g1_TRINITY_DN121708_c1_g1_i1_g.272992_m.272992_	eg_neill_501	Egra_Yosh_Gene.230053_gb_GDJR01081524.1_g.230053_m.230053_	eg_yoshida_820	#N/A	1	_	0.233	0	S	0.217	0	S	0.46	1	1	21	1	14	1	7	1	0	0
EG_transcript_795	1.28487	TRINITY_DN104964_c0_g1_TRINITY_DN104964_c0_g1_i1_g.140775_m.140775_	eg_neill_1201	Egra_Yosh_Gene.100611_gb_GDJR01044011.1_g.100611_m.100611_	eg_yoshida_1306	no signal	1	_	0.323	0	S	0.129	0	S	0.315	1	1	14	1	15	1	-1	1	0	0
EG_transcript_14865	22.564	TRINITY_DN114583_c0_g1_TRINITY_DN114583_c0_g1_i1_g.140516_m.140516_	eg_neill_856	Egra_Yosh_Gene.53770_gb_GDJR01028219.1_g.53770_m.53770_	eg_yoshida_319	TP	0	_	0.227	0	S	0.008	0	S	0.01	0	1	26	1	26	1	0
EG_transcript_30128	0.679334	TRINITY_DN60956_c0_g1_TRINITY_DN60956_c0_g1_i1_g.8804_m.8804_	eg_neill_137	Egra_Yosh_Gene.23716_gb_GDJR01016889.1_g.23716_m.23716_	eg_yoshida_796	#N/A	0	C	0.137	0	S	0.183	0	S	0.026	0	1	18	1	21	1	-3
EG_transcript_8024	0	TRINITY_DN125772_c0_g1_TRINITY_DN125772_c0_g1_i2_g.267783_m.267783_	eg_neill_318	Egra_Yosh_Gene.10237_gb_GDJR01010643.1_g.10237_m.10237_	eg_yoshida_1292	#N/A	0	S	0.072	0	S	0.302	0	S	0.345	0	1	8	1	10	1	-2
EG_transcript_24453	0	TRINITY_DN99422_c0_g1_TRINITY_DN99422_c0_g1_i1_g.3222_m.3222_	eg_neill_6	Egra_Yosh_Gene.307373_gb_GDJR01101180.1_g.307373_m.307373_	eg_yoshida_601	#N/A	0	S	0.189	0	S	0.17	0	S	0.074	0	1	11	1	10	1	1
EG_transcript_73	0	TRINITY_DN126976_c0_g2_TRINITY_DN126976_c0_g2_i2_g.150340_m.150340_	eg_neill_261	Egra_Yosh_Gene.283464_gb_GDJR01094710.1_g.283464_m.283464_	eg_yoshida_679	#N/A	1	S	0.379	0	S	0.379	0	S	0.644	1	1	12	1	11	1	1	1	0	0
EG_transcript_15095	0	TRINITY_DN111841_c0_g1_TRINITY_DN111841_c0_g1_i2_g.331057_m.331057_	eg_neill_980	Egra_Yosh_Gene.140620_gb_GDJR01056424.1_g.140620_m.140620_	eg_yoshida_1121	#N/A	1	S	0.142	0	S	0.254	0	S	0.254	1	1	13	1	13	1	0	1	0	0
EG_transcript_5177	0	TRINITY_DN118214_c0_g1_TRINITY_DN118214_c0_g1_i1_g.259605_m.259605_	eg_neill_679	Egra_Yosh_Gene.311341_gb_GDJR01110278.1_g.311341_m.311341_	eg_yoshida_557	#N/A	1	S	0.029	0	S	0.096	0	S	0.168	1	1	18	1	17	1	1	1	0	0
EG_transcript_13724	0	TRINITY_DN110339_c0_g1_TRINITY_DN110339_c0_g1_i1_g.129730_m.129730_	eg_neill_1055	Egra_Yosh_Gene.154872_gb_GDJR01060629.1_g.154872_m.154872_	eg_yoshida_1063	#N/A	1	S	0.044	0	S	0.194	0	S	0.253	1	1	21	1	25	1	-4	1	0	0
EG_transcript_16211	0	TRINITY_DN96850_c0_g1_TRINITY_DN96850_c0_g1_i1_g.16222_m.16222_	eg_neill_29	Egra_Yosh_Gene.5699_gb_GDJR01007864.1_g.5699_m.5699_	eg_yoshida_285	#N/A	1	S	0.073	0	S	0.187	0	S	0.105	1	1	24	1	24	1	0	1	0	0
EG_transcript_18103	0	TRINITY_DN113005_c0_g1_TRINITY_DN113005_c0_g1_i1_g.235508_m.235508_	eg_neill_921	Egra_Yosh_Gene.307452_gb_GDJR01101276.1_g.307452_m.307452_	eg_yoshida_598	#N/A	1	S	0.185	0	S	0.085	0	S	0.059	1	1	31	1	22	1	9	1	0	0
EG_transcript_21179	0	TRINITY_DN106666_c0_g1_TRINITY_DN106666_c0_g1_i1_g.88261_m.88261_	eg_neill_1164	Egra_Yosh_Gene.62952_gb_GDJR01031259.1_g.62952_m.62952_	eg_yoshida_225	#N/A	0	S	0.066	1	S	0.678	0	S	0.445	1	1	17	1	11	1	6	0	1	0
EG_transcript_3255	0	TRINITY_DN118970_c0_g1_TRINITY_DN118970_c0_g1_i4_g.54021_m.54021_	eg_neill_642	Egra_Yosh_Gene.206288_gb_GDJR01075400.1_g.206288_m.206288_	eg_yoshida_880	#N/A	1	S	0.213	1	S	0.213	1	S	0.213	3	1	1	1	1	1	0
EG_transcript_3760	0.100986	TRINITY_DN120240_c0_g1_TRINITY_DN120240_c0_g1_i1_g.201123_m.201123_	eg_neill_581	Egra_Yosh_Gene.95115_gb_GDJR01042270.1_g.95115_m.95115_	eg_yoshida_38	#N/A	1	S	0.052	0	S	0.387	0	S	0.19	1	1	15	1	13	1	2	1	0	0
EG_transcript_1573	0.198834	TRINITY_DN126951_c0_g1_TRINITY_DN126951_c0_g1_i1_g.150078_m.150078_	eg_neill_262	Egra_Yosh_Gene.234446_gb_GDJR01082628.1_g.234446_m.234446_	eg_yoshida_808	#N/A	1	S	0.07	0	S	0.419	0	S	0.447	1	1	6	1	6	1	0	1	0	0
EG_transcript_8835	0.200936	TRINITY_DN118280_c0_g1_TRINITY_DN118280_c0_g1_i1_g.259674_m.259674_	eg_neill_676	Egra_Yosh_Gene.88282_gb_GDJR01039989.1_g.88282_m.88282_	eg_yoshida_81	#N/A	1	S	0.019	0	S	0.074	0	S	0.111	1	1	9	1	10	1	-1	1	0	0
EG_transcript_18914	0.20212	TRINITY_DN100141_c0_g1_TRINITY_DN100141_c0_g1_i1_g.330333_m.330333_	eg_neill_1294	Egra_Yosh_Gene.18127_gb_GDJR01014574.1_g.18127_m.18127_	eg_yoshida_963	#N/A	1	S	0.047	0	S	0.27	0	S	0.27	1	1	6	1	6	1	0	1	0	0
EG_transcript_13897	0.255695	TRINITY_DN153755_c0_g1_TRINITY_DN153755_c0_g1_i1_g.213799_m.213799_	eg_neill_195	Egra_Yosh_Gene.17611_gb_GDJR01014326.1_g.17611_m.17611_	eg_yoshida_979	#N/A	1	S	0.163	0	S	0.182	0	S	0.215	1	1	5	1	6	1	-1	1	0	0
EG_transcript_21653	0.271429	TRINITY_DN123188_c2_g4_TRINITY_DN123188_c2_g4_i1_g.110365_m.110365_	eg_neill_432	Egra_Yosh_Gene.19314_gb_GDJR01015106.1_g.19314_m.19314_	eg_yoshida_915	#N/A	1	S	0.181	0	S	0.406	0	S	0.347	1	1	8	7	1	0	7	1	0	0
EG_transcript_23774	0.2869	TRINITY_DN97418_c0_g1_TRINITY_DN97418_c0_g1_i1_g.27980_m.27980_	eg_neill_28	Egra_Yosh_Gene.28607_gb_GDJR01018843.1_g.28607_m.28607_	eg_yoshida_673	#N/A	1	S	0.038	0	S	0.044	0	S	0.048	1	1	7	1	8	1	-1	1	0	0
EG_transcript_33575	0.288098	TRINITY_DN91151_c0_g1_TRINITY_DN91151_c0_g1_i1_g.795_m.795_	eg_neill_76	Egra_Yosh_Gene.306994_gb_GDJR01100706.1_g.306994_m.306994_	eg_yoshida_610	#N/A	1	S	0.308	0	S	0.221	0	S	0.312	1	1	9	1	10	1	-1	1	0	0
EG_transcript_11551	0.348791	TRINITY_DN119183_c1_g1_TRINITY_DN119183_c1_g1_i1_g.141483_m.141483_	eg_neill_627	Egra_Yosh_Gene.3304_gb_GDJR01005432.1_g.3304_m.3304_	eg_yoshida_527	#N/A	1	S	0.119	0	S	0.057	0	S	0.037	1	1	12	1	6	1	6	1	0	0
EG_transcript_7573	0.400207	TRINITY_DN98321_c0_g1_TRINITY_DN98321_c0_g1_i1_g.26369_m.26369_	eg_neill_19	Egra_Yosh_Gene.5467_gb_GDJR01007724.1_g.5467_m.5467_	eg_yoshida_307	#N/A	1	S	0.148	0	S	0.08	0	S	0.11	1	1	8	1	7	1	1	1	0	0
EG_transcript_4695	0.406898	TRINITY_DN112550_c0_g1_TRINITY_DN112550_c0_g1_i1_g.95751_m.95751_	eg_neill_946	Egra_Yosh_Gene.181894_gb_GDJR01068656.1_g.181894_m.181894_	eg_yoshida_960	#N/A	1	S	0.148	0	S	0.236	0	S	0.297	1	1	8	1	8	1	0	1	0	0
EG_transcript_8177	0.443954	TRINITY_DN79768_c0_g1_TRINITY_DN79768_c0_g1_i1_g.4674_m.4674_	eg_neill_107	Egra_Yosh_Gene.10082_gb_GDJR01010563.1_g.10082_m.10082_	eg_yoshida_1304	#N/A	1	S	0.112	0	S	0.804	0	S	0.617	1	1	8	1	7	1	1	1	0	0
EG_transcript_19156	0.473943	TRINITY_DN115807_c0_g1_TRINITY_DN115807_c0_g1_i3_g.251837_m.251837_	eg_neill_794	Egra_Yosh_Gene.159955_gb_GDJR01062316.1_g.159955_m.159955_	eg_yoshida_1038	#N/A	1	S	0.085	0	S	0.031	0	S	0.023	1	1	9	1	10	1	-1	1	0	0
EG_transcript_21705	0.541403	TRINITY_DN105683_c0_g2_TRINITY_DN105683_c0_g2_i1_g.334419_m.334419_	eg_neill_1188	Egra_Yosh_Gene.29155_gb_GDJR01019060.1_g.29155_m.29155_	eg_yoshida_663	#N/A	1	S	0.276	0	S	0.348	0	S	0.249	1	1	18	1	10	1	8	1	0	0
EG_transcript_18829	0.543647	TRINITY_DN118680_c0_g2_TRINITY_DN118680_c0_g2_i1_g.187431_m.187431_	eg_neill_656	Egra_Yosh_Gene.15496_gb_GDJR01013368.1_g.15496_m.15496_	eg_yoshida_1062	#N/A	1	S	0.101	0	S	0.316	0	S	0.332	1	1	10	1	10	1	0	1	0	0
EG_transcript_12497	0.559445	TRINITY_DN108975_c0_g2_TRINITY_DN108975_c0_g2_i1_g.72843_m.72843_	eg_neill_1095	Egra_Yosh_Gene.52410_gb_GDJR01027711.1_g.52410_m.52410_	eg_yoshida_340	#N/A	1	S	0.166	0	S	0.339	0	S	0.554	1	1	11	1	11	1	0	1	0	0
EG_transcript_25399	0.602345	TRINITY_DN111594_c0_g1_TRINITY_DN111594_c0_g1_i2_g.252163_m.252163_	eg_neill_995	Egra_Yosh_Gene.45063_gb_GDJR01025099.1_g.45063_m.45063_	eg_yoshida_402	#N/A	1	S	0.134	1	S	0.134	0	S	0.22	2	1	1	1	12	1	-11
EG_transcript_17203	0.603184	TRINITY_DN78581_c0_g1_TRINITY_DN78581_c0_g1_i1_g.18098_m.18098_	eg_neill_112	Egra_Yosh_Gene.75324_gb_GDJR01035598.1_g.75324_m.75324_	eg_yoshida_147	#N/A	1	S	0.067	0	S	0.073	0	S	0.088	1	1	7	1	6	1	1	1	0	0
EG_transcript_15463	0.685028	TRINITY_DN110839_c0_g1_TRINITY_DN110839_c0_g1_i1_g.206086_m.206086_	eg_neill_1037	Egra_Yosh_Gene.53187_gb_GDJR01027981.1_g.53187_m.53187_	eg_yoshida_330	#N/A	1	S	0.053	0	S	0.458	0	S	0.437	1	1	12	1	12	1	0	1	0	0
EG_transcript_5631	0.729338	TRINITY_DN116311_c0_g1_TRINITY_DN116311_c0_g1_i1_g.329849_m.329849_	eg_neill_775	Egra_Yosh_Gene.114366_gb_GDJR01048445.1_g.114366_m.114366_	eg_yoshida_1236	#N/A	0	S	0.074	0	S	0.47	0	S	0.415	0	1	11	1	12	1	-1
EG_transcript_12368	0.785857	TRINITY_DN95328_c0_g1_TRINITY_DN95328_c0_g1_i1_g.44446_m.44446_	eg_neill_43	Egra_Yosh_Gene.65212_gb_GDJR01032031.1_g.65212_m.65212_	eg_yoshida_206	#N/A	1	S	0.144	1	S	0.144	1	S	0.144	3	1	1	1	1	1	0
EG_transcript_19366	0.791662	TRINITY_DN103957_c0_g1_TRINITY_DN103957_c0_g1_i2_g.141204_m.141204_	eg_neill_1221	Egra_Yosh_Gene.26584_gb_GDJR01018051.1_g.26584_m.26584_	eg_yoshida_734	#N/A	1	S	0.047	0	S	0.063	0	S	0.116	1	1	11	1	14	1	-3	1	0	0
EG_transcript_10580	0.804051	TRINITY_DN115259_c0_g1_TRINITY_DN115259_c0_g1_i4_g.87611_m.87611_	eg_neill_824	Egra_Yosh_Gene.83783_gb_GDJR01038435.1_g.83783_m.83783_	eg_yoshida_104	#N/A	1	S	0.161	0	S	0.302	0	S	0.191	1	1	10	1	10	1	0	1	0	0
EG_transcript_16712	0.834322	TRINITY_DN114248_c1_g1_TRINITY_DN114248_c1_g1_i1_g.170320_m.170320_	eg_neill_869	Egra_Yosh_Gene.41387_gb_GDJR01023744.1_g.41387_m.41387_	eg_yoshida_443	#N/A	1	S	0.22	0	S	0.55	0	S	0.392	1	1	8	1	7	1	1	1	0	0
EG_transcript_16283	0.85844	TRINITY_DN116029_c0_g1_TRINITY_DN116029_c0_g1_i3_g.199668_m.199668_	eg_neill_784	Egra_Yosh_Gene.81345_gb_GDJR01037618.1_g.81345_m.81345_	eg_yoshida_117	#N/A	1	S	0.05	0	S	0.015	0	S	0.055	1	1	8	1	9	1	-1	1	0	0
EG_transcript_6863	0.865936	TRINITY_DN123297_c1_g1_TRINITY_DN123297_c1_g1_i3_g.70496_m.70496_	eg_neill_424	Egra_Yosh_Gene.174383_gb_GDJR01066463.1_g.174383_m.174383_	eg_yoshida_985	#N/A	0	S	0.052	1	S	0.042	1	S	0.042	2	1	4	1	4	1	0
EG_transcript_6534	0.957803	TRINITY_DN113614_c0_g1_TRINITY_DN113614_c0_g1_i2_g.193322_m.193322_	eg_neill_896	Egra_Yosh_Gene.88296_gb_GDJR01039994.1_g.88296_m.88296_	eg_yoshida_80	#N/A	1	S	0.207	0	S	0.188	0	S	0.188	1	1	5	1	5	1	0	1	0	0
EG_transcript_26804	0.999992	TRINITY_DN114171_c0_g1_TRINITY_DN114171_c0_g1_i1_g.144381_m.144381_	eg_neill_875	Egra_Yosh_Gene.310609_gb_GDJR01108769.1_g.310609_m.310609_	eg_yoshida_584	#N/A	1	S	0.087	0	S	0.04	0	S	0.057	1	1	7	1	7	1	0	1	0	0
EG_transcript_26871	2.27829	TRINITY_DN104242_c0_g1_TRINITY_DN104242_c0_g1_i1_g.209424_m.209424_	eg_neill_1219	Egra_Yosh_Gene.60351_gb_GDJR01030367.1_g.60351_m.60351_	eg_yoshida_254	SP	1	S	0.082	0	S	0.089	0	S	0.256	1	1	11	1	12	1	-1	1	0	0
EG_transcript_25242	2.62381	TRINITY_DN115780_c3_g1_TRINITY_DN115780_c3_g1_i8_g.161706_m.161706_	eg_neill_797	Egra_Yosh_Gene.26041_gb_GDJR01017835.1_g.26041_m.26041_	eg_yoshida_747	SP	1	S	0.335	0	S	0.566	0	S	0.585	1	1	7	1	9	1	-2	1	0	0
EG_transcript_5917	2.70565	TRINITY_DN117241_c0_g1_TRINITY_DN117241_c0_g1_i1_g.154022_m.154022_	eg_neill_726	Egra_Yosh_Gene.67125_gb_GDJR01032715.1_g.67125_m.67125_	eg_yoshida_194	SP	1	S	0.162	1	S	0.162	1	S	0.162	3	1	1	1	1	1	0
EG_transcript_1060	20.6842	TRINITY_DN127362_c0_g1_TRINITY_DN127362_c0_g1_i2_g.107105_m.107105_	eg_neill_244	Egra_Yosh_Gene.177004_gb_GDJR01067222.1_g.177004_m.177004_	eg_yoshida_973	SPTP	1	S	0.013	0	S	0.017	0	S	0.024	1	1	9	1	9	1	0	1	0	0
EG_transcript_19916	67.9	TRINITY_DN103096_c0_g1_TRINITY_DN103096_c0_g1_i1_g.114879_m.114879_	eg_neill_1244	Egra_Yosh_Gene.13870_gb_GDJR01012594.1_g.13870_m.13870_	eg_yoshida_1131	SP	1	S	0.074	0	S	0.009	0	S	0.011	1	1	8	1	8	1	0	1	0	0
EG_transcript_6411	158.601	TRINITY_DN113720_c0_g1_TRINITY_DN113720_c0_g1_i5_g.59641_m.59641_	eg_neill_891	Egra_Yosh_Gene.114307_gb_GDJR01048415.1_g.114307_m.114307_	eg_yoshida_1237	TP	1	S	0.022	0	S	0.274	0	S	0.182	1	1	21	1	12	1	9	1	0	0
EG_transcript_1542	179.273	TRINITY_DN127133_c0_g1_TRINITY_DN127133_c0_g1_i4_g.353574_m.353574_	eg_neill_255	Egra_Yosh_Gene.139146_gb_GDJR01055905.1_g.139146_m.139146_	eg_yoshida_1127	SPTP	1	S	0.015	0	S	0.095	0	S	0.038	1	1	10	1	10	1	0	1	0	0
EG_transcript_21797	0.3849	#N/A	#N/A	Egra_Yosh_Gene.24117_gb_GDJR01017058.1_g.24117_m.24117_	eg_yoshida_788	#N/A	1	M	0.647	#N/A	#N/A	#N/A	0	S	0.385	#N/A	#N/A	#N/A	1	9	#N/A	#N/A	1	0	0
EG_transcript_28846	0.567826	#N/A	#N/A	Egra_Yosh_Gene.18913_gb_GDJR01014928.1_g.18913_m.18913_	eg_yoshida_931	#N/A	1	M	0.874	#N/A	#N/A	#N/A	0	S	0.29	#N/A	1	24	1	9	1	15	1	0	0
EG_transcript_19411	0.703933	#N/A	#N/A	Egra_Yosh_Gene.153522_gb_GDJR01060191.1_g.153522_m.153522_	eg_yoshida_1074	#N/A	0	M	0.915	#N/A	#N/A	#N/A	0	S	0.374	#N/A	1	37	1	30	1	7
EG_transcript_20248	0	#N/A	#N/A	Egra_Yosh_Gene.6680_gb_GDJR01008471.1_g.6680_m.6680_	eg_yoshida_195	#N/A	1	_	0.256	#N/A	#N/A	#N/A	0	S	0.19	#N/A	#N/A	#N/A	1	11	#N/A	#N/A	1	0	0
EG_transcript_2128	0	#N/A	#N/A	Egra_Yosh_Gene.157408_gb_GDJR01061510.1_g.157408_m.157408_	eg_yoshida_1051	#N/A	1	_	0.125	#N/A	#N/A	#N/A	0	S	0.067	#N/A	#N/A	#N/A	1	7	#N/A	#N/A	1	0	0
EG_transcript_6076	0	#N/A	#N/A	Egra_Yosh_Gene.302974_gb_GDJR01099331.1_g.302974_m.302974_	eg_yoshida_636	#N/A	0	_	0.269	#N/A	#N/A	#N/A	0	S	0.067	#N/A	#N/A	#N/A	1	19	#N/A	#N/A
EG_transcript_40935	0.294958	#N/A	#N/A	Egra_Yosh_Gene.306630_gb_GDJR01100197.1_g.306630_m.306630_	eg_yoshida_617	#N/A	1	_	0.059	#N/A	#N/A	#N/A	0	S	0.016	#N/A	#N/A	#N/A	1	9	#N/A	#N/A	1	0	0
EG_transcript_16201	0.555054	#N/A	#N/A	Egra_Yosh_Gene.241536_gb_GDJR01084571.1_g.241536_m.241536_	eg_yoshida_787	#N/A	0	_	0.599	#N/A	#N/A	#N/A	0	S	0.501	#N/A	1	35	1	34	1	1
EG_transcript_20504	0.880338	#N/A	#N/A	Egra_Yosh_Gene.242265_gb_GDJR01084727.1_g.242265_m.242265_	eg_yoshida_784	#N/A	1	_	0.031	#N/A	#N/A	#N/A	0	S	0.009	#N/A	#N/A	#N/A	1	10	#N/A	#N/A	1	0	0
EG_transcript_3421	0	#N/A	#N/A	Egra_Yosh_Gene.117439_gb_GDJR01049340.1_g.117439_m.117439_	eg_yoshida_1222	#N/A	0	C	0.052	#N/A	#N/A	#N/A	0	S	0.254	#N/A	#N/A	#N/A	1	22	#N/A	#N/A
EG_transcript_16705	0	#N/A	#N/A	Egra_Yosh_Gene.136710_gb_GDJR01055183.1_g.136710_m.136710_	eg_yoshida_1141	#N/A	1	S	0.333	#N/A	#N/A	#N/A	0	S	0.168	#N/A	#N/A	#N/A	1	9	#N/A	#N/A	1	0	0
EG_transcript_8839	0	#N/A	#N/A	Egra_Yosh_Gene.227614_gb_GDJR01080923.1_g.227614_m.227614_	eg_yoshida_824	#N/A	1	S	0.053	#N/A	#N/A	#N/A	1	S	0.084	#N/A	#N/A	#N/A	1	1	#N/A	#N/A
EG_transcript_27937	0.228201	#N/A	#N/A	Egra_Yosh_Gene.55062_gb_GDJR01028647.1_g.55062_m.55062_	eg_yoshida_301	#N/A	1	S	0.368	#N/A	#N/A	#N/A	0	S	0.172	#N/A	1	20	1	11	1	9	1	0	0
EG_transcript_10725	0.326672	#N/A	#N/A	Egra_Yosh_Gene.259279_gb_GDJR01089301.1_g.259279_m.259279_	eg_yoshida_749	#N/A	1	S	0.213	#N/A	#N/A	#N/A	1	S	0.22	#N/A	#N/A	#N/A	1	1	#N/A	#N/A
EG_transcript_10752	0.586108	#N/A	#N/A	Egra_Yosh_Gene.105069_gb_GDJR01045589.1_g.105069_m.105069_	eg_yoshida_1279	#N/A	1	S	0.03	#N/A	#N/A	#N/A	0	S	0.101	#N/A	#N/A	#N/A	1	7	#N/A	#N/A	1	0	0
EG_transcript_532	0	TRINITY_DN124986_c0_g1_TRINITY_DN124986_c0_g1_i1_g.255511_m.255511_	eg_neill_348	#N/A	#N/A	#N/A	1	M	0.247	0	M	0.745	#N/A	#N/A	#N/A	#N/A	1	9	#N/A	#N/A	#N/A	#N/A	1	0	0
EG_transcript_7534	0	TRINITY_DN126051_c0_g1_TRINITY_DN126051_c0_g1_i2_g.67545_m.67545_	eg_neill_301	#N/A	#N/A	#N/A	1	M	0.944	0	M	0.831	#N/A	#N/A	#N/A	#N/A	1	11	#N/A	#N/A	#N/A	#N/A	1	0	0
EG_transcript_15524	0	TRINITY_DN122974_c0_g1_TRINITY_DN122974_c0_g1_i4_g.101862_m.101862_	eg_neill_444	#N/A	#N/A	#N/A	1	M	0.781	0	M	0.501	#N/A	#N/A	#N/A	#N/A	1	12	#N/A	#N/A	#N/A	#N/A	1	0	0
EG_transcript_13449	0	TRINITY_DN112637_c14_g2_TRINITY_DN112637_c14_g2_i4_g.324635_m.324635_	eg_neill_941	#N/A	#N/A	#N/A	1	M	0.813	0	M	0.839	#N/A	#N/A	#N/A	#N/A	1	13	#N/A	#N/A	#N/A	#N/A	1	0	0
EG_transcript_9642	0	TRINITY_DN118276_c0_g1_TRINITY_DN118276_c0_g1_i3_g.259285_m.259285_	eg_neill_677	#N/A	#N/A	#N/A	0	M	0.888	0	M	0.745	#N/A	#N/A	#N/A	#N/A	1	32	#N/A	#N/A	#N/A	#N/A
EG_transcript_9150	0	TRINITY_DN105747_c0_g1_TRINITY_DN105747_c0_g1_i1_g.72450_m.72450_	eg_neill_1186	#N/A	#N/A	#N/A	0	M	0.894	0	M	0.761	#N/A	#N/A	#N/A	#N/A	1	14	1	61	1	-47
EG_transcript_3758	0.086849	TRINITY_DN124606_c0_g1_TRINITY_DN124606_c0_g1_i1_g.326167_m.326167_	eg_neill_360	#N/A	#N/A	#N/A	0	M	0.898	0	M	0.697	#N/A	#N/A	#N/A	#N/A	1	14	#N/A	#N/A	#N/A	#N/A
EG_transcript_32960	0.117715	TRINITY_DN53293_c0_g1_TRINITY_DN53293_c0_g1_i1_g.37398_m.37398_	eg_neill_148	#N/A	#N/A	#N/A	1	M	0.725	1	M	0.729	#N/A	#N/A	#N/A	#N/A	1	1	1	20	1	-19
EG_transcript_17460	0.150644	TRINITY_DN115597_c2_g2_TRINITY_DN115597_c2_g2_i4_g.325102_m.325102_	eg_neill_805	#N/A	#N/A	#N/A	1	M	0.826	0	M	0.904	#N/A	#N/A	#N/A	#N/A	1	8	#N/A	#N/A	#N/A	#N/A	1	0	0
EG_transcript_40617	0.190017	TRINITY_DN81943_c0_g1_TRINITY_DN81943_c0_g1_i1_g.22169_m.22169_	eg_neill_97	#N/A	#N/A	#N/A	1	M	0.629	0	M	0.813	#N/A	#N/A	#N/A	#N/A	1	7	1	9	1	-2	1	0	0
EG_transcript_17619	0.193094	TRINITY_DN117000_c0_g3_TRINITY_DN117000_c0_g3_i3_g.112285_m.112285_	eg_neill_742	#N/A	#N/A	#N/A	1	M	0.711	0	M	0.84	#N/A	#N/A	#N/A	#N/A	1	18	#N/A	#N/A	#N/A	#N/A	1	0	0
EG_transcript_440	0.26356	TRINITY_DN128079_c0_g1_TRINITY_DN128079_c0_g1_i9_g.301840_m.301840_	eg_neill_215	#N/A	#N/A	#N/A	0	M	0.359	0	M	0.504	#N/A	#N/A	#N/A	#N/A	1	150	#N/A	#N/A	#N/A	#N/A
EG_transcript_12096	0.267135	TRINITY_DN105899_c0_g1_TRINITY_DN105899_c0_g1_i1_g.165029_m.165029_	eg_neill_1181	#N/A	#N/A	#N/A	1	M	0.354	0	M	0.661	#N/A	#N/A	#N/A	#N/A	1	10	#N/A	#N/A	#N/A	#N/A	1	0	0
EG_transcript_17323	0.286562	TRINITY_DN116130_c0_g1_TRINITY_DN116130_c0_g1_i8_g.319451_m.319451_	eg_neill_781	#N/A	#N/A	#N/A	1	M	0.895	0	M	0.652	#N/A	#N/A	#N/A	#N/A	1	11	#N/A	#N/A	#N/A	#N/A	1	0	0
EG_transcript_7315	0.304928	TRINITY_DN123351_c2_g1_TRINITY_DN123351_c2_g1_i1_g.78291_m.78291_	eg_neill_417	#N/A	#N/A	#N/A	0	M	0.467	0	M	0.467	#N/A	#N/A	#N/A	#N/A	1	1	#N/A	#N/A	#N/A	#N/A
EG_transcript_37435	0.305451	TRINITY_DN103389_c0_g1_TRINITY_DN103389_c0_g1_i1_g.266373_m.266373_	eg_neill_1236	#N/A	#N/A	#N/A	1	M	0.785	0	M	0.83	#N/A	#N/A	#N/A	#N/A	1	13	1	14	1	-1	1	0	0
EG_transcript_14694	0.37118	TRINITY_DN105166_c0_g1_TRINITY_DN105166_c0_g1_i1_g.235035_m.235035_	eg_neill_1199	#N/A	#N/A	#N/A	1	M	0.87	0	M	0.68	#N/A	#N/A	#N/A	#N/A	1	8	#N/A	#N/A	#N/A	#N/A	1	0	0
EG_transcript_21060	0.39803	TRINITY_DN108549_c0_g1_TRINITY_DN108549_c0_g1_i1_g.308061_m.308061_	eg_neill_1106	#N/A	#N/A	#N/A	1	M	0.883	0	M	0.74	#N/A	#N/A	#N/A	#N/A	1	5	1	22	1	-17	1	0	0
EG_transcript_33059	0.411179	TRINITY_DN100559_c0_g1_TRINITY_DN100559_c0_g1_i5_g.201985_m.201985_	eg_neill_1285	#N/A	#N/A	#N/A	1	M	0.83	1	M	0.83	#N/A	#N/A	#N/A	#N/A	1	1	1	26	1	-25
EG_transcript_35940	0.416531	TRINITY_DN77693_c0_g1_TRINITY_DN77693_c0_g1_i1_g.15533_m.15533_	eg_neill_125	#N/A	#N/A	#N/A	1	M	0.82	1	M	0.81	#N/A	#N/A	#N/A	#N/A	1	1	#N/A	#N/A	#N/A	#N/A
EG_transcript_27105	0.420103	TRINITY_DN111373_c0_g1_TRINITY_DN111373_c0_g1_i1_g.55197_m.55197_	eg_neill_1011	#N/A	#N/A	#N/A	1	M	0.94	0	M	0.552	#N/A	#N/A	#N/A	#N/A	1	21	1	23	1	-2	1	0	0
EG_transcript_27641	0.503724	TRINITY_DN114195_c0_g1_TRINITY_DN114195_c0_g1_i1_g.143762_m.143762_	eg_neill_872	#N/A	#N/A	#N/A	1	M	0.829	0	M	0.72	#N/A	#N/A	#N/A	#N/A	1	11	#N/A	#N/A	#N/A	#N/A	1	0	0
EG_transcript_12133	0.548012	TRINITY_DN122991_c0_g1_TRINITY_DN122991_c0_g1_i1_g.102075_m.102075_	eg_neill_441	#N/A	#N/A	#N/A	1	M	0.918	0	M	0.607	#N/A	#N/A	#N/A	#N/A	30	1	#N/A	#N/A	#N/A	#N/A	1	0	0
EG_transcript_6024	0.596805	TRINITY_DN113245_c2_g1_TRINITY_DN113245_c2_g1_i1_g.177440_m.177440_	eg_neill_915	#N/A	#N/A	#N/A	1	M	0.8	0	M	0.794	#N/A	#N/A	#N/A	#N/A	1	9	#N/A	#N/A	#N/A	#N/A	1	0	0
EG_transcript_16870	0.599519	TRINITY_DN100071_c0_g1_TRINITY_DN100071_c0_g1_i1_g.77768_m.77768_	eg_neill_1295	#N/A	#N/A	#N/A	0	M	0.63	0	M	0.948	#N/A	#N/A	#N/A	#N/A	1	25	#N/A	#N/A	#N/A	#N/A
EG_transcript_2104	0.639555	TRINITY_DN122444_c0_g1_TRINITY_DN122444_c0_g1_i5_g.154858_m.154858_	eg_neill_470	#N/A	#N/A	#N/A	1	M	0.765	1	M	0.765	#N/A	#N/A	#N/A	#N/A	1	1	#N/A	#N/A	#N/A	#N/A
EG_transcript_6318	0.795467	TRINITY_DN124245_c0_g1_TRINITY_DN124245_c0_g1_i1_g.190284_m.190284_	eg_neill_380	#N/A	#N/A	#N/A	0	M	0.776	0	M	0.872	#N/A	#N/A	#N/A	#N/A	1	27	#N/A	#N/A	#N/A	#N/A
EG_transcript_11766	0.845198	TRINITY_DN113343_c0_g1_TRINITY_DN113343_c0_g1_i3_g.321195_m.321195_	eg_neill_911	#N/A	#N/A	#N/A	1	M	0.758	0	M	0.871	#N/A	#N/A	#N/A	#N/A	1	11	#N/A	#N/A	#N/A	#N/A	1	0	0
EG_transcript_4427	0.976191	TRINITY_DN121439_c0_g1_TRINITY_DN121439_c0_g1_i1_g.80625_m.80625_	eg_neill_517	#N/A	#N/A	#N/A	1	M	0.948	0	M	0.565	#N/A	#N/A	#N/A	#N/A	1	16	#N/A	#N/A	#N/A	#N/A	1	0	0
EG_transcript_4724	90.9627	TRINITY_DN119125_c0_g2_TRINITY_DN119125_c0_g2_i1_g.141644_m.141644_	eg_neill_631	#N/A	#N/A	SP	0	M	0.682	0	M	0.622	#N/A	#N/A	#N/A	#N/A	1	21	#N/A	#N/A	#N/A	#N/A
EG_transcript_12807	0	TRINITY_DN119672_c0_g1_TRINITY_DN119672_c0_g1_i1_g.292366_m.292366_	eg_neill_605	#N/A	#N/A	#N/A	1	_	0.063	0	M	0.509	#N/A	#N/A	#N/A	#N/A	1	9	#N/A	#N/A	#N/A	#N/A	1	0	0
EG_transcript_14946	0	TRINITY_DN110733_c0_g1_TRINITY_DN110733_c0_g1_i1_g.226250_m.226250_	eg_neill_1043	#N/A	#N/A	#N/A	1	_	0.342	0	M	0.566	#N/A	#N/A	#N/A	#N/A	1	37	1	48	1	-11	1	0	0
EG_transcript_5716	0.108126	TRINITY_DN121720_c0_g2_TRINITY_DN121720_c0_g2_i2_g.271795_m.271795_	eg_neill_500	#N/A	#N/A	#N/A	0	_	0.132	0	M	0.663	#N/A	#N/A	#N/A	#N/A	1	32	1	69	1	-37
EG_transcript_25802	0.189727	TRINITY_DN108234_c0_g1_TRINITY_DN108234_c0_g1_i1_g.276527_m.276527_	eg_neill_1121	#N/A	#N/A	#N/A	0	_	0.371	1	M	0.834	#N/A	#N/A	#N/A	#N/A	1	14	1	26	1	-12	0	1	0
EG_transcript_8704	0.193663	TRINITY_DN122827_c1_g1_TRINITY_DN122827_c1_g1_i2_g.283564_m.283564_	eg_neill_449	#N/A	#N/A	#N/A	0	_	0.4	0	M	0.946	#N/A	#N/A	#N/A	#N/A	1	36	#N/A	#N/A	#N/A	#N/A
EG_transcript_5889	0.226691	TRINITY_DN119510_c0_g1_TRINITY_DN119510_c0_g1_i1_g.183772_m.183772_	eg_neill_613	#N/A	#N/A	#N/A	0	_	0.203	1	M	0.701	#N/A	#N/A	#N/A	#N/A	1	65	#N/A	#N/A	#N/A	#N/A	0	1	0
EG_transcript_19429	0.240538	TRINITY_DN115366_c0_g1_TRINITY_DN115366_c0_g1_i1_g.336027_m.336027_	eg_neill_818	#N/A	#N/A	#N/A	0	_	0.292	0	M	0.858	#N/A	#N/A	#N/A	#N/A	1	27	1	29	1	-2
EG_transcript_1172	0.255046	TRINITY_DN125853_c0_g1_TRINITY_DN125853_c0_g1_i1_g.168678_m.168678_	eg_neill_314	#N/A	#N/A	#N/A	1	_	0.058	0	M	0.925	#N/A	#N/A	#N/A	#N/A	1	61	#N/A	#N/A	#N/A	#N/A	1	0	0
EG_transcript_19920	0.851198	TRINITY_DN114141_c0_g1_TRINITY_DN114141_c0_g1_i1_g.143928_m.143928_	eg_neill_878	#N/A	#N/A	#N/A	0	_	0.506	0	M	0.684	#N/A	#N/A	#N/A	#N/A	1	30	1	42	1	-12
EG_transcript_4905	0.326101	TRINITY_DN122622_c0_g1_TRINITY_DN122622_c0_g1_i2_g.58092_m.58092_	eg_neill_461	#N/A	#N/A	#N/A	0	C	0.196	0	M	0.674	#N/A	#N/A	#N/A	#N/A	1	24	#N/A	#N/A	#N/A	#N/A
EG_transcript_10634	0.333317	TRINITY_DN112959_c1_g1_TRINITY_DN112959_c1_g1_i1_g.249551_m.249551_	eg_neill_924	#N/A	#N/A	#N/A	1	C	0.436	0	M	0.464	#N/A	#N/A	#N/A	#N/A	1	13	#N/A	#N/A	#N/A	#N/A	1	0	0
EG_transcript_14072	0.672913	TRINITY_DN107993_c0_g2_TRINITY_DN107993_c0_g2_i4_g.79985_m.79985_	eg_neill_1129	#N/A	#N/A	#N/A	1	S	0.209	0	M	0.294	#N/A	#N/A	#N/A	#N/A	2	1	#N/A	#N/A	#N/A	#N/A	1	0	0
EG_transcript_27995	0.688502	TRINITY_DN100421_c0_g4_TRINITY_DN100421_c0_g4_i1_g.131586_m.131586_	eg_neill_1287	#N/A	#N/A	#N/A	0	S	0.581	0	M	0.483	#N/A	#N/A	#N/A	#N/A	1	13	#N/A	#N/A	#N/A	#N/A
EG_transcript_6467	0.806222	TRINITY_DN119843_c0_g1_TRINITY_DN119843_c0_g1_i2_g.204192_m.204192_	eg_neill_596	#N/A	#N/A	#N/A	1	S	0.325	1	M	0.557	#N/A	#N/A	#N/A	#N/A	1	45	1	89	1	-44
EG_transcript_28653	0	TRINITY_DN105371_c0_g1_TRINITY_DN105371_c0_g1_i1_g.214216_m.214216_	eg_neill_1196	#N/A	#N/A	#N/A	1	M	0.9	0	_	0.104	#N/A	#N/A	#N/A	#N/A	1	16	#N/A	#N/A	#N/A	#N/A	1	0	0
EG_transcript_11528	0	TRINITY_DN123153_c0_g1_TRINITY_DN123153_c0_g1_i4_g.109135_m.109135_	eg_neill_434	#N/A	#N/A	#N/A	1	M	0.787	0	_	0.326	#N/A	#N/A	#N/A	#N/A	1	12	1	11	1	1	1	0	0
EG_transcript_20307	0	TRINITY_DN128228_c4_g2_TRINITY_DN128228_c4_g2_i1_g.176462_m.176462_	eg_neill_209	#N/A	#N/A	#N/A	0	M	0.346	0	_	0.177	#N/A	#N/A	#N/A	#N/A	15	1	1	343	0	-342
EG_transcript_1809	0.10846	TRINITY_DN126437_c1_g1_TRINITY_DN126437_c1_g1_i2_g.196028_m.196028_	eg_neill_282	#N/A	#N/A	#N/A	0	M	0.781	0	_	0.158	#N/A	#N/A	#N/A	#N/A	1	65	1	249	1	-184
EG_transcript_35573	0.346074	TRINITY_DN95370_c0_g1_TRINITY_DN95370_c0_g1_i1_g.44511_m.44511_	eg_neill_42	#N/A	#N/A	#N/A	0	M	0.534	0	_	0.252	#N/A	#N/A	#N/A	#N/A	8	1	#N/A	#N/A	#N/A	#N/A
EG_transcript_13974	0	TRINITY_DN123039_c0_g2_TRINITY_DN123039_c0_g2_i5_g.122925_m.122925_	eg_neill_438	#N/A	#N/A	#N/A	1	_	0.564	0	_	0.577	#N/A	#N/A	#N/A	#N/A	2	1	1	72	0	-71	1	0	0
EG_transcript_18179	0	TRINITY_DN107855_c0_g1_TRINITY_DN107855_c0_g1_i2_g.250250_m.250250_	eg_neill_1134	#N/A	#N/A	#N/A	1	_	0.121	0	_	0.087	#N/A	#N/A	#N/A	#N/A	1	13	#N/A	#N/A	#N/A	#N/A	1	0	0
EG_transcript_37730	0	TRINITY_DN58098_c0_g1_TRINITY_DN58098_c0_g1_i1_g.35613_m.35613_	eg_neill_143	#N/A	#N/A	#N/A	1	_	0.123	0	_	0.188	#N/A	#N/A	#N/A	#N/A	1	7	1	19	1	-12	1	0	0
EG_transcript_17880	0	TRINITY_DN124538_c6_g1_TRINITY_DN124538_c6_g1_i2_g.332135_m.332135_	eg_neill_364	#N/A	#N/A	#N/A	1	_	0.054	1	_	0.054	#N/A	#N/A	#N/A	#N/A	1	1	#N/A	#N/A	#N/A	#N/A
EG_transcript_12917	0	TRINITY_DN127751_c2_g7_TRINITY_DN127751_c2_g7_i1_g.171713_m.171713_	eg_neill_224	#N/A	#N/A	#N/A	0	_	0.165	0	_	0.184	#N/A	#N/A	#N/A	#N/A	3	1	1	93	0	-92
EG_transcript_53938	0	TRINITY_DN75440_c0_g1_TRINITY_DN75440_c0_g1_i1_g.43464_m.43464_	eg_neill_127	#N/A	#N/A	#N/A	0	_	0.073	0	_	0.058	#N/A	#N/A	#N/A	#N/A	1	1	#N/A	#N/A	#N/A	#N/A
EG_transcript_3689	0	TRINITY_DN115779_c0_g1_TRINITY_DN115779_c0_g1_i1_g.161335_m.161335_	eg_neill_798	#N/A	#N/A	#N/A	0	_	0.608	0	_	0.253	#N/A	#N/A	#N/A	#N/A	1	9	#N/A	#N/A	#N/A	#N/A
EG_transcript_5697	0	TRINITY_DN113332_c0_g1_TRINITY_DN113332_c0_g1_i1_g.320938_m.320938_	eg_neill_912	#N/A	#N/A	#N/A	0	_	0.267	0	_	0.234	#N/A	#N/A	#N/A	#N/A	1	18	#N/A	#N/A	#N/A	#N/A
EG_transcript_16258	0	TRINITY_DN122262_c0_g1_TRINITY_DN122262_c0_g1_i5_g.207002_m.207002_	eg_neill_476	#N/A	#N/A	#N/A	0	_	0.189	0	_	0.171	#N/A	#N/A	#N/A	#N/A	1	35	#N/A	#N/A	#N/A	#N/A
EG_transcript_27119	0	TRINITY_DN127479_c3_g1_TRINITY_DN127479_c3_g1_i2_g.357882_m.357882_	eg_neill_239	#N/A	#N/A	#N/A	0	_	0.13	0	_	0.126	#N/A	#N/A	#N/A	#N/A	1	10	1	192	1	-182
EG_transcript_8850	0.170223	TRINITY_DN110162_c0_g1_TRINITY_DN110162_c0_g1_i1_g.348747_m.348747_	eg_neill_1064	#N/A	#N/A	#N/A	1	_	0.47	0	_	0.192	#N/A	#N/A	#N/A	#N/A	1	21	#N/A	#N/A	#N/A	#N/A	1	0	0
EG_transcript_2274	0.173542	TRINITY_DN115596_c0_g1_TRINITY_DN115596_c0_g1_i1_g.325109_m.325109_	eg_neill_806	#N/A	#N/A	#N/A	1	_	0.26	0	_	0.152	#N/A	#N/A	#N/A	#N/A	1	22	#N/A	#N/A	#N/A	#N/A	1	0	0
EG_transcript_19272	0.207738	TRINITY_DN126076_c2_g1_TRINITY_DN126076_c2_g1_i2_g.69572_m.69572_	eg_neill_300	#N/A	#N/A	#N/A	0	_	0.117	0	_	0.334	#N/A	#N/A	#N/A	#N/A	20	1	1	191	0	-190
EG_transcript_651	0.346197	TRINITY_DN126500_c0_g1_TRINITY_DN126500_c0_g1_i1_g.231707_m.231707_	eg_neill_280	#N/A	#N/A	#N/A	1	_	0.143	0	_	0.419	#N/A	#N/A	#N/A	#N/A	1	17	#N/A	#N/A	#N/A	#N/A	1	0	0
EG_transcript_31285	0.386897	TRINITY_DN125981_c1_g9_TRINITY_DN125981_c1_g9_i4_g.227838_m.227838_	eg_neill_307	#N/A	#N/A	#N/A	0	_	0.281	0	_	0.291	#N/A	#N/A	#N/A	#N/A	3	1	1	27	0	-26
EG_transcript_24897	0.420908	TRINITY_DN127999_c0_g5_TRINITY_DN127999_c0_g5_i7_g.181529_m.181529_	eg_neill_216	#N/A	#N/A	#N/A	0	_	0.203	0	_	0.15	#N/A	#N/A	#N/A	#N/A	7	1	1	104	0	-103
EG_transcript_25322	0.592918	TRINITY_DN99884_c0_g1_TRINITY_DN99884_c0_g1_i4_g.36475_m.36475_	eg_neill_1	#N/A	#N/A	#N/A	1	_	0.086	1	_	0.086	#N/A	#N/A	#N/A	#N/A	1	1	1	20	1	-19
EG_transcript_91	0.624955	TRINITY_DN127858_c0_g1_TRINITY_DN127858_c0_g1_i1_g.104196_m.104196_	eg_neill_219	#N/A	#N/A	#N/A	1	_	0.179	1	_	0.446	#N/A	#N/A	#N/A	#N/A	1	93	#N/A	#N/A	#N/A	#N/A
EG_transcript_17606	0.632168	TRINITY_DN115431_c0_g1_TRINITY_DN115431_c0_g1_i1_g.166552_m.166552_	eg_neill_815	#N/A	#N/A	#N/A	1	_	0.258	0	_	0.049	#N/A	#N/A	#N/A	#N/A	1	11	#N/A	#N/A	#N/A	#N/A	1	0	0
EG_transcript_4309	0.727015	TRINITY_DN121878_c0_g1_TRINITY_DN121878_c0_g1_i1_g.126501_m.126501_	eg_neill_494	#N/A	#N/A	#N/A	0	_	0.131	0	_	0.03	#N/A	#N/A	#N/A	#N/A	1	15	1	102	1	-87
EG_transcript_22544	0.733842	TRINITY_DN110018_c0_g1_TRINITY_DN110018_c0_g1_i1_g.138026_m.138026_	eg_neill_1067	#N/A	#N/A	#N/A	0	_	0.172	0	_	0.203	#N/A	#N/A	#N/A	#N/A	1	23	#N/A	#N/A	#N/A	#N/A
EG_transcript_5731	0.771981	TRINITY_DN126358_c1_g2_TRINITY_DN126358_c1_g2_i1_g.242260_m.242260_	eg_neill_285	#N/A	#N/A	#N/A	0	_	0.114	0	_	0.024	#N/A	#N/A	#N/A	#N/A	1	74	#N/A	#N/A	#N/A	#N/A
EG_transcript_1929	0.776532	TRINITY_DN122987_c0_g1_TRINITY_DN122987_c0_g1_i4_g.101639_m.101639_	eg_neill_442	#N/A	#N/A	#N/A	1	_	0.176	0	_	0.331	#N/A	#N/A	#N/A	#N/A	1	9	#N/A	#N/A	#N/A	#N/A	1	0	0
EG_transcript_8016	0.825159	TRINITY_DN112017_c0_g1_TRINITY_DN112017_c0_g1_i1_g.284929_m.284929_	eg_neill_970	#N/A	#N/A	#N/A	1	_	0.144	0	_	0.343	#N/A	#N/A	#N/A	#N/A	1	10	#N/A	#N/A	#N/A	#N/A	1	0	0
EG_transcript_26718	0.850156	TRINITY_DN126247_c1_g3_TRINITY_DN126247_c1_g3_i9_g.342110_m.342110_	eg_neill_290	#N/A	#N/A	#N/A	0	_	0.061	0	_	0.057	#N/A	#N/A	#N/A	#N/A	19	1	#N/A	#N/A	#N/A	#N/A
EG_transcript_23261	0.86064	TRINITY_DN53535_c0_g1_TRINITY_DN53535_c0_g1_i1_g.45405_m.45405_	eg_neill_147	#N/A	#N/A	#N/A	1	_	0.128	0	_	0.269	#N/A	#N/A	#N/A	#N/A	1	19	1	91	1	-72	1	0	0
EG_transcript_10203	105.09	TRINITY_DN111100_c0_g1_TRINITY_DN111100_c0_g1_i1_g.337232_m.337232_	eg_neill_1024	#N/A	#N/A	#N/A	1	_	0.039	0	_	0.033	#N/A	#N/A	#N/A	#N/A	1	15	#N/A	#N/A	#N/A	#N/A	1	0	0
EG_transcript_10334	475.012	TRINITY_DN111056_c2_g1_TRINITY_DN111056_c2_g1_i1_g.116635_m.116635_	eg_neill_1026	#N/A	#N/A	#N/A	1	_	0.254	0	_	0.223	#N/A	#N/A	#N/A	#N/A	1	10	#N/A	#N/A	#N/A	#N/A	1	0	0
EG_transcript_14990	0	TRINITY_DN125712_c2_g3_TRINITY_DN125712_c2_g3_i21_g.269472_m.269472_	eg_neill_321	#N/A	#N/A	#N/A	1	S	0.141	0	_	0.372	#N/A	#N/A	#N/A	#N/A	1	14	#N/A	#N/A	#N/A	#N/A	1	0	0
EG_transcript_23510	0.143975	TRINITY_DN104361_c2_g2_TRINITY_DN104361_c2_g2_i4_g.135984_m.135984_	eg_neill_1215	#N/A	#N/A	#N/A	0	S	0.05	0	_	0.104	#N/A	#N/A	#N/A	#N/A	1	21	1	28	1	-7
EG_transcript_29005	0.155774	TRINITY_DN118987_c1_g1_TRINITY_DN118987_c1_g1_i1_g.54776_m.54776_	eg_neill_640	#N/A	#N/A	#N/A	1	S	0.022	0	_	0.117	#N/A	#N/A	#N/A	#N/A	11	1	1	15	0	-14	1	0	0
EG_transcript_6941	0.75192	TRINITY_DN120564_c0_g1_TRINITY_DN120564_c0_g1_i5_g.93012_m.93012_	eg_neill_561	#N/A	#N/A	#N/A	0	S	0.24	1	_	0.282	#N/A	#N/A	#N/A	#N/A	1	24	#N/A	#N/A	#N/A	#N/A	0	1	0
EG_transcript_12270	0	TRINITY_DN124466_c0_g1_TRINITY_DN124466_c0_g1_i2_g.223984_m.223984_	eg_neill_368	#N/A	#N/A	#N/A	1	M	0.532	0	C	0.327	#N/A	#N/A	#N/A	#N/A	1	18	#N/A	#N/A	#N/A	#N/A	1	0	0
EG_transcript_15887	0.106603	TRINITY_DN121591_c0_g1_TRINITY_DN121591_c0_g1_i1_g.51074_m.51074_	eg_neill_507	#N/A	#N/A	#N/A	1	M	0.843	0	C	0.188	#N/A	#N/A	#N/A	#N/A	1	19	1	20	1	-1	1	0	0
EG_transcript_4557	0.137892	TRINITY_DN121178_c1_g1_TRINITY_DN121178_c1_g1_i1_g.117547_m.117547_	eg_neill_527	#N/A	#N/A	#N/A	0	M	0.742	0	C	0.126	#N/A	#N/A	#N/A	#N/A	1	36	#N/A	#N/A	#N/A	#N/A
EG_transcript_21891	0.296948	TRINITY_DN110970_c0_g1_TRINITY_DN110970_c0_g1_i2_g.185904_m.185904_	eg_neill_1029	#N/A	#N/A	#N/A	0	M	0.841	0	C	0.508	#N/A	#N/A	#N/A	#N/A	1	27	#N/A	#N/A	#N/A	#N/A
EG_transcript_22166	0.307257	TRINITY_DN77706_c0_g1_TRINITY_DN77706_c0_g1_i1_g.34304_m.34304_	eg_neill_124	#N/A	#N/A	#N/A	1	M	0.929	0	C	0.308	#N/A	#N/A	#N/A	#N/A	1	20	#N/A	#N/A	#N/A	#N/A	1	0	0
EG_transcript_19157	0.477931	TRINITY_DN117838_c1_g1_TRINITY_DN117838_c1_g1_i1_g.205519_m.205519_	eg_neill_699	#N/A	#N/A	#N/A	1	M	0.651	0	C	0.555	#N/A	#N/A	#N/A	#N/A	1	17	#N/A	#N/A	#N/A	#N/A	1	0	0
EG_transcript_20434	0.519495	TRINITY_DN111951_c0_g1_TRINITY_DN111951_c0_g1_i1_g.337958_m.337958_	eg_neill_974	#N/A	#N/A	#N/A	1	M	0.673	0	C	0.335	#N/A	#N/A	#N/A	#N/A	1	25	1	26	1	-1	1	0	0
EG_transcript_2008	0.759784	TRINITY_DN117955_c0_g1_TRINITY_DN117955_c0_g1_i1_g.285152_m.285152_	eg_neill_693	#N/A	#N/A	#N/A	0	M	0.712	0	C	0.402	#N/A	#N/A	#N/A	#N/A	1	51	#N/A	#N/A	#N/A	#N/A
EG_transcript_5913	0	TRINITY_DN122108_c2_g2_TRINITY_DN122108_c2_g2_i1_g.216208_m.216208_	eg_neill_487	#N/A	#N/A	#N/A	1	_	0.283	0	C	0.056	#N/A	#N/A	#N/A	#N/A	1	40	#N/A	#N/A	#N/A	#N/A	1	0	0
EG_transcript_14569	1.02571	TRINITY_DN117904_c1_g1_TRINITY_DN117904_c1_g1_i3_g.285675_m.285675_	eg_neill_697	#N/A	#N/A	#N/A	1	_	0.04	0	C	0.13	#N/A	#N/A	#N/A	#N/A	14	1	#N/A	#N/A	#N/A	#N/A	1	0	0
EG_transcript_419	0	TRINITY_DN123984_c0_g1_TRINITY_DN123984_c0_g1_i1_g.245968_m.245968_	eg_neill_389	#N/A	#N/A	#N/A	1	C	0.051	0	C	0.17	#N/A	#N/A	#N/A	#N/A	7	12	#N/A	#N/A	#N/A	#N/A	1	0	0
EG_transcript_13012	62.7617	TRINITY_DN106375_c0_g1_TRINITY_DN106375_c0_g1_i1_g.338796_m.338796_	eg_neill_1170	#N/A	#N/A	#N/A	1	S	0.027	0	C	0.116	#N/A	#N/A	#N/A	#N/A	1	38	1	1	1	37	1	0	0
EG_transcript_14370	0.59596	TRINITY_DN114164_c0_g1_TRINITY_DN114164_c0_g1_i1_g.144046_m.144046_	eg_neill_876	#N/A	#N/A	#N/A	1	M	0.493	0	S	0.067	#N/A	#N/A	#N/A	#N/A	1	9	9	262	0	-253	1	0	0
EG_transcript_4295	0	TRINITY_DN124243_c0_g1_TRINITY_DN124243_c0_g1_i1_g.188931_m.188931_	eg_neill_381	#N/A	#N/A	#N/A	1	_	0.092	1	S	0.499	#N/A	#N/A	#N/A	#N/A	1	24	#N/A	#N/A	#N/A	#N/A
EG_transcript_15060	0.0331101	TRINITY_DN127479_c3_g1_TRINITY_DN127479_c3_g1_i25_g.357927_m.357927_	eg_neill_238	#N/A	#N/A	#N/A	0	_	0.424	0	S	0.031	#N/A	#N/A	#N/A	#N/A	1	21	#N/A	#N/A	#N/A	#N/A
EG_transcript_61646	0.415817	TRINITY_DN15825_c0_g1_TRINITY_DN15825_c0_g1_i1_g.45072_m.45072_	eg_neill_189	#N/A	#N/A	#N/A	0	_	0.078	0	S	0.133	#N/A	#N/A	#N/A	#N/A	1	11	#N/A	#N/A	#N/A	#N/A
EG_transcript_5503	0	TRINITY_DN122743_c0_g1_TRINITY_DN122743_c0_g1_i5_g.274069_m.274069_	eg_neill_453	#N/A	#N/A	#N/A	1	C	0.089	0	S	0.029	#N/A	#N/A	#N/A	#N/A	1	8	#N/A	#N/A	#N/A	#N/A	1	0	0
EG_transcript_5212	0.381036	TRINITY_DN124342_c1_g1_TRINITY_DN124342_c1_g1_i1_g.289825_m.289825_	eg_neill_375	#N/A	#N/A	#N/A	0	C	0.081	0	S	0.178	#N/A	#N/A	#N/A	#N/A	1	68	1	70	1	-2
EG_transcript_8696	0	TRINITY_DN126693_c1_g1_TRINITY_DN126693_c1_g1_i7_g.100245_m.100245_	eg_neill_273	#N/A	#N/A	#N/A	1	S	0.073	0	S	0.519	#N/A	#N/A	#N/A	#N/A	1	10	#N/A	#N/A	#N/A	#N/A	1	0	0
EG_transcript_5	0	TRINITY_DN118519_c0_g1_TRINITY_DN118519_c0_g1_i1_g.116067_m.116067_	eg_neill_666	#N/A	#N/A	#N/A	1	S	0.142	1	S	0.142	#N/A	#N/A	#N/A	#N/A	1	1	#N/A	#N/A	#N/A	#N/A
EG_transcript_24223	0.315098	TRINITY_DN105683_c0_g1_TRINITY_DN105683_c0_g1_i1_g.334416_m.334416_	eg_neill_1189	#N/A	#N/A	#N/A	1	S	0.073	0	S	0.033	#N/A	#N/A	#N/A	#N/A	1	7	1	7	1	0	1	0	0
EG_transcript_4457	0.397429	TRINITY_DN118749_c0_g1_TRINITY_DN118749_c0_g1_i2_g.131118_m.131118_	eg_neill_653	#N/A	#N/A	#N/A	1	S	0.022	0	S	0.018	#N/A	#N/A	#N/A	#N/A	1	9	#N/A	#N/A	#N/A	#N/A	1	0	0
EG_transcript_1018	0.497895	TRINITY_DN127137_c0_g1_TRINITY_DN127137_c0_g1_i1_g.354231_m.354231_	eg_neill_254	#N/A	#N/A	#N/A	1	S	0.065	0	S	0.475	#N/A	#N/A	#N/A	#N/A	1	10	#N/A	#N/A	#N/A	#N/A	1	0	0
EG_transcript_8273	0.704432	TRINITY_DN110373_c0_g1_TRINITY_DN110373_c0_g1_i1_g.129931_m.129931_	eg_neill_1054	#N/A	#N/A	#N/A	1	S	0.03	0	S	0.025	#N/A	#N/A	#N/A	#N/A	1	9	#N/A	#N/A	#N/A	#N/A	1	0	0
EG_transcript_715	0	#N/A	#N/A	#N/A	#N/A	#N/A	1	M	0.931	#N/A	#N/A	#N/A	#N/A	#N/A	#N/A	#N/A	#N/A	#N/A	#N/A	#N/A	#N/A	#N/A	1	0	0
EG_transcript_3075	0	#N/A	#N/A	#N/A	#N/A	#N/A	1	M	0.389	#N/A	#N/A	#N/A	#N/A	#N/A	#N/A	#N/A	#N/A	#N/A	#N/A	#N/A	#N/A	#N/A	1	0	0
EG_transcript_8117	0	#N/A	#N/A	#N/A	#N/A	#N/A	1	M	0.441	#N/A	#N/A	#N/A	#N/A	#N/A	#N/A	#N/A	#N/A	#N/A	#N/A	#N/A	#N/A	#N/A	1	0	0
EG_transcript_11705	0	#N/A	#N/A	#N/A	#N/A	#N/A	1	M	0.861	#N/A	#N/A	#N/A	#N/A	#N/A	#N/A	#N/A	#N/A	#N/A	#N/A	#N/A	#N/A	#N/A	1	0	0
EG_transcript_19489	0	#N/A	#N/A	#N/A	#N/A	#N/A	1	M	0.757	#N/A	#N/A	#N/A	#N/A	#N/A	#N/A	#N/A	#N/A	#N/A	#N/A	#N/A	#N/A	#N/A	1	0	0
EG_transcript_21310	0	#N/A	#N/A	#N/A	#N/A	#N/A	1	M	0.758	#N/A	#N/A	#N/A	#N/A	#N/A	#N/A	#N/A	#N/A	#N/A	#N/A	#N/A	#N/A	#N/A	1	0	0
EG_transcript_23570	0	#N/A	#N/A	#N/A	#N/A	#N/A	1	M	0.748	#N/A	#N/A	#N/A	#N/A	#N/A	#N/A	#N/A	#N/A	#N/A	#N/A	#N/A	#N/A	#N/A	1	0	0
EG_transcript_30415	0	#N/A	#N/A	#N/A	#N/A	#N/A	1	M	0.83	#N/A	#N/A	#N/A	#N/A	#N/A	#N/A	#N/A	#N/A	#N/A	#N/A	#N/A	#N/A	#N/A	1	0	0
EG_transcript_36505	0	#N/A	#N/A	#N/A	#N/A	#N/A	1	M	0.781	#N/A	#N/A	#N/A	#N/A	#N/A	#N/A	#N/A	#N/A	#N/A	#N/A	#N/A	#N/A	#N/A	1	0	0
EG_transcript_8785	0	#N/A	#N/A	#N/A	#N/A	#N/A	1	M	0.687	#N/A	#N/A	#N/A	#N/A	#N/A	#N/A	#N/A	#N/A	#N/A	1	82	#N/A	#N/A	1	0	0
EG_transcript_27282	0	#N/A	#N/A	#N/A	#N/A	#N/A	1	M	0.841	#N/A	#N/A	#N/A	#N/A	#N/A	#N/A	#N/A	#N/A	#N/A	1	8	#N/A	#N/A	1	0	0
EG_transcript_51504	0	#N/A	#N/A	#N/A	#N/A	#N/A	1	M	0.785	#N/A	#N/A	#N/A	#N/A	#N/A	#N/A	#N/A	#N/A	#N/A	1	55	#N/A	#N/A	1	0	0
EG_transcript_457	0	#N/A	#N/A	#N/A	#N/A	#N/A	1	M	0.854	#N/A	#N/A	#N/A	#N/A	#N/A	#N/A	#N/A	1	23	#N/A	#N/A	#N/A	#N/A	1	0	0
EG_transcript_16484	0	#N/A	#N/A	#N/A	#N/A	#N/A	1	M	0.735	#N/A	#N/A	#N/A	#N/A	#N/A	#N/A	#N/A	1	31	#N/A	#N/A	#N/A	#N/A	1	0	0
EG_transcript_25103	0	#N/A	#N/A	#N/A	#N/A	#N/A	1	M	0.343	#N/A	#N/A	#N/A	#N/A	#N/A	#N/A	#N/A	1	39	#N/A	#N/A	#N/A	#N/A	1	0	0
EG_transcript_26970	0	#N/A	#N/A	#N/A	#N/A	#N/A	1	M	0.754	#N/A	#N/A	#N/A	#N/A	#N/A	#N/A	#N/A	1	1	1	1	1	0	1	0	0
EG_transcript_19958	0	#N/A	#N/A	#N/A	#N/A	#N/A	1	M	0.573	#N/A	#N/A	#N/A	#N/A	#N/A	#N/A	#N/A	1	5	1	7	1	-2	1	0	0
EG_transcript_63579	0	#N/A	#N/A	#N/A	#N/A	#N/A	1	M	0.923	#N/A	#N/A	#N/A	#N/A	#N/A	#N/A	#N/A	1	8	1	10	1	-2	1	0	0
EG_transcript_11326	0	#N/A	#N/A	#N/A	#N/A	#N/A	1	M	0.576	#N/A	#N/A	#N/A	#N/A	#N/A	#N/A	#N/A	1	12	1	8	1	4	1	0	0
EG_transcript_49635	0	#N/A	#N/A	#N/A	#N/A	#N/A	1	M	0.509	#N/A	#N/A	#N/A	#N/A	#N/A	#N/A	#N/A	1	13	1	15	1	-2	1	0	0
EG_transcript_13083	0	#N/A	#N/A	#N/A	#N/A	#N/A	1	M	0.856	#N/A	#N/A	#N/A	#N/A	#N/A	#N/A	#N/A	1	17	1	17	1	0	1	0	0
EG_transcript_11460	0	#N/A	#N/A	#N/A	#N/A	#N/A	1	M	0.617	#N/A	#N/A	#N/A	#N/A	#N/A	#N/A	#N/A	1	64	1	63	1	1	1	0	0
EG_transcript_10214	0	#N/A	#N/A	#N/A	#N/A	#N/A	1	M	0.851	#N/A	#N/A	#N/A	#N/A	#N/A	#N/A	#N/A	1	117	1	117	1	0	1	0	0
EG_transcript_63	0	#N/A	#N/A	#N/A	#N/A	#N/A	0	M	0.623	#N/A	#N/A	#N/A	#N/A	#N/A	#N/A	#N/A	#N/A	#N/A	#N/A	#N/A	#N/A	#N/A	1	0	0
EG_transcript_640	0	#N/A	#N/A	#N/A	#N/A	#N/A	0	M	0.869	#N/A	#N/A	#N/A	#N/A	#N/A	#N/A	#N/A	#N/A	#N/A	#N/A	#N/A	#N/A	#N/A	1	0	0
EG_transcript_3168	0	#N/A	#N/A	#N/A	#N/A	#N/A	0	M	0.636	#N/A	#N/A	#N/A	#N/A	#N/A	#N/A	#N/A	#N/A	#N/A	#N/A	#N/A	#N/A	#N/A	1	0	0
EG_transcript_5397	0	#N/A	#N/A	#N/A	#N/A	#N/A	0	M	0.674	#N/A	#N/A	#N/A	#N/A	#N/A	#N/A	#N/A	#N/A	#N/A	#N/A	#N/A	#N/A	#N/A	1	0	0
EG_transcript_6810	0	#N/A	#N/A	#N/A	#N/A	#N/A	0	M	0.805	#N/A	#N/A	#N/A	#N/A	#N/A	#N/A	#N/A	#N/A	#N/A	#N/A	#N/A	#N/A	#N/A	1	0	0
EG_transcript_10064	0	#N/A	#N/A	#N/A	#N/A	#N/A	0	M	0.229	#N/A	#N/A	#N/A	#N/A	#N/A	#N/A	#N/A	#N/A	#N/A	#N/A	#N/A	#N/A	#N/A	1	0	0
EG_transcript_18919	0	#N/A	#N/A	#N/A	#N/A	#N/A	0	M	0.898	#N/A	#N/A	#N/A	#N/A	#N/A	#N/A	#N/A	#N/A	#N/A	#N/A	#N/A	#N/A	#N/A	1	0	0
EG_transcript_52457	0	#N/A	#N/A	#N/A	#N/A	#N/A	0	M	0.47	#N/A	#N/A	#N/A	#N/A	#N/A	#N/A	#N/A	#N/A	#N/A	#N/A	#N/A	#N/A	#N/A	1	0	0
EG_transcript_63500	0	#N/A	#N/A	#N/A	#N/A	#N/A	0	M	0.651	#N/A	#N/A	#N/A	#N/A	#N/A	#N/A	#N/A	#N/A	#N/A	#N/A	#N/A	#N/A	#N/A	1	0	0
EG_transcript_27032	0	#N/A	#N/A	#N/A	#N/A	#N/A	0	M	0.641	#N/A	#N/A	#N/A	#N/A	#N/A	#N/A	#N/A	#N/A	#N/A	15	1	#N/A	#N/A	1	0	0
EG_transcript_68542	0	#N/A	#N/A	#N/A	#N/A	#N/A	0	M	0.705	#N/A	#N/A	#N/A	#N/A	#N/A	#N/A	#N/A	#N/A	#N/A	1	14	#N/A	#N/A	1	0	0
EG_transcript_56659	0	#N/A	#N/A	#N/A	#N/A	#N/A	0	M	0.851	#N/A	#N/A	#N/A	#N/A	#N/A	#N/A	#N/A	1	80	#N/A	#N/A	#N/A	#N/A	1	0	0
EG_transcript_1097	0	#N/A	#N/A	#N/A	#N/A	#N/A	0	M	0.576	#N/A	#N/A	#N/A	#N/A	#N/A	#N/A	#N/A	1	147	#N/A	#N/A	#N/A	#N/A	1	0	0
EG_transcript_36451	0	#N/A	#N/A	#N/A	#N/A	#N/A	0	M	0.509	#N/A	#N/A	#N/A	#N/A	#N/A	#N/A	#N/A	1	353	#N/A	#N/A	#N/A	#N/A	1	0	0
EG_transcript_7421	0	#N/A	#N/A	#N/A	#N/A	#N/A	0	M	0.697	#N/A	#N/A	#N/A	#N/A	#N/A	#N/A	#N/A	1	20	4	1	0	19	1	0	0
EG_transcript_67650	0	#N/A	#N/A	#N/A	#N/A	#N/A	0	M	0.53	#N/A	#N/A	#N/A	#N/A	#N/A	#N/A	#N/A	1	4	1	3	1	1	1	0	0
EG_transcript_42866	0	#N/A	#N/A	#N/A	#N/A	#N/A	0	M	0.224	#N/A	#N/A	#N/A	#N/A	#N/A	#N/A	#N/A	1	8	1	9	1	-1	1	0	0
EG_transcript_31775	0	#N/A	#N/A	#N/A	#N/A	#N/A	0	M	0.395	#N/A	#N/A	#N/A	#N/A	#N/A	#N/A	#N/A	1	9	1	9	1	0	1	0	0
EG_transcript_30445	0	#N/A	#N/A	#N/A	#N/A	#N/A	0	M	0.675	#N/A	#N/A	#N/A	#N/A	#N/A	#N/A	#N/A	1	19	1	20	1	-1	1	0	0
EG_transcript_16327	0	#N/A	#N/A	#N/A	#N/A	#N/A	0	M	0.651	#N/A	#N/A	#N/A	#N/A	#N/A	#N/A	#N/A	1	23	1	23	1	0	1	0	0
EG_transcript_21390	0	#N/A	#N/A	#N/A	#N/A	#N/A	0	M	0.463	#N/A	#N/A	#N/A	#N/A	#N/A	#N/A	#N/A	1	39	1	41	1	-2	1	0	0
EG_transcript_20393	0	#N/A	#N/A	#N/A	#N/A	#N/A	0	M	0.904	#N/A	#N/A	#N/A	#N/A	#N/A	#N/A	#N/A	1	39	1	40	1	-1	1	0	0
EG_transcript_17778	0	#N/A	#N/A	#N/A	#N/A	#N/A	0	M	0.719	#N/A	#N/A	#N/A	#N/A	#N/A	#N/A	#N/A	1	39	1	39	1	0	1	0	0
EG_transcript_22303	0	#N/A	#N/A	#N/A	#N/A	#N/A	0	M	0.492	#N/A	#N/A	#N/A	#N/A	#N/A	#N/A	#N/A	1	46	1	58	1	-12	1	0	0
EG_transcript_10972	0	#N/A	#N/A	#N/A	#N/A	#N/A	0	M	0.628	#N/A	#N/A	#N/A	#N/A	#N/A	#N/A	#N/A	1	54	1	56	1	-2	1	0	0
EG_transcript_21045	0	#N/A	#N/A	#N/A	#N/A	#N/A	0	M	0.474	#N/A	#N/A	#N/A	#N/A	#N/A	#N/A	#N/A	1	72	1	71	1	1	1	0	0
EG_transcript_21302	0	#N/A	#N/A	#N/A	#N/A	#N/A	0	M	0.596	#N/A	#N/A	#N/A	#N/A	#N/A	#N/A	#N/A	1	73	1	73	1	0	1	0	0
EG_transcript_4313	0	#N/A	#N/A	#N/A	#N/A	#N/A	0	M	0.552	#N/A	#N/A	#N/A	#N/A	#N/A	#N/A	#N/A	1	136	1	133	1	3	1	0	0
EG_transcript_53066	0	#N/A	#N/A	#N/A	#N/A	#N/A	0	M	0.759	#N/A	#N/A	#N/A	#N/A	#N/A	#N/A	#N/A	1	206	1	208	1	-2	1	0	0
EG_transcript_26156	0	#N/A	#N/A	#N/A	#N/A	#N/A	0	M	0.437	#N/A	#N/A	#N/A	#N/A	#N/A	#N/A	#N/A	1	209	1	210	1	-1	1	0	0
EG_transcript_33458	0	#N/A	#N/A	#N/A	#N/A	#N/A	0	M	0.832	#N/A	#N/A	#N/A	#N/A	#N/A	#N/A	#N/A	1	440	1	440	1	0	1	0	0
EG_transcript_8056	0.058737	#N/A	#N/A	#N/A	#N/A	#N/A	1	M	0.772	#N/A	#N/A	#N/A	#N/A	#N/A	#N/A	#N/A	1	361	1	338	1	23	1	0	0
EG_transcript_13185	0.0629482	#N/A	#N/A	#N/A	#N/A	#N/A	1	M	0.736	#N/A	#N/A	#N/A	#N/A	#N/A	#N/A	#N/A	1	44	1	118	1	-74	1	0	0
EG_transcript_10729	0.0748186	#N/A	#N/A	#N/A	#N/A	#N/A	1	M	0.822	#N/A	#N/A	#N/A	#N/A	#N/A	#N/A	#N/A	#N/A	#N/A	#N/A	#N/A	#N/A	#N/A	1	0	0
EG_transcript_15105	0.0752831	#N/A	#N/A	#N/A	#N/A	#N/A	1	M	0.946	#N/A	#N/A	#N/A	#N/A	#N/A	#N/A	#N/A	#N/A	#N/A	#N/A	#N/A	#N/A	#N/A	1	0	0
EG_transcript_334	0.0757076	#N/A	#N/A	#N/A	#N/A	#N/A	1	M	0.431	#N/A	#N/A	#N/A	#N/A	#N/A	#N/A	#N/A	#N/A	#N/A	#N/A	#N/A	#N/A	#N/A	1	0	0
EG_transcript_46482	0.0764584	#N/A	#N/A	#N/A	#N/A	#N/A	1	M	0.678	#N/A	#N/A	#N/A	#N/A	#N/A	#N/A	#N/A	1	9	1	13	1	-4	1	0	0
EG_transcript_26541	0.0786774	#N/A	#N/A	#N/A	#N/A	#N/A	1	M	0.398	#N/A	#N/A	#N/A	#N/A	#N/A	#N/A	#N/A	1	12	1	17	1	-5	1	0	0
EG_transcript_28001	0.08104	#N/A	#N/A	#N/A	#N/A	#N/A	0	M	0.757	#N/A	#N/A	#N/A	#N/A	#N/A	#N/A	#N/A	1	8	1	9	1	-1	1	0	0
EG_transcript_26128	0.0893925	#N/A	#N/A	#N/A	#N/A	#N/A	0	M	0.775	#N/A	#N/A	#N/A	#N/A	#N/A	#N/A	#N/A	1	39	1	39	1	0	1	0	0
EG_transcript_30675	0.105822	#N/A	#N/A	#N/A	#N/A	#N/A	0	M	0.77	#N/A	#N/A	#N/A	#N/A	#N/A	#N/A	#N/A	1	73	1	73	1	0	1	0	0
EG_transcript_58502	0.107755	#N/A	#N/A	#N/A	#N/A	#N/A	1	M	0.658	#N/A	#N/A	#N/A	#N/A	#N/A	#N/A	#N/A	1	10	1	9	1	1	1	0	0
EG_transcript_14214	0.111046	#N/A	#N/A	#N/A	#N/A	#N/A	0	M	0.683	#N/A	#N/A	#N/A	#N/A	#N/A	#N/A	#N/A	1	18	#N/A	#N/A	#N/A	#N/A	1	0	0
EG_transcript_27254	0.132774	#N/A	#N/A	#N/A	#N/A	#N/A	1	M	0.922	#N/A	#N/A	#N/A	#N/A	#N/A	#N/A	#N/A	#N/A	#N/A	#N/A	#N/A	#N/A	#N/A	1	0	0
EG_transcript_22353	0.135231	#N/A	#N/A	#N/A	#N/A	#N/A	0	M	0.711	#N/A	#N/A	#N/A	#N/A	#N/A	#N/A	#N/A	1	153	1	155	1	-2	1	0	0
EG_transcript_12281	0.138257	#N/A	#N/A	#N/A	#N/A	#N/A	0	M	0.809	#N/A	#N/A	#N/A	#N/A	#N/A	#N/A	#N/A	#N/A	#N/A	#N/A	#N/A	#N/A	#N/A	1	0	0
EG_transcript_16196	0.138257	#N/A	#N/A	#N/A	#N/A	#N/A	0	M	0.892	#N/A	#N/A	#N/A	#N/A	#N/A	#N/A	#N/A	#N/A	#N/A	#N/A	#N/A	#N/A	#N/A	1	0	0
EG_transcript_18536	0.140945	#N/A	#N/A	#N/A	#N/A	#N/A	1	M	0.901	#N/A	#N/A	#N/A	#N/A	#N/A	#N/A	#N/A	1	9	1	10	1	-1	1	0	0
EG_transcript_26215	0.149813	#N/A	#N/A	#N/A	#N/A	#N/A	1	M	0.738	#N/A	#N/A	#N/A	#N/A	#N/A	#N/A	#N/A	#N/A	#N/A	#N/A	#N/A	#N/A	#N/A	1	0	0
EG_transcript_32499	0.155941	#N/A	#N/A	#N/A	#N/A	#N/A	1	M	0.451	#N/A	#N/A	#N/A	#N/A	#N/A	#N/A	#N/A	#N/A	#N/A	#N/A	#N/A	#N/A	#N/A	1	0	0
EG_transcript_34672	0.156931	#N/A	#N/A	#N/A	#N/A	#N/A	1	M	0.659	#N/A	#N/A	#N/A	#N/A	#N/A	#N/A	#N/A	1	18	1	12	1	6	1	0	0
EG_transcript_32001	0.159741	#N/A	#N/A	#N/A	#N/A	#N/A	1	M	0.962	#N/A	#N/A	#N/A	#N/A	#N/A	#N/A	#N/A	1	26	1	17	1	9	1	0	0
EG_transcript_11219	0.162694	#N/A	#N/A	#N/A	#N/A	#N/A	1	M	0.662	#N/A	#N/A	#N/A	#N/A	#N/A	#N/A	#N/A	#N/A	#N/A	1	69	#N/A	#N/A	1	0	0
EG_transcript_47752	0.163719	#N/A	#N/A	#N/A	#N/A	#N/A	1	M	0.742	#N/A	#N/A	#N/A	#N/A	#N/A	#N/A	#N/A	1	35	1	20	1	15	1	0	0
EG_transcript_17406	0.166096	#N/A	#N/A	#N/A	#N/A	#N/A	0	M	0.979	#N/A	#N/A	#N/A	#N/A	#N/A	#N/A	#N/A	#N/A	#N/A	#N/A	#N/A	#N/A	#N/A	1	0	0
EG_transcript_25320	0.169732	#N/A	#N/A	#N/A	#N/A	#N/A	0	M	0.583	#N/A	#N/A	#N/A	#N/A	#N/A	#N/A	#N/A	#N/A	#N/A	1	32	#N/A	#N/A	1	0	0
EG_transcript_39302	0.174077	#N/A	#N/A	#N/A	#N/A	#N/A	0	M	0.464	#N/A	#N/A	#N/A	#N/A	#N/A	#N/A	#N/A	1	49	1	51	1	-2	1	0	0
EG_transcript_26529	0.176124	#N/A	#N/A	#N/A	#N/A	#N/A	1	M	0.645	#N/A	#N/A	#N/A	#N/A	#N/A	#N/A	#N/A	1	9	#N/A	#N/A	#N/A	#N/A	1	0	0
EG_transcript_38077	0.178724	#N/A	#N/A	#N/A	#N/A	#N/A	1	M	0.784	#N/A	#N/A	#N/A	#N/A	#N/A	#N/A	#N/A	1	9	1	8	1	1	1	0	0
EG_transcript_24718	0.187368	#N/A	#N/A	#N/A	#N/A	#N/A	1	M	0.929	#N/A	#N/A	#N/A	#N/A	#N/A	#N/A	#N/A	1	39	1	51	1	-12	1	0	0
EG_transcript_21765	0.187435	#N/A	#N/A	#N/A	#N/A	#N/A	0	M	0.565	#N/A	#N/A	#N/A	#N/A	#N/A	#N/A	#N/A	1	23	1	33	1	-10	1	0	0
EG_transcript_1428	0.187469	#N/A	#N/A	#N/A	#N/A	#N/A	1	M	0.916	#N/A	#N/A	#N/A	#N/A	#N/A	#N/A	#N/A	#N/A	#N/A	#N/A	#N/A	#N/A	#N/A	1	0	0
EG_transcript_70442	0.188599	#N/A	#N/A	#N/A	#N/A	#N/A	0	M	0.729	#N/A	#N/A	#N/A	#N/A	#N/A	#N/A	#N/A	1	6	1	5	1	1	1	0	0
EG_transcript_18384	0.19337	#N/A	#N/A	#N/A	#N/A	#N/A	0	M	0.325	#N/A	#N/A	#N/A	#N/A	#N/A	#N/A	#N/A	1	55	1	48	1	7	1	0	0
EG_transcript_7639	0.193469	#N/A	#N/A	#N/A	#N/A	#N/A	0	M	0.796	#N/A	#N/A	#N/A	#N/A	#N/A	#N/A	#N/A	1	81	1	80	1	1	1	0	0
EG_transcript_30791	0.200539	#N/A	#N/A	#N/A	#N/A	#N/A	0	M	0.372	#N/A	#N/A	#N/A	#N/A	#N/A	#N/A	#N/A	1	36	1	37	1	-1	1	0	0
EG_transcript_14103	0.201019	#N/A	#N/A	#N/A	#N/A	#N/A	0	M	0.731	#N/A	#N/A	#N/A	#N/A	#N/A	#N/A	#N/A	1	42	1	41	1	1	1	0	0
EG_transcript_56241	0.217472	#N/A	#N/A	#N/A	#N/A	#N/A	1	M	0.929	#N/A	#N/A	#N/A	#N/A	#N/A	#N/A	#N/A	1	7	1	8	1	-1	1	0	0
EG_transcript_25797	0.223099	#N/A	#N/A	#N/A	#N/A	#N/A	1	M	0.801	#N/A	#N/A	#N/A	#N/A	#N/A	#N/A	#N/A	1	67	1	62	1	5	1	0	0
EG_transcript_64090	0.22627	#N/A	#N/A	#N/A	#N/A	#N/A	0	M	0.545	#N/A	#N/A	#N/A	#N/A	#N/A	#N/A	#N/A	1	17	1	28	1	-11	1	0	0
EG_transcript_26115	0.228636	#N/A	#N/A	#N/A	#N/A	#N/A	1	M	0.768	#N/A	#N/A	#N/A	#N/A	#N/A	#N/A	#N/A	1	22	#N/A	#N/A	#N/A	#N/A	1	0	0
EG_transcript_32304	0.234616	#N/A	#N/A	#N/A	#N/A	#N/A	1	M	0.722	#N/A	#N/A	#N/A	#N/A	#N/A	#N/A	#N/A	#N/A	#N/A	#N/A	#N/A	#N/A	#N/A	1	0	0
EG_transcript_12481	0.237554	#N/A	#N/A	#N/A	#N/A	#N/A	0	M	0.594	#N/A	#N/A	#N/A	#N/A	#N/A	#N/A	#N/A	#N/A	#N/A	#N/A	#N/A	#N/A	#N/A	1	0	0
EG_transcript_26116	0.238198	#N/A	#N/A	#N/A	#N/A	#N/A	1	M	0.548	#N/A	#N/A	#N/A	#N/A	#N/A	#N/A	#N/A	#N/A	#N/A	#N/A	#N/A	#N/A	#N/A	1	0	0
EG_transcript_12805	0.251569	#N/A	#N/A	#N/A	#N/A	#N/A	1	M	0.943	#N/A	#N/A	#N/A	#N/A	#N/A	#N/A	#N/A	1	1	1	16	1	-15	1	0	0
EG_transcript_15045	0.25171	#N/A	#N/A	#N/A	#N/A	#N/A	1	M	0.913	#N/A	#N/A	#N/A	#N/A	#N/A	#N/A	#N/A	#N/A	#N/A	1	5	#N/A	#N/A	1	0	0
EG_transcript_18070	0.252198	#N/A	#N/A	#N/A	#N/A	#N/A	0	M	0.805	#N/A	#N/A	#N/A	#N/A	#N/A	#N/A	#N/A	1	95	1	96	1	-1	1	0	0
EG_transcript_50079	0.25461	#N/A	#N/A	#N/A	#N/A	#N/A	1	M	0.699	#N/A	#N/A	#N/A	#N/A	#N/A	#N/A	#N/A	1	5	1	6	1	-1	1	0	0
EG_transcript_63444	0.255024	#N/A	#N/A	#N/A	#N/A	#N/A	1	M	0.842	#N/A	#N/A	#N/A	#N/A	#N/A	#N/A	#N/A	1	13	#N/A	#N/A	#N/A	#N/A	1	0	0
EG_transcript_28183	0.25729	#N/A	#N/A	#N/A	#N/A	#N/A	0	M	0.54	#N/A	#N/A	#N/A	#N/A	#N/A	#N/A	#N/A	1	136	1	138	1	-2	1	0	0
EG_transcript_13959	0.258457	#N/A	#N/A	#N/A	#N/A	#N/A	1	M	0.82	#N/A	#N/A	#N/A	#N/A	#N/A	#N/A	#N/A	#N/A	#N/A	#N/A	#N/A	#N/A	#N/A	1	0	0
EG_transcript_5750	0.258511	#N/A	#N/A	#N/A	#N/A	#N/A	1	M	0.656	#N/A	#N/A	#N/A	#N/A	#N/A	#N/A	#N/A	#N/A	#N/A	1	1	#N/A	#N/A	1	0	0
EG_transcript_40791	0.264213	#N/A	#N/A	#N/A	#N/A	#N/A	1	M	0.523	#N/A	#N/A	#N/A	#N/A	#N/A	#N/A	#N/A	1	16	1	15	1	1	1	0	0
EG_transcript_35337	0.267375	#N/A	#N/A	#N/A	#N/A	#N/A	0	M	0.477	#N/A	#N/A	#N/A	#N/A	#N/A	#N/A	#N/A	#N/A	#N/A	1	41	#N/A	#N/A	1	0	0
EG_transcript_19495	0.270928	#N/A	#N/A	#N/A	#N/A	#N/A	0	M	0.524	#N/A	#N/A	#N/A	#N/A	#N/A	#N/A	#N/A	1	37	1	37	1	0	1	0	0
EG_transcript_33302	0.28029	#N/A	#N/A	#N/A	#N/A	#N/A	1	M	0.492	#N/A	#N/A	#N/A	#N/A	#N/A	#N/A	#N/A	1	21	1	22	1	-1	1	0	0
EG_transcript_15630	0.280521	#N/A	#N/A	#N/A	#N/A	#N/A	0	M	0.716	#N/A	#N/A	#N/A	#N/A	#N/A	#N/A	#N/A	#N/A	#N/A	1	74	#N/A	#N/A	1	0	0
EG_transcript_11659	0.282946	#N/A	#N/A	#N/A	#N/A	#N/A	0	M	0.481	#N/A	#N/A	#N/A	#N/A	#N/A	#N/A	#N/A	1	58	1	50	1	8	1	0	0
EG_transcript_18154	0.288483	#N/A	#N/A	#N/A	#N/A	#N/A	1	M	0.891	#N/A	#N/A	#N/A	#N/A	#N/A	#N/A	#N/A	1	21	1	22	1	-1	1	0	0
EG_transcript_24357	0.290014	#N/A	#N/A	#N/A	#N/A	#N/A	1	M	0.587	#N/A	#N/A	#N/A	#N/A	#N/A	#N/A	#N/A	1	35	1	24	1	11	1	0	0
EG_transcript_17018	0.291478	#N/A	#N/A	#N/A	#N/A	#N/A	1	M	0.828	#N/A	#N/A	#N/A	#N/A	#N/A	#N/A	#N/A	#N/A	#N/A	#N/A	#N/A	#N/A	#N/A	1	0	0
EG_transcript_29512	0.292516	#N/A	#N/A	#N/A	#N/A	#N/A	1	M	0.862	#N/A	#N/A	#N/A	#N/A	#N/A	#N/A	#N/A	1	8	1	8	1	0	1	0	0
EG_transcript_20530	0.29397	#N/A	#N/A	#N/A	#N/A	#N/A	1	M	0.637	#N/A	#N/A	#N/A	#N/A	#N/A	#N/A	#N/A	1	12	1	14	1	-2	1	0	0
EG_transcript_13481	0.297472	#N/A	#N/A	#N/A	#N/A	#N/A	1	M	0.9	#N/A	#N/A	#N/A	#N/A	#N/A	#N/A	#N/A	#N/A	#N/A	1	11	#N/A	#N/A	1	0	0
EG_transcript_28804	0.304384	#N/A	#N/A	#N/A	#N/A	#N/A	1	M	0.477	#N/A	#N/A	#N/A	#N/A	#N/A	#N/A	#N/A	1	15	1	14	1	1	1	0	0
EG_transcript_18134	0.305641	#N/A	#N/A	#N/A	#N/A	#N/A	1	M	0.573	#N/A	#N/A	#N/A	#N/A	#N/A	#N/A	#N/A	1	50	1	50	1	0	1	0	0
EG_transcript_33225	0.31231	#N/A	#N/A	#N/A	#N/A	#N/A	1	M	0.924	#N/A	#N/A	#N/A	#N/A	#N/A	#N/A	#N/A	#N/A	#N/A	#N/A	#N/A	#N/A	#N/A	1	0	0
EG_transcript_19289	0.31324	#N/A	#N/A	#N/A	#N/A	#N/A	0	M	0.931	#N/A	#N/A	#N/A	#N/A	#N/A	#N/A	#N/A	1	4	1	4	1	0	1	0	0
EG_transcript_57369	0.315671	#N/A	#N/A	#N/A	#N/A	#N/A	0	M	0.876	#N/A	#N/A	#N/A	#N/A	#N/A	#N/A	#N/A	#N/A	#N/A	#N/A	#N/A	#N/A	#N/A	1	0	0
EG_transcript_30576	0.321149	#N/A	#N/A	#N/A	#N/A	#N/A	1	M	0.817	#N/A	#N/A	#N/A	#N/A	#N/A	#N/A	#N/A	#N/A	#N/A	#N/A	#N/A	#N/A	#N/A	1	0	0
EG_transcript_24449	0.324657	#N/A	#N/A	#N/A	#N/A	#N/A	0	M	0.509	#N/A	#N/A	#N/A	#N/A	#N/A	#N/A	#N/A	1	40	1	22	1	18	1	0	0
EG_transcript_29409	0.33183	#N/A	#N/A	#N/A	#N/A	#N/A	0	M	0.594	#N/A	#N/A	#N/A	#N/A	#N/A	#N/A	#N/A	1	38	1	38	1	0	1	0	0
EG_transcript_31449	0.335354	#N/A	#N/A	#N/A	#N/A	#N/A	1	M	0.894	#N/A	#N/A	#N/A	#N/A	#N/A	#N/A	#N/A	1	22	1	23	1	-1	1	0	0
EG_transcript_11892	0.339093	#N/A	#N/A	#N/A	#N/A	#N/A	1	M	0.845	#N/A	#N/A	#N/A	#N/A	#N/A	#N/A	#N/A	#N/A	#N/A	#N/A	#N/A	#N/A	#N/A	1	0	0
EG_transcript_14237	0.339859	#N/A	#N/A	#N/A	#N/A	#N/A	0	M	0.565	#N/A	#N/A	#N/A	#N/A	#N/A	#N/A	#N/A	1	37	1	36	1	1	1	0	0
EG_transcript_28795	0.339985	#N/A	#N/A	#N/A	#N/A	#N/A	1	M	0.914	#N/A	#N/A	#N/A	#N/A	#N/A	#N/A	#N/A	1	32	1	25	1	7	1	0	0
EG_transcript_33222	0.340653	#N/A	#N/A	#N/A	#N/A	#N/A	0	M	0.687	#N/A	#N/A	#N/A	#N/A	#N/A	#N/A	#N/A	1	6	1	5	1	1	1	0	0
EG_transcript_53533	0.3413	#N/A	#N/A	#N/A	#N/A	#N/A	0	M	0.655	#N/A	#N/A	#N/A	#N/A	#N/A	#N/A	#N/A	#N/A	#N/A	#N/A	#N/A	#N/A	#N/A	1	0	0
EG_transcript_50540	0.3413	#N/A	#N/A	#N/A	#N/A	#N/A	0	M	0.726	#N/A	#N/A	#N/A	#N/A	#N/A	#N/A	#N/A	#N/A	#N/A	1	38	#N/A	#N/A	1	0	0
EG_transcript_12540	0.346223	#N/A	#N/A	#N/A	#N/A	#N/A	1	M	0.497	#N/A	#N/A	#N/A	#N/A	#N/A	#N/A	#N/A	1	210	1	210	1	0	1	0	0
EG_transcript_49403	0.350769	#N/A	#N/A	#N/A	#N/A	#N/A	1	M	0.885	#N/A	#N/A	#N/A	#N/A	#N/A	#N/A	#N/A	1	14	1	15	1	-1	1	0	0
EG_transcript_11869	0.351482	#N/A	#N/A	#N/A	#N/A	#N/A	1	M	0.725	#N/A	#N/A	#N/A	#N/A	#N/A	#N/A	#N/A	1	9	1	10	1	-1	1	0	0
EG_transcript_24996	0.352281	#N/A	#N/A	#N/A	#N/A	#N/A	1	M	0.933	#N/A	#N/A	#N/A	#N/A	#N/A	#N/A	#N/A	1	15	1	15	1	0	1	0	0
EG_transcript_60249	0.360604	#N/A	#N/A	#N/A	#N/A	#N/A	0	M	0.815	#N/A	#N/A	#N/A	#N/A	#N/A	#N/A	#N/A	1	51	1	51	1	0	1	0	0
EG_transcript_20519	0.363834	#N/A	#N/A	#N/A	#N/A	#N/A	0	M	0.941	#N/A	#N/A	#N/A	#N/A	#N/A	#N/A	#N/A	1	34	1	34	1	0	1	0	0
EG_transcript_25050	0.365148	#N/A	#N/A	#N/A	#N/A	#N/A	1	M	0.92	#N/A	#N/A	#N/A	#N/A	#N/A	#N/A	#N/A	1	24	1	26	1	-2	1	0	0
EG_transcript_33472	0.368735	#N/A	#N/A	#N/A	#N/A	#N/A	1	M	0.697	#N/A	#N/A	#N/A	#N/A	#N/A	#N/A	#N/A	#N/A	#N/A	1	15	#N/A	#N/A	1	0	0
EG_transcript_7580	0.369083	#N/A	#N/A	#N/A	#N/A	#N/A	1	M	0.364	#N/A	#N/A	#N/A	#N/A	#N/A	#N/A	#N/A	1	11	1	11	1	0	1	0	0
EG_transcript_24629	0.369179	#N/A	#N/A	#N/A	#N/A	#N/A	1	M	0.438	#N/A	#N/A	#N/A	#N/A	#N/A	#N/A	#N/A	1	28	1	12	1	16	1	0	0
EG_transcript_51636	0.37106	#N/A	#N/A	#N/A	#N/A	#N/A	0	M	0.812	#N/A	#N/A	#N/A	#N/A	#N/A	#N/A	#N/A	1	24	1	28	1	-4	1	0	0
EG_transcript_32178	0.373071	#N/A	#N/A	#N/A	#N/A	#N/A	0	M	0.569	#N/A	#N/A	#N/A	#N/A	#N/A	#N/A	#N/A	1	40	1	40	1	0	1	0	0
EG_transcript_37478	0.374269	#N/A	#N/A	#N/A	#N/A	#N/A	1	M	0.787	#N/A	#N/A	#N/A	#N/A	#N/A	#N/A	#N/A	1	14	1	14	1	0	1	0	0
EG_transcript_47615	0.379695	#N/A	#N/A	#N/A	#N/A	#N/A	1	M	0.834	#N/A	#N/A	#N/A	#N/A	#N/A	#N/A	#N/A	#N/A	#N/A	1	9	#N/A	#N/A	1	0	0
EG_transcript_17160	0.381793	#N/A	#N/A	#N/A	#N/A	#N/A	0	M	0.719	#N/A	#N/A	#N/A	#N/A	#N/A	#N/A	#N/A	1	55	1	55	1	0	1	0	0
EG_transcript_11184	0.384006	#N/A	#N/A	#N/A	#N/A	#N/A	1	M	0.902	#N/A	#N/A	#N/A	#N/A	#N/A	#N/A	#N/A	1	66	1	66	1	0	1	0	0
EG_transcript_19403	0.386182	#N/A	#N/A	#N/A	#N/A	#N/A	1	M	0.769	#N/A	#N/A	#N/A	#N/A	#N/A	#N/A	#N/A	#N/A	#N/A	#N/A	#N/A	#N/A	#N/A	1	0	0
EG_transcript_4483	0.386435	#N/A	#N/A	#N/A	#N/A	#N/A	1	M	0.596	#N/A	#N/A	#N/A	#N/A	#N/A	#N/A	#N/A	#N/A	#N/A	1	121	#N/A	#N/A	1	0	0
EG_transcript_28123	0.404833	#N/A	#N/A	#N/A	#N/A	#N/A	0	M	0.594	#N/A	#N/A	#N/A	#N/A	#N/A	#N/A	#N/A	1	257	1	258	1	-1	1	0	0
EG_transcript_33367	0.407023	#N/A	#N/A	#N/A	#N/A	#N/A	1	M	0.871	#N/A	#N/A	#N/A	#N/A	#N/A	#N/A	#N/A	1	18	1	19	1	-1	1	0	0
EG_transcript_12415	0.409151	#N/A	#N/A	#N/A	#N/A	#N/A	0	M	0.865	#N/A	#N/A	#N/A	#N/A	#N/A	#N/A	#N/A	#N/A	#N/A	#N/A	#N/A	#N/A	#N/A	1	0	0
EG_transcript_24312	0.418692	#N/A	#N/A	#N/A	#N/A	#N/A	0	M	0.654	#N/A	#N/A	#N/A	#N/A	#N/A	#N/A	#N/A	1	40	1	40	1	0	1	0	0
EG_transcript_57453	0.421485	#N/A	#N/A	#N/A	#N/A	#N/A	0	M	0.898	#N/A	#N/A	#N/A	#N/A	#N/A	#N/A	#N/A	#N/A	#N/A	#N/A	#N/A	#N/A	#N/A	1	0	0
EG_transcript_11950	0.423214	#N/A	#N/A	#N/A	#N/A	#N/A	1	M	0.837	#N/A	#N/A	#N/A	#N/A	#N/A	#N/A	#N/A	1	14	1	15	1	-1	1	0	0
EG_transcript_22665	0.425113	#N/A	#N/A	#N/A	#N/A	#N/A	0	M	0.893	#N/A	#N/A	#N/A	#N/A	#N/A	#N/A	#N/A	#N/A	#N/A	#N/A	#N/A	#N/A	#N/A	1	0	0
EG_transcript_38462	0.436881	#N/A	#N/A	#N/A	#N/A	#N/A	0	M	0.828	#N/A	#N/A	#N/A	#N/A	#N/A	#N/A	#N/A	2	27	1	25	0	2	1	0	0
EG_transcript_21478	0.437366	#N/A	#N/A	#N/A	#N/A	#N/A	0	M	0.878	#N/A	#N/A	#N/A	#N/A	#N/A	#N/A	#N/A	1	14	1	16	1	-2	1	0	0
EG_transcript_23431	0.439346	#N/A	#N/A	#N/A	#N/A	#N/A	1	M	0.72	#N/A	#N/A	#N/A	#N/A	#N/A	#N/A	#N/A	1	18	1	20	1	-2	1	0	0
EG_transcript_44892	0.440513	#N/A	#N/A	#N/A	#N/A	#N/A	0	M	0.396	#N/A	#N/A	#N/A	#N/A	#N/A	#N/A	#N/A	1	59	1	59	1	0	1	0	0
EG_transcript_31519	0.446256	#N/A	#N/A	#N/A	#N/A	#N/A	0	M	0.77	#N/A	#N/A	#N/A	#N/A	#N/A	#N/A	#N/A	1	26	1	19	1	7	1	0	0
EG_transcript_9849	0.451512	#N/A	#N/A	#N/A	#N/A	#N/A	0	M	0.959	#N/A	#N/A	#N/A	#N/A	#N/A	#N/A	#N/A	#N/A	#N/A	#N/A	#N/A	#N/A	#N/A	1	0	0
EG_transcript_32421	0.452688	#N/A	#N/A	#N/A	#N/A	#N/A	0	M	0.834	#N/A	#N/A	#N/A	#N/A	#N/A	#N/A	#N/A	1	32	1	29	1	3	1	0	0
EG_transcript_22479	0.454051	#N/A	#N/A	#N/A	#N/A	#N/A	1	M	0.358	#N/A	#N/A	#N/A	#N/A	#N/A	#N/A	#N/A	1	65	1	65	1	0	1	0	0
EG_transcript_53084	0.462741	#N/A	#N/A	#N/A	#N/A	#N/A	1	M	0.883	#N/A	#N/A	#N/A	#N/A	#N/A	#N/A	#N/A	1	8	1	10	1	-2	1	0	0
EG_transcript_22072	0.467865	#N/A	#N/A	#N/A	#N/A	#N/A	0	M	0.805	#N/A	#N/A	#N/A	#N/A	#N/A	#N/A	#N/A	1	47	1	47	1	0	1	0	0
EG_transcript_28843	0.47061	#N/A	#N/A	#N/A	#N/A	#N/A	1	M	0.664	#N/A	#N/A	#N/A	#N/A	#N/A	#N/A	#N/A	1	26	1	26	1	0	1	0	0
EG_transcript_31538	0.474004	#N/A	#N/A	#N/A	#N/A	#N/A	1	M	0.285	#N/A	#N/A	#N/A	#N/A	#N/A	#N/A	#N/A	1	11	1	12	1	-1	1	0	0
EG_transcript_34054	0.474066	#N/A	#N/A	#N/A	#N/A	#N/A	0	M	0.792	#N/A	#N/A	#N/A	#N/A	#N/A	#N/A	#N/A	1	46	1	46	1	0	1	0	0
EG_transcript_19565	0.476817	#N/A	#N/A	#N/A	#N/A	#N/A	1	M	0.729	#N/A	#N/A	#N/A	#N/A	#N/A	#N/A	#N/A	1	14	1	15	1	-1	1	0	0
EG_transcript_24560	0.477054	#N/A	#N/A	#N/A	#N/A	#N/A	1	M	0.929	#N/A	#N/A	#N/A	#N/A	#N/A	#N/A	#N/A	1	24	1	21	1	3	1	0	0
EG_transcript_30305	0.477759	#N/A	#N/A	#N/A	#N/A	#N/A	0	M	0.787	#N/A	#N/A	#N/A	#N/A	#N/A	#N/A	#N/A	1	54	1	55	1	-1	1	0	0
EG_transcript_18129	0.478551	#N/A	#N/A	#N/A	#N/A	#N/A	0	M	0.511	#N/A	#N/A	#N/A	#N/A	#N/A	#N/A	#N/A	1	56	1	57	1	-1	1	0	0
EG_transcript_4462	0.480395	#N/A	#N/A	#N/A	#N/A	#N/A	1	M	0.81	#N/A	#N/A	#N/A	#N/A	#N/A	#N/A	#N/A	1	13	#N/A	#N/A	#N/A	#N/A	1	0	0
EG_transcript_26893	0.482807	#N/A	#N/A	#N/A	#N/A	#N/A	1	M	0.872	#N/A	#N/A	#N/A	#N/A	#N/A	#N/A	#N/A	#N/A	#N/A	#N/A	#N/A	#N/A	#N/A	1	0	0
EG_transcript_35154	0.484774	#N/A	#N/A	#N/A	#N/A	#N/A	1	M	0.689	#N/A	#N/A	#N/A	#N/A	#N/A	#N/A	#N/A	1	17	1	16	1	1	1	0	0
EG_transcript_37938	0.494529	#N/A	#N/A	#N/A	#N/A	#N/A	1	M	0.791	#N/A	#N/A	#N/A	#N/A	#N/A	#N/A	#N/A	1	14	1	15	1	-1	1	0	0
EG_transcript_4839	0.497583	#N/A	#N/A	#N/A	#N/A	#N/A	1	M	0.601	#N/A	#N/A	#N/A	#N/A	#N/A	#N/A	#N/A	1	11	1	4	1	7	1	0	0
EG_transcript_48664	0.49881	#N/A	#N/A	#N/A	#N/A	#N/A	1	M	0.401	#N/A	#N/A	#N/A	#N/A	#N/A	#N/A	#N/A	#N/A	#N/A	1	14	#N/A	#N/A	1	0	0
EG_transcript_32460	0.504028	#N/A	#N/A	#N/A	#N/A	#N/A	1	M	0.925	#N/A	#N/A	#N/A	#N/A	#N/A	#N/A	#N/A	1	15	1	17	1	-2	1	0	0
EG_transcript_17669	0.508663	#N/A	#N/A	#N/A	#N/A	#N/A	0	M	0.58	#N/A	#N/A	#N/A	#N/A	#N/A	#N/A	#N/A	1	30	1	30	1	0	1	0	0
EG_transcript_23711	0.511599	#N/A	#N/A	#N/A	#N/A	#N/A	0	M	0.892	#N/A	#N/A	#N/A	#N/A	#N/A	#N/A	#N/A	#N/A	#N/A	#N/A	#N/A	#N/A	#N/A	1	0	0
EG_transcript_260	0.514797	#N/A	#N/A	#N/A	#N/A	#N/A	1	M	0.488	#N/A	#N/A	#N/A	#N/A	#N/A	#N/A	#N/A	#N/A	#N/A	#N/A	#N/A	#N/A	#N/A	1	0	0
EG_transcript_6595	0.520346	#N/A	#N/A	#N/A	#N/A	#N/A	1	M	0.985	#N/A	#N/A	#N/A	#N/A	#N/A	#N/A	#N/A	#N/A	#N/A	#N/A	#N/A	#N/A	#N/A	1	0	0
EG_transcript_65902	0.522184	#N/A	#N/A	#N/A	#N/A	#N/A	1	M	0.681	#N/A	#N/A	#N/A	#N/A	#N/A	#N/A	#N/A	#N/A	#N/A	#N/A	#N/A	#N/A	#N/A	1	0	0
EG_transcript_33944	0.530009	#N/A	#N/A	#N/A	#N/A	#N/A	0	M	0.456	#N/A	#N/A	#N/A	#N/A	#N/A	#N/A	#N/A	1	8	1	22	1	-14	1	0	0
EG_transcript_25323	0.532242	#N/A	#N/A	#N/A	#N/A	#N/A	1	M	0.664	#N/A	#N/A	#N/A	#N/A	#N/A	#N/A	#N/A	1	17	1	17	1	0	1	0	0
EG_transcript_40187	0.53261	#N/A	#N/A	#N/A	#N/A	#N/A	1	M	0.955	#N/A	#N/A	#N/A	#N/A	#N/A	#N/A	#N/A	#N/A	#N/A	1	13	#N/A	#N/A	1	0	0
EG_transcript_18980	0.534021	#N/A	#N/A	#N/A	#N/A	#N/A	0	M	0.522	#N/A	#N/A	#N/A	#N/A	#N/A	#N/A	#N/A	1	53	1	52	1	1	1	0	0
EG_transcript_22314	0.534724	#N/A	#N/A	#N/A	#N/A	#N/A	0	M	0.314	#N/A	#N/A	#N/A	#N/A	#N/A	#N/A	#N/A	1	66	1	58	1	8	1	0	0
EG_transcript_17507	0.535706	#N/A	#N/A	#N/A	#N/A	#N/A	1	M	0.761	#N/A	#N/A	#N/A	#N/A	#N/A	#N/A	#N/A	#N/A	#N/A	#N/A	#N/A	#N/A	#N/A	1	0	0
EG_transcript_22381	0.537271	#N/A	#N/A	#N/A	#N/A	#N/A	0	M	0.926	#N/A	#N/A	#N/A	#N/A	#N/A	#N/A	#N/A	#N/A	#N/A	#N/A	#N/A	#N/A	#N/A	1	0	0
EG_transcript_23785	0.543113	#N/A	#N/A	#N/A	#N/A	#N/A	1	M	0.784	#N/A	#N/A	#N/A	#N/A	#N/A	#N/A	#N/A	1	9	1	11	1	-2	1	0	0
EG_transcript_18261	0.546799	#N/A	#N/A	#N/A	#N/A	#N/A	0	M	0.818	#N/A	#N/A	#N/A	#N/A	#N/A	#N/A	#N/A	1	70	1	70	1	0	1	0	0
EG_transcript_6932	0.54819	#N/A	#N/A	#N/A	#N/A	#N/A	0	M	0.906	#N/A	#N/A	#N/A	#N/A	#N/A	#N/A	#N/A	1	129	1	94	1	35	1	0	0
EG_transcript_9459	0.555729	#N/A	#N/A	#N/A	#N/A	#N/A	0	M	0.569	#N/A	#N/A	#N/A	#N/A	#N/A	#N/A	#N/A	1	83	1	92	1	-9	1	0	0
EG_transcript_36680	0.559556	#N/A	#N/A	#N/A	#N/A	#N/A	1	M	0.943	#N/A	#N/A	#N/A	#N/A	#N/A	#N/A	#N/A	1	13	1	13	1	0	1	0	0
EG_transcript_60779	0.564294	#N/A	#N/A	#N/A	#N/A	#N/A	1	M	0.35	#N/A	#N/A	#N/A	#N/A	#N/A	#N/A	#N/A	1	1	1	15	1	-14	1	0	0
EG_transcript_19719	0.56448	#N/A	#N/A	#N/A	#N/A	#N/A	1	M	0.933	#N/A	#N/A	#N/A	#N/A	#N/A	#N/A	#N/A	1	8	1	8	1	0	1	0	0
EG_transcript_25720	0.571619	#N/A	#N/A	#N/A	#N/A	#N/A	1	M	0.915	#N/A	#N/A	#N/A	#N/A	#N/A	#N/A	#N/A	#N/A	#N/A	#N/A	#N/A	#N/A	#N/A	1	0	0
EG_transcript_21432	0.575324	#N/A	#N/A	#N/A	#N/A	#N/A	1	M	0.437	#N/A	#N/A	#N/A	#N/A	#N/A	#N/A	#N/A	1	22	1	23	1	-1	1	0	0
EG_transcript_39447	0.579388	#N/A	#N/A	#N/A	#N/A	#N/A	1	M	0.816	#N/A	#N/A	#N/A	#N/A	#N/A	#N/A	#N/A	1	8	1	9	1	-1	1	0	0
EG_transcript_10113	0.5795	#N/A	#N/A	#N/A	#N/A	#N/A	0	M	0.437	#N/A	#N/A	#N/A	#N/A	#N/A	#N/A	#N/A	#N/A	#N/A	#N/A	#N/A	#N/A	#N/A	1	0	0
EG_transcript_7327	0.5795	#N/A	#N/A	#N/A	#N/A	#N/A	0	M	0.433	#N/A	#N/A	#N/A	#N/A	#N/A	#N/A	#N/A	1	36	#N/A	#N/A	#N/A	#N/A	1	0	0
EG_transcript_31720	0.579893	#N/A	#N/A	#N/A	#N/A	#N/A	0	M	0.843	#N/A	#N/A	#N/A	#N/A	#N/A	#N/A	#N/A	1	35	1	35	1	0	1	0	0
EG_transcript_28007	0.586014	#N/A	#N/A	#N/A	#N/A	#N/A	1	M	0.925	#N/A	#N/A	#N/A	#N/A	#N/A	#N/A	#N/A	1	53	1	55	1	-2	1	0	0
EG_transcript_37673	0.598573	#N/A	#N/A	#N/A	#N/A	#N/A	1	M	0.858	#N/A	#N/A	#N/A	#N/A	#N/A	#N/A	#N/A	1	26	1	19	1	7	1	0	0
EG_transcript_32012	0.604566	#N/A	#N/A	#N/A	#N/A	#N/A	0	M	0.906	#N/A	#N/A	#N/A	#N/A	#N/A	#N/A	#N/A	1	23	1	24	1	-1	1	0	0
EG_transcript_17822	0.622323	#N/A	#N/A	#N/A	#N/A	#N/A	0	M	0.496	#N/A	#N/A	#N/A	#N/A	#N/A	#N/A	#N/A	1	380	1	380	1	0	1	0	0
EG_transcript_13127	0.630504	#N/A	#N/A	#N/A	#N/A	#N/A	0	M	0.872	#N/A	#N/A	#N/A	#N/A	#N/A	#N/A	#N/A	1	35	1	36	1	-1	1	0	0
EG_transcript_8912	0.630605	#N/A	#N/A	#N/A	#N/A	#N/A	0	M	0.823	#N/A	#N/A	#N/A	#N/A	#N/A	#N/A	#N/A	1	8	1	3	1	5	1	0	0
EG_transcript_2622	0.637992	#N/A	#N/A	#N/A	#N/A	#N/A	1	M	0.704	#N/A	#N/A	#N/A	#N/A	#N/A	#N/A	#N/A	1	103	1	101	1	2	1	0	0
EG_transcript_45982	0.652056	#N/A	#N/A	#N/A	#N/A	#N/A	0	M	0.794	#N/A	#N/A	#N/A	#N/A	#N/A	#N/A	#N/A	1	10	1	3	1	7	1	0	0
EG_transcript_46958	0.656399	#N/A	#N/A	#N/A	#N/A	#N/A	1	M	0.88	#N/A	#N/A	#N/A	#N/A	#N/A	#N/A	#N/A	1	10	1	12	1	-2	1	0	0
EG_transcript_25307	0.658719	#N/A	#N/A	#N/A	#N/A	#N/A	0	M	0.823	#N/A	#N/A	#N/A	#N/A	#N/A	#N/A	#N/A	#N/A	#N/A	#N/A	#N/A	#N/A	#N/A	1	0	0
EG_transcript_23335	0.662736	#N/A	#N/A	#N/A	#N/A	#N/A	1	M	0.632	#N/A	#N/A	#N/A	#N/A	#N/A	#N/A	#N/A	1	48	1	41	1	7	1	0	0
EG_transcript_33278	0.664299	#N/A	#N/A	#N/A	#N/A	#N/A	1	M	0.953	#N/A	#N/A	#N/A	#N/A	#N/A	#N/A	#N/A	1	20	1	22	1	-2	1	0	0
EG_transcript_22602	0.680595	#N/A	#N/A	#N/A	#N/A	#N/A	1	M	0.988	#N/A	#N/A	#N/A	#N/A	#N/A	#N/A	#N/A	1	10	1	11	1	-1	1	0	0
EG_transcript_23578	0.684709	#N/A	#N/A	#N/A	#N/A	#N/A	0	M	0.515	#N/A	#N/A	#N/A	#N/A	#N/A	#N/A	#N/A	1	55	1	57	1	-2	1	0	0
EG_transcript_26134	0.685514	#N/A	#N/A	#N/A	#N/A	#N/A	1	M	0.656	#N/A	#N/A	#N/A	#N/A	#N/A	#N/A	#N/A	1	18	1	10	1	8	1	0	0
EG_transcript_7940	0.6868	#N/A	#N/A	#N/A	#N/A	#N/A	1	M	0.48	#N/A	#N/A	#N/A	#N/A	#N/A	#N/A	#N/A	1	82	1	78	1	4	1	0	0
EG_transcript_24213	0.692724	#N/A	#N/A	#N/A	#N/A	#N/A	0	M	0.635	#N/A	#N/A	#N/A	#N/A	#N/A	#N/A	#N/A	1	73	1	73	1	0	1	0	0
EG_transcript_10138	0.693257	#N/A	#N/A	#N/A	#N/A	#N/A	0	M	0.77	#N/A	#N/A	#N/A	#N/A	#N/A	#N/A	#N/A	1	59	1	62	1	-3	1	0	0
EG_transcript_18086	0.719247	#N/A	#N/A	#N/A	#N/A	#N/A	0	M	0.832	#N/A	#N/A	#N/A	#N/A	#N/A	#N/A	#N/A	#N/A	#N/A	#N/A	#N/A	#N/A	#N/A	1	0	0
EG_transcript_13643	0.731327	#N/A	#N/A	#N/A	#N/A	#N/A	1	M	0.574	#N/A	#N/A	#N/A	#N/A	#N/A	#N/A	#N/A	1	37	1	37	1	0	1	0	0
EG_transcript_43548	0.769872	#N/A	#N/A	#N/A	#N/A	#N/A	1	M	0.59	#N/A	#N/A	#N/A	#N/A	#N/A	#N/A	#N/A	#N/A	#N/A	1	15	#N/A	#N/A	1	0	0
EG_transcript_3460	0.775396	#N/A	#N/A	#N/A	#N/A	#N/A	0	M	0.76	#N/A	#N/A	#N/A	#N/A	#N/A	#N/A	#N/A	1	91	1	82	1	9	1	0	0
EG_transcript_37270	0.780686	#N/A	#N/A	#N/A	#N/A	#N/A	1	M	0.747	#N/A	#N/A	#N/A	#N/A	#N/A	#N/A	#N/A	1	19	1	22	1	-3	1	0	0
EG_transcript_6257	0.784209	#N/A	#N/A	#N/A	#N/A	#N/A	1	M	0.918	#N/A	#N/A	#N/A	#N/A	#N/A	#N/A	#N/A	#N/A	#N/A	#N/A	#N/A	#N/A	#N/A	1	0	0
EG_transcript_21115	0.78545	#N/A	#N/A	#N/A	#N/A	#N/A	0	M	0.908	#N/A	#N/A	#N/A	#N/A	#N/A	#N/A	#N/A	1	38	1	37	1	1	1	0	0
EG_transcript_20333	0.791839	#N/A	#N/A	#N/A	#N/A	#N/A	0	M	0.768	#N/A	#N/A	#N/A	#N/A	#N/A	#N/A	#N/A	1	33	1	33	1	0	1	0	0
EG_transcript_56139	0.791843	#N/A	#N/A	#N/A	#N/A	#N/A	0	M	0.79	#N/A	#N/A	#N/A	#N/A	#N/A	#N/A	#N/A	#N/A	#N/A	#N/A	#N/A	#N/A	#N/A	1	0	0
EG_transcript_35317	0.799601	#N/A	#N/A	#N/A	#N/A	#N/A	0	M	0.622	#N/A	#N/A	#N/A	#N/A	#N/A	#N/A	#N/A	1	360	#N/A	#N/A	#N/A	#N/A	1	0	0
EG_transcript_23613	0.802879	#N/A	#N/A	#N/A	#N/A	#N/A	1	M	0.838	#N/A	#N/A	#N/A	#N/A	#N/A	#N/A	#N/A	1	40	1	30	1	10	1	0	0
EG_transcript_33035	0.806787	#N/A	#N/A	#N/A	#N/A	#N/A	1	M	0.885	#N/A	#N/A	#N/A	#N/A	#N/A	#N/A	#N/A	#N/A	#N/A	#N/A	#N/A	#N/A	#N/A	1	0	0
EG_transcript_11996	0.820934	#N/A	#N/A	#N/A	#N/A	#N/A	0	M	0.705	#N/A	#N/A	#N/A	#N/A	#N/A	#N/A	#N/A	1	71	1	71	1	0	1	0	0
EG_transcript_17590	0.822163	#N/A	#N/A	#N/A	#N/A	#N/A	0	M	0.613	#N/A	#N/A	#N/A	#N/A	#N/A	#N/A	#N/A	1	1	1	2	1	-1	1	0	0
EG_transcript_18758	0.827363	#N/A	#N/A	#N/A	#N/A	#N/A	0	M	0.27	#N/A	#N/A	#N/A	#N/A	#N/A	#N/A	#N/A	#N/A	#N/A	#N/A	#N/A	#N/A	#N/A	1	0	0
EG_transcript_20656	0.835424	#N/A	#N/A	#N/A	#N/A	#N/A	0	M	0.597	#N/A	#N/A	#N/A	#N/A	#N/A	#N/A	#N/A	1	24	1	23	1	1	1	0	0
EG_transcript_22846	0.849202	#N/A	#N/A	#N/A	#N/A	#N/A	1	M	0.959	#N/A	#N/A	#N/A	#N/A	#N/A	#N/A	#N/A	1	922	1	921	1	1	1	0	0
EG_transcript_31369	0.878997	#N/A	#N/A	#N/A	#N/A	#N/A	0	M	0.858	#N/A	#N/A	#N/A	#N/A	#N/A	#N/A	#N/A	1	40	1	45	1	-5	1	0	0
EG_transcript_34143	0.896157	#N/A	#N/A	#N/A	#N/A	#N/A	1	M	0.751	#N/A	#N/A	#N/A	#N/A	#N/A	#N/A	#N/A	1	1	1	1	1	0	1	0	0
EG_transcript_18109	0.909739	#N/A	#N/A	#N/A	#N/A	#N/A	0	M	0.493	#N/A	#N/A	#N/A	#N/A	#N/A	#N/A	#N/A	1	34	1	35	1	-1	1	0	0
EG_transcript_11617	0.918196	#N/A	#N/A	#N/A	#N/A	#N/A	0	M	0.401	#N/A	#N/A	#N/A	#N/A	#N/A	#N/A	#N/A	1	3	1	4	1	-1	1	0	0
EG_transcript_5883	0.918482	#N/A	#N/A	#N/A	#N/A	#N/A	0	M	0.511	#N/A	#N/A	#N/A	#N/A	#N/A	#N/A	#N/A	1	67	1	68	1	-1	1	0	0
EG_transcript_29757	0.923603	#N/A	#N/A	#N/A	#N/A	#N/A	1	M	0.461	#N/A	#N/A	#N/A	#N/A	#N/A	#N/A	#N/A	1	12	1	10	1	2	1	0	0
EG_transcript_19708	0.934609	#N/A	#N/A	#N/A	#N/A	#N/A	0	M	0.665	#N/A	#N/A	#N/A	#N/A	#N/A	#N/A	#N/A	1	859	1	858	1	1	1	0	0
EG_transcript_41438	0.953727	#N/A	#N/A	#N/A	#N/A	#N/A	1	M	0.856	#N/A	#N/A	#N/A	#N/A	#N/A	#N/A	#N/A	#N/A	#N/A	#N/A	#N/A	#N/A	#N/A	1	0	0
EG_transcript_3653	0.95448	#N/A	#N/A	#N/A	#N/A	#N/A	0	M	0.275	#N/A	#N/A	#N/A	#N/A	#N/A	#N/A	#N/A	1	277	1	277	1	0	1	0	0
EG_transcript_27725	0.970584	#N/A	#N/A	#N/A	#N/A	#N/A	1	M	0.426	#N/A	#N/A	#N/A	#N/A	#N/A	#N/A	#N/A	1	26	1	26	1	0	1	0	0
EG_transcript_13224	1.16587	#N/A	#N/A	#N/A	#N/A	no signal	1	M	0.816	#N/A	#N/A	#N/A	#N/A	#N/A	#N/A	#N/A	#N/A	#N/A	#N/A	#N/A	#N/A	#N/A	1	0	0
EG_transcript_13673	1.27921	#N/A	#N/A	#N/A	#N/A	no signal	0	M	0.48	#N/A	#N/A	#N/A	#N/A	#N/A	#N/A	#N/A	1	35	1	35	1	0	1	0	0
EG_transcript_35270	1.28044	#N/A	#N/A	#N/A	#N/A	TP	0	M	0.77	#N/A	#N/A	#N/A	#N/A	#N/A	#N/A	#N/A	#N/A	#N/A	#N/A	#N/A	#N/A	#N/A	1	0	0
EG_transcript_23444	1.61364	#N/A	#N/A	#N/A	#N/A	#N/A	0	M	0.541	#N/A	#N/A	#N/A	#N/A	#N/A	#N/A	#N/A	#N/A	#N/A	#N/A	#N/A	#N/A	#N/A	1	0	0
EG_transcript_24405	2.12104	#N/A	#N/A	#N/A	#N/A	SPTP	0	M	0.321	#N/A	#N/A	#N/A	#N/A	#N/A	#N/A	#N/A	1	25	1	22	1	3	1	0	0
EG_transcript_13777	2.25469	#N/A	#N/A	#N/A	#N/A	SP	0	M	0.306	#N/A	#N/A	#N/A	#N/A	#N/A	#N/A	#N/A	1	59	1	57	1	2	1	0	0
EG_transcript_9723	4.71388	#N/A	#N/A	#N/A	#N/A	#N/A	0	M	0.513	#N/A	#N/A	#N/A	#N/A	#N/A	#N/A	#N/A	1	84	1	84	1	0	1	0	0
EG_transcript_3310	6.75204	#N/A	#N/A	#N/A	#N/A	no signal	1	M	0.757	#N/A	#N/A	#N/A	#N/A	#N/A	#N/A	#N/A	1	155	1	153	1	2	1	0	0
EG_transcript_11490	13.5485	#N/A	#N/A	#N/A	#N/A	SP	1	M	0.493	#N/A	#N/A	#N/A	#N/A	#N/A	#N/A	#N/A	#N/A	#N/A	#N/A	#N/A	#N/A	#N/A	1	0	0
EG_transcript_25832	14.8077	#N/A	#N/A	#N/A	#N/A	no signal	0	M	0.897	#N/A	#N/A	#N/A	#N/A	#N/A	#N/A	#N/A	1	288	1	290	1	-2	1	0	0
EG_transcript_20407	37.9773	#N/A	#N/A	#N/A	#N/A	TP	0	M	0.435	#N/A	#N/A	#N/A	#N/A	#N/A	#N/A	#N/A	1	37	1	37	1	0	1	0	0
EG_transcript_28377	40.0004	#N/A	#N/A	#N/A	#N/A	no signal	0	M	0.68	#N/A	#N/A	#N/A	#N/A	#N/A	#N/A	#N/A	#N/A	#N/A	#N/A	#N/A	#N/A	#N/A	1	0	0
EG_transcript_20679	52.2461	#N/A	#N/A	#N/A	#N/A	SPTP	0	M	0.205	#N/A	#N/A	#N/A	#N/A	#N/A	#N/A	#N/A	1	33	1	35	1	-2	1	0	0
EG_transcript_16160	56.4781	#N/A	#N/A	#N/A	#N/A	no signal	0	M	0.777	#N/A	#N/A	#N/A	#N/A	#N/A	#N/A	#N/A	1	47	1	38	1	9	1	0	0
EG_transcript_10464	77.4038	#N/A	#N/A	#N/A	#N/A	#N/A	1	M	0.854	#N/A	#N/A	#N/A	#N/A	#N/A	#N/A	#N/A	1	33	1	26	1	7	1	0	0
EG_transcript_17105	89.6008	#N/A	#N/A	#N/A	#N/A	SP	1	M	0.639	#N/A	#N/A	#N/A	#N/A	#N/A	#N/A	#N/A	1	74	1	77	1	-3	1	0	0
EG_transcript_3423	127.065	#N/A	#N/A	#N/A	#N/A	no signal	1	M	0.513	#N/A	#N/A	#N/A	#N/A	#N/A	#N/A	#N/A	1	148	1	142	1	6	1	0	0
EG_transcript_1139	0	#N/A	#N/A	#N/A	#N/A	#N/A	1	_	0.06	#N/A	#N/A	#N/A	#N/A	#N/A	#N/A	#N/A	#N/A	#N/A	#N/A	#N/A	#N/A	#N/A	1	0	0
EG_transcript_3812	0	#N/A	#N/A	#N/A	#N/A	#N/A	1	_	0.598	#N/A	#N/A	#N/A	#N/A	#N/A	#N/A	#N/A	#N/A	#N/A	#N/A	#N/A	#N/A	#N/A	1	0	0
EG_transcript_6008	0	#N/A	#N/A	#N/A	#N/A	#N/A	1	_	0.36	#N/A	#N/A	#N/A	#N/A	#N/A	#N/A	#N/A	#N/A	#N/A	#N/A	#N/A	#N/A	#N/A	1	0	0
EG_transcript_9702	0	#N/A	#N/A	#N/A	#N/A	#N/A	1	_	0.035	#N/A	#N/A	#N/A	#N/A	#N/A	#N/A	#N/A	#N/A	#N/A	#N/A	#N/A	#N/A	#N/A	1	0	0
EG_transcript_10325	0	#N/A	#N/A	#N/A	#N/A	#N/A	1	_	0.055	#N/A	#N/A	#N/A	#N/A	#N/A	#N/A	#N/A	#N/A	#N/A	#N/A	#N/A	#N/A	#N/A	1	0	0
EG_transcript_12778	0	#N/A	#N/A	#N/A	#N/A	#N/A	1	_	0.149	#N/A	#N/A	#N/A	#N/A	#N/A	#N/A	#N/A	#N/A	#N/A	#N/A	#N/A	#N/A	#N/A	1	0	0
EG_transcript_16957	0	#N/A	#N/A	#N/A	#N/A	#N/A	1	_	0.085	#N/A	#N/A	#N/A	#N/A	#N/A	#N/A	#N/A	#N/A	#N/A	#N/A	#N/A	#N/A	#N/A	1	0	0
EG_transcript_17872	0	#N/A	#N/A	#N/A	#N/A	#N/A	1	_	0.167	#N/A	#N/A	#N/A	#N/A	#N/A	#N/A	#N/A	#N/A	#N/A	#N/A	#N/A	#N/A	#N/A	1	0	0
EG_transcript_18238	0	#N/A	#N/A	#N/A	#N/A	#N/A	1	_	0.379	#N/A	#N/A	#N/A	#N/A	#N/A	#N/A	#N/A	#N/A	#N/A	#N/A	#N/A	#N/A	#N/A	1	0	0
EG_transcript_19713	0	#N/A	#N/A	#N/A	#N/A	#N/A	1	_	0.246	#N/A	#N/A	#N/A	#N/A	#N/A	#N/A	#N/A	#N/A	#N/A	#N/A	#N/A	#N/A	#N/A	1	0	0
EG_transcript_23922	0	#N/A	#N/A	#N/A	#N/A	#N/A	1	_	0.135	#N/A	#N/A	#N/A	#N/A	#N/A	#N/A	#N/A	#N/A	#N/A	#N/A	#N/A	#N/A	#N/A	1	0	0
EG_transcript_24371	0	#N/A	#N/A	#N/A	#N/A	#N/A	1	_	0.122	#N/A	#N/A	#N/A	#N/A	#N/A	#N/A	#N/A	#N/A	#N/A	#N/A	#N/A	#N/A	#N/A	1	0	0
EG_transcript_28388	0	#N/A	#N/A	#N/A	#N/A	#N/A	1	_	0.446	#N/A	#N/A	#N/A	#N/A	#N/A	#N/A	#N/A	#N/A	#N/A	#N/A	#N/A	#N/A	#N/A	1	0	0
EG_transcript_29997	0	#N/A	#N/A	#N/A	#N/A	#N/A	1	_	0.296	#N/A	#N/A	#N/A	#N/A	#N/A	#N/A	#N/A	#N/A	#N/A	#N/A	#N/A	#N/A	#N/A	1	0	0
EG_transcript_46763	0	#N/A	#N/A	#N/A	#N/A	#N/A	1	_	0.126	#N/A	#N/A	#N/A	#N/A	#N/A	#N/A	#N/A	#N/A	#N/A	#N/A	#N/A	#N/A	#N/A	1	0	0
EG_transcript_52992	0	#N/A	#N/A	#N/A	#N/A	#N/A	1	_	0.048	#N/A	#N/A	#N/A	#N/A	#N/A	#N/A	#N/A	#N/A	#N/A	#N/A	#N/A	#N/A	#N/A	1	0	0
EG_transcript_4387	0	#N/A	#N/A	#N/A	#N/A	#N/A	1	_	0.331	#N/A	#N/A	#N/A	#N/A	#N/A	#N/A	#N/A	#N/A	#N/A	1	1180	#N/A	#N/A	1	0	0
EG_transcript_17367	0	#N/A	#N/A	#N/A	#N/A	#N/A	1	_	0.1	#N/A	#N/A	#N/A	#N/A	#N/A	#N/A	#N/A	#N/A	#N/A	1	122	#N/A	#N/A	1	0	0
EG_transcript_35793	0	#N/A	#N/A	#N/A	#N/A	#N/A	1	_	0.115	#N/A	#N/A	#N/A	#N/A	#N/A	#N/A	#N/A	#N/A	#N/A	1	38	#N/A	#N/A	1	0	0
EG_transcript_8772	0	#N/A	#N/A	#N/A	#N/A	#N/A	1	_	0.117	#N/A	#N/A	#N/A	#N/A	#N/A	#N/A	#N/A	11	319	11	320	1	-1	1	0	0
EG_transcript_4987	0	#N/A	#N/A	#N/A	#N/A	#N/A	1	_	0.053	#N/A	#N/A	#N/A	#N/A	#N/A	#N/A	#N/A	3	151	1	149	0	2	1	0	0
EG_transcript_7508	0	#N/A	#N/A	#N/A	#N/A	#N/A	1	_	0.178	#N/A	#N/A	#N/A	#N/A	#N/A	#N/A	#N/A	1	116	#N/A	#N/A	#N/A	#N/A	1	0	0
EG_transcript_3963	0	#N/A	#N/A	#N/A	#N/A	#N/A	1	_	0.268	#N/A	#N/A	#N/A	#N/A	#N/A	#N/A	#N/A	1	1	1	1	1	0	1	0	0
EG_transcript_18732	0	#N/A	#N/A	#N/A	#N/A	#N/A	1	_	0.075	#N/A	#N/A	#N/A	#N/A	#N/A	#N/A	#N/A	1	7	1	7	1	0	1	0	0
EG_transcript_29592	0	#N/A	#N/A	#N/A	#N/A	#N/A	1	_	0.138	#N/A	#N/A	#N/A	#N/A	#N/A	#N/A	#N/A	1	9	1	8	1	1	1	0	0
EG_transcript_10682	0	#N/A	#N/A	#N/A	#N/A	#N/A	1	_	0.243	#N/A	#N/A	#N/A	#N/A	#N/A	#N/A	#N/A	1	9	1	3	1	6	1	0	0
EG_transcript_26395	0	#N/A	#N/A	#N/A	#N/A	#N/A	1	_	0.248	#N/A	#N/A	#N/A	#N/A	#N/A	#N/A	#N/A	1	10	1	10	1	0	1	0	0
EG_transcript_30171	0	#N/A	#N/A	#N/A	#N/A	#N/A	1	_	0.251	#N/A	#N/A	#N/A	#N/A	#N/A	#N/A	#N/A	1	12	1	12	1	0	1	0	0
EG_transcript_33942	0	#N/A	#N/A	#N/A	#N/A	#N/A	1	_	0.058	#N/A	#N/A	#N/A	#N/A	#N/A	#N/A	#N/A	1	15	1	12	1	3	1	0	0
EG_transcript_25664	0	#N/A	#N/A	#N/A	#N/A	#N/A	1	_	0.399	#N/A	#N/A	#N/A	#N/A	#N/A	#N/A	#N/A	1	18	1	13	1	5	1	0	0
EG_transcript_6385	0	#N/A	#N/A	#N/A	#N/A	#N/A	1	_	0.174	#N/A	#N/A	#N/A	#N/A	#N/A	#N/A	#N/A	1	23	1	24	1	-1	1	0	0
EG_transcript_59714	0	#N/A	#N/A	#N/A	#N/A	#N/A	1	_	0.61	#N/A	#N/A	#N/A	#N/A	#N/A	#N/A	#N/A	1	25	1	30	1	-5	1	0	0
EG_transcript_34202	0	#N/A	#N/A	#N/A	#N/A	#N/A	1	_	0.368	#N/A	#N/A	#N/A	#N/A	#N/A	#N/A	#N/A	1	28	1	12	1	16	1	0	0
EG_transcript_22404	0	#N/A	#N/A	#N/A	#N/A	#N/A	1	_	0.43	#N/A	#N/A	#N/A	#N/A	#N/A	#N/A	#N/A	1	31	1	27	1	4	1	0	0
EG_transcript_16472	0	#N/A	#N/A	#N/A	#N/A	#N/A	1	_	0.317	#N/A	#N/A	#N/A	#N/A	#N/A	#N/A	#N/A	1	38	1	37	1	1	1	0	0
EG_transcript_25654	0	#N/A	#N/A	#N/A	#N/A	#N/A	1	_	0.153	#N/A	#N/A	#N/A	#N/A	#N/A	#N/A	#N/A	1	62	1	61	1	1	1	0	0
EG_transcript_19742	0	#N/A	#N/A	#N/A	#N/A	#N/A	1	_	0.148	#N/A	#N/A	#N/A	#N/A	#N/A	#N/A	#N/A	1	63	1	64	1	-1	1	0	0
EG_transcript_11885	0	#N/A	#N/A	#N/A	#N/A	#N/A	1	_	0.128	#N/A	#N/A	#N/A	#N/A	#N/A	#N/A	#N/A	1	63	1	53	1	10	1	0	0
EG_transcript_6124	0	#N/A	#N/A	#N/A	#N/A	#N/A	1	_	0.139	#N/A	#N/A	#N/A	#N/A	#N/A	#N/A	#N/A	1	67	1	79	1	-12	1	0	0
EG_transcript_14053	0	#N/A	#N/A	#N/A	#N/A	#N/A	1	_	0.572	#N/A	#N/A	#N/A	#N/A	#N/A	#N/A	#N/A	1	71	1	72	1	-1	1	0	0
EG_transcript_2649	0	#N/A	#N/A	#N/A	#N/A	#N/A	1	_	0.132	#N/A	#N/A	#N/A	#N/A	#N/A	#N/A	#N/A	1	76	1	75	1	1	1	0	0
EG_transcript_14405	0	#N/A	#N/A	#N/A	#N/A	#N/A	1	_	0.144	#N/A	#N/A	#N/A	#N/A	#N/A	#N/A	#N/A	1	77	1	78	1	-1	1	0	0
EG_transcript_17046	0	#N/A	#N/A	#N/A	#N/A	#N/A	1	_	0.347	#N/A	#N/A	#N/A	#N/A	#N/A	#N/A	#N/A	1	80	1	75	1	5	1	0	0
EG_transcript_10768	0	#N/A	#N/A	#N/A	#N/A	#N/A	1	_	0.064	#N/A	#N/A	#N/A	#N/A	#N/A	#N/A	#N/A	1	86	1	100	1	-14	1	0	0
EG_transcript_6048	0	#N/A	#N/A	#N/A	#N/A	#N/A	1	_	0.203	#N/A	#N/A	#N/A	#N/A	#N/A	#N/A	#N/A	1	97	1	99	1	-2	1	0	0
EG_transcript_52116	0	#N/A	#N/A	#N/A	#N/A	#N/A	1	_	0.089	#N/A	#N/A	#N/A	#N/A	#N/A	#N/A	#N/A	1	126	1	125	1	1	1	0	0
EG_transcript_19383	0	#N/A	#N/A	#N/A	#N/A	#N/A	1	_	0.231	#N/A	#N/A	#N/A	#N/A	#N/A	#N/A	#N/A	1	127	1	130	1	-3	1	0	0
EG_transcript_13389	0	#N/A	#N/A	#N/A	#N/A	#N/A	1	_	0.049	#N/A	#N/A	#N/A	#N/A	#N/A	#N/A	#N/A	1	168	1	169	1	-1	1	0	0
EG_transcript_10435	0	#N/A	#N/A	#N/A	#N/A	#N/A	1	_	0.181	#N/A	#N/A	#N/A	#N/A	#N/A	#N/A	#N/A	1	175	1	169	1	6	1	0	0
EG_transcript_12806	0	#N/A	#N/A	#N/A	#N/A	#N/A	1	_	0.216	#N/A	#N/A	#N/A	#N/A	#N/A	#N/A	#N/A	1	192	1	193	1	-1	1	0	0
EG_transcript_34334	0	#N/A	#N/A	#N/A	#N/A	#N/A	1	_	0.054	#N/A	#N/A	#N/A	#N/A	#N/A	#N/A	#N/A	1	251	1	250	1	1	1	0	0
EG_transcript_21415	0	#N/A	#N/A	#N/A	#N/A	#N/A	1	_	0.04	#N/A	#N/A	#N/A	#N/A	#N/A	#N/A	#N/A	1	345	1	347	1	-2	1	0	0
EG_transcript_102	0	#N/A	#N/A	#N/A	#N/A	#N/A	0	_	0.325	#N/A	#N/A	#N/A	#N/A	#N/A	#N/A	#N/A	#N/A	#N/A	#N/A	#N/A	#N/A	#N/A	1	0	0
EG_transcript_341	0	#N/A	#N/A	#N/A	#N/A	#N/A	0	_	0.083	#N/A	#N/A	#N/A	#N/A	#N/A	#N/A	#N/A	#N/A	#N/A	#N/A	#N/A	#N/A	#N/A	1	0	0
EG_transcript_1026	0	#N/A	#N/A	#N/A	#N/A	#N/A	0	_	0.065	#N/A	#N/A	#N/A	#N/A	#N/A	#N/A	#N/A	#N/A	#N/A	#N/A	#N/A	#N/A	#N/A	1	0	0
EG_transcript_1898	0	#N/A	#N/A	#N/A	#N/A	#N/A	0	_	0.117	#N/A	#N/A	#N/A	#N/A	#N/A	#N/A	#N/A	#N/A	#N/A	#N/A	#N/A	#N/A	#N/A	1	0	0
EG_transcript_2855	0	#N/A	#N/A	#N/A	#N/A	#N/A	0	_	0.123	#N/A	#N/A	#N/A	#N/A	#N/A	#N/A	#N/A	#N/A	#N/A	#N/A	#N/A	#N/A	#N/A	1	0	0
EG_transcript_3835	0	#N/A	#N/A	#N/A	#N/A	#N/A	0	_	0.064	#N/A	#N/A	#N/A	#N/A	#N/A	#N/A	#N/A	#N/A	#N/A	#N/A	#N/A	#N/A	#N/A	1	0	0
EG_transcript_4580	0	#N/A	#N/A	#N/A	#N/A	#N/A	0	_	0.041	#N/A	#N/A	#N/A	#N/A	#N/A	#N/A	#N/A	#N/A	#N/A	#N/A	#N/A	#N/A	#N/A	1	0	0
EG_transcript_4697	0	#N/A	#N/A	#N/A	#N/A	#N/A	0	_	0.039	#N/A	#N/A	#N/A	#N/A	#N/A	#N/A	#N/A	#N/A	#N/A	#N/A	#N/A	#N/A	#N/A	1	0	0
EG_transcript_6447	0	#N/A	#N/A	#N/A	#N/A	#N/A	0	_	0.14	#N/A	#N/A	#N/A	#N/A	#N/A	#N/A	#N/A	#N/A	#N/A	#N/A	#N/A	#N/A	#N/A	1	0	0
EG_transcript_9294	0	#N/A	#N/A	#N/A	#N/A	#N/A	0	_	0.24	#N/A	#N/A	#N/A	#N/A	#N/A	#N/A	#N/A	#N/A	#N/A	#N/A	#N/A	#N/A	#N/A	1	0	0
EG_transcript_21717	0	#N/A	#N/A	#N/A	#N/A	#N/A	0	_	0.103	#N/A	#N/A	#N/A	#N/A	#N/A	#N/A	#N/A	#N/A	#N/A	#N/A	#N/A	#N/A	#N/A	1	0	0
EG_transcript_24995	0	#N/A	#N/A	#N/A	#N/A	#N/A	0	_	0.056	#N/A	#N/A	#N/A	#N/A	#N/A	#N/A	#N/A	#N/A	#N/A	#N/A	#N/A	#N/A	#N/A	1	0	0
EG_transcript_30978	0	#N/A	#N/A	#N/A	#N/A	#N/A	0	_	0.103	#N/A	#N/A	#N/A	#N/A	#N/A	#N/A	#N/A	#N/A	#N/A	#N/A	#N/A	#N/A	#N/A	1	0	0
EG_transcript_38245	0	#N/A	#N/A	#N/A	#N/A	#N/A	0	_	0.039	#N/A	#N/A	#N/A	#N/A	#N/A	#N/A	#N/A	#N/A	#N/A	#N/A	#N/A	#N/A	#N/A	1	0	0
EG_transcript_40491	0	#N/A	#N/A	#N/A	#N/A	#N/A	0	_	0.697	#N/A	#N/A	#N/A	#N/A	#N/A	#N/A	#N/A	#N/A	#N/A	#N/A	#N/A	#N/A	#N/A	1	0	0
EG_transcript_42216	0	#N/A	#N/A	#N/A	#N/A	#N/A	0	_	0.094	#N/A	#N/A	#N/A	#N/A	#N/A	#N/A	#N/A	#N/A	#N/A	#N/A	#N/A	#N/A	#N/A	1	0	0
EG_transcript_48568	0	#N/A	#N/A	#N/A	#N/A	#N/A	0	_	0.058	#N/A	#N/A	#N/A	#N/A	#N/A	#N/A	#N/A	#N/A	#N/A	#N/A	#N/A	#N/A	#N/A	1	0	0
EG_transcript_49234	0	#N/A	#N/A	#N/A	#N/A	#N/A	0	_	0.423	#N/A	#N/A	#N/A	#N/A	#N/A	#N/A	#N/A	#N/A	#N/A	#N/A	#N/A	#N/A	#N/A	1	0	0
EG_transcript_13473	0	#N/A	#N/A	#N/A	#N/A	#N/A	0	_	0.12	#N/A	#N/A	#N/A	#N/A	#N/A	#N/A	#N/A	#N/A	#N/A	1	92	#N/A	#N/A	1	0	0
EG_transcript_22240	0	#N/A	#N/A	#N/A	#N/A	#N/A	0	_	0.242	#N/A	#N/A	#N/A	#N/A	#N/A	#N/A	#N/A	#N/A	#N/A	1	29	#N/A	#N/A	1	0	0
EG_transcript_29685	0	#N/A	#N/A	#N/A	#N/A	#N/A	0	_	0.257	#N/A	#N/A	#N/A	#N/A	#N/A	#N/A	#N/A	#N/A	#N/A	1	40	#N/A	#N/A	1	0	0
EG_transcript_33334	0	#N/A	#N/A	#N/A	#N/A	#N/A	0	_	0.42	#N/A	#N/A	#N/A	#N/A	#N/A	#N/A	#N/A	#N/A	#N/A	1	198	#N/A	#N/A	1	0	0
EG_transcript_39391	0	#N/A	#N/A	#N/A	#N/A	#N/A	0	_	0.359	#N/A	#N/A	#N/A	#N/A	#N/A	#N/A	#N/A	#N/A	#N/A	1	21	#N/A	#N/A	1	0	0
EG_transcript_41078	0	#N/A	#N/A	#N/A	#N/A	#N/A	0	_	0.167	#N/A	#N/A	#N/A	#N/A	#N/A	#N/A	#N/A	#N/A	#N/A	1	7	#N/A	#N/A	1	0	0
EG_transcript_59699	0	#N/A	#N/A	#N/A	#N/A	#N/A	0	_	0.306	#N/A	#N/A	#N/A	#N/A	#N/A	#N/A	#N/A	#N/A	#N/A	1	124	#N/A	#N/A	1	0	0
EG_transcript_64722	0	#N/A	#N/A	#N/A	#N/A	#N/A	0	_	0.323	#N/A	#N/A	#N/A	#N/A	#N/A	#N/A	#N/A	#N/A	#N/A	1	33	#N/A	#N/A	1	0	0
EG_transcript_30320	0	#N/A	#N/A	#N/A	#N/A	#N/A	0	_	0.056	#N/A	#N/A	#N/A	#N/A	#N/A	#N/A	#N/A	1	18	#N/A	#N/A	#N/A	#N/A	1	0	0
EG_transcript_24265	0	#N/A	#N/A	#N/A	#N/A	#N/A	0	_	0.351	#N/A	#N/A	#N/A	#N/A	#N/A	#N/A	#N/A	1	45	#N/A	#N/A	#N/A	#N/A	1	0	0
EG_transcript_40746	0	#N/A	#N/A	#N/A	#N/A	#N/A	0	_	0.08	#N/A	#N/A	#N/A	#N/A	#N/A	#N/A	#N/A	1	61	#N/A	#N/A	#N/A	#N/A	1	0	0
EG_transcript_23404	0	#N/A	#N/A	#N/A	#N/A	#N/A	0	_	0.447	#N/A	#N/A	#N/A	#N/A	#N/A	#N/A	#N/A	1	133	#N/A	#N/A	#N/A	#N/A	1	0	0
EG_transcript_29597	0	#N/A	#N/A	#N/A	#N/A	#N/A	0	_	0.057	#N/A	#N/A	#N/A	#N/A	#N/A	#N/A	#N/A	1	167	#N/A	#N/A	#N/A	#N/A	1	0	0
EG_transcript_52051	0	#N/A	#N/A	#N/A	#N/A	#N/A	0	_	0.177	#N/A	#N/A	#N/A	#N/A	#N/A	#N/A	#N/A	1	185	#N/A	#N/A	#N/A	#N/A	1	0	0
EG_transcript_23974	0	#N/A	#N/A	#N/A	#N/A	#N/A	0	_	0.372	#N/A	#N/A	#N/A	#N/A	#N/A	#N/A	#N/A	1	255	#N/A	#N/A	#N/A	#N/A	1	0	0
EG_transcript_60685	0	#N/A	#N/A	#N/A	#N/A	#N/A	0	_	0.286	#N/A	#N/A	#N/A	#N/A	#N/A	#N/A	#N/A	1	265	#N/A	#N/A	#N/A	#N/A	1	0	0
EG_transcript_2937	0	#N/A	#N/A	#N/A	#N/A	#N/A	0	_	0.122	#N/A	#N/A	#N/A	#N/A	#N/A	#N/A	#N/A	1	5	8	1	0	4	1	0	0
EG_transcript_44974	0	#N/A	#N/A	#N/A	#N/A	#N/A	0	_	0.086	#N/A	#N/A	#N/A	#N/A	#N/A	#N/A	#N/A	1	2	1	4	1	-2	1	0	0
EG_transcript_62670	0	#N/A	#N/A	#N/A	#N/A	#N/A	0	_	0.066	#N/A	#N/A	#N/A	#N/A	#N/A	#N/A	#N/A	1	5	1	5	1	0	1	0	0
EG_transcript_39815	0	#N/A	#N/A	#N/A	#N/A	#N/A	0	_	0.289	#N/A	#N/A	#N/A	#N/A	#N/A	#N/A	#N/A	1	21	1	20	1	1	1	0	0
EG_transcript_29203	0	#N/A	#N/A	#N/A	#N/A	#N/A	0	_	0.252	#N/A	#N/A	#N/A	#N/A	#N/A	#N/A	#N/A	1	28	1	31	1	-3	1	0	0
EG_transcript_61610	0	#N/A	#N/A	#N/A	#N/A	#N/A	0	_	0.207	#N/A	#N/A	#N/A	#N/A	#N/A	#N/A	#N/A	1	29	1	246	1	-217	1	0	0
EG_transcript_2692	0	#N/A	#N/A	#N/A	#N/A	#N/A	0	_	0.462	#N/A	#N/A	#N/A	#N/A	#N/A	#N/A	#N/A	1	30	1	30	1	0	1	0	0
EG_transcript_45242	0	#N/A	#N/A	#N/A	#N/A	#N/A	0	_	0.311	#N/A	#N/A	#N/A	#N/A	#N/A	#N/A	#N/A	1	32	1	33	1	-1	1	0	0
EG_transcript_19583	0	#N/A	#N/A	#N/A	#N/A	#N/A	0	_	0.11	#N/A	#N/A	#N/A	#N/A	#N/A	#N/A	#N/A	1	33	1	33	1	0	1	0	0
EG_transcript_19435	0	#N/A	#N/A	#N/A	#N/A	#N/A	0	_	0.248	#N/A	#N/A	#N/A	#N/A	#N/A	#N/A	#N/A	1	34	1	26	1	8	1	0	0
EG_transcript_17425	0	#N/A	#N/A	#N/A	#N/A	#N/A	0	_	0.208	#N/A	#N/A	#N/A	#N/A	#N/A	#N/A	#N/A	1	36	1	37	1	-1	1	0	0
EG_transcript_19263	0	#N/A	#N/A	#N/A	#N/A	#N/A	0	_	0.102	#N/A	#N/A	#N/A	#N/A	#N/A	#N/A	#N/A	1	37	1	38	1	-1	1	0	0
EG_transcript_22502	0	#N/A	#N/A	#N/A	#N/A	#N/A	0	_	0.134	#N/A	#N/A	#N/A	#N/A	#N/A	#N/A	#N/A	1	37	1	38	1	-1	1	0	0
EG_transcript_25401	0	#N/A	#N/A	#N/A	#N/A	#N/A	0	_	0.073	#N/A	#N/A	#N/A	#N/A	#N/A	#N/A	#N/A	1	37	1	36	1	1	1	0	0
EG_transcript_19989	0	#N/A	#N/A	#N/A	#N/A	#N/A	0	_	0.099	#N/A	#N/A	#N/A	#N/A	#N/A	#N/A	#N/A	1	38	1	39	1	-1	1	0	0
EG_transcript_17552	0	#N/A	#N/A	#N/A	#N/A	#N/A	0	_	0.32	#N/A	#N/A	#N/A	#N/A	#N/A	#N/A	#N/A	1	42	1	43	1	-1	1	0	0
EG_transcript_20977	0	#N/A	#N/A	#N/A	#N/A	#N/A	0	_	0.118	#N/A	#N/A	#N/A	#N/A	#N/A	#N/A	#N/A	1	43	1	42	1	1	1	0	0
EG_transcript_16043	0	#N/A	#N/A	#N/A	#N/A	#N/A	0	_	0.395	#N/A	#N/A	#N/A	#N/A	#N/A	#N/A	#N/A	1	44	1	46	1	-2	1	0	0
EG_transcript_36233	0	#N/A	#N/A	#N/A	#N/A	#N/A	0	_	0.091	#N/A	#N/A	#N/A	#N/A	#N/A	#N/A	#N/A	1	46	1	49	1	-3	1	0	0
EG_transcript_33094	0	#N/A	#N/A	#N/A	#N/A	#N/A	0	_	0.097	#N/A	#N/A	#N/A	#N/A	#N/A	#N/A	#N/A	1	48	1	31	1	17	1	0	0
EG_transcript_37603	0	#N/A	#N/A	#N/A	#N/A	#N/A	0	_	0.425	#N/A	#N/A	#N/A	#N/A	#N/A	#N/A	#N/A	1	50	1	22	1	28	1	0	0
EG_transcript_38693	0	#N/A	#N/A	#N/A	#N/A	#N/A	0	_	0.108	#N/A	#N/A	#N/A	#N/A	#N/A	#N/A	#N/A	1	51	1	53	1	-2	1	0	0
EG_transcript_26575	0	#N/A	#N/A	#N/A	#N/A	#N/A	0	_	0.061	#N/A	#N/A	#N/A	#N/A	#N/A	#N/A	#N/A	1	52	1	118	1	-66	1	0	0
EG_transcript_13140	0	#N/A	#N/A	#N/A	#N/A	#N/A	0	_	0.138	#N/A	#N/A	#N/A	#N/A	#N/A	#N/A	#N/A	1	52	1	35	1	17	1	0	0
EG_transcript_8364	0	#N/A	#N/A	#N/A	#N/A	#N/A	0	_	0.224	#N/A	#N/A	#N/A	#N/A	#N/A	#N/A	#N/A	1	53	1	53	1	0	1	0	0
EG_transcript_19430	0	#N/A	#N/A	#N/A	#N/A	#N/A	0	_	0.519	#N/A	#N/A	#N/A	#N/A	#N/A	#N/A	#N/A	1	55	1	47	1	8	1	0	0
EG_transcript_36553	0	#N/A	#N/A	#N/A	#N/A	#N/A	0	_	0.08	#N/A	#N/A	#N/A	#N/A	#N/A	#N/A	#N/A	1	56	1	380	1	-324	1	0	0
EG_transcript_25082	0	#N/A	#N/A	#N/A	#N/A	#N/A	0	_	0.026	#N/A	#N/A	#N/A	#N/A	#N/A	#N/A	#N/A	1	57	1	58	1	-1	1	0	0
EG_transcript_45523	0	#N/A	#N/A	#N/A	#N/A	#N/A	0	_	0.116	#N/A	#N/A	#N/A	#N/A	#N/A	#N/A	#N/A	1	57	1	56	1	1	1	0	0
EG_transcript_15679	0	#N/A	#N/A	#N/A	#N/A	#N/A	0	_	0.153	#N/A	#N/A	#N/A	#N/A	#N/A	#N/A	#N/A	1	59	1	65	1	-6	1	0	0
EG_transcript_12026	0	#N/A	#N/A	#N/A	#N/A	#N/A	0	_	0.307	#N/A	#N/A	#N/A	#N/A	#N/A	#N/A	#N/A	1	63	1	63	1	0	1	0	0
EG_transcript_21282	0	#N/A	#N/A	#N/A	#N/A	#N/A	0	_	0.181	#N/A	#N/A	#N/A	#N/A	#N/A	#N/A	#N/A	1	65	1	93	1	-28	1	0	0
EG_transcript_8405	0	#N/A	#N/A	#N/A	#N/A	#N/A	0	_	0.178	#N/A	#N/A	#N/A	#N/A	#N/A	#N/A	#N/A	1	67	1	69	1	-2	1	0	0
EG_transcript_21133	0	#N/A	#N/A	#N/A	#N/A	#N/A	0	_	0.113	#N/A	#N/A	#N/A	#N/A	#N/A	#N/A	#N/A	1	67	1	49	1	18	1	0	0
EG_transcript_13285	0	#N/A	#N/A	#N/A	#N/A	#N/A	0	_	0.547	#N/A	#N/A	#N/A	#N/A	#N/A	#N/A	#N/A	1	71	1	74	1	-3	1	0	0
EG_transcript_15376	0	#N/A	#N/A	#N/A	#N/A	#N/A	0	_	0.082	#N/A	#N/A	#N/A	#N/A	#N/A	#N/A	#N/A	1	73	1	73	1	0	1	0	0
EG_transcript_25510	0	#N/A	#N/A	#N/A	#N/A	#N/A	0	_	0.113	#N/A	#N/A	#N/A	#N/A	#N/A	#N/A	#N/A	1	74	1	66	1	8	1	0	0
EG_transcript_13614	0	#N/A	#N/A	#N/A	#N/A	#N/A	0	_	0.18	#N/A	#N/A	#N/A	#N/A	#N/A	#N/A	#N/A	1	76	1	73	1	3	1	0	0
EG_transcript_34170	0	#N/A	#N/A	#N/A	#N/A	#N/A	0	_	0.219	#N/A	#N/A	#N/A	#N/A	#N/A	#N/A	#N/A	1	78	1	79	1	-1	1	0	0
EG_transcript_22912	0	#N/A	#N/A	#N/A	#N/A	#N/A	0	_	0.203	#N/A	#N/A	#N/A	#N/A	#N/A	#N/A	#N/A	1	87	1	57	1	30	1	0	0
EG_transcript_6054	0	#N/A	#N/A	#N/A	#N/A	#N/A	0	_	0.169	#N/A	#N/A	#N/A	#N/A	#N/A	#N/A	#N/A	1	88	1	88	1	0	1	0	0
EG_transcript_4927	0	#N/A	#N/A	#N/A	#N/A	#N/A	0	_	0.094	#N/A	#N/A	#N/A	#N/A	#N/A	#N/A	#N/A	1	97	1	98	1	-1	1	0	0
EG_transcript_20082	0	#N/A	#N/A	#N/A	#N/A	#N/A	0	_	0.534	#N/A	#N/A	#N/A	#N/A	#N/A	#N/A	#N/A	1	100	1	100	1	0	1	0	0
EG_transcript_27930	0	#N/A	#N/A	#N/A	#N/A	#N/A	0	_	0.569	#N/A	#N/A	#N/A	#N/A	#N/A	#N/A	#N/A	1	110	1	111	1	-1	1	0	0
EG_transcript_13543	0	#N/A	#N/A	#N/A	#N/A	#N/A	0	_	0.168	#N/A	#N/A	#N/A	#N/A	#N/A	#N/A	#N/A	1	116	1	116	1	0	1	0	0
EG_transcript_9689	0	#N/A	#N/A	#N/A	#N/A	#N/A	0	_	0.092	#N/A	#N/A	#N/A	#N/A	#N/A	#N/A	#N/A	1	116	1	108	1	8	1	0	0
EG_transcript_18769	0	#N/A	#N/A	#N/A	#N/A	#N/A	0	_	0.288	#N/A	#N/A	#N/A	#N/A	#N/A	#N/A	#N/A	1	130	1	133	1	-3	1	0	0
EG_transcript_27795	0	#N/A	#N/A	#N/A	#N/A	#N/A	0	_	0.224	#N/A	#N/A	#N/A	#N/A	#N/A	#N/A	#N/A	1	135	1	217	1	-82	1	0	0
EG_transcript_16441	0	#N/A	#N/A	#N/A	#N/A	#N/A	0	_	0.126	#N/A	#N/A	#N/A	#N/A	#N/A	#N/A	#N/A	1	148	1	240	1	-92	1	0	0
EG_transcript_35568	0	#N/A	#N/A	#N/A	#N/A	#N/A	0	_	0.406	#N/A	#N/A	#N/A	#N/A	#N/A	#N/A	#N/A	1	158	1	157	1	1	1	0	0
EG_transcript_28018	0	#N/A	#N/A	#N/A	#N/A	#N/A	0	_	0.077	#N/A	#N/A	#N/A	#N/A	#N/A	#N/A	#N/A	1	166	1	160	1	6	1	0	0
EG_transcript_29076	0	#N/A	#N/A	#N/A	#N/A	#N/A	0	_	0.304	#N/A	#N/A	#N/A	#N/A	#N/A	#N/A	#N/A	1	168	1	168	1	0	1	0	0
EG_transcript_29400	0	#N/A	#N/A	#N/A	#N/A	#N/A	0	_	0.118	#N/A	#N/A	#N/A	#N/A	#N/A	#N/A	#N/A	1	175	1	175	1	0	1	0	0
EG_transcript_34023	0	#N/A	#N/A	#N/A	#N/A	#N/A	0	_	0.189	#N/A	#N/A	#N/A	#N/A	#N/A	#N/A	#N/A	1	175	1	52	1	123	1	0	0
EG_transcript_19420	0	#N/A	#N/A	#N/A	#N/A	#N/A	0	_	0.336	#N/A	#N/A	#N/A	#N/A	#N/A	#N/A	#N/A	1	220	1	220	1	0	1	0	0
EG_transcript_63920	0	#N/A	#N/A	#N/A	#N/A	#N/A	0	_	0.19	#N/A	#N/A	#N/A	#N/A	#N/A	#N/A	#N/A	1	230	1	229	1	1	1	0	0
EG_transcript_68878	0	#N/A	#N/A	#N/A	#N/A	#N/A	0	_	0.324	#N/A	#N/A	#N/A	#N/A	#N/A	#N/A	#N/A	1	255	1	427	1	-172	1	0	0
EG_transcript_49554	0	#N/A	#N/A	#N/A	#N/A	#N/A	0	_	0.066	#N/A	#N/A	#N/A	#N/A	#N/A	#N/A	#N/A	1	257	1	257	1	0	1	0	0
EG_transcript_23652	0	#N/A	#N/A	#N/A	#N/A	#N/A	0	_	0.022	#N/A	#N/A	#N/A	#N/A	#N/A	#N/A	#N/A	1	286	1	287	1	-1	1	0	0
EG_transcript_24181	0	#N/A	#N/A	#N/A	#N/A	#N/A	0	_	0.182	#N/A	#N/A	#N/A	#N/A	#N/A	#N/A	#N/A	1	288	1	287	1	1	1	0	0
EG_transcript_37210	0	#N/A	#N/A	#N/A	#N/A	#N/A	0	_	0.277	#N/A	#N/A	#N/A	#N/A	#N/A	#N/A	#N/A	1	323	1	323	1	0	1	0	0
EG_transcript_21942	0	#N/A	#N/A	#N/A	#N/A	#N/A	0	_	0.236	#N/A	#N/A	#N/A	#N/A	#N/A	#N/A	#N/A	1	331	1	208	1	123	1	0	0
EG_transcript_11394	0	#N/A	#N/A	#N/A	#N/A	#N/A	0	_	0.304	#N/A	#N/A	#N/A	#N/A	#N/A	#N/A	#N/A	1	351	1	351	1	0	1	0	0
EG_transcript_5843	0	#N/A	#N/A	#N/A	#N/A	#N/A	0	_	0.334	#N/A	#N/A	#N/A	#N/A	#N/A	#N/A	#N/A	1	357	1	349	1	8	1	0	0
EG_transcript_57441	0	#N/A	#N/A	#N/A	#N/A	#N/A	0	_	0.12	#N/A	#N/A	#N/A	#N/A	#N/A	#N/A	#N/A	1	559	1	722	1	-163	1	0	0
EG_transcript_22934	0	#N/A	#N/A	#N/A	#N/A	#N/A	0	_	0.074	#N/A	#N/A	#N/A	#N/A	#N/A	#N/A	#N/A	1	562	1	592	1	-30	1	0	0
EG_transcript_19325	0	#N/A	#N/A	#N/A	#N/A	#N/A	0	_	0.462	#N/A	#N/A	#N/A	#N/A	#N/A	#N/A	#N/A	1	647	1	649	1	-2	1	0	0
EG_transcript_26496	0	#N/A	#N/A	#N/A	#N/A	#N/A	0	_	0.082	#N/A	#N/A	#N/A	#N/A	#N/A	#N/A	#N/A	1	652	1	651	1	1	1	0	0
EG_transcript_64039	0	#N/A	#N/A	#N/A	#N/A	#N/A	0	_	0.134	#N/A	#N/A	#N/A	#N/A	#N/A	#N/A	#N/A	1	800	1	799	1	1	1	0	0
EG_transcript_43013	0.0578795	#N/A	#N/A	#N/A	#N/A	#N/A	0	_	0.046	#N/A	#N/A	#N/A	#N/A	#N/A	#N/A	#N/A	1	108	1	246	1	-138	1	0	0
EG_transcript_49250	0.0608322	#N/A	#N/A	#N/A	#N/A	#N/A	0	_	0.315	#N/A	#N/A	#N/A	#N/A	#N/A	#N/A	#N/A	#N/A	#N/A	#N/A	#N/A	#N/A	#N/A	1	0	0
EG_transcript_17386	0.0638872	#N/A	#N/A	#N/A	#N/A	#N/A	0	_	0.265	#N/A	#N/A	#N/A	#N/A	#N/A	#N/A	#N/A	1	67	1	67	1	0	1	0	0
EG_transcript_12635	0.0643373	#N/A	#N/A	#N/A	#N/A	#N/A	1	_	0.059	#N/A	#N/A	#N/A	#N/A	#N/A	#N/A	#N/A	#N/A	#N/A	#N/A	#N/A	#N/A	#N/A	1	0	0
EG_transcript_39957	0.067286	#N/A	#N/A	#N/A	#N/A	#N/A	1	_	0.028	#N/A	#N/A	#N/A	#N/A	#N/A	#N/A	#N/A	1	94	1	95	1	-1	1	0	0
EG_transcript_9176	0.0682589	#N/A	#N/A	#N/A	#N/A	#N/A	1	_	0.108	#N/A	#N/A	#N/A	#N/A	#N/A	#N/A	#N/A	#N/A	#N/A	#N/A	#N/A	#N/A	#N/A	1	0	0
EG_transcript_34830	0.0710266	#N/A	#N/A	#N/A	#N/A	#N/A	1	_	0.074	#N/A	#N/A	#N/A	#N/A	#N/A	#N/A	#N/A	#N/A	#N/A	1	18	#N/A	#N/A	1	0	0
EG_transcript_67442	0.0751374	#N/A	#N/A	#N/A	#N/A	#N/A	0	_	0.309	#N/A	#N/A	#N/A	#N/A	#N/A	#N/A	#N/A	1	562	1	555	1	7	1	0	0
EG_transcript_4985	0.0833629	#N/A	#N/A	#N/A	#N/A	#N/A	1	_	0.351	#N/A	#N/A	#N/A	#N/A	#N/A	#N/A	#N/A	#N/A	#N/A	#N/A	#N/A	#N/A	#N/A	1	0	0
EG_transcript_22605	0.0834599	#N/A	#N/A	#N/A	#N/A	#N/A	0	_	0.139	#N/A	#N/A	#N/A	#N/A	#N/A	#N/A	#N/A	1	307	1	308	1	-1	1	0	0
EG_transcript_24887	0.0854341	#N/A	#N/A	#N/A	#N/A	#N/A	1	_	0.047	#N/A	#N/A	#N/A	#N/A	#N/A	#N/A	#N/A	1	42	1	43	1	-1	1	0	0
EG_transcript_26105	0.0980409	#N/A	#N/A	#N/A	#N/A	#N/A	0	_	0.413	#N/A	#N/A	#N/A	#N/A	#N/A	#N/A	#N/A	#N/A	#N/A	1	29	#N/A	#N/A	1	0	0
EG_transcript_368	0.0994512	#N/A	#N/A	#N/A	#N/A	#N/A	0	_	0.096	#N/A	#N/A	#N/A	#N/A	#N/A	#N/A	#N/A	1	1120	1	1127	1	-7	1	0	0
EG_transcript_27678	0.101519	#N/A	#N/A	#N/A	#N/A	#N/A	0	_	0.331	#N/A	#N/A	#N/A	#N/A	#N/A	#N/A	#N/A	#N/A	#N/A	#N/A	#N/A	#N/A	#N/A	1	0	0
EG_transcript_13675	0.102359	#N/A	#N/A	#N/A	#N/A	#N/A	1	_	0.105	#N/A	#N/A	#N/A	#N/A	#N/A	#N/A	#N/A	1	16	1	5	1	11	1	0	0
EG_transcript_12509	0.113359	#N/A	#N/A	#N/A	#N/A	#N/A	0	_	0.112	#N/A	#N/A	#N/A	#N/A	#N/A	#N/A	#N/A	1	73	1	73	1	0	1	0	0
EG_transcript_33180	0.114279	#N/A	#N/A	#N/A	#N/A	#N/A	0	_	0.055	#N/A	#N/A	#N/A	#N/A	#N/A	#N/A	#N/A	#N/A	#N/A	#N/A	#N/A	#N/A	#N/A	1	0	0
EG_transcript_6722	0.120899	#N/A	#N/A	#N/A	#N/A	#N/A	0	_	0.066	#N/A	#N/A	#N/A	#N/A	#N/A	#N/A	#N/A	1	10	1	40	1	-30	1	0	0
EG_transcript_17251	0.122776	#N/A	#N/A	#N/A	#N/A	#N/A	1	_	0.072	#N/A	#N/A	#N/A	#N/A	#N/A	#N/A	#N/A	1	177	1	177	1	0	1	0	0
EG_transcript_7663	0.1229	#N/A	#N/A	#N/A	#N/A	#N/A	0	_	0.06	#N/A	#N/A	#N/A	#N/A	#N/A	#N/A	#N/A	1	93	1	92	1	1	1	0	0
EG_transcript_30664	0.123897	#N/A	#N/A	#N/A	#N/A	#N/A	0	_	0.054	#N/A	#N/A	#N/A	#N/A	#N/A	#N/A	#N/A	1	465	1	535	1	-70	1	0	0
EG_transcript_22300	0.125381	#N/A	#N/A	#N/A	#N/A	#N/A	0	_	0.061	#N/A	#N/A	#N/A	#N/A	#N/A	#N/A	#N/A	1	406	1	395	1	11	1	0	0
EG_transcript_18417	0.130972	#N/A	#N/A	#N/A	#N/A	#N/A	1	_	0.291	#N/A	#N/A	#N/A	#N/A	#N/A	#N/A	#N/A	1	8	1	75	1	-67	1	0	0
EG_transcript_1047	0.131109	#N/A	#N/A	#N/A	#N/A	#N/A	1	_	0.217	#N/A	#N/A	#N/A	#N/A	#N/A	#N/A	#N/A	1	226	1	233	1	-7	1	0	0
EG_transcript_30082	0.138257	#N/A	#N/A	#N/A	#N/A	#N/A	0	_	0.152	#N/A	#N/A	#N/A	#N/A	#N/A	#N/A	#N/A	#N/A	#N/A	#N/A	#N/A	#N/A	#N/A	1	0	0
EG_transcript_51669	0.141547	#N/A	#N/A	#N/A	#N/A	#N/A	1	_	0.056	#N/A	#N/A	#N/A	#N/A	#N/A	#N/A	#N/A	#N/A	#N/A	#N/A	#N/A	#N/A	#N/A	1	0	0
EG_transcript_22107	0.148579	#N/A	#N/A	#N/A	#N/A	#N/A	1	_	0.427	#N/A	#N/A	#N/A	#N/A	#N/A	#N/A	#N/A	1	144	1	144	1	0	1	0	0
EG_transcript_38146	0.148579	#N/A	#N/A	#N/A	#N/A	#N/A	0	_	0.066	#N/A	#N/A	#N/A	#N/A	#N/A	#N/A	#N/A	1	135	1	135	1	0	1	0	0
EG_transcript_29070	0.150667	#N/A	#N/A	#N/A	#N/A	#N/A	0	_	0.202	#N/A	#N/A	#N/A	#N/A	#N/A	#N/A	#N/A	#N/A	#N/A	1	49	#N/A	#N/A	1	0	0
EG_transcript_49725	0.150667	#N/A	#N/A	#N/A	#N/A	#N/A	0	_	0.139	#N/A	#N/A	#N/A	#N/A	#N/A	#N/A	#N/A	#N/A	#N/A	1	34	#N/A	#N/A	1	0	0
EG_transcript_39015	0.152966	#N/A	#N/A	#N/A	#N/A	#N/A	1	_	0.051	#N/A	#N/A	#N/A	#N/A	#N/A	#N/A	#N/A	1	70	1	69	1	1	1	0	0
EG_transcript_41700	0.154564	#N/A	#N/A	#N/A	#N/A	#N/A	0	_	0.081	#N/A	#N/A	#N/A	#N/A	#N/A	#N/A	#N/A	1	78	1	83	1	-5	1	0	0
EG_transcript_43521	0.15472	#N/A	#N/A	#N/A	#N/A	#N/A	0	_	0.069	#N/A	#N/A	#N/A	#N/A	#N/A	#N/A	#N/A	#N/A	#N/A	#N/A	#N/A	#N/A	#N/A	1	0	0
EG_transcript_41898	0.158848	#N/A	#N/A	#N/A	#N/A	#N/A	0	_	0.027	#N/A	#N/A	#N/A	#N/A	#N/A	#N/A	#N/A	#N/A	#N/A	#N/A	#N/A	#N/A	#N/A	1	0	0
EG_transcript_35135	0.162091	#N/A	#N/A	#N/A	#N/A	#N/A	0	_	0.228	#N/A	#N/A	#N/A	#N/A	#N/A	#N/A	#N/A	1	256	1	262	1	-6	1	0	0
EG_transcript_43186	0.162178	#N/A	#N/A	#N/A	#N/A	#N/A	0	_	0.142	#N/A	#N/A	#N/A	#N/A	#N/A	#N/A	#N/A	1	14	1	16	1	-2	1	0	0
EG_transcript_36862	0.166169	#N/A	#N/A	#N/A	#N/A	#N/A	0	_	0.569	#N/A	#N/A	#N/A	#N/A	#N/A	#N/A	#N/A	1	54	1	55	1	-1	1	0	0
EG_transcript_17970	0.170009	#N/A	#N/A	#N/A	#N/A	#N/A	1	_	0.354	#N/A	#N/A	#N/A	#N/A	#N/A	#N/A	#N/A	3	166	3	168	1	-2	1	0	0
EG_transcript_3685	0.170783	#N/A	#N/A	#N/A	#N/A	#N/A	1	_	0.165	#N/A	#N/A	#N/A	#N/A	#N/A	#N/A	#N/A	1	10	1	3	1	7	1	0	0
EG_transcript_12758	0.173011	#N/A	#N/A	#N/A	#N/A	#N/A	0	_	0.388	#N/A	#N/A	#N/A	#N/A	#N/A	#N/A	#N/A	1	53	1	53	1	0	1	0	0
EG_transcript_3719	0.173605	#N/A	#N/A	#N/A	#N/A	#N/A	0	_	0.078	#N/A	#N/A	#N/A	#N/A	#N/A	#N/A	#N/A	#N/A	#N/A	#N/A	#N/A	#N/A	#N/A	1	0	0
EG_transcript_32046	0.176528	#N/A	#N/A	#N/A	#N/A	#N/A	1	_	0.579	#N/A	#N/A	#N/A	#N/A	#N/A	#N/A	#N/A	1	19	1	20	1	-1	1	0	0
EG_transcript_25722	0.182013	#N/A	#N/A	#N/A	#N/A	#N/A	1	_	0.389	#N/A	#N/A	#N/A	#N/A	#N/A	#N/A	#N/A	1	17	1	17	1	0	1	0	0
EG_transcript_66085	0.18219	#N/A	#N/A	#N/A	#N/A	#N/A	0	_	0.142	#N/A	#N/A	#N/A	#N/A	#N/A	#N/A	#N/A	1	75	#N/A	#N/A	#N/A	#N/A	1	0	0
EG_transcript_18537	0.182987	#N/A	#N/A	#N/A	#N/A	#N/A	1	_	0.217	#N/A	#N/A	#N/A	#N/A	#N/A	#N/A	#N/A	1	152	1	168	1	-16	1	0	0
EG_transcript_45178	0.184488	#N/A	#N/A	#N/A	#N/A	#N/A	0	_	0.283	#N/A	#N/A	#N/A	#N/A	#N/A	#N/A	#N/A	1	35	1	35	1	0	1	0	0
EG_transcript_35745	0.186522	#N/A	#N/A	#N/A	#N/A	#N/A	0	_	0.123	#N/A	#N/A	#N/A	#N/A	#N/A	#N/A	#N/A	1	28	1	28	1	0	1	0	0
EG_transcript_8498	0.187896	#N/A	#N/A	#N/A	#N/A	#N/A	0	_	0.1	#N/A	#N/A	#N/A	#N/A	#N/A	#N/A	#N/A	#N/A	#N/A	#N/A	#N/A	#N/A	#N/A	1	0	0
EG_transcript_31146	0.188456	#N/A	#N/A	#N/A	#N/A	#N/A	0	_	0.082	#N/A	#N/A	#N/A	#N/A	#N/A	#N/A	#N/A	1	44	1	46	1	-2	1	0	0
EG_transcript_26070	0.189102	#N/A	#N/A	#N/A	#N/A	#N/A	0	_	0.5	#N/A	#N/A	#N/A	#N/A	#N/A	#N/A	#N/A	1	26	1	26	1	0	1	0	0
EG_transcript_2593	0.193476	#N/A	#N/A	#N/A	#N/A	#N/A	1	_	0.041	#N/A	#N/A	#N/A	#N/A	#N/A	#N/A	#N/A	1	171	1	170	1	1	1	0	0
EG_transcript_36734	0.195472	#N/A	#N/A	#N/A	#N/A	#N/A	0	_	0.293	#N/A	#N/A	#N/A	#N/A	#N/A	#N/A	#N/A	#N/A	#N/A	#N/A	#N/A	#N/A	#N/A	1	0	0
EG_transcript_15937	0.19556	#N/A	#N/A	#N/A	#N/A	#N/A	1	_	0.327	#N/A	#N/A	#N/A	#N/A	#N/A	#N/A	#N/A	1	73	1	68	1	5	1	0	0
EG_transcript_44253	0.196972	#N/A	#N/A	#N/A	#N/A	#N/A	1	_	0.373	#N/A	#N/A	#N/A	#N/A	#N/A	#N/A	#N/A	#N/A	#N/A	#N/A	#N/A	#N/A	#N/A	1	0	0
EG_transcript_17527	0.197358	#N/A	#N/A	#N/A	#N/A	#N/A	0	_	0.103	#N/A	#N/A	#N/A	#N/A	#N/A	#N/A	#N/A	1	37	1	39	1	-2	1	0	0
EG_transcript_33811	0.198096	#N/A	#N/A	#N/A	#N/A	#N/A	1	_	0.624	#N/A	#N/A	#N/A	#N/A	#N/A	#N/A	#N/A	#N/A	#N/A	#N/A	#N/A	#N/A	#N/A	1	0	0
EG_transcript_37550	0.198119	#N/A	#N/A	#N/A	#N/A	#N/A	0	_	0.215	#N/A	#N/A	#N/A	#N/A	#N/A	#N/A	#N/A	1	22	1	23	1	-1	1	0	0
EG_transcript_24767	0.198147	#N/A	#N/A	#N/A	#N/A	#N/A	1	_	0.278	#N/A	#N/A	#N/A	#N/A	#N/A	#N/A	#N/A	1	27	1	26	1	1	1	0	0
EG_transcript_68647	0.201282	#N/A	#N/A	#N/A	#N/A	#N/A	0	_	0.21	#N/A	#N/A	#N/A	#N/A	#N/A	#N/A	#N/A	1	98	1	112	1	-14	1	0	0
EG_transcript_6598	0.207701	#N/A	#N/A	#N/A	#N/A	#N/A	0	_	0.229	#N/A	#N/A	#N/A	#N/A	#N/A	#N/A	#N/A	1	16	1	5	1	11	1	0	0
EG_transcript_21849	0.209812	#N/A	#N/A	#N/A	#N/A	#N/A	0	_	0.042	#N/A	#N/A	#N/A	#N/A	#N/A	#N/A	#N/A	1	358	1	360	1	-2	1	0	0
EG_transcript_18673	0.210733	#N/A	#N/A	#N/A	#N/A	#N/A	0	_	0.415	#N/A	#N/A	#N/A	#N/A	#N/A	#N/A	#N/A	1	52	1	50	1	2	1	0	0
EG_transcript_31806	0.211412	#N/A	#N/A	#N/A	#N/A	#N/A	0	_	0.1	#N/A	#N/A	#N/A	#N/A	#N/A	#N/A	#N/A	1	4	1	6	1	-2	1	0	0
EG_transcript_15325	0.212878	#N/A	#N/A	#N/A	#N/A	#N/A	0	_	0.198	#N/A	#N/A	#N/A	#N/A	#N/A	#N/A	#N/A	1	852	1	86	1	766	1	0	0
EG_transcript_12396	0.225214	#N/A	#N/A	#N/A	#N/A	#N/A	1	_	0.112	#N/A	#N/A	#N/A	#N/A	#N/A	#N/A	#N/A	#N/A	#N/A	#N/A	#N/A	#N/A	#N/A	1	0	0
EG_transcript_60126	0.22592	#N/A	#N/A	#N/A	#N/A	#N/A	0	_	0.083	#N/A	#N/A	#N/A	#N/A	#N/A	#N/A	#N/A	#N/A	#N/A	1	112	#N/A	#N/A	1	0	0
EG_transcript_34050	0.230489	#N/A	#N/A	#N/A	#N/A	#N/A	0	_	0.262	#N/A	#N/A	#N/A	#N/A	#N/A	#N/A	#N/A	1	50	1	50	1	0	1	0	0
EG_transcript_29914	0.231636	#N/A	#N/A	#N/A	#N/A	#N/A	0	_	0.688	#N/A	#N/A	#N/A	#N/A	#N/A	#N/A	#N/A	1	230	1	26	1	204	1	0	0
EG_transcript_29699	0.235042	#N/A	#N/A	#N/A	#N/A	#N/A	0	_	0.102	#N/A	#N/A	#N/A	#N/A	#N/A	#N/A	#N/A	1	148	1	226	1	-78	1	0	0
EG_transcript_29284	0.235079	#N/A	#N/A	#N/A	#N/A	#N/A	0	_	0.17	#N/A	#N/A	#N/A	#N/A	#N/A	#N/A	#N/A	1	45	1	41	1	4	1	0	0
EG_transcript_37274	0.235358	#N/A	#N/A	#N/A	#N/A	#N/A	0	_	0.265	#N/A	#N/A	#N/A	#N/A	#N/A	#N/A	#N/A	#N/A	#N/A	#N/A	#N/A	#N/A	#N/A	1	0	0
EG_transcript_9664	0.236352	#N/A	#N/A	#N/A	#N/A	#N/A	1	_	0.235	#N/A	#N/A	#N/A	#N/A	#N/A	#N/A	#N/A	1	53	1	53	1	0	1	0	0
EG_transcript_12329	0.236826	#N/A	#N/A	#N/A	#N/A	#N/A	1	_	0.117	#N/A	#N/A	#N/A	#N/A	#N/A	#N/A	#N/A	11	119	11	318	1	-199	1	0	0
EG_transcript_10326	0.237042	#N/A	#N/A	#N/A	#N/A	#N/A	0	_	0.195	#N/A	#N/A	#N/A	#N/A	#N/A	#N/A	#N/A	1	67	1	61	1	6	1	0	0
EG_transcript_17671	0.241988	#N/A	#N/A	#N/A	#N/A	#N/A	1	_	0.203	#N/A	#N/A	#N/A	#N/A	#N/A	#N/A	#N/A	#N/A	#N/A	#N/A	#N/A	#N/A	#N/A	1	0	0
EG_transcript_28112	0.243676	#N/A	#N/A	#N/A	#N/A	#N/A	1	_	0.096	#N/A	#N/A	#N/A	#N/A	#N/A	#N/A	#N/A	1	15	1	15	1	0	1	0	0
EG_transcript_47031	0.244864	#N/A	#N/A	#N/A	#N/A	#N/A	1	_	0.049	#N/A	#N/A	#N/A	#N/A	#N/A	#N/A	#N/A	1	11	1	3	1	8	1	0	0
EG_transcript_24830	0.244864	#N/A	#N/A	#N/A	#N/A	#N/A	0	_	0.166	#N/A	#N/A	#N/A	#N/A	#N/A	#N/A	#N/A	1	33	1	25	1	8	1	0	0
EG_transcript_33419	0.245071	#N/A	#N/A	#N/A	#N/A	#N/A	0	_	0.042	#N/A	#N/A	#N/A	#N/A	#N/A	#N/A	#N/A	1	43	1	36	1	7	1	0	0
EG_transcript_23270	0.24617	#N/A	#N/A	#N/A	#N/A	#N/A	0	_	0.509	#N/A	#N/A	#N/A	#N/A	#N/A	#N/A	#N/A	1	611	1	620	1	-9	1	0	0
EG_transcript_64893	0.247732	#N/A	#N/A	#N/A	#N/A	#N/A	1	_	0.09	#N/A	#N/A	#N/A	#N/A	#N/A	#N/A	#N/A	1	9	1	10	1	-1	1	0	0
EG_transcript_3202	0.247782	#N/A	#N/A	#N/A	#N/A	#N/A	1	_	0.626	#N/A	#N/A	#N/A	#N/A	#N/A	#N/A	#N/A	#N/A	#N/A	#N/A	#N/A	#N/A	#N/A	1	0	0
EG_transcript_5646	0.249195	#N/A	#N/A	#N/A	#N/A	#N/A	1	_	0.085	#N/A	#N/A	#N/A	#N/A	#N/A	#N/A	#N/A	1	156	1	157	1	-1	1	0	0
EG_transcript_22903	0.252769	#N/A	#N/A	#N/A	#N/A	#N/A	0	_	0.061	#N/A	#N/A	#N/A	#N/A	#N/A	#N/A	#N/A	1	105	1	104	1	1	1	0	0
EG_transcript_5258	0.256786	#N/A	#N/A	#N/A	#N/A	#N/A	1	_	0.099	#N/A	#N/A	#N/A	#N/A	#N/A	#N/A	#N/A	#N/A	#N/A	#N/A	#N/A	#N/A	#N/A	1	0	0
EG_transcript_31724	0.256992	#N/A	#N/A	#N/A	#N/A	#N/A	0	_	0.119	#N/A	#N/A	#N/A	#N/A	#N/A	#N/A	#N/A	1	452	1	461	1	-9	1	0	0
EG_transcript_27401	0.260851	#N/A	#N/A	#N/A	#N/A	#N/A	0	_	0.177	#N/A	#N/A	#N/A	#N/A	#N/A	#N/A	#N/A	1	139	1	194	1	-55	1	0	0
EG_transcript_63679	0.260898	#N/A	#N/A	#N/A	#N/A	#N/A	1	_	0.073	#N/A	#N/A	#N/A	#N/A	#N/A	#N/A	#N/A	1	9	1	9	1	0	1	0	0
EG_transcript_14153	0.261819	#N/A	#N/A	#N/A	#N/A	#N/A	1	_	0.052	#N/A	#N/A	#N/A	#N/A	#N/A	#N/A	#N/A	1	78	1	78	1	0	1	0	0
EG_transcript_21676	0.266132	#N/A	#N/A	#N/A	#N/A	#N/A	0	_	0.115	#N/A	#N/A	#N/A	#N/A	#N/A	#N/A	#N/A	#N/A	#N/A	1	92	#N/A	#N/A	1	0	0
EG_transcript_25253	0.270927	#N/A	#N/A	#N/A	#N/A	#N/A	1	_	0.124	#N/A	#N/A	#N/A	#N/A	#N/A	#N/A	#N/A	1	115	1	213	1	-98	1	0	0
EG_transcript_51351	0.271474	#N/A	#N/A	#N/A	#N/A	#N/A	0	_	0.358	#N/A	#N/A	#N/A	#N/A	#N/A	#N/A	#N/A	1	35	1	29	1	6	1	0	0
EG_transcript_52520	0.274134	#N/A	#N/A	#N/A	#N/A	#N/A	1	_	0.106	#N/A	#N/A	#N/A	#N/A	#N/A	#N/A	#N/A	#N/A	#N/A	#N/A	#N/A	#N/A	#N/A	1	0	0
EG_transcript_261	0.275698	#N/A	#N/A	#N/A	#N/A	#N/A	0	_	0.353	#N/A	#N/A	#N/A	#N/A	#N/A	#N/A	#N/A	1	348	1	349	1	-1	1	0	0
EG_transcript_4312	0.277065	#N/A	#N/A	#N/A	#N/A	#N/A	0	_	0.057	#N/A	#N/A	#N/A	#N/A	#N/A	#N/A	#N/A	1	128	1	129	1	-1	1	0	0
EG_transcript_14424	0.277789	#N/A	#N/A	#N/A	#N/A	#N/A	1	_	0.176	#N/A	#N/A	#N/A	#N/A	#N/A	#N/A	#N/A	1	35	1	33	1	2	1	0	0
EG_transcript_40410	0.278078	#N/A	#N/A	#N/A	#N/A	#N/A	1	_	0.103	#N/A	#N/A	#N/A	#N/A	#N/A	#N/A	#N/A	#N/A	#N/A	#N/A	#N/A	#N/A	#N/A	1	0	0
EG_transcript_30023	0.27866	#N/A	#N/A	#N/A	#N/A	#N/A	0	_	0.118	#N/A	#N/A	#N/A	#N/A	#N/A	#N/A	#N/A	1	48	1	48	1	0	1	0	0
EG_transcript_13646	0.279766	#N/A	#N/A	#N/A	#N/A	#N/A	1	_	0.498	#N/A	#N/A	#N/A	#N/A	#N/A	#N/A	#N/A	1	46	#N/A	#N/A	#N/A	#N/A	1	0	0
EG_transcript_4485	0.280575	#N/A	#N/A	#N/A	#N/A	#N/A	1	_	0.489	#N/A	#N/A	#N/A	#N/A	#N/A	#N/A	#N/A	1	812	1	821	1	-9	1	0	0
EG_transcript_36506	0.280576	#N/A	#N/A	#N/A	#N/A	#N/A	1	_	0.234	#N/A	#N/A	#N/A	#N/A	#N/A	#N/A	#N/A	1	29	1	29	1	0	1	0	0
EG_transcript_12212	0.287848	#N/A	#N/A	#N/A	#N/A	#N/A	0	_	0.08	#N/A	#N/A	#N/A	#N/A	#N/A	#N/A	#N/A	1	54	1	43	1	11	1	0	0
EG_transcript_9159	0.293134	#N/A	#N/A	#N/A	#N/A	#N/A	0	_	0.164	#N/A	#N/A	#N/A	#N/A	#N/A	#N/A	#N/A	1	60	1	38	1	22	1	0	0
EG_transcript_12607	0.293502	#N/A	#N/A	#N/A	#N/A	#N/A	0	_	0.334	#N/A	#N/A	#N/A	#N/A	#N/A	#N/A	#N/A	1	59	1	58	1	1	1	0	0
EG_transcript_3246	0.293761	#N/A	#N/A	#N/A	#N/A	#N/A	1	_	0.442	#N/A	#N/A	#N/A	#N/A	#N/A	#N/A	#N/A	1	1	1	1	1	0	1	0	0
EG_transcript_36580	0.295825	#N/A	#N/A	#N/A	#N/A	#N/A	1	_	0.2	#N/A	#N/A	#N/A	#N/A	#N/A	#N/A	#N/A	#N/A	#N/A	#N/A	#N/A	#N/A	#N/A	1	0	0
EG_transcript_790	0.296273	#N/A	#N/A	#N/A	#N/A	#N/A	1	_	0.27	#N/A	#N/A	#N/A	#N/A	#N/A	#N/A	#N/A	1	11	1	12	1	-1	1	0	0
EG_transcript_42153	0.296826	#N/A	#N/A	#N/A	#N/A	#N/A	1	_	0.247	#N/A	#N/A	#N/A	#N/A	#N/A	#N/A	#N/A	1	14	1	15	1	-1	1	0	0
EG_transcript_33134	0.297061	#N/A	#N/A	#N/A	#N/A	#N/A	0	_	0.394	#N/A	#N/A	#N/A	#N/A	#N/A	#N/A	#N/A	1	78	1	78	1	0	1	0	0
EG_transcript_25501	0.298955	#N/A	#N/A	#N/A	#N/A	#N/A	0	_	0.169	#N/A	#N/A	#N/A	#N/A	#N/A	#N/A	#N/A	1	60	1	62	1	-2	1	0	0
EG_transcript_22812	0.299027	#N/A	#N/A	#N/A	#N/A	#N/A	0	_	0.143	#N/A	#N/A	#N/A	#N/A	#N/A	#N/A	#N/A	1	95	1	88	1	7	1	0	0
EG_transcript_5542	0.301374	#N/A	#N/A	#N/A	#N/A	#N/A	1	_	0.16	#N/A	#N/A	#N/A	#N/A	#N/A	#N/A	#N/A	1	89	1	83	1	6	1	0	0
EG_transcript_24337	0.303642	#N/A	#N/A	#N/A	#N/A	#N/A	0	_	0.204	#N/A	#N/A	#N/A	#N/A	#N/A	#N/A	#N/A	1	51	1	52	1	-1	1	0	0
EG_transcript_12699	0.304672	#N/A	#N/A	#N/A	#N/A	#N/A	0	_	0.109	#N/A	#N/A	#N/A	#N/A	#N/A	#N/A	#N/A	#N/A	#N/A	#N/A	#N/A	#N/A	#N/A	1	0	0
EG_transcript_12535	0.309114	#N/A	#N/A	#N/A	#N/A	#N/A	1	_	0.259	#N/A	#N/A	#N/A	#N/A	#N/A	#N/A	#N/A	1	44	1	53	1	-9	1	0	0
EG_transcript_17910	0.310994	#N/A	#N/A	#N/A	#N/A	#N/A	0	_	0.063	#N/A	#N/A	#N/A	#N/A	#N/A	#N/A	#N/A	#N/A	#N/A	#N/A	#N/A	#N/A	#N/A	1	0	0
EG_transcript_39315	0.312519	#N/A	#N/A	#N/A	#N/A	#N/A	1	_	0.069	#N/A	#N/A	#N/A	#N/A	#N/A	#N/A	#N/A	#N/A	#N/A	#N/A	#N/A	#N/A	#N/A	1	0	0
EG_transcript_9494	0.315273	#N/A	#N/A	#N/A	#N/A	#N/A	1	_	0.104	#N/A	#N/A	#N/A	#N/A	#N/A	#N/A	#N/A	#N/A	#N/A	#N/A	#N/A	#N/A	#N/A	1	0	0
EG_transcript_14414	0.315982	#N/A	#N/A	#N/A	#N/A	#N/A	1	_	0.095	#N/A	#N/A	#N/A	#N/A	#N/A	#N/A	#N/A	#N/A	#N/A	1	19	#N/A	#N/A	1	0	0
EG_transcript_26179	0.316395	#N/A	#N/A	#N/A	#N/A	#N/A	0	_	0.089	#N/A	#N/A	#N/A	#N/A	#N/A	#N/A	#N/A	1	11	1	11	1	0	1	0	0
EG_transcript_23583	0.316895	#N/A	#N/A	#N/A	#N/A	#N/A	0	_	0.072	#N/A	#N/A	#N/A	#N/A	#N/A	#N/A	#N/A	1	769	1	768	1	1	1	0	0
EG_transcript_16311	0.317591	#N/A	#N/A	#N/A	#N/A	#N/A	1	_	0.132	#N/A	#N/A	#N/A	#N/A	#N/A	#N/A	#N/A	1	37	1	52	1	-15	1	0	0
EG_transcript_8513	0.319583	#N/A	#N/A	#N/A	#N/A	#N/A	1	_	0.127	#N/A	#N/A	#N/A	#N/A	#N/A	#N/A	#N/A	1	158	1	160	1	-2	1	0	0
EG_transcript_41267	0.321248	#N/A	#N/A	#N/A	#N/A	#N/A	1	_	0.166	#N/A	#N/A	#N/A	#N/A	#N/A	#N/A	#N/A	#N/A	#N/A	#N/A	#N/A	#N/A	#N/A	1	0	0
EG_transcript_50789	0.324193	#N/A	#N/A	#N/A	#N/A	#N/A	0	_	0.035	#N/A	#N/A	#N/A	#N/A	#N/A	#N/A	#N/A	1	60	1	58	1	2	1	0	0
EG_transcript_4672	0.332618	#N/A	#N/A	#N/A	#N/A	#N/A	0	_	0.171	#N/A	#N/A	#N/A	#N/A	#N/A	#N/A	#N/A	#N/A	#N/A	#N/A	#N/A	#N/A	#N/A	1	0	0
EG_transcript_65450	0.335267	#N/A	#N/A	#N/A	#N/A	#N/A	1	_	0.102	#N/A	#N/A	#N/A	#N/A	#N/A	#N/A	#N/A	1	11	1	12	1	-1	1	0	0
EG_transcript_28666	0.339085	#N/A	#N/A	#N/A	#N/A	#N/A	1	_	0.154	#N/A	#N/A	#N/A	#N/A	#N/A	#N/A	#N/A	1	65	1	65	1	0	1	0	0
EG_transcript_12763	0.340301	#N/A	#N/A	#N/A	#N/A	#N/A	0	_	0.385	#N/A	#N/A	#N/A	#N/A	#N/A	#N/A	#N/A	1	114	1	116	1	-2	1	0	0
EG_transcript_43430	0.34085	#N/A	#N/A	#N/A	#N/A	#N/A	0	_	0.139	#N/A	#N/A	#N/A	#N/A	#N/A	#N/A	#N/A	#N/A	#N/A	#N/A	#N/A	#N/A	#N/A	1	0	0
EG_transcript_69460	0.34085	#N/A	#N/A	#N/A	#N/A	#N/A	0	_	0.102	#N/A	#N/A	#N/A	#N/A	#N/A	#N/A	#N/A	#N/A	#N/A	#N/A	#N/A	#N/A	#N/A	1	0	0
EG_transcript_17768	0.340933	#N/A	#N/A	#N/A	#N/A	#N/A	0	_	0.146	#N/A	#N/A	#N/A	#N/A	#N/A	#N/A	#N/A	1	386	1	378	1	8	1	0	0
EG_transcript_21446	0.343756	#N/A	#N/A	#N/A	#N/A	#N/A	1	_	0.015	#N/A	#N/A	#N/A	#N/A	#N/A	#N/A	#N/A	1	273	1	445	1	-172	1	0	0
EG_transcript_26310	0.343756	#N/A	#N/A	#N/A	#N/A	#N/A	0	_	0.11	#N/A	#N/A	#N/A	#N/A	#N/A	#N/A	#N/A	1	375	1	547	1	-172	1	0	0
EG_transcript_2112	0.343907	#N/A	#N/A	#N/A	#N/A	#N/A	1	_	0.147	#N/A	#N/A	#N/A	#N/A	#N/A	#N/A	#N/A	1	1156	1	1157	1	-1	1	0	0
EG_transcript_53295	0.343954	#N/A	#N/A	#N/A	#N/A	#N/A	1	_	0.109	#N/A	#N/A	#N/A	#N/A	#N/A	#N/A	#N/A	#N/A	#N/A	#N/A	#N/A	#N/A	#N/A	1	0	0
EG_transcript_28675	0.34433	#N/A	#N/A	#N/A	#N/A	#N/A	0	_	0.151	#N/A	#N/A	#N/A	#N/A	#N/A	#N/A	#N/A	1	25	1	30	1	-5	1	0	0
EG_transcript_32483	0.348487	#N/A	#N/A	#N/A	#N/A	#N/A	0	_	0.23	#N/A	#N/A	#N/A	#N/A	#N/A	#N/A	#N/A	1	45	1	46	1	-1	1	0	0
EG_transcript_21377	0.351189	#N/A	#N/A	#N/A	#N/A	#N/A	0	_	0.11	#N/A	#N/A	#N/A	#N/A	#N/A	#N/A	#N/A	1	111	1	105	1	6	1	0	0
EG_transcript_22612	0.355165	#N/A	#N/A	#N/A	#N/A	#N/A	0	_	0.014	#N/A	#N/A	#N/A	#N/A	#N/A	#N/A	#N/A	#N/A	#N/A	#N/A	#N/A	#N/A	#N/A	1	0	0
EG_transcript_14969	0.358036	#N/A	#N/A	#N/A	#N/A	#N/A	1	_	0.287	#N/A	#N/A	#N/A	#N/A	#N/A	#N/A	#N/A	1	75	1	68	1	7	1	0	0
EG_transcript_39210	0.3585	#N/A	#N/A	#N/A	#N/A	#N/A	1	_	0.246	#N/A	#N/A	#N/A	#N/A	#N/A	#N/A	#N/A	1	69	1	70	1	-1	1	0	0
EG_transcript_52700	0.359352	#N/A	#N/A	#N/A	#N/A	#N/A	1	_	0.186	#N/A	#N/A	#N/A	#N/A	#N/A	#N/A	#N/A	#N/A	#N/A	#N/A	#N/A	#N/A	#N/A	1	0	0
EG_transcript_5315	0.362976	#N/A	#N/A	#N/A	#N/A	#N/A	0	_	0.182	#N/A	#N/A	#N/A	#N/A	#N/A	#N/A	#N/A	1	234	1	233	1	1	1	0	0
EG_transcript_26001	0.363033	#N/A	#N/A	#N/A	#N/A	#N/A	0	_	0.378	#N/A	#N/A	#N/A	#N/A	#N/A	#N/A	#N/A	1	61	1	53	1	8	1	0	0
EG_transcript_5201	0.363543	#N/A	#N/A	#N/A	#N/A	#N/A	0	_	0.099	#N/A	#N/A	#N/A	#N/A	#N/A	#N/A	#N/A	#N/A	#N/A	#N/A	#N/A	#N/A	#N/A	1	0	0
EG_transcript_29565	0.36579	#N/A	#N/A	#N/A	#N/A	#N/A	1	_	0.112	#N/A	#N/A	#N/A	#N/A	#N/A	#N/A	#N/A	#N/A	#N/A	#N/A	#N/A	#N/A	#N/A	1	0	0
EG_transcript_9396	0.372311	#N/A	#N/A	#N/A	#N/A	#N/A	1	_	0.098	#N/A	#N/A	#N/A	#N/A	#N/A	#N/A	#N/A	1	102	1	106	1	-4	1	0	0
EG_transcript_22434	0.375068	#N/A	#N/A	#N/A	#N/A	#N/A	0	_	0.2	#N/A	#N/A	#N/A	#N/A	#N/A	#N/A	#N/A	1	92	1	99	1	-7	1	0	0
EG_transcript_58467	0.376054	#N/A	#N/A	#N/A	#N/A	#N/A	1	_	0.181	#N/A	#N/A	#N/A	#N/A	#N/A	#N/A	#N/A	1	9	1	8	1	1	1	0	0
EG_transcript_36724	0.381496	#N/A	#N/A	#N/A	#N/A	#N/A	0	_	0.06	#N/A	#N/A	#N/A	#N/A	#N/A	#N/A	#N/A	#N/A	#N/A	1	66	#N/A	#N/A	1	0	0
EG_transcript_20225	0.382165	#N/A	#N/A	#N/A	#N/A	#N/A	0	_	0.14	#N/A	#N/A	#N/A	#N/A	#N/A	#N/A	#N/A	1	34	1	35	1	-1	1	0	0
EG_transcript_21720	0.383013	#N/A	#N/A	#N/A	#N/A	#N/A	0	_	0.18	#N/A	#N/A	#N/A	#N/A	#N/A	#N/A	#N/A	1	41	1	40	1	1	1	0	0
EG_transcript_26319	0.388378	#N/A	#N/A	#N/A	#N/A	#N/A	1	_	0.273	#N/A	#N/A	#N/A	#N/A	#N/A	#N/A	#N/A	1	88	1	88	1	0	1	0	0
EG_transcript_53697	0.388671	#N/A	#N/A	#N/A	#N/A	#N/A	1	_	0.077	#N/A	#N/A	#N/A	#N/A	#N/A	#N/A	#N/A	1	10	1	13	1	-3	1	0	0
EG_transcript_22617	0.389627	#N/A	#N/A	#N/A	#N/A	#N/A	1	_	0.382	#N/A	#N/A	#N/A	#N/A	#N/A	#N/A	#N/A	#N/A	#N/A	#N/A	#N/A	#N/A	#N/A	1	0	0
EG_transcript_29172	0.391994	#N/A	#N/A	#N/A	#N/A	#N/A	0	_	0.247	#N/A	#N/A	#N/A	#N/A	#N/A	#N/A	#N/A	1	104	1	343	1	-239	1	0	0
EG_transcript_19472	0.39225	#N/A	#N/A	#N/A	#N/A	#N/A	1	_	0.166	#N/A	#N/A	#N/A	#N/A	#N/A	#N/A	#N/A	1	120	#N/A	#N/A	#N/A	#N/A	1	0	0
EG_transcript_24549	0.396744	#N/A	#N/A	#N/A	#N/A	#N/A	0	_	0.296	#N/A	#N/A	#N/A	#N/A	#N/A	#N/A	#N/A	1	51	1	51	1	0	1	0	0
EG_transcript_27906	0.399785	#N/A	#N/A	#N/A	#N/A	#N/A	0	_	0.058	#N/A	#N/A	#N/A	#N/A	#N/A	#N/A	#N/A	1	673	7	1	0	672	1	0	0
EG_transcript_34687	0.400532	#N/A	#N/A	#N/A	#N/A	#N/A	0	_	0.103	#N/A	#N/A	#N/A	#N/A	#N/A	#N/A	#N/A	1	1078	1	1087	1	-9	1	0	0
EG_transcript_7879	0.406249	#N/A	#N/A	#N/A	#N/A	#N/A	1	_	0.37	#N/A	#N/A	#N/A	#N/A	#N/A	#N/A	#N/A	1	106	1	107	1	-1	1	0	0
EG_transcript_45764	0.406781	#N/A	#N/A	#N/A	#N/A	#N/A	1	_	0.1	#N/A	#N/A	#N/A	#N/A	#N/A	#N/A	#N/A	1	11	1	13	1	-2	1	0	0
EG_transcript_29539	0.41285	#N/A	#N/A	#N/A	#N/A	#N/A	0	_	0.66	#N/A	#N/A	#N/A	#N/A	#N/A	#N/A	#N/A	1	63	1	36	1	27	1	0	0
EG_transcript_15963	0.414227	#N/A	#N/A	#N/A	#N/A	#N/A	0	_	0.593	#N/A	#N/A	#N/A	#N/A	#N/A	#N/A	#N/A	#N/A	#N/A	1	22	#N/A	#N/A	1	0	0
EG_transcript_10562	0.416266	#N/A	#N/A	#N/A	#N/A	#N/A	0	_	0.23	#N/A	#N/A	#N/A	#N/A	#N/A	#N/A	#N/A	1	143	1	135	1	8	1	0	0
EG_transcript_18034	0.416347	#N/A	#N/A	#N/A	#N/A	#N/A	0	_	0.465	#N/A	#N/A	#N/A	#N/A	#N/A	#N/A	#N/A	#N/A	#N/A	1	199	#N/A	#N/A	1	0	0
EG_transcript_25456	0.416531	#N/A	#N/A	#N/A	#N/A	#N/A	0	_	0.083	#N/A	#N/A	#N/A	#N/A	#N/A	#N/A	#N/A	1	78	1	77	1	1	1	0	0
EG_transcript_23216	0.418091	#N/A	#N/A	#N/A	#N/A	#N/A	0	_	0.031	#N/A	#N/A	#N/A	#N/A	#N/A	#N/A	#N/A	#N/A	#N/A	1	39	#N/A	#N/A	1	0	0
EG_transcript_27181	0.420925	#N/A	#N/A	#N/A	#N/A	#N/A	1	_	0.227	#N/A	#N/A	#N/A	#N/A	#N/A	#N/A	#N/A	#N/A	#N/A	#N/A	#N/A	#N/A	#N/A	1	0	0
EG_transcript_9915	0.42123	#N/A	#N/A	#N/A	#N/A	#N/A	1	_	0.177	#N/A	#N/A	#N/A	#N/A	#N/A	#N/A	#N/A	1	166	1	162	1	4	1	0	0
EG_transcript_38035	0.422628	#N/A	#N/A	#N/A	#N/A	#N/A	1	_	0.17	#N/A	#N/A	#N/A	#N/A	#N/A	#N/A	#N/A	1	13	1	13	1	0	1	0	0
EG_transcript_535	0.424129	#N/A	#N/A	#N/A	#N/A	#N/A	1	_	0.279	#N/A	#N/A	#N/A	#N/A	#N/A	#N/A	#N/A	#N/A	#N/A	#N/A	#N/A	#N/A	#N/A	1	0	0
EG_transcript_8188	0.424672	#N/A	#N/A	#N/A	#N/A	#N/A	0	_	0.137	#N/A	#N/A	#N/A	#N/A	#N/A	#N/A	#N/A	1	271	1	271	1	0	1	0	0
EG_transcript_26415	0.430612	#N/A	#N/A	#N/A	#N/A	#N/A	0	_	0.521	#N/A	#N/A	#N/A	#N/A	#N/A	#N/A	#N/A	1	51	1	214	1	-163	1	0	0
EG_transcript_10120	0.432242	#N/A	#N/A	#N/A	#N/A	#N/A	1	_	0.071	#N/A	#N/A	#N/A	#N/A	#N/A	#N/A	#N/A	#N/A	#N/A	#N/A	#N/A	#N/A	#N/A	1	0	0
EG_transcript_13905	0.434893	#N/A	#N/A	#N/A	#N/A	#N/A	0	_	0.083	#N/A	#N/A	#N/A	#N/A	#N/A	#N/A	#N/A	1	43	#N/A	#N/A	#N/A	#N/A	1	0	0
EG_transcript_22716	0.435638	#N/A	#N/A	#N/A	#N/A	#N/A	0	_	0.111	#N/A	#N/A	#N/A	#N/A	#N/A	#N/A	#N/A	#N/A	#N/A	#N/A	#N/A	#N/A	#N/A	1	0	0
EG_transcript_18974	0.436253	#N/A	#N/A	#N/A	#N/A	#N/A	0	_	0.258	#N/A	#N/A	#N/A	#N/A	#N/A	#N/A	#N/A	1	55	1	49	1	6	1	0	0
EG_transcript_37217	0.437007	#N/A	#N/A	#N/A	#N/A	#N/A	1	_	0.261	#N/A	#N/A	#N/A	#N/A	#N/A	#N/A	#N/A	#N/A	#N/A	#N/A	#N/A	#N/A	#N/A	1	0	0
EG_transcript_17662	0.437433	#N/A	#N/A	#N/A	#N/A	#N/A	0	_	0.397	#N/A	#N/A	#N/A	#N/A	#N/A	#N/A	#N/A	1	139	#N/A	#N/A	#N/A	#N/A	1	0	0
EG_transcript_5384	0.439454	#N/A	#N/A	#N/A	#N/A	#N/A	0	_	0.127	#N/A	#N/A	#N/A	#N/A	#N/A	#N/A	#N/A	1	387	1	388	1	-1	1	0	0
EG_transcript_15696	0.441376	#N/A	#N/A	#N/A	#N/A	#N/A	0	_	0.331	#N/A	#N/A	#N/A	#N/A	#N/A	#N/A	#N/A	#N/A	#N/A	#N/A	#N/A	#N/A	#N/A	1	0	0
EG_transcript_39982	0.442213	#N/A	#N/A	#N/A	#N/A	#N/A	0	_	0.226	#N/A	#N/A	#N/A	#N/A	#N/A	#N/A	#N/A	1	24	1	24	1	0	1	0	0
EG_transcript_64961	0.443446	#N/A	#N/A	#N/A	#N/A	#N/A	0	_	0.242	#N/A	#N/A	#N/A	#N/A	#N/A	#N/A	#N/A	1	491	1	492	1	-1	1	0	0
EG_transcript_29179	0.444019	#N/A	#N/A	#N/A	#N/A	#N/A	1	_	0.163	#N/A	#N/A	#N/A	#N/A	#N/A	#N/A	#N/A	#N/A	#N/A	1	56	#N/A	#N/A	1	0	0
EG_transcript_23175	0.445774	#N/A	#N/A	#N/A	#N/A	#N/A	1	_	0.194	#N/A	#N/A	#N/A	#N/A	#N/A	#N/A	#N/A	#N/A	#N/A	#N/A	#N/A	#N/A	#N/A	1	0	0
EG_transcript_29138	0.449551	#N/A	#N/A	#N/A	#N/A	#N/A	0	_	0.142	#N/A	#N/A	#N/A	#N/A	#N/A	#N/A	#N/A	1	139	1	141	1	-2	1	0	0
EG_transcript_47790	0.450979	#N/A	#N/A	#N/A	#N/A	#N/A	1	_	0.334	#N/A	#N/A	#N/A	#N/A	#N/A	#N/A	#N/A	#N/A	#N/A	#N/A	#N/A	#N/A	#N/A	1	0	0
EG_transcript_38574	0.45173	#N/A	#N/A	#N/A	#N/A	#N/A	1	_	0.055	#N/A	#N/A	#N/A	#N/A	#N/A	#N/A	#N/A	1	16	1	9	1	7	1	0	0
EG_transcript_36713	0.453765	#N/A	#N/A	#N/A	#N/A	#N/A	1	_	0.113	#N/A	#N/A	#N/A	#N/A	#N/A	#N/A	#N/A	#N/A	#N/A	#N/A	#N/A	#N/A	#N/A	1	0	0
EG_transcript_34869	0.457955	#N/A	#N/A	#N/A	#N/A	#N/A	0	_	0.283	#N/A	#N/A	#N/A	#N/A	#N/A	#N/A	#N/A	#N/A	#N/A	#N/A	#N/A	#N/A	#N/A	1	0	0
EG_transcript_51155	0.459079	#N/A	#N/A	#N/A	#N/A	#N/A	0	_	0.249	#N/A	#N/A	#N/A	#N/A	#N/A	#N/A	#N/A	1	45	1	45	1	0	1	0	0
EG_transcript_32721	0.460932	#N/A	#N/A	#N/A	#N/A	#N/A	1	_	0.536	#N/A	#N/A	#N/A	#N/A	#N/A	#N/A	#N/A	1	115	1	116	1	-1	1	0	0
EG_transcript_9695	0.461465	#N/A	#N/A	#N/A	#N/A	#N/A	0	_	0.059	#N/A	#N/A	#N/A	#N/A	#N/A	#N/A	#N/A	#N/A	#N/A	#N/A	#N/A	#N/A	#N/A	1	0	0
EG_transcript_16097	0.466593	#N/A	#N/A	#N/A	#N/A	#N/A	0	_	0.496	#N/A	#N/A	#N/A	#N/A	#N/A	#N/A	#N/A	1	60	1	60	1	0	1	0	0
EG_transcript_32464	0.466834	#N/A	#N/A	#N/A	#N/A	#N/A	0	_	0.079	#N/A	#N/A	#N/A	#N/A	#N/A	#N/A	#N/A	1	52	1	45	1	7	1	0	0
EG_transcript_42748	0.468216	#N/A	#N/A	#N/A	#N/A	#N/A	0	_	0.053	#N/A	#N/A	#N/A	#N/A	#N/A	#N/A	#N/A	1	100	1	103	1	-3	1	0	0
EG_transcript_19168	0.469857	#N/A	#N/A	#N/A	#N/A	#N/A	0	_	0.478	#N/A	#N/A	#N/A	#N/A	#N/A	#N/A	#N/A	1	112	1	44	1	68	1	0	0
EG_transcript_30017	0.471008	#N/A	#N/A	#N/A	#N/A	#N/A	0	_	0.244	#N/A	#N/A	#N/A	#N/A	#N/A	#N/A	#N/A	1	33	1	33	1	0	1	0	0
EG_transcript_29745	0.471588	#N/A	#N/A	#N/A	#N/A	#N/A	1	_	0.065	#N/A	#N/A	#N/A	#N/A	#N/A	#N/A	#N/A	#N/A	#N/A	1	106	#N/A	#N/A	1	0	0
EG_transcript_35090	0.473284	#N/A	#N/A	#N/A	#N/A	#N/A	0	_	0.416	#N/A	#N/A	#N/A	#N/A	#N/A	#N/A	#N/A	1	72	1	73	1	-1	1	0	0
EG_transcript_20455	0.474463	#N/A	#N/A	#N/A	#N/A	#N/A	0	_	0.54	#N/A	#N/A	#N/A	#N/A	#N/A	#N/A	#N/A	1	45	1	46	1	-1	1	0	0
EG_transcript_15058	0.479113	#N/A	#N/A	#N/A	#N/A	#N/A	0	_	0.375	#N/A	#N/A	#N/A	#N/A	#N/A	#N/A	#N/A	1	34	1	34	1	0	1	0	0
EG_transcript_38480	0.483887	#N/A	#N/A	#N/A	#N/A	#N/A	0	_	0.342	#N/A	#N/A	#N/A	#N/A	#N/A	#N/A	#N/A	1	34	1	36	1	-2	1	0	0
EG_transcript_30222	0.486856	#N/A	#N/A	#N/A	#N/A	#N/A	1	_	0.114	#N/A	#N/A	#N/A	#N/A	#N/A	#N/A	#N/A	#N/A	#N/A	#N/A	#N/A	#N/A	#N/A	1	0	0
EG_transcript_51824	0.488865	#N/A	#N/A	#N/A	#N/A	#N/A	1	_	0.397	#N/A	#N/A	#N/A	#N/A	#N/A	#N/A	#N/A	1	13	1	13	1	0	1	0	0
EG_transcript_22409	0.491747	#N/A	#N/A	#N/A	#N/A	#N/A	0	_	0.079	#N/A	#N/A	#N/A	#N/A	#N/A	#N/A	#N/A	#N/A	#N/A	1	48	#N/A	#N/A	1	0	0
EG_transcript_6633	0.492512	#N/A	#N/A	#N/A	#N/A	#N/A	0	_	0.16	#N/A	#N/A	#N/A	#N/A	#N/A	#N/A	#N/A	#N/A	#N/A	1	60	#N/A	#N/A	1	0	0
EG_transcript_25346	0.492705	#N/A	#N/A	#N/A	#N/A	#N/A	1	_	0.528	#N/A	#N/A	#N/A	#N/A	#N/A	#N/A	#N/A	1	10	1	10	1	0	1	0	0
EG_transcript_32395	0.494272	#N/A	#N/A	#N/A	#N/A	#N/A	0	_	0.315	#N/A	#N/A	#N/A	#N/A	#N/A	#N/A	#N/A	#N/A	#N/A	#N/A	#N/A	#N/A	#N/A	1	0	0
EG_transcript_25617	0.495038	#N/A	#N/A	#N/A	#N/A	#N/A	0	_	0.025	#N/A	#N/A	#N/A	#N/A	#N/A	#N/A	#N/A	1	21	1	21	1	0	1	0	0
EG_transcript_52304	0.497492	#N/A	#N/A	#N/A	#N/A	#N/A	0	_	0.235	#N/A	#N/A	#N/A	#N/A	#N/A	#N/A	#N/A	1	367	1	367	1	0	1	0	0
EG_transcript_6665	0.500061	#N/A	#N/A	#N/A	#N/A	#N/A	0	_	0.222	#N/A	#N/A	#N/A	#N/A	#N/A	#N/A	#N/A	1	17	1	11	1	6	1	0	0
EG_transcript_21573	0.501212	#N/A	#N/A	#N/A	#N/A	#N/A	0	_	0.217	#N/A	#N/A	#N/A	#N/A	#N/A	#N/A	#N/A	1	129	1	129	1	0	1	0	0
EG_transcript_10537	0.503971	#N/A	#N/A	#N/A	#N/A	#N/A	0	_	0.1	#N/A	#N/A	#N/A	#N/A	#N/A	#N/A	#N/A	1	94	1	131	1	-37	1	0	0
EG_transcript_7672	0.504328	#N/A	#N/A	#N/A	#N/A	#N/A	0	_	0.095	#N/A	#N/A	#N/A	#N/A	#N/A	#N/A	#N/A	1	228	1	596	1	-368	1	0	0
EG_transcript_26376	0.505931	#N/A	#N/A	#N/A	#N/A	#N/A	1	_	0.201	#N/A	#N/A	#N/A	#N/A	#N/A	#N/A	#N/A	#N/A	#N/A	#N/A	#N/A	#N/A	#N/A	1	0	0
EG_transcript_17427	0.506071	#N/A	#N/A	#N/A	#N/A	#N/A	1	_	0.16	#N/A	#N/A	#N/A	#N/A	#N/A	#N/A	#N/A	1	168	1	124	1	44	1	0	0
EG_transcript_22814	0.506393	#N/A	#N/A	#N/A	#N/A	#N/A	0	_	0.413	#N/A	#N/A	#N/A	#N/A	#N/A	#N/A	#N/A	1	48	1	49	1	-1	1	0	0
EG_transcript_28910	0.508863	#N/A	#N/A	#N/A	#N/A	#N/A	1	_	0.311	#N/A	#N/A	#N/A	#N/A	#N/A	#N/A	#N/A	#N/A	#N/A	#N/A	#N/A	#N/A	#N/A	1	0	0
EG_transcript_19437	0.512583	#N/A	#N/A	#N/A	#N/A	#N/A	1	_	0.211	#N/A	#N/A	#N/A	#N/A	#N/A	#N/A	#N/A	5	131	5	143	1	-12	1	0	0
EG_transcript_22143	0.514112	#N/A	#N/A	#N/A	#N/A	#N/A	0	_	0.192	#N/A	#N/A	#N/A	#N/A	#N/A	#N/A	#N/A	1	28	1	29	1	-1	1	0	0
EG_transcript_23954	0.51437	#N/A	#N/A	#N/A	#N/A	#N/A	0	_	0.154	#N/A	#N/A	#N/A	#N/A	#N/A	#N/A	#N/A	1	69	1	69	1	0	1	0	0
EG_transcript_33577	0.519297	#N/A	#N/A	#N/A	#N/A	#N/A	0	_	0.22	#N/A	#N/A	#N/A	#N/A	#N/A	#N/A	#N/A	#N/A	#N/A	#N/A	#N/A	#N/A	#N/A	1	0	0
EG_transcript_27220	0.520155	#N/A	#N/A	#N/A	#N/A	#N/A	1	_	0.236	#N/A	#N/A	#N/A	#N/A	#N/A	#N/A	#N/A	1	28	1	26	1	2	1	0	0
EG_transcript_30657	0.520923	#N/A	#N/A	#N/A	#N/A	#N/A	1	_	0.168	#N/A	#N/A	#N/A	#N/A	#N/A	#N/A	#N/A	#N/A	#N/A	#N/A	#N/A	#N/A	#N/A	1	0	0
EG_transcript_12052	0.521148	#N/A	#N/A	#N/A	#N/A	#N/A	0	_	0.078	#N/A	#N/A	#N/A	#N/A	#N/A	#N/A	#N/A	1	48	1	48	1	0	1	0	0
EG_transcript_6785	0.523892	#N/A	#N/A	#N/A	#N/A	#N/A	0	_	0.315	#N/A	#N/A	#N/A	#N/A	#N/A	#N/A	#N/A	#N/A	#N/A	#N/A	#N/A	#N/A	#N/A	1	0	0
EG_transcript_61879	0.526557	#N/A	#N/A	#N/A	#N/A	#N/A	1	_	0.098	#N/A	#N/A	#N/A	#N/A	#N/A	#N/A	#N/A	#N/A	#N/A	1	21	#N/A	#N/A	1	0	0
EG_transcript_21457	0.527616	#N/A	#N/A	#N/A	#N/A	#N/A	1	_	0.073	#N/A	#N/A	#N/A	#N/A	#N/A	#N/A	#N/A	1	43	1	33	1	10	1	0	0
EG_transcript_23378	0.528079	#N/A	#N/A	#N/A	#N/A	#N/A	1	_	0.262	#N/A	#N/A	#N/A	#N/A	#N/A	#N/A	#N/A	1	139	1	138	1	1	1	0	0
EG_transcript_36207	0.532439	#N/A	#N/A	#N/A	#N/A	#N/A	0	_	0.341	#N/A	#N/A	#N/A	#N/A	#N/A	#N/A	#N/A	1	62	1	61	1	1	1	0	0
EG_transcript_27910	0.533796	#N/A	#N/A	#N/A	#N/A	#N/A	0	_	0.226	#N/A	#N/A	#N/A	#N/A	#N/A	#N/A	#N/A	#N/A	#N/A	#N/A	#N/A	#N/A	#N/A	1	0	0
EG_transcript_32600	0.534949	#N/A	#N/A	#N/A	#N/A	#N/A	0	_	0.054	#N/A	#N/A	#N/A	#N/A	#N/A	#N/A	#N/A	#N/A	#N/A	1	32	#N/A	#N/A	1	0	0
EG_transcript_18855	0.538002	#N/A	#N/A	#N/A	#N/A	#N/A	0	_	0.089	#N/A	#N/A	#N/A	#N/A	#N/A	#N/A	#N/A	#N/A	#N/A	#N/A	#N/A	#N/A	#N/A	1	0	0
EG_transcript_11108	0.544284	#N/A	#N/A	#N/A	#N/A	#N/A	0	_	0.416	#N/A	#N/A	#N/A	#N/A	#N/A	#N/A	#N/A	#N/A	#N/A	1	52	#N/A	#N/A	1	0	0
EG_transcript_56187	0.556636	#N/A	#N/A	#N/A	#N/A	#N/A	0	_	0.116	#N/A	#N/A	#N/A	#N/A	#N/A	#N/A	#N/A	1	84	1	80	1	4	1	0	0
EG_transcript_15344	0.55879	#N/A	#N/A	#N/A	#N/A	#N/A	0	_	0.154	#N/A	#N/A	#N/A	#N/A	#N/A	#N/A	#N/A	1	96	1	96	1	0	1	0	0
EG_transcript_35615	0.560146	#N/A	#N/A	#N/A	#N/A	#N/A	1	_	0.27	#N/A	#N/A	#N/A	#N/A	#N/A	#N/A	#N/A	1	20	1	20	1	0	1	0	0
EG_transcript_22683	0.564554	#N/A	#N/A	#N/A	#N/A	#N/A	0	_	0.213	#N/A	#N/A	#N/A	#N/A	#N/A	#N/A	#N/A	1	159	1	158	1	1	1	0	0
EG_transcript_32065	0.566386	#N/A	#N/A	#N/A	#N/A	#N/A	1	_	0.227	#N/A	#N/A	#N/A	#N/A	#N/A	#N/A	#N/A	#N/A	#N/A	#N/A	#N/A	#N/A	#N/A	1	0	0
EG_transcript_25719	0.566444	#N/A	#N/A	#N/A	#N/A	#N/A	1	_	0.38	#N/A	#N/A	#N/A	#N/A	#N/A	#N/A	#N/A	#N/A	#N/A	#N/A	#N/A	#N/A	#N/A	1	0	0
EG_transcript_21706	0.567158	#N/A	#N/A	#N/A	#N/A	#N/A	0	_	0.131	#N/A	#N/A	#N/A	#N/A	#N/A	#N/A	#N/A	1	221	1	214	1	7	1	0	0
EG_transcript_15350	0.567525	#N/A	#N/A	#N/A	#N/A	#N/A	1	_	0.335	#N/A	#N/A	#N/A	#N/A	#N/A	#N/A	#N/A	1	39	1	39	1	0	1	0	0
EG_transcript_10166	0.570587	#N/A	#N/A	#N/A	#N/A	#N/A	0	_	0.187	#N/A	#N/A	#N/A	#N/A	#N/A	#N/A	#N/A	1	72	1	65	1	7	1	0	0
EG_transcript_297	0.574207	#N/A	#N/A	#N/A	#N/A	#N/A	1	_	0.068	#N/A	#N/A	#N/A	#N/A	#N/A	#N/A	#N/A	#N/A	#N/A	#N/A	#N/A	#N/A	#N/A	1	0	0
EG_transcript_25214	0.577605	#N/A	#N/A	#N/A	#N/A	#N/A	1	_	0.335	#N/A	#N/A	#N/A	#N/A	#N/A	#N/A	#N/A	1	20	#N/A	#N/A	#N/A	#N/A	1	0	0
EG_transcript_16959	0.579313	#N/A	#N/A	#N/A	#N/A	#N/A	0	_	0.332	#N/A	#N/A	#N/A	#N/A	#N/A	#N/A	#N/A	1	316	1	318	1	-2	1	0	0
EG_transcript_31625	0.5795	#N/A	#N/A	#N/A	#N/A	#N/A	1	_	0.102	#N/A	#N/A	#N/A	#N/A	#N/A	#N/A	#N/A	1	315	1	739	1	-424	1	0	0
EG_transcript_2164	0.5795	#N/A	#N/A	#N/A	#N/A	#N/A	0	_	0.218	#N/A	#N/A	#N/A	#N/A	#N/A	#N/A	#N/A	#N/A	#N/A	#N/A	#N/A	#N/A	#N/A	1	0	0
EG_transcript_2313	0.5795	#N/A	#N/A	#N/A	#N/A	#N/A	0	_	0.114	#N/A	#N/A	#N/A	#N/A	#N/A	#N/A	#N/A	#N/A	#N/A	#N/A	#N/A	#N/A	#N/A	1	0	0
EG_transcript_11309	0.5795	#N/A	#N/A	#N/A	#N/A	#N/A	0	_	0.034	#N/A	#N/A	#N/A	#N/A	#N/A	#N/A	#N/A	#N/A	#N/A	#N/A	#N/A	#N/A	#N/A	1	0	0
EG_transcript_5164	0.581106	#N/A	#N/A	#N/A	#N/A	#N/A	1	_	0.208	#N/A	#N/A	#N/A	#N/A	#N/A	#N/A	#N/A	#N/A	#N/A	1	15	#N/A	#N/A	1	0	0
EG_transcript_51575	0.585936	#N/A	#N/A	#N/A	#N/A	#N/A	1	_	0.204	#N/A	#N/A	#N/A	#N/A	#N/A	#N/A	#N/A	#N/A	#N/A	#N/A	#N/A	#N/A	#N/A	1	0	0
EG_transcript_32558	0.586136	#N/A	#N/A	#N/A	#N/A	#N/A	1	_	0.137	#N/A	#N/A	#N/A	#N/A	#N/A	#N/A	#N/A	1	13	1	14	1	-1	1	0	0
EG_transcript_45287	0.586638	#N/A	#N/A	#N/A	#N/A	#N/A	0	_	0.33	#N/A	#N/A	#N/A	#N/A	#N/A	#N/A	#N/A	1	14	1	15	1	-1	1	0	0
EG_transcript_17911	0.588717	#N/A	#N/A	#N/A	#N/A	#N/A	0	_	0.111	#N/A	#N/A	#N/A	#N/A	#N/A	#N/A	#N/A	1	222	1	362	1	-140	1	0	0
EG_transcript_60280	0.592297	#N/A	#N/A	#N/A	#N/A	#N/A	0	_	0.471	#N/A	#N/A	#N/A	#N/A	#N/A	#N/A	#N/A	1	69	1	70	1	-1	1	0	0
EG_transcript_18498	0.592546	#N/A	#N/A	#N/A	#N/A	#N/A	0	_	0.114	#N/A	#N/A	#N/A	#N/A	#N/A	#N/A	#N/A	1	154	1	156	1	-2	1	0	0
EG_transcript_58630	0.595861	#N/A	#N/A	#N/A	#N/A	#N/A	1	_	0.378	#N/A	#N/A	#N/A	#N/A	#N/A	#N/A	#N/A	1	21	1	21	1	0	1	0	0
EG_transcript_13053	0.596932	#N/A	#N/A	#N/A	#N/A	#N/A	0	_	0.181	#N/A	#N/A	#N/A	#N/A	#N/A	#N/A	#N/A	1	184	1	186	1	-2	1	0	0
EG_transcript_21675	0.598659	#N/A	#N/A	#N/A	#N/A	#N/A	1	_	0.099	#N/A	#N/A	#N/A	#N/A	#N/A	#N/A	#N/A	1	399	1	397	1	2	1	0	0
EG_transcript_32647	0.598683	#N/A	#N/A	#N/A	#N/A	#N/A	0	_	0.22	#N/A	#N/A	#N/A	#N/A	#N/A	#N/A	#N/A	1	36	1	35	1	1	1	0	0
EG_transcript_30993	0.604078	#N/A	#N/A	#N/A	#N/A	#N/A	1	_	0.033	#N/A	#N/A	#N/A	#N/A	#N/A	#N/A	#N/A	#N/A	#N/A	#N/A	#N/A	#N/A	#N/A	1	0	0
EG_transcript_34746	0.605078	#N/A	#N/A	#N/A	#N/A	#N/A	0	_	0.275	#N/A	#N/A	#N/A	#N/A	#N/A	#N/A	#N/A	#N/A	#N/A	1	40	#N/A	#N/A	1	0	0
EG_transcript_28189	0.611753	#N/A	#N/A	#N/A	#N/A	#N/A	0	_	0.234	#N/A	#N/A	#N/A	#N/A	#N/A	#N/A	#N/A	1	83	1	82	1	1	1	0	0
EG_transcript_17868	0.616013	#N/A	#N/A	#N/A	#N/A	#N/A	0	_	0.121	#N/A	#N/A	#N/A	#N/A	#N/A	#N/A	#N/A	1	55	1	61	1	-6	1	0	0
EG_transcript_11360	0.618093	#N/A	#N/A	#N/A	#N/A	#N/A	0	_	0.295	#N/A	#N/A	#N/A	#N/A	#N/A	#N/A	#N/A	3	1	1	155	0	-154	1	0	0
EG_transcript_25330	0.626663	#N/A	#N/A	#N/A	#N/A	#N/A	0	_	0.547	#N/A	#N/A	#N/A	#N/A	#N/A	#N/A	#N/A	#N/A	#N/A	1	180	#N/A	#N/A	1	0	0
EG_transcript_33500	0.628467	#N/A	#N/A	#N/A	#N/A	#N/A	0	_	0.378	#N/A	#N/A	#N/A	#N/A	#N/A	#N/A	#N/A	1	37	1	51	1	-14	1	0	0
EG_transcript_27840	0.629521	#N/A	#N/A	#N/A	#N/A	#N/A	0	_	0.036	#N/A	#N/A	#N/A	#N/A	#N/A	#N/A	#N/A	1	62	1	60	1	2	1	0	0
EG_transcript_23331	0.631166	#N/A	#N/A	#N/A	#N/A	#N/A	0	_	0.127	#N/A	#N/A	#N/A	#N/A	#N/A	#N/A	#N/A	1	65	1	66	1	-1	1	0	0
EG_transcript_15746	0.631893	#N/A	#N/A	#N/A	#N/A	#N/A	1	_	0.09	#N/A	#N/A	#N/A	#N/A	#N/A	#N/A	#N/A	#N/A	#N/A	1	10	#N/A	#N/A	1	0	0
EG_transcript_29428	0.633625	#N/A	#N/A	#N/A	#N/A	#N/A	0	_	0.347	#N/A	#N/A	#N/A	#N/A	#N/A	#N/A	#N/A	1	43	1	42	1	1	1	0	0
EG_transcript_16498	0.636867	#N/A	#N/A	#N/A	#N/A	#N/A	0	_	0.072	#N/A	#N/A	#N/A	#N/A	#N/A	#N/A	#N/A	1	35	1	35	1	0	1	0	0
EG_transcript_20914	0.643525	#N/A	#N/A	#N/A	#N/A	#N/A	1	_	0.04	#N/A	#N/A	#N/A	#N/A	#N/A	#N/A	#N/A	1	26	1	25	1	1	1	0	0
EG_transcript_17024	0.649454	#N/A	#N/A	#N/A	#N/A	#N/A	1	_	0.265	#N/A	#N/A	#N/A	#N/A	#N/A	#N/A	#N/A	1	56	1	55	1	1	1	0	0
EG_transcript_25828	0.652949	#N/A	#N/A	#N/A	#N/A	#N/A	0	_	0.063	#N/A	#N/A	#N/A	#N/A	#N/A	#N/A	#N/A	#N/A	#N/A	#N/A	#N/A	#N/A	#N/A	1	0	0
EG_transcript_30203	0.652949	#N/A	#N/A	#N/A	#N/A	#N/A	0	_	0.109	#N/A	#N/A	#N/A	#N/A	#N/A	#N/A	#N/A	#N/A	#N/A	#N/A	#N/A	#N/A	#N/A	1	0	0
EG_transcript_17529	0.655592	#N/A	#N/A	#N/A	#N/A	#N/A	1	_	0.253	#N/A	#N/A	#N/A	#N/A	#N/A	#N/A	#N/A	1	36	#N/A	#N/A	#N/A	#N/A	1	0	0
EG_transcript_18009	0.656816	#N/A	#N/A	#N/A	#N/A	#N/A	1	_	0.168	#N/A	#N/A	#N/A	#N/A	#N/A	#N/A	#N/A	#N/A	#N/A	6	109	#N/A	#N/A	1	0	0
EG_transcript_35473	0.661278	#N/A	#N/A	#N/A	#N/A	#N/A	1	_	0.293	#N/A	#N/A	#N/A	#N/A	#N/A	#N/A	#N/A	1	70	1	71	1	-1	1	0	0
EG_transcript_41871	0.665044	#N/A	#N/A	#N/A	#N/A	#N/A	1	_	0.124	#N/A	#N/A	#N/A	#N/A	#N/A	#N/A	#N/A	#N/A	#N/A	1	62	#N/A	#N/A	1	0	0
EG_transcript_21511	0.665729	#N/A	#N/A	#N/A	#N/A	#N/A	1	_	0.441	#N/A	#N/A	#N/A	#N/A	#N/A	#N/A	#N/A	#N/A	#N/A	#N/A	#N/A	#N/A	#N/A	1	0	0
EG_transcript_25829	0.667855	#N/A	#N/A	#N/A	#N/A	#N/A	0	_	0.288	#N/A	#N/A	#N/A	#N/A	#N/A	#N/A	#N/A	1	141	1	134	1	7	1	0	0
EG_transcript_29329	0.669551	#N/A	#N/A	#N/A	#N/A	#N/A	0	_	0.141	#N/A	#N/A	#N/A	#N/A	#N/A	#N/A	#N/A	#N/A	#N/A	2	31	#N/A	#N/A	1	0	0
EG_transcript_10912	0.687353	#N/A	#N/A	#N/A	#N/A	#N/A	1	_	0.233	#N/A	#N/A	#N/A	#N/A	#N/A	#N/A	#N/A	1	74	1	75	1	-1	1	0	0
EG_transcript_17739	0.688649	#N/A	#N/A	#N/A	#N/A	#N/A	1	_	0.056	#N/A	#N/A	#N/A	#N/A	#N/A	#N/A	#N/A	#N/A	#N/A	1	40	#N/A	#N/A	1	0	0
EG_transcript_59738	0.688704	#N/A	#N/A	#N/A	#N/A	#N/A	0	_	0.107	#N/A	#N/A	#N/A	#N/A	#N/A	#N/A	#N/A	#N/A	#N/A	#N/A	#N/A	#N/A	#N/A	1	0	0
EG_transcript_46696	0.689194	#N/A	#N/A	#N/A	#N/A	#N/A	0	_	0.235	#N/A	#N/A	#N/A	#N/A	#N/A	#N/A	#N/A	#N/A	#N/A	#N/A	#N/A	#N/A	#N/A	1	0	0
EG_transcript_26063	0.690933	#N/A	#N/A	#N/A	#N/A	#N/A	1	_	0.223	#N/A	#N/A	#N/A	#N/A	#N/A	#N/A	#N/A	1	25	#N/A	#N/A	#N/A	#N/A	1	0	0
EG_transcript_24694	0.699782	#N/A	#N/A	#N/A	#N/A	#N/A	0	_	0.088	#N/A	#N/A	#N/A	#N/A	#N/A	#N/A	#N/A	1	56	1	58	1	-2	1	0	0
EG_transcript_21143	0.705369	#N/A	#N/A	#N/A	#N/A	#N/A	1	_	0.104	#N/A	#N/A	#N/A	#N/A	#N/A	#N/A	#N/A	1	18	#N/A	#N/A	#N/A	#N/A	1	0	0
EG_transcript_10230	0.707023	#N/A	#N/A	#N/A	#N/A	#N/A	1	_	0.032	#N/A	#N/A	#N/A	#N/A	#N/A	#N/A	#N/A	#N/A	#N/A	#N/A	#N/A	#N/A	#N/A	1	0	0
EG_transcript_18181	0.709082	#N/A	#N/A	#N/A	#N/A	#N/A	0	_	0.176	#N/A	#N/A	#N/A	#N/A	#N/A	#N/A	#N/A	1	31	1	31	1	0	1	0	0
EG_transcript_52389	0.718418	#N/A	#N/A	#N/A	#N/A	#N/A	0	_	0.149	#N/A	#N/A	#N/A	#N/A	#N/A	#N/A	#N/A	#N/A	#N/A	1	27	#N/A	#N/A	1	0	0
EG_transcript_38985	0.718834	#N/A	#N/A	#N/A	#N/A	#N/A	1	_	0.172	#N/A	#N/A	#N/A	#N/A	#N/A	#N/A	#N/A	#N/A	#N/A	#N/A	#N/A	#N/A	#N/A	1	0	0
EG_transcript_31678	0.719487	#N/A	#N/A	#N/A	#N/A	#N/A	0	_	0.119	#N/A	#N/A	#N/A	#N/A	#N/A	#N/A	#N/A	1	335	1	330	1	5	1	0	0
EG_transcript_8443	0.720257	#N/A	#N/A	#N/A	#N/A	#N/A	1	_	0.181	#N/A	#N/A	#N/A	#N/A	#N/A	#N/A	#N/A	1	84	1	84	1	0	1	0	0
EG_transcript_22338	0.721923	#N/A	#N/A	#N/A	#N/A	#N/A	0	_	0.146	#N/A	#N/A	#N/A	#N/A	#N/A	#N/A	#N/A	1	95	1	76	1	19	1	0	0
EG_transcript_30512	0.727047	#N/A	#N/A	#N/A	#N/A	#N/A	1	_	0.173	#N/A	#N/A	#N/A	#N/A	#N/A	#N/A	#N/A	#N/A	#N/A	#N/A	#N/A	#N/A	#N/A	1	0	0
EG_transcript_6177	0.728789	#N/A	#N/A	#N/A	#N/A	#N/A	1	_	0.741	#N/A	#N/A	#N/A	#N/A	#N/A	#N/A	#N/A	1	83	1	77	1	6	1	0	0
EG_transcript_20488	0.735674	#N/A	#N/A	#N/A	#N/A	#N/A	0	_	0.424	#N/A	#N/A	#N/A	#N/A	#N/A	#N/A	#N/A	1	442	1	442	1	0	1	0	0
EG_transcript_52704	0.748734	#N/A	#N/A	#N/A	#N/A	#N/A	0	_	0.196	#N/A	#N/A	#N/A	#N/A	#N/A	#N/A	#N/A	#N/A	#N/A	1	41	#N/A	#N/A	1	0	0
EG_transcript_23458	0.750897	#N/A	#N/A	#N/A	#N/A	#N/A	1	_	0.125	#N/A	#N/A	#N/A	#N/A	#N/A	#N/A	#N/A	#N/A	#N/A	1	10	#N/A	#N/A	1	0	0
EG_transcript_24888	0.757194	#N/A	#N/A	#N/A	#N/A	#N/A	0	_	0.122	#N/A	#N/A	#N/A	#N/A	#N/A	#N/A	#N/A	1	34	1	34	1	0	1	0	0
EG_transcript_15933	0.761206	#N/A	#N/A	#N/A	#N/A	#N/A	0	_	0.117	#N/A	#N/A	#N/A	#N/A	#N/A	#N/A	#N/A	1	455	1	456	1	-1	1	0	0
EG_transcript_20793	0.767069	#N/A	#N/A	#N/A	#N/A	#N/A	0	_	0.111	#N/A	#N/A	#N/A	#N/A	#N/A	#N/A	#N/A	1	119	1	121	1	-2	1	0	0
EG_transcript_42596	0.772865	#N/A	#N/A	#N/A	#N/A	#N/A	1	_	0.08	#N/A	#N/A	#N/A	#N/A	#N/A	#N/A	#N/A	#N/A	#N/A	#N/A	#N/A	#N/A	#N/A	1	0	0
EG_transcript_36591	0.772865	#N/A	#N/A	#N/A	#N/A	#N/A	1	_	0.259	#N/A	#N/A	#N/A	#N/A	#N/A	#N/A	#N/A	1	14	1	15	1	-1	1	0	0
EG_transcript_4500	0.773209	#N/A	#N/A	#N/A	#N/A	#N/A	1	_	0.084	#N/A	#N/A	#N/A	#N/A	#N/A	#N/A	#N/A	#N/A	#N/A	#N/A	#N/A	#N/A	#N/A	1	0	0
EG_transcript_634	0.792747	#N/A	#N/A	#N/A	#N/A	#N/A	1	_	0.053	#N/A	#N/A	#N/A	#N/A	#N/A	#N/A	#N/A	#N/A	#N/A	#N/A	#N/A	#N/A	#N/A	1	0	0
EG_transcript_579	0.795508	#N/A	#N/A	#N/A	#N/A	#N/A	1	_	0.065	#N/A	#N/A	#N/A	#N/A	#N/A	#N/A	#N/A	#N/A	#N/A	#N/A	#N/A	#N/A	#N/A	1	0	0
EG_transcript_38131	0.800161	#N/A	#N/A	#N/A	#N/A	#N/A	0	_	0.312	#N/A	#N/A	#N/A	#N/A	#N/A	#N/A	#N/A	#N/A	#N/A	#N/A	#N/A	#N/A	#N/A	1	0	0
EG_transcript_18731	0.812531	#N/A	#N/A	#N/A	#N/A	#N/A	0	_	0.154	#N/A	#N/A	#N/A	#N/A	#N/A	#N/A	#N/A	1	48	1	49	1	-1	1	0	0
EG_transcript_12608	0.823451	#N/A	#N/A	#N/A	#N/A	#N/A	1	_	0.078	#N/A	#N/A	#N/A	#N/A	#N/A	#N/A	#N/A	1	44	1	49	1	-5	1	0	0
EG_transcript_9059	0.827363	#N/A	#N/A	#N/A	#N/A	#N/A	1	_	0.181	#N/A	#N/A	#N/A	#N/A	#N/A	#N/A	#N/A	#N/A	#N/A	#N/A	#N/A	#N/A	#N/A	1	0	0
EG_transcript_17931	0.827363	#N/A	#N/A	#N/A	#N/A	#N/A	1	_	0.154	#N/A	#N/A	#N/A	#N/A	#N/A	#N/A	#N/A	#N/A	#N/A	#N/A	#N/A	#N/A	#N/A	1	0	0
EG_transcript_47186	0.827363	#N/A	#N/A	#N/A	#N/A	#N/A	0	_	0.264	#N/A	#N/A	#N/A	#N/A	#N/A	#N/A	#N/A	#N/A	#N/A	#N/A	#N/A	#N/A	#N/A	1	0	0
EG_transcript_18710	0.830101	#N/A	#N/A	#N/A	#N/A	#N/A	0	_	0.189	#N/A	#N/A	#N/A	#N/A	#N/A	#N/A	#N/A	1	305	#N/A	#N/A	#N/A	#N/A	1	0	0
EG_transcript_46938	0.834173	#N/A	#N/A	#N/A	#N/A	#N/A	1	_	0.19	#N/A	#N/A	#N/A	#N/A	#N/A	#N/A	#N/A	1	17	1	17	1	0	1	0	0
EG_transcript_21016	0.837035	#N/A	#N/A	#N/A	#N/A	#N/A	0	_	0.059	#N/A	#N/A	#N/A	#N/A	#N/A	#N/A	#N/A	1	67	1	68	1	-1	1	0	0
EG_transcript_6878	0.839361	#N/A	#N/A	#N/A	#N/A	#N/A	1	_	0.162	#N/A	#N/A	#N/A	#N/A	#N/A	#N/A	#N/A	1	22	1	11	1	11	1	0	0
EG_transcript_66126	0.840123	#N/A	#N/A	#N/A	#N/A	#N/A	0	_	0.113	#N/A	#N/A	#N/A	#N/A	#N/A	#N/A	#N/A	1	39	1	85	1	-46	1	0	0
EG_transcript_6572	0.84142	#N/A	#N/A	#N/A	#N/A	#N/A	0	_	0.359	#N/A	#N/A	#N/A	#N/A	#N/A	#N/A	#N/A	1	100	1	100	1	0	1	0	0
EG_transcript_15150	0.84188	#N/A	#N/A	#N/A	#N/A	#N/A	0	_	0.239	#N/A	#N/A	#N/A	#N/A	#N/A	#N/A	#N/A	1	74	1	75	1	-1	1	0	0
EG_transcript_6180	0.844062	#N/A	#N/A	#N/A	#N/A	#N/A	1	_	0.06	#N/A	#N/A	#N/A	#N/A	#N/A	#N/A	#N/A	1	28	#N/A	#N/A	#N/A	#N/A	1	0	0
EG_transcript_12557	0.850578	#N/A	#N/A	#N/A	#N/A	#N/A	1	_	0.176	#N/A	#N/A	#N/A	#N/A	#N/A	#N/A	#N/A	1	14	1	21	1	-7	1	0	0
EG_transcript_6238	0.852284	#N/A	#N/A	#N/A	#N/A	#N/A	0	_	0.389	#N/A	#N/A	#N/A	#N/A	#N/A	#N/A	#N/A	1	166	1	171	1	-5	1	0	0
EG_transcript_23844	0.855641	#N/A	#N/A	#N/A	#N/A	#N/A	1	_	0.145	#N/A	#N/A	#N/A	#N/A	#N/A	#N/A	#N/A	#N/A	#N/A	#N/A	#N/A	#N/A	#N/A	1	0	0
EG_transcript_32698	0.859361	#N/A	#N/A	#N/A	#N/A	#N/A	0	_	0.099	#N/A	#N/A	#N/A	#N/A	#N/A	#N/A	#N/A	#N/A	#N/A	#N/A	#N/A	#N/A	#N/A	1	0	0
EG_transcript_40659	0.861428	#N/A	#N/A	#N/A	#N/A	#N/A	0	_	0.082	#N/A	#N/A	#N/A	#N/A	#N/A	#N/A	#N/A	#N/A	#N/A	#N/A	#N/A	#N/A	#N/A	1	0	0
EG_transcript_24676	0.873992	#N/A	#N/A	#N/A	#N/A	#N/A	0	_	0.083	#N/A	#N/A	#N/A	#N/A	#N/A	#N/A	#N/A	13	1	#N/A	#N/A	#N/A	#N/A	1	0	0
EG_transcript_34688	0.875935	#N/A	#N/A	#N/A	#N/A	#N/A	1	_	0.312	#N/A	#N/A	#N/A	#N/A	#N/A	#N/A	#N/A	#N/A	#N/A	1	10	#N/A	#N/A	1	0	0
EG_transcript_10418	0.877236	#N/A	#N/A	#N/A	#N/A	#N/A	1	_	0.083	#N/A	#N/A	#N/A	#N/A	#N/A	#N/A	#N/A	1	102	1	100	1	2	1	0	0
EG_transcript_2523	0.883439	#N/A	#N/A	#N/A	#N/A	#N/A	1	_	0.031	#N/A	#N/A	#N/A	#N/A	#N/A	#N/A	#N/A	1	1	1	1	1	0	1	0	0
EG_transcript_30542	0.886179	#N/A	#N/A	#N/A	#N/A	#N/A	1	_	0.075	#N/A	#N/A	#N/A	#N/A	#N/A	#N/A	#N/A	#N/A	#N/A	1	4	#N/A	#N/A	1	0	0
EG_transcript_17227	0.939352	#N/A	#N/A	#N/A	#N/A	#N/A	0	_	0.103	#N/A	#N/A	#N/A	#N/A	#N/A	#N/A	#N/A	1	36	1	36	1	0	1	0	0
EG_transcript_24906	0.943969	#N/A	#N/A	#N/A	#N/A	#N/A	1	_	0.208	#N/A	#N/A	#N/A	#N/A	#N/A	#N/A	#N/A	1	39	1	28	1	11	1	0	0
EG_transcript_36486	0.947868	#N/A	#N/A	#N/A	#N/A	#N/A	0	_	0.111	#N/A	#N/A	#N/A	#N/A	#N/A	#N/A	#N/A	1	2	1	2	1	0	1	0	0
EG_transcript_16961	0.954234	#N/A	#N/A	#N/A	#N/A	#N/A	0	_	0.101	#N/A	#N/A	#N/A	#N/A	#N/A	#N/A	#N/A	1	40	1	40	1	0	1	0	0
EG_transcript_6706	0.966734	#N/A	#N/A	#N/A	#N/A	#N/A	0	_	0.085	#N/A	#N/A	#N/A	#N/A	#N/A	#N/A	#N/A	1	26	1	117	1	-91	1	0	0
EG_transcript_23214	0.972944	#N/A	#N/A	#N/A	#N/A	#N/A	0	_	0.056	#N/A	#N/A	#N/A	#N/A	#N/A	#N/A	#N/A	1	148	1	149	1	-1	1	0	0
EG_transcript_35286	0.973269	#N/A	#N/A	#N/A	#N/A	#N/A	1	_	0.193	#N/A	#N/A	#N/A	#N/A	#N/A	#N/A	#N/A	#N/A	#N/A	#N/A	#N/A	#N/A	#N/A	1	0	0
EG_transcript_19356	0.989798	#N/A	#N/A	#N/A	#N/A	#N/A	0	_	0.237	#N/A	#N/A	#N/A	#N/A	#N/A	#N/A	#N/A	1	61	1	62	1	-1	1	0	0
EG_transcript_26369	0.997139	#N/A	#N/A	#N/A	#N/A	#N/A	0	_	0.091	#N/A	#N/A	#N/A	#N/A	#N/A	#N/A	#N/A	1	18	1	18	1	0	1	0	0
EG_transcript_12086	1.04218	#N/A	#N/A	#N/A	#N/A	no signal	1	_	0.158	#N/A	#N/A	#N/A	#N/A	#N/A	#N/A	#N/A	1	57	1	58	1	-1	1	0	0
EG_transcript_15528	1.06223	#N/A	#N/A	#N/A	#N/A	no signal	0	_	0.433	#N/A	#N/A	#N/A	#N/A	#N/A	#N/A	#N/A	#N/A	#N/A	#N/A	#N/A	#N/A	#N/A	1	0	0
EG_transcript_26638	1.07045	#N/A	#N/A	#N/A	#N/A	no signal	0	_	0.391	#N/A	#N/A	#N/A	#N/A	#N/A	#N/A	#N/A	1	170	1	171	1	-1	1	0	0
EG_transcript_19118	1.0736	#N/A	#N/A	#N/A	#N/A	no signal	0	_	0.209	#N/A	#N/A	#N/A	#N/A	#N/A	#N/A	#N/A	1	56	1	56	1	0	1	0	0
EG_transcript_22821	1.0952	#N/A	#N/A	#N/A	#N/A	no signal	0	_	0.086	#N/A	#N/A	#N/A	#N/A	#N/A	#N/A	#N/A	1	1088	1	1087	1	1	1	0	0
EG_transcript_5141	1.15828	#N/A	#N/A	#N/A	#N/A	no signal	1	_	0.3	#N/A	#N/A	#N/A	#N/A	#N/A	#N/A	#N/A	1	151	#N/A	#N/A	#N/A	#N/A	1	0	0
EG_transcript_11734	1.16856	#N/A	#N/A	#N/A	#N/A	no signal	0	_	0.045	#N/A	#N/A	#N/A	#N/A	#N/A	#N/A	#N/A	2	39	1	108	0	-69	1	0	0
EG_transcript_10056	1.17795	#N/A	#N/A	#N/A	#N/A	no signal	1	_	0.213	#N/A	#N/A	#N/A	#N/A	#N/A	#N/A	#N/A	1	145	1	144	1	1	1	0	0
EG_transcript_15015	1.2022	#N/A	#N/A	#N/A	#N/A	no signal	0	_	0.251	#N/A	#N/A	#N/A	#N/A	#N/A	#N/A	#N/A	1	34	1	33	1	1	1	0	0
EG_transcript_11544	1.24382	#N/A	#N/A	#N/A	#N/A	no signal	0	_	0.1	#N/A	#N/A	#N/A	#N/A	#N/A	#N/A	#N/A	1	44	1	41	1	3	1	0	0
EG_transcript_43931	1.31275	#N/A	#N/A	#N/A	#N/A	no signal	0	_	0.11	#N/A	#N/A	#N/A	#N/A	#N/A	#N/A	#N/A	1	47	#N/A	#N/A	#N/A	#N/A	1	0	0
EG_transcript_4666	1.34924	#N/A	#N/A	#N/A	#N/A	no signal	0	_	0.117	#N/A	#N/A	#N/A	#N/A	#N/A	#N/A	#N/A	1	114	1	107	1	7	1	0	0
EG_transcript_49306	1.37373	#N/A	#N/A	#N/A	#N/A	no signal	0	_	0.075	#N/A	#N/A	#N/A	#N/A	#N/A	#N/A	#N/A	1	349	1	349	1	0	1	0	0
EG_transcript_18645	1.48354	#N/A	#N/A	#N/A	#N/A	no signal	0	_	0.455	#N/A	#N/A	#N/A	#N/A	#N/A	#N/A	#N/A	#N/A	#N/A	#N/A	#N/A	#N/A	#N/A	1	0	0
EG_transcript_18133	1.50232	#N/A	#N/A	#N/A	#N/A	no signal	0	_	0.117	#N/A	#N/A	#N/A	#N/A	#N/A	#N/A	#N/A	1	45	1	40	1	5	1	0	0
EG_transcript_27438	1.54209	#N/A	#N/A	#N/A	#N/A	no signal	0	_	0.166	#N/A	#N/A	#N/A	#N/A	#N/A	#N/A	#N/A	#N/A	#N/A	#N/A	#N/A	#N/A	#N/A	1	0	0
EG_transcript_31078	1.59157	#N/A	#N/A	#N/A	#N/A	no signal	1	_	0.209	#N/A	#N/A	#N/A	#N/A	#N/A	#N/A	#N/A	1	41	#N/A	#N/A	#N/A	#N/A	1	0	0
EG_transcript_21418	1.74945	#N/A	#N/A	#N/A	#N/A	no signal	0	_	0.105	#N/A	#N/A	#N/A	#N/A	#N/A	#N/A	#N/A	1	44	1	45	1	-1	1	0	0
EG_transcript_32477	1.82187	#N/A	#N/A	#N/A	#N/A	#N/A	0	_	0.146	#N/A	#N/A	#N/A	#N/A	#N/A	#N/A	#N/A	#N/A	#N/A	#N/A	#N/A	#N/A	#N/A	1	0	0
EG_transcript_17264	2.005	#N/A	#N/A	#N/A	#N/A	no signal	0	_	0.129	#N/A	#N/A	#N/A	#N/A	#N/A	#N/A	#N/A	1	85	1	84	1	1	1	0	0
EG_transcript_45212	2.21792	#N/A	#N/A	#N/A	#N/A	#N/A	0	_	0.574	#N/A	#N/A	#N/A	#N/A	#N/A	#N/A	#N/A	#N/A	#N/A	#N/A	#N/A	#N/A	#N/A	1	0	0
EG_transcript_12132	2.81133	#N/A	#N/A	#N/A	#N/A	no signal	0	_	0.187	#N/A	#N/A	#N/A	#N/A	#N/A	#N/A	#N/A	1	112	1	111	1	1	1	0	0
EG_transcript_41901	2.92979	#N/A	#N/A	#N/A	#N/A	#N/A	0	_	0.04	#N/A	#N/A	#N/A	#N/A	#N/A	#N/A	#N/A	#N/A	#N/A	#N/A	#N/A	#N/A	#N/A	1	0	0
EG_transcript_8006	3.06711	#N/A	#N/A	#N/A	#N/A	no signal	0	_	0.177	#N/A	#N/A	#N/A	#N/A	#N/A	#N/A	#N/A	1	94	1	96	1	-2	1	0	0
EG_transcript_5630	3.47312	#N/A	#N/A	#N/A	#N/A	no signal	1	_	0.426	#N/A	#N/A	#N/A	#N/A	#N/A	#N/A	#N/A	1	13	1	15	1	-2	1	0	0
EG_transcript_11758	3.93185	#N/A	#N/A	#N/A	#N/A	#N/A	0	_	0.171	#N/A	#N/A	#N/A	#N/A	#N/A	#N/A	#N/A	1	556	1	1542	1	-986	1	0	0
EG_transcript_15917	9.18169	#N/A	#N/A	#N/A	#N/A	no signal	1	_	0.128	#N/A	#N/A	#N/A	#N/A	#N/A	#N/A	#N/A	1	265	1	266	1	-1	1	0	0
EG_transcript_18378	12.9966	#N/A	#N/A	#N/A	#N/A	no signal	0	_	0.408	#N/A	#N/A	#N/A	#N/A	#N/A	#N/A	#N/A	1	49	#N/A	#N/A	#N/A	#N/A	1	0	0
EG_transcript_17733	13.0249	#N/A	#N/A	#N/A	#N/A	SP	1	_	0.164	#N/A	#N/A	#N/A	#N/A	#N/A	#N/A	#N/A	1	154	1	155	1	-1	1	0	0
EG_transcript_7192	15.3588	#N/A	#N/A	#N/A	#N/A	no signal	1	_	0.432	#N/A	#N/A	#N/A	#N/A	#N/A	#N/A	#N/A	1	1	1	1	1	0	1	0	0
EG_transcript_12610	15.8577	#N/A	#N/A	#N/A	#N/A	SP	0	_	0.1	#N/A	#N/A	#N/A	#N/A	#N/A	#N/A	#N/A	#N/A	#N/A	1	97	#N/A	#N/A	1	0	0
EG_transcript_3956	16.6015	#N/A	#N/A	#N/A	#N/A	no signal	0	_	0.352	#N/A	#N/A	#N/A	#N/A	#N/A	#N/A	#N/A	1	475	1	468	1	7	1	0	0
EG_transcript_12119	19.4731	#N/A	#N/A	#N/A	#N/A	no signal	0	_	0.304	#N/A	#N/A	#N/A	#N/A	#N/A	#N/A	#N/A	#N/A	#N/A	#N/A	#N/A	#N/A	#N/A	1	0	0
EG_transcript_32888	25.1268	#N/A	#N/A	#N/A	#N/A	no signal	0	_	0.047	#N/A	#N/A	#N/A	#N/A	#N/A	#N/A	#N/A	1	81	1	82	1	-1	1	0	0
EG_transcript_9148	38.8065	#N/A	#N/A	#N/A	#N/A	#N/A	1	_	0.072	#N/A	#N/A	#N/A	#N/A	#N/A	#N/A	#N/A	#N/A	#N/A	1	204	#N/A	#N/A	1	0	0
EG_transcript_3196	42.6589	#N/A	#N/A	#N/A	#N/A	no signal	1	_	0.159	#N/A	#N/A	#N/A	#N/A	#N/A	#N/A	#N/A	1	141	1	144	1	-3	1	0	0
EG_transcript_28394	61.4927	#N/A	#N/A	#N/A	#N/A	SP	1	_	0.214	#N/A	#N/A	#N/A	#N/A	#N/A	#N/A	#N/A	#N/A	#N/A	#N/A	#N/A	#N/A	#N/A	1	0	0
EG_transcript_4918	62.8055	#N/A	#N/A	#N/A	#N/A	#N/A	1	_	0.179	#N/A	#N/A	#N/A	#N/A	#N/A	#N/A	#N/A	1	230	1	229	1	1	1	0	0
EG_transcript_1350	69.8035	#N/A	#N/A	#N/A	#N/A	#N/A	1	_	0.299	#N/A	#N/A	#N/A	#N/A	#N/A	#N/A	#N/A	#N/A	#N/A	#N/A	#N/A	#N/A	#N/A	1	0	0
EG_transcript_37345	71.2754	#N/A	#N/A	#N/A	#N/A	#N/A	0	_	0.113	#N/A	#N/A	#N/A	#N/A	#N/A	#N/A	#N/A	1	146	1	145	1	1	1	0	0
EG_transcript_2777	72.0833	#N/A	#N/A	#N/A	#N/A	SPTP	1	_	0.043	#N/A	#N/A	#N/A	#N/A	#N/A	#N/A	#N/A	#N/A	#N/A	#N/A	#N/A	#N/A	#N/A	1	0	0
EG_transcript_25764	76.0468	#N/A	#N/A	#N/A	#N/A	SPTP	1	_	0.108	#N/A	#N/A	#N/A	#N/A	#N/A	#N/A	#N/A	#N/A	#N/A	#N/A	#N/A	#N/A	#N/A	1	0	0
EG_transcript_41111	86.9854	#N/A	#N/A	#N/A	#N/A	no signal	0	_	0.28	#N/A	#N/A	#N/A	#N/A	#N/A	#N/A	#N/A	#N/A	#N/A	#N/A	#N/A	#N/A	#N/A	1	0	0
EG_transcript_1497	101.761	#N/A	#N/A	#N/A	#N/A	SPTP	1	_	0.168	#N/A	#N/A	#N/A	#N/A	#N/A	#N/A	#N/A	#N/A	#N/A	#N/A	#N/A	#N/A	#N/A	1	0	0
EG_transcript_10193	103.432	#N/A	#N/A	#N/A	#N/A	#N/A	1	_	0.047	#N/A	#N/A	#N/A	#N/A	#N/A	#N/A	#N/A	1	171	#N/A	#N/A	#N/A	#N/A	1	0	0
EG_transcript_14870	106.504	#N/A	#N/A	#N/A	#N/A	SP	0	_	0.078	#N/A	#N/A	#N/A	#N/A	#N/A	#N/A	#N/A	#N/A	#N/A	#N/A	#N/A	#N/A	#N/A	1	0	0
EG_transcript_8448	107.291	#N/A	#N/A	#N/A	#N/A	#N/A	1	_	0.265	#N/A	#N/A	#N/A	#N/A	#N/A	#N/A	#N/A	#N/A	#N/A	1	71	#N/A	#N/A	1	0	0
EG_transcript_3677	141.073	#N/A	#N/A	#N/A	#N/A	no signal	1	_	0.084	#N/A	#N/A	#N/A	#N/A	#N/A	#N/A	#N/A	1	214	1	215	1	-1	1	0	0
EG_transcript_14076	144.06	#N/A	#N/A	#N/A	#N/A	SP	1	_	0.089	#N/A	#N/A	#N/A	#N/A	#N/A	#N/A	#N/A	1	103	1	104	1	-1	1	0	0
EG_transcript_3254	149.14	#N/A	#N/A	#N/A	#N/A	SPTP	1	_	0.084	#N/A	#N/A	#N/A	#N/A	#N/A	#N/A	#N/A	#N/A	#N/A	#N/A	#N/A	#N/A	#N/A	1	0	0
EG_transcript_16400	234.82	#N/A	#N/A	#N/A	#N/A	no signal	0	_	0.172	#N/A	#N/A	#N/A	#N/A	#N/A	#N/A	#N/A	1	219	1	342	1	-123	1	0	0
EG_transcript_2055	296.322	#N/A	#N/A	#N/A	#N/A	no signal	0	_	0.092	#N/A	#N/A	#N/A	#N/A	#N/A	#N/A	#N/A	#N/A	#N/A	#N/A	#N/A	#N/A	#N/A	1	0	0
EG_transcript_5493	402.336	#N/A	#N/A	#N/A	#N/A	no signal	1	_	0.011	#N/A	#N/A	#N/A	#N/A	#N/A	#N/A	#N/A	1	73	1	73	1	0	1	0	0
EG_transcript_15206	0	#N/A	#N/A	#N/A	#N/A	#N/A	1	C	0.042	#N/A	#N/A	#N/A	#N/A	#N/A	#N/A	#N/A	#N/A	#N/A	#N/A	#N/A	#N/A	#N/A	1	0	0
EG_transcript_60736	0	#N/A	#N/A	#N/A	#N/A	#N/A	1	C	0.103	#N/A	#N/A	#N/A	#N/A	#N/A	#N/A	#N/A	#N/A	#N/A	#N/A	#N/A	#N/A	#N/A	1	0	0
EG_transcript_5509	0	#N/A	#N/A	#N/A	#N/A	#N/A	1	C	0.227	#N/A	#N/A	#N/A	#N/A	#N/A	#N/A	#N/A	1	6	1	8	1	-2	1	0	0
EG_transcript_52239	0	#N/A	#N/A	#N/A	#N/A	#N/A	1	C	0.304	#N/A	#N/A	#N/A	#N/A	#N/A	#N/A	#N/A	1	14	1	15	1	-1	1	0	0
EG_transcript_30979	0	#N/A	#N/A	#N/A	#N/A	#N/A	1	C	0.118	#N/A	#N/A	#N/A	#N/A	#N/A	#N/A	#N/A	1	16	1	16	1	0	1	0	0
EG_transcript_22146	0	#N/A	#N/A	#N/A	#N/A	#N/A	1	C	0.186	#N/A	#N/A	#N/A	#N/A	#N/A	#N/A	#N/A	1	26	1	28	1	-2	1	0	0
EG_transcript_34185	0	#N/A	#N/A	#N/A	#N/A	#N/A	1	C	0.049	#N/A	#N/A	#N/A	#N/A	#N/A	#N/A	#N/A	1	26	1	27	1	-1	1	0	0
EG_transcript_31783	0	#N/A	#N/A	#N/A	#N/A	#N/A	1	C	0.184	#N/A	#N/A	#N/A	#N/A	#N/A	#N/A	#N/A	1	32	1	23	1	9	1	0	0
EG_transcript_9976	0	#N/A	#N/A	#N/A	#N/A	#N/A	1	C	0.128	#N/A	#N/A	#N/A	#N/A	#N/A	#N/A	#N/A	1	49	1	50	1	-1	1	0	0
EG_transcript_4639	0	#N/A	#N/A	#N/A	#N/A	#N/A	0	C	0.195	#N/A	#N/A	#N/A	#N/A	#N/A	#N/A	#N/A	#N/A	#N/A	#N/A	#N/A	#N/A	#N/A	1	0	0
EG_transcript_18196	0	#N/A	#N/A	#N/A	#N/A	#N/A	0	C	0.021	#N/A	#N/A	#N/A	#N/A	#N/A	#N/A	#N/A	#N/A	#N/A	#N/A	#N/A	#N/A	#N/A	1	0	0
EG_transcript_21002	0	#N/A	#N/A	#N/A	#N/A	#N/A	0	C	0.354	#N/A	#N/A	#N/A	#N/A	#N/A	#N/A	#N/A	#N/A	#N/A	#N/A	#N/A	#N/A	#N/A	1	0	0
EG_transcript_27467	0	#N/A	#N/A	#N/A	#N/A	#N/A	0	C	0.202	#N/A	#N/A	#N/A	#N/A	#N/A	#N/A	#N/A	#N/A	#N/A	#N/A	#N/A	#N/A	#N/A	1	0	0
EG_transcript_41875	0	#N/A	#N/A	#N/A	#N/A	#N/A	0	C	0.127	#N/A	#N/A	#N/A	#N/A	#N/A	#N/A	#N/A	#N/A	#N/A	#N/A	#N/A	#N/A	#N/A	1	0	0
EG_transcript_52600	0	#N/A	#N/A	#N/A	#N/A	#N/A	0	C	0.142	#N/A	#N/A	#N/A	#N/A	#N/A	#N/A	#N/A	#N/A	#N/A	#N/A	#N/A	#N/A	#N/A	1	0	0
EG_transcript_59403	0	#N/A	#N/A	#N/A	#N/A	#N/A	0	C	0.073	#N/A	#N/A	#N/A	#N/A	#N/A	#N/A	#N/A	#N/A	#N/A	#N/A	#N/A	#N/A	#N/A	1	0	0
EG_transcript_68408	0	#N/A	#N/A	#N/A	#N/A	#N/A	0	C	0.183	#N/A	#N/A	#N/A	#N/A	#N/A	#N/A	#N/A	#N/A	#N/A	#N/A	#N/A	#N/A	#N/A	1	0	0
EG_transcript_18232	0	#N/A	#N/A	#N/A	#N/A	#N/A	0	C	0.073	#N/A	#N/A	#N/A	#N/A	#N/A	#N/A	#N/A	#N/A	#N/A	1	74	#N/A	#N/A	1	0	0
EG_transcript_13049	0	#N/A	#N/A	#N/A	#N/A	#N/A	0	C	0.066	#N/A	#N/A	#N/A	#N/A	#N/A	#N/A	#N/A	1	36	#N/A	#N/A	#N/A	#N/A	1	0	0
EG_transcript_33083	0	#N/A	#N/A	#N/A	#N/A	#N/A	0	C	0.008	#N/A	#N/A	#N/A	#N/A	#N/A	#N/A	#N/A	1	92	#N/A	#N/A	#N/A	#N/A	1	0	0
EG_transcript_6893	0	#N/A	#N/A	#N/A	#N/A	#N/A	0	C	0.068	#N/A	#N/A	#N/A	#N/A	#N/A	#N/A	#N/A	1	292	#N/A	#N/A	#N/A	#N/A	1	0	0
EG_transcript_46114	0	#N/A	#N/A	#N/A	#N/A	#N/A	0	C	0.042	#N/A	#N/A	#N/A	#N/A	#N/A	#N/A	#N/A	1	33	1	68	1	-35	1	0	0
EG_transcript_19253	0	#N/A	#N/A	#N/A	#N/A	#N/A	0	C	0.046	#N/A	#N/A	#N/A	#N/A	#N/A	#N/A	#N/A	1	63	1	64	1	-1	1	0	0
EG_transcript_23589	0	#N/A	#N/A	#N/A	#N/A	#N/A	0	C	0.087	#N/A	#N/A	#N/A	#N/A	#N/A	#N/A	#N/A	1	105	1	98	1	7	1	0	0
EG_transcript_23831	0	#N/A	#N/A	#N/A	#N/A	#N/A	0	C	0.319	#N/A	#N/A	#N/A	#N/A	#N/A	#N/A	#N/A	1	201	1	202	1	-1	1	0	0
EG_transcript_59819	0	#N/A	#N/A	#N/A	#N/A	#N/A	0	C	0.173	#N/A	#N/A	#N/A	#N/A	#N/A	#N/A	#N/A	1	329	1	329	1	0	1	0	0
EG_transcript_26123	0	#N/A	#N/A	#N/A	#N/A	#N/A	0	C	0.314	#N/A	#N/A	#N/A	#N/A	#N/A	#N/A	#N/A	1	1453	1	1451	1	2	1	0	0
EG_transcript_10724	0.0383433	#N/A	#N/A	#N/A	#N/A	#N/A	1	C	0.072	#N/A	#N/A	#N/A	#N/A	#N/A	#N/A	#N/A	#N/A	#N/A	#N/A	#N/A	#N/A	#N/A	1	0	0
EG_transcript_51345	0.0710266	#N/A	#N/A	#N/A	#N/A	#N/A	0	C	0.159	#N/A	#N/A	#N/A	#N/A	#N/A	#N/A	#N/A	#N/A	#N/A	1	40	#N/A	#N/A	1	0	0
EG_transcript_32527	0.198036	#N/A	#N/A	#N/A	#N/A	#N/A	1	C	0.272	#N/A	#N/A	#N/A	#N/A	#N/A	#N/A	#N/A	#N/A	#N/A	#N/A	#N/A	#N/A	#N/A	1	0	0
EG_transcript_18565	0.265649	#N/A	#N/A	#N/A	#N/A	#N/A	0	C	0.061	#N/A	#N/A	#N/A	#N/A	#N/A	#N/A	#N/A	1	69	1	42	1	27	1	0	0
EG_transcript_5584	0.285989	#N/A	#N/A	#N/A	#N/A	#N/A	1	C	0.015	#N/A	#N/A	#N/A	#N/A	#N/A	#N/A	#N/A	1	115	1	116	1	-1	1	0	0
EG_transcript_14156	0.290554	#N/A	#N/A	#N/A	#N/A	#N/A	1	C	0.021	#N/A	#N/A	#N/A	#N/A	#N/A	#N/A	#N/A	#N/A	#N/A	#N/A	#N/A	#N/A	#N/A	1	0	0
EG_transcript_24944	0.295839	#N/A	#N/A	#N/A	#N/A	#N/A	1	C	0.433	#N/A	#N/A	#N/A	#N/A	#N/A	#N/A	#N/A	1	7	1	6	1	1	1	0	0
EG_transcript_20697	0.304324	#N/A	#N/A	#N/A	#N/A	#N/A	1	C	0.191	#N/A	#N/A	#N/A	#N/A	#N/A	#N/A	#N/A	1	21	1	20	1	1	1	0	0
EG_transcript_33952	0.317002	#N/A	#N/A	#N/A	#N/A	#N/A	0	C	0.171	#N/A	#N/A	#N/A	#N/A	#N/A	#N/A	#N/A	#N/A	#N/A	#N/A	#N/A	#N/A	#N/A	1	0	0
EG_transcript_63362	0.350287	#N/A	#N/A	#N/A	#N/A	#N/A	1	C	0.071	#N/A	#N/A	#N/A	#N/A	#N/A	#N/A	#N/A	1	17	3	1	0	16	1	0	0
EG_transcript_42115	0.374194	#N/A	#N/A	#N/A	#N/A	#N/A	0	C	0.409	#N/A	#N/A	#N/A	#N/A	#N/A	#N/A	#N/A	1	45	1	45	1	0	1	0	0
EG_transcript_20598	0.387349	#N/A	#N/A	#N/A	#N/A	#N/A	0	C	0.284	#N/A	#N/A	#N/A	#N/A	#N/A	#N/A	#N/A	1	55	#N/A	#N/A	#N/A	#N/A	1	0	0
EG_transcript_18807	0.397525	#N/A	#N/A	#N/A	#N/A	#N/A	1	C	0.094	#N/A	#N/A	#N/A	#N/A	#N/A	#N/A	#N/A	1	68	1	69	1	-1	1	0	0
EG_transcript_38627	0.399784	#N/A	#N/A	#N/A	#N/A	#N/A	1	C	0.092	#N/A	#N/A	#N/A	#N/A	#N/A	#N/A	#N/A	#N/A	#N/A	#N/A	#N/A	#N/A	#N/A	1	0	0
EG_transcript_11180	0.449201	#N/A	#N/A	#N/A	#N/A	#N/A	0	C	0.111	#N/A	#N/A	#N/A	#N/A	#N/A	#N/A	#N/A	#N/A	#N/A	#N/A	#N/A	#N/A	#N/A	1	0	0
EG_transcript_29059	0.501174	#N/A	#N/A	#N/A	#N/A	#N/A	0	C	0.168	#N/A	#N/A	#N/A	#N/A	#N/A	#N/A	#N/A	1	141	1	131	1	10	1	0	0
EG_transcript_26744	0.502679	#N/A	#N/A	#N/A	#N/A	#N/A	1	C	0.549	#N/A	#N/A	#N/A	#N/A	#N/A	#N/A	#N/A	1	14	1	15	1	-1	1	0	0
EG_transcript_22290	0.657476	#N/A	#N/A	#N/A	#N/A	#N/A	1	C	0.063	#N/A	#N/A	#N/A	#N/A	#N/A	#N/A	#N/A	#N/A	#N/A	#N/A	#N/A	#N/A	#N/A	1	0	0
EG_transcript_22172	0.708861	#N/A	#N/A	#N/A	#N/A	#N/A	1	C	0.166	#N/A	#N/A	#N/A	#N/A	#N/A	#N/A	#N/A	1	16	1	19	1	-3	1	0	0
EG_transcript_43303	0.775431	#N/A	#N/A	#N/A	#N/A	#N/A	0	C	0.289	#N/A	#N/A	#N/A	#N/A	#N/A	#N/A	#N/A	#N/A	#N/A	#N/A	#N/A	#N/A	#N/A	1	0	0
EG_transcript_1323	0.902041	#N/A	#N/A	#N/A	#N/A	#N/A	1	C	0.193	#N/A	#N/A	#N/A	#N/A	#N/A	#N/A	#N/A	1	145	1	145	1	0	1	0	0
EG_transcript_1990	1.11575	#N/A	#N/A	#N/A	#N/A	SP	0	C	0.149	#N/A	#N/A	#N/A	#N/A	#N/A	#N/A	#N/A	1	9	1	8	1	1	1	0	0
EG_transcript_22468	1.13657	#N/A	#N/A	#N/A	#N/A	TP	1	C	0.2	#N/A	#N/A	#N/A	#N/A	#N/A	#N/A	#N/A	1	10	1	11	1	-1	1	0	0
EG_transcript_18626	1.14296	#N/A	#N/A	#N/A	#N/A	#N/A	1	C	0.1	#N/A	#N/A	#N/A	#N/A	#N/A	#N/A	#N/A	1	16	1	17	1	-1	1	0	0
EG_transcript_25374	3.65217	#N/A	#N/A	#N/A	#N/A	SP	1	C	0.074	#N/A	#N/A	#N/A	#N/A	#N/A	#N/A	#N/A	1	34	1	36	1	-2	1	0	0
EG_transcript_572	66.9122	#N/A	#N/A	#N/A	#N/A	no signal	1	C	0.175	#N/A	#N/A	#N/A	#N/A	#N/A	#N/A	#N/A	#N/A	#N/A	#N/A	#N/A	#N/A	#N/A	1	0	0
EG_transcript_3877	1584.82	#N/A	#N/A	#N/A	#N/A	#N/A	1	C	0.136	#N/A	#N/A	#N/A	#N/A	#N/A	#N/A	#N/A	1	104	2	104	0	0	1	0	0
EG_transcript_867	0	#N/A	#N/A	#N/A	#N/A	#N/A	1	S	0.214	#N/A	#N/A	#N/A	#N/A	#N/A	#N/A	#N/A	#N/A	#N/A	#N/A	#N/A	#N/A	#N/A	1	0	0
EG_transcript_925	0	#N/A	#N/A	#N/A	#N/A	#N/A	1	S	0.039	#N/A	#N/A	#N/A	#N/A	#N/A	#N/A	#N/A	#N/A	#N/A	#N/A	#N/A	#N/A	#N/A	1	0	0
EG_transcript_2238	0	#N/A	#N/A	#N/A	#N/A	#N/A	1	S	0.018	#N/A	#N/A	#N/A	#N/A	#N/A	#N/A	#N/A	#N/A	#N/A	#N/A	#N/A	#N/A	#N/A	1	0	0
EG_transcript_2832	0	#N/A	#N/A	#N/A	#N/A	#N/A	1	S	0.103	#N/A	#N/A	#N/A	#N/A	#N/A	#N/A	#N/A	#N/A	#N/A	#N/A	#N/A	#N/A	#N/A	1	0	0
EG_transcript_4307	0	#N/A	#N/A	#N/A	#N/A	#N/A	1	S	0.058	#N/A	#N/A	#N/A	#N/A	#N/A	#N/A	#N/A	#N/A	#N/A	#N/A	#N/A	#N/A	#N/A	1	0	0
EG_transcript_5768	0	#N/A	#N/A	#N/A	#N/A	#N/A	1	S	0.317	#N/A	#N/A	#N/A	#N/A	#N/A	#N/A	#N/A	#N/A	#N/A	#N/A	#N/A	#N/A	#N/A	1	0	0
EG_transcript_6254	0	#N/A	#N/A	#N/A	#N/A	#N/A	1	S	0.154	#N/A	#N/A	#N/A	#N/A	#N/A	#N/A	#N/A	#N/A	#N/A	#N/A	#N/A	#N/A	#N/A	1	0	0
EG_transcript_7599	0	#N/A	#N/A	#N/A	#N/A	#N/A	1	S	0.016	#N/A	#N/A	#N/A	#N/A	#N/A	#N/A	#N/A	#N/A	#N/A	#N/A	#N/A	#N/A	#N/A	1	0	0
[truncated: 706 more rows]
