# Supplementary material for: A Uniquely Complex Mitochondrial Proteome from Euglena gracilis
Source: Mol Biol Evol. 2020 Apr 5;37(8):2173–91. doi: 10.1093/molbev/msaa061 (PMC7403612; doi:10.1093/molbev/msaa061)
Supplement: msaa061_Supplementary_Data [file msaa061_supplementary_data.zip › msaa061-suppl_data/Suppl. Table 2..xlsx]

## Sheet: Transcript peptides
Protein IDs	Majority protein IDs	LFQ intensity 11	LFQ intensity 12	LFQ intensity 13	LFQ intensity 21	LFQ intensity 22	LFQ intensity 23	LFQ intensity 31	LFQ intensity 32	LFQ intensity 33	ratio Mt/W	-Log Student's T-test p-value w_m	ID annotated	GO	annot	\\tsclient\SILACT1\CPMTsupplement-all-proteins-list.txt	CP-coded?	origin	KEGG #	annotation	functional category	spliced leader	signal domain (signalp/Predisi, chlorop)	preprotein class (predictor.py)	ID annotated_	GO_	annot_	ID annotated	GO	annot	Student's T-test q-value w_c	Student's T-test Difference w_c	Student's T-test Test statistic w_c	Student's T-test q-value w_m	Student's T-test Difference w_m	Student's T-test Test statistic w_m	Student's T-test q-value c_m	Student's T-test Difference c_m	Student's T-test Test statistic c_m	Peptide counts (all)	Peptide counts (razor+unique)	Peptide counts (unique)	Number of proteins	Peptides	Razor + unique peptides	Unique peptides	Peptides 11	Peptides 12	Peptides 13
EG_transcript_68878	EG_transcript_68878	0	0	0	0	0	0	13488000	0	0	4.496e+07	0.174841																			1	0	NaN	0.746502	0.661802	0.461245	0.919894	0.327222	0.215169	2	1	1	1	2	1	1	1	0	1
EG_transcript_51669	EG_transcript_51669	101060000	107170000	140460000	99616000	80135000	55731000	447940000	557950000	254480000	3.61459	2.08902	EG_transcript_51669	GO:0016209, GO:0016491, GO:0055114, GO:0098869, GO:0051920	gi|594591715|dbj|BAO53978.1|peroxiredoxin [Euglena gracilis]										EG_transcript_51669	GO:0016209, GO:0016491, GO:0055114, GO:0098869, GO:0051920	gi|594591715|dbj|BAO53978.1|peroxiredoxin [Euglena gracilis]	EG_transcript_51669	GO:0016209, GO:0016491, GO:0055114, GO:0098869, GO:0051920	gi|594591715|dbj|BAO53978.1|peroxiredoxin [Euglena gracilis]	0.0800903	0.591255	2.07589	0.00435181	-1.79524	-4.88238	0.0107191	-2.3865	-5.72875	1	1	1	1	1	1	1	1	1	1
EG_transcript_29997	EG_transcript_29997	0	0	0	0	0	0	26334000	0	0	87780001	0.10854																			1	0	NaN	0.853534	-0.51001	-0.300366	0.835672	-0.602399	-0.381488	1	1	1	1	1	1	1	0	0	0
EG_transcript_56241	EG_transcript_56241	99083000	43320000	28579000	61143000	67762000	50257000	31227000	148000000	314950000	2.89023	0.461148																			0.775143	-0.254454	-0.469374	0.239877	-1.18958	-1.06767	0.430638	-0.935127	-0.94486	1	1	1	1	1	1	1	1	1	1
EG_transcript_63362	EG_transcript_63362	0	0	0	10428000	14883000	16915000	83506000	72499000	19050000	5.83517e+08	2.10054																			0.00970546	-1.92213	-4.79685	0.0043063	-3.7412	-4.91928	0.0581989	-1.81907	-2.55983	1	1	1	1	1	1	1	0	0	0
EG_transcript_63579	EG_transcript_63579	0	0	0	0	0	0	0	0	7920700	2.64023e+07	0.0207083																			1	0	NaN	0.973946	0.0732155	0.0621348	0.874535	0.379759	0.306318	1	1	1	1	1	1	1	0	0	0
EG_transcript_64961	EG_transcript_64961	0	49526000	0	57100000	78782000	53361000	141140000	222690000	123680000	9.84352	1.35902																			0.0736281	-3.70965	-2.14981	0.0197948	-5.04879	-2.90835	0.0186053	-1.33914	-4.31944	14	1	1	1	14	1	1	4	7	4
EG_transcript_63444	EG_transcript_63444	0	0	0	21343000	11758000	0	31139000	42251000	0	2.44633e+08	0.752519																			0.427645	-1.24264	-0.863229	0.0920461	-2.3843	-1.63783	0.453612	-1.14165	-0.909905	2	2	1	1	2	2	1	1	0	0
EG_transcript_61610	EG_transcript_61610	0	0	0	0	0	0	25080000	0	0	8.36e+07	0.419562																			1	0	NaN	0.28463	-0.980454	-0.984578	0.116308	-1.91205	-1.92339	1	1	1	1	1	1	1	1	0	0
EG_transcript_52239	EG_transcript_52239	0	0	0	0	0	0	189370000	0	0	6.31233e+08	0.12097																			1	0	NaN	0.833048	-0.804754	-0.331532	0.378421	-2.45942	-1.02866	2	1	1	1	2	1	1	1	0	0
EG_transcript_57441	EG_transcript_57441	0	0	0	0	0	0	0	8675500	0	2.89183e+07	0.426265																			1	0	NaN	0.276995	1.17191	0.998038	0.669424	0.774387	0.624933	1	1	1	1	1	1	1	0	0	0
EG_transcript_63920	EG_transcript_63920	0	0	0	0	0	0	2001600	0	0	6672001	0.96173																			1	0	NaN	0.0533629	1.29023	2.05385	0.117536	1.22422	1.91309	10	1	1	1	10	1	1	5	6	7
EG_transcript_19879	EG_transcript_19879	0	149590000	175240000	251720000	232890000	213370000	276990000	192470000	253160000	2.22461	0.561194																			0.224377	-2.58827	-1.24995	0.166145	-2.62484	-1.26463	0.921627	-0.0365645	-0.212202	6	1	1	1	6	1	1	4	4	5
EG_transcript_59819	EG_transcript_59819	0	0	0	0	0	0	0	0	5095900	1.69863e+07	0.0497312																			1	0	NaN	0.935149	0.116855	0.144893	0.934051	-0.145255	-0.180811	1	1	1	1	1	1	1	0	0	0
EG_transcript_23652	EG_transcript_23652	0	0	0	0	0	0	0	0	29807000	9.93567e+07	0.111016	EG_transcript_11869	GO:0008152, GO:0016747, GO:0003824	gi|673046325|ref|XP_008877123.1|hypothetical protein H310_12001 [Aphanomyces invadans]										EG_transcript_11869	GO:0008152, GO:0016747, GO:0003824	gi|673046325|ref|XP_008877123.1|hypothetical protein H310_12001 [Aphanomyces invadans]	EG_transcript_11869	GO:0008152, GO:0016747, GO:0003824	gi|673046325|ref|XP_008877123.1|hypothetical protein H310_12001 [Aphanomyces invadans]	1	0	NaN	0.849529	0.577309	0.306617	0.783351	-0.940228	-0.467376	5	1	1	1	5	1	1	1	1	1
EG_transcript_36678	EG_transcript_36678	1876300	0	0	0	0	0	12949000	0	0	6.90135	0.101747																			0.0366334	1.73717	2.85572	0.863612	-0.328286	-0.28311	0.137243	-2.06545	-1.79442	1	1	1	1	1	1	1	1	0	0
EG_transcript_49635	EG_transcript_49635	0	30273000	10970000	0	0	0	77999000	0	0	1.89121	0.297467																			0.0423622	2.76045	2.69216	0.486847	1.90543	0.733148	0.854377	-0.855026	-0.345877	4	1	1	1	4	1	1	4	3	3
EG_transcript_46763	EG_transcript_46763	0	0	0	0	0	0	0	0	4477200	14924001	0.159397																			1	0	NaN	0.77261	-0.428274	-0.424865	0.975334	0.0736122	0.0701323	1	1	1	1	1	1	1	0	0	0
EG_transcript_28694	EG_transcript_28694	0	0	0	0	0	0	0	19147000	0	6.38233e+07	0.142423																			1	0	NaN	0.800434	0.562011	0.384165	0.55892	-1.08362	-0.7673	4	1	1	1	4	1	1	2	2	3
EG_transcript_15376	EG_transcript_15376	0	0	0	0	0	0	11601000	8114900	0	6.57197e+07	0.128956																			1	0	NaN	0.822427	-0.591351	-0.351289	0.564495	-1.2315	-0.759781	2	2	1	1	2	2	1	0	0	0
EG_transcript_52116	EG_transcript_52116	0	0	0	0	0	0	0	2918800	0	9.72933e+06	0.0986977																			1	0	NaN	0.867732	0.168948	0.275311	0.58906	-0.785526	-0.727214	1	1	1	1	1	1	1	0	0	0
EG_transcript_36553	EG_transcript_36553	0	0	0	0	0	0	0	11735000	40763000	1.74993e+08	0.466504																			1	0	NaN	0.235265	-1.56416	-1.07831	0.212122	-2.22189	-1.43767	6	1	1	1	6	1	1	5	4	5
EG_transcript_48747	EG_transcript_48747	0	0	0	0	0	0	16564000	5331000	0	7.29833e+07	0.854951																			1	0	NaN	0.0708899	-1.01168	-1.83967	0.0174348	-2.1434	-4.45177	1	1	1	1	1	1	1	0	0	0
EG_transcript_29076	EG_transcript_29076	0	0	0	0	0	0	0	5584800	0	18616001	0.456835																			1	0	NaN	0.244454	0.884242	1.0591	0.824819	0.391007	0.401122	3	1	1	1	3	1	1	1	2	3
EG_transcript_26575	EG_transcript_26575	0	0	7748200	0	0	0	0	0	0	3.87187e-08	0.72628																			0.189771	1.07436	1.36622	0.0999419	2.134	1.58651	1	0	NaN	5	1	1	1	5	1	1	4	4	4
EG_transcript_36451	EG_transcript_36451	0	0	0	0	0	0	5922000	0	0	19740001	0.29786																			1	0	NaN	0.486079	0.79362	0.733982	0.712906	-0.662842	-0.565619	1	1	1	1	1	1	1	1	0	0
EG_transcript_27119	EG_transcript_27119	0	0	0	0	0	0	22302000	15819000	0	127070001	0.369451																			1	0	NaN	0.354932	-1.09326	-0.882981	0.161162	-2.35922	-1.65453	4	2	1	1	4	2	1	2	2	2
EG_transcript_34050	EG_transcript_34050	175800000	220260000	191690000	0	0	353870000	586950000	583230000	710420000	3.19966	3.64332	EG_transcript_34028	No annotation											EG_transcript_34028	No annotation		EG_transcript_34028	No annotation		0.141647	3.8654	1.58861	0.000127363	-1.67802	-12.6146	0.0776955	-5.54342	-2.27829	4	1	1	1	4	1	1	1	1	1
EG_transcript_39732	EG_transcript_39732	0	0	0	0	0	0	0	0	19817000	6.60567e+07	0.153041	EG_transcript_18196	No annotation											EG_transcript_18196	No annotation		EG_transcript_18196	No annotation		1	0	NaN	0.782851	-0.701581	-0.409716	0.957264	-0.183413	-0.120681	5	1	1	1	5	1	1	4	4	3
EG_transcript_41901	EG_transcript_41901	47530000	0	0	193930000	104450000	0	51694000	59576000	0	2.34105	0.439322																			0.486877	-1.95079	-0.793161	0.261721	-1.66093	-1.02418	0.95711	0.289861	0.122806	6	3	1	1	6	3	1	3	3	3
EG_transcript_8772	EG_transcript_8772	0	0	0	0	0	0	0	12382000	0	4.12733e+07	0.09268																			1	0	NaN	0.87632	-0.360103	-0.259817	0.991458	-0.0341047	-0.0256285	1	1	1	1	1	1	1	0	0	0
EG_transcript_41700	EG_transcript_41700	737500000	723780000	1056500000	106360000	105950000	95275000	468810000	886230000	1150500000	0.995139	0.0653714	EG_transcript_41700	GO:0008270, GO:0016491, GO:0046872, GO:0055114	gi|88601146|gb|ABD46571.1|alcohol dehydrogenase-like protein [Euglena gracilis]										EG_transcript_41700	GO:0008270, GO:0016491, GO:0046872, GO:0055114	gi|88601146|gb|ABD46571.1|alcohol dehydrogenase-like protein [Euglena gracilis]	EG_transcript_41700	GO:0008270, GO:0016491, GO:0046872, GO:0055114	gi|88601146|gb|ABD46571.1|alcohol dehydrogenase-like protein [Euglena gracilis]	0.000354049	3.0123	16.2816	0.913275	0.0795142	0.187688	0.00666667	-2.93279	-7.55572	6	1	1	1	6	1	1	5	6	5
EG_transcript_42866	EG_transcript_42866	0	0	0	0	0	0	0	0	2155700	7.18567e+06	0.79035																			1	0	NaN	0.0832766	1.09386	1.71206	0.765106	0.148866	0.495799	4	1	1	1	4	1	1	3	4	4
EG_transcript_13900	EG_transcript_13900	0	0	0	0	0	0	0	9810900	0	3.2703e+07	0.0523709																			1	0	NaN	0.931444	0.19625	0.152199	0.927675	0.254291	0.196815	1	1	1	1	1	1	1	0	0	0
EG_transcript_18537	EG_transcript_18537	125920000	0	0	13709000	20299000	26208000	25273000	135740000	228730000	3.09516	0.619158																			0.947648	-0.212588	-0.138706	0.138124	-2.46239	-1.37772	0.0794769	-2.2498	-2.25745	8	1	1	1	8	1	1	5	5	6
EG_transcript_39957	EG_transcript_39957	780190000	810240000	974110000	0	0	0	0	126970000	145260000	0.106152	1.01343	EG_transcript_39957	GO:0000166, GO:0005524	gi|3046986|gb|AAC99646.1|actin [Euglena gracilis]										EG_transcript_39957	GO:0000166, GO:0005524	gi|3046986|gb|AAC99646.1|actin [Euglena gracilis]	EG_transcript_39957	GO:0000166, GO:0005524	gi|3046986|gb|AAC99646.1|actin [Euglena gracilis]	0.000473445	8.67981	14.843	0.0465251	4.92517	2.15939	0.17335	-3.75464	-1.59743	5	1	1	1	5	1	1	5	5	4
EG_transcript_10325	EG_transcript_10325	0	0	0	0	0	0	0	0	5361300	17871001	0.160122																			1	0	NaN	0.77131	-0.323602	-0.426587	0.841942	-0.25511	-0.368178	1	1	1	1	1	1	1	0	0	0
EG_transcript_28388	EG_transcript_28388	0	0	0	0	0	0	0	11640000	0	3.88e+07	0.0989742																			1	0	NaN	0.867456	0.304003	0.27602	0.182631	-1.65372	-1.55773	1	1	1	1	1	1	1	1	0	0
EG_transcript_28653	EG_transcript_28653	0	0	0	0	0	0	0	17378000	0	5.79267e+07	0.157052																			1	0	NaN	0.77656	0.700212	0.41929	0.950002	0.237502	0.143508	1	1	1	1	1	1	1	0	0	0
EG_transcript_16659	EG_transcript_16659	0	0	0	0	0	0	0	0	40020000	133400001	0.00916988																			1	0	NaN	0.988051	-0.0552355	-0.0278619	0.771392	-0.960287	-0.485977	1	1	1	1	1	1	1	0	0	1
EG_transcript_33942	EG_transcript_33942	0	0	0	0	0	0	7825500	0	0	2.6085e+07	0.123243																			1	0	NaN	0.830043	0.508045	0.337176	0.767837	-0.631566	-0.491761	2	2	1	1	2	2	1	0	0	0
EG_transcript_26123	EG_transcript_26123	0	0	0	0	0	0	0	0	9629000	3.20967e+07	0.145639																			1	0	NaN	0.795597	0.430022	0.391937	0.775894	0.5242	0.480165	1	1	1	1	1	1	1	0	0	0
EG_transcript_34023	EG_transcript_34023	0	0	0	0	0	0	0	5436600	0	18122001	0.717902																			1	0	NaN	0.102125	-0.762378	-1.57015	0.929169	-0.150281	-0.192	1	1	1	1	1	1	1	1	0	0
EG_transcript_31775	EG_transcript_31775	0	0	0	0	0	0	0	1904300	0	6.34767e+06	1.5938																			1	0	NaN	0.0117286	2.20308	3.47445	0.0595123	1.44053	2.55035	1	1	1	1	1	1	1	0	0	0
EG_transcript_20950	EG_transcript_20950	0	0	0	0	0	0	0	340810000	0	1.13603e+09	0.00958282																			1	0	NaN	0.987439	-0.0903625	-0.0291033	0.899783	-0.778049	-0.252314	1	1	1	1	1	1	1	1	1	1
EG_transcript_18416	EG_transcript_18416	0	0	0	0	0	0	0	7894600	0	2.63153e+07	0.124139																			1	0	NaN	0.829426	0.395203	0.339395	0.839188	-0.494266	-0.374771	1	1	1	1	1	1	1	0	0	0
EG_transcript_30978	EG_transcript_30978	0	0	0	0	0	0	0	1386300	0	4.621e+06	2.16927	EG_transcript_16959	GO:0006396, GO:0005622	gi|501590504|ref|WP_012594639.1|hypothetical protein [Cyanothece sp. PCC 8801]										EG_transcript_16959	GO:0006396, GO:0005622	gi|501590504|ref|WP_012594639.1|hypothetical protein [Cyanothece sp. PCC 8801]	EG_transcript_16959	GO:0006396, GO:0005622	gi|501590504|ref|WP_012594639.1|hypothetical protein [Cyanothece sp. PCC 8801]	1	0	NaN	0.00385539	1.40513	5.14406	0.153095	1.54943	1.7018	8	1	1	1	8	1	1	5	6	6
EG_transcript_27282	EG_transcript_27282	0	0	0	0	0	0	9007000	0	0	3.00233e+07	0.0476265																			1	0	NaN	0.938045	-0.129325	-0.139044	0.118307	-1.84309	-1.90405	1	1	1	1	1	1	1	0	0	0
EG_transcript_25335	EG_transcript_25335	0	0	0	0	0	0	17470000	0	0	5.82333e+07	0.445956																			1	0	NaN	0.2555	-1.18243	-1.03743	0.500483	-1.10289	-0.84432	1	1	1	1	1	1	1	0	0	0
EG_transcript_23466	EG_transcript_23466	0	0	0	0	0	0	0	4010300	0	1.33677e+07	0.0144171																			1	0	NaN	0.9813	0.021045	0.0435527	0.812778	0.154587	0.419672	1	1	1	1	1	1	1	0	0	0
EG_transcript_18402	EG_transcript_18402	0	0	0	0	0	133860000	0	0	0	1	NaN																			0.292294	-2.18649	-1.0759	1	0	NaN	0.2803	2.50117	1.22964	2	2	1	1	2	2	1	1	1	0
EG_transcript_25852	EG_transcript_25852	0	0	0	0	0	0	0	0	822040	2.74013e+06	0.226947																			1	0	NaN	0.641459	0.487894	0.580032	0.930187	0.21326	0.189018	1	1	1	1	1	1	1	1	0	0
EG_transcript_27032	EG_transcript_27032	9259200	0	0	0	0	0	27491000	0	23726000	5.53147	0.194128																			0.126883	1.2567	1.68466	0.709355	-0.940083	-0.50588	0.273864	-2.19678	-1.24446	3	2	1	1	3	2	1	3	0	1
EG_transcript_26395	EG_transcript_26395	0	0	0	0	0	0	0	0	2036700	6789001	0.367175																			1	0	NaN	0.358242	0.776213	0.878322	0.231777	0.965336	1.3693	1	1	1	1	1	1	1	0	0	0
EG_transcript_18645	EG_transcript_18645	9013500	59266000	0	103790000	226070000	99292000	87215000	114590000	81015000	4.14209	1.11949				+			K05658	ABC transporter, family B	metabolite and ion transport	no	no signal	N/A							0.0427025	-3.47817	-2.68194	0.034126	-2.9699	-2.38052	0.281077	0.508265	1.22651	5	2	1	1	5	2	1	4	3	3
EG_transcript_23922	EG_transcript_23922	0	0	0	0	0	0	0	196760000	0	6.55867e+08	0.163244																			1	0	NaN	0.766882	-1.06045	-0.433984	0.817735	-1.03447	-0.411567	3	1	1	1	3	1	1	2	2	3
EG_transcript_21016	EG_transcript_21016	0	0	0	2032300	0	0	0	2366700	0	7889001	1.7794																			0.00318442	1.24692	8.2423	0.00838764	1.31255	3.96421	0.928948	0.0656306	0.191956	1	1	1	1	1	1	1	0	1	1
EG_transcript_22303	EG_transcript_22303	0	0	0	0	0	0	0	0	2329200	7764001	0.564025																			1	0	NaN	0.164626	1.0777	1.27017	0.83921	-0.396823	-0.375249	1	1	1	1	1	1	1	0	0	0
EG_transcript_20430	EG_transcript_20430	0	0	0	0	0	0	0	13701000	0	4.567e+07	0.317682																			1	0	NaN	0.446621	-0.772066	-0.77578	0.429427	-1.16519	-0.94755	1	1	1	1	1	1	1	0	0	0
EG_transcript_13974	EG_transcript_13974	0	0	0	0	0	0	0	0	13097000	4.36567e+07	0.0127123																			1	0	NaN	0.983425	-0.0505797	-0.0384744	0.783352	-0.618318	-0.466955	1	1	1	1	1	1	1	1	0	1
EG_transcript_14053	EG_transcript_14053	0	0	0	0	0	0	0	0	5818400	1.93947e+07	0.336735																			1	0	NaN	0.410362	1.02748	0.815543	0.650541	0.93639	0.648376	1	1	1	1	1	1	1	0	0	0
EG_transcript_16705	EG_transcript_16705	0	0	0	0	0	0	0	0	5340000	17800001	0.0164437																			1	0	NaN	0.979223	-0.0571925	-0.0495655	0.9309	0.18669	0.187707	1	1	1	1	1	1	1	0	0	0
EG_transcript_16846	EG_transcript_16846	0	0	0	0	0	0	0	2030600	0	6.76867e+06	0.480329																			1	0	NaN	0.22404	0.796303	1.1057	0.0322145	1.73869	3.26742	1	1	1	1	1	1	1	0	0	0
EG_transcript_17880	EG_transcript_17880	0	0	0	0	0	0	0	0	84622000	2.82073e+08	0.183915																			1	0	NaN	0.727791	-1.0228	-0.482349	0.361167	-2.2795	-1.05792	1	1	1	1	1	1	1	1	1	1
EG_transcript_10972	EG_transcript_10972	0	0	0	0	0	0	0	0	3280300	1.09343e+07	0.691689																			1	0	NaN	0.110875	0.781355	1.51901	0.463846	0.510774	0.896893	1	1	1	1	1	1	1	0	1	1
EG_transcript_9051	EG_transcript_9051	0	0	0	0	0	0	0	0	3469500	11565001	0.389908																			1	0	NaN	0.324618	1.23776	0.924679	0.783527	0.541137	0.467017	1	1	1	1	1	1	1	0	0	1
EG_transcript_8405	EG_transcript_8405	0	0	0	0	0	0	4879800	0	0	16266001	0.422079																			1	0	NaN	0.281915	0.855899	0.989636	0.385596	0.827658	1.01631	1	1	1	1	1	1	1	0	0	0
EG_transcript_13449	EG_transcript_13449	0	0	0	0	0	0	0	0	5596300	1.86543e+07	0.124441																			1	0	NaN	0.828984	0.384725	0.340143	0.993241	-0.0243327	-0.0196554	1	1	1	1	1	1	1	0	0	0
EG_transcript_13385	EG_transcript_13385	0	0	0	0	0	0	0	0	4466900	1.48897e+07	0.398759																			1	0	NaN	0.312038	0.591626	0.942622	0.856526	0.249974	0.339957	1	1	1	1	1	1	1	0	0	0
EG_transcript_11676	EG_transcript_11676	0	0	0	0	0	0	0	209580000	0	6.986e+08	0.189685																			1	0	NaN	0.716952	-1.14108	-0.495671	0.597208	-1.63806	-0.717897	1	1	1	1	1	1	1	0	0	0
EG_transcript_11285	EG_transcript_11285	0	0	0	0	0	0	0	7877900	0	2.62597e+07	0.120475																			1	0	NaN	0.833787	-0.316069	-0.3303	0.903714	-0.170446	-0.245105	1	1	1	1	1	1	1	0	0	0
EG_transcript_7508	EG_transcript_7508	0	0	0	0	0	0	2706100	0	0	9.02033e+06	0.720807																			1	0	NaN	0.10142	1.06776	1.57582	0.888129	-0.267697	-0.276906	1	1	1	1	1	1	1	0	0	0
EG_transcript_8696	EG_transcript_8696	0	0	0	0	0	0	0	3661400	0	1.22047e+07	0.302905																			1	0	NaN	0.4757	0.314433	0.744664	0.745737	-0.182456	-0.522164	1	1	1	1	1	1	1	0	0	0
EG_transcript_11745	EG_transcript_11745	0	0	0	0	0	0	0	0	1940300	6.46767e+06	0.981733																			1	0	NaN	0.0507571	1.49022	2.09453	0.684324	0.426236	0.603737	1	1	1	1	1	1	1	1	0	1
EG_transcript_7618	EG_transcript_7618	0	0	0	0	0	0	0	1054000	0	3.51333e+06	1.21216																			1	0	NaN	0.027566	1.74745	2.5796	0.0339226	1.77341	3.18615	1	1	1	1	1	1	1	0	0	0
EG_transcript_9294	EG_transcript_9294	0	0	0	0	0	0	0	6001400	0	2.00047e+07	0.127783																			1	0	NaN	0.824242	0.484681	0.348401	0.856459	0.349589	0.340133	3	2	1	1	3	2	1	2	0	0
EG_transcript_8174	EG_transcript_8174	0	0	0	0	0	0	0	2308700	0	7.69567e+06	0.511377																			1	0	NaN	0.200189	1.09913	1.16696	0.190235	1.01807	1.51823	1	1	1	1	1	1	1	0	0	0
EG_transcript_6048	EG_transcript_6048	0	0	0	0	0	0	0	9783300	0	3.2611e+07	0.278701																			1	0	NaN	0.527643	-0.792163	-0.693113	0.936909	-0.2203	-0.175394	1	1	1	1	1	1	1	0	0	0
EG_transcript_4313	EG_transcript_4313	0	0	0	0	0	0	0	0	5162900	1.72097e+07	0.479229																			1	0	NaN	0.225021	1.30739	1.10353	0.722354	0.573297	0.554026	2	1	1	1	2	1	1	0	0	0
EG_transcript_6824	EG_transcript_6824	2248500	0	2395400	0	0	0	0	0	0	6.46009e-08	0.55883																			0.457201	-0.445386	-0.828506	0.167569	0.390106	1.26001	1	0	NaN	1	1	1	1	1	1	1	1	1	1
EG_transcript_4097	EG_transcript_4097	0	0	0	0	0	0	0	7247500	0	2.41583e+07	0.181404																			1	0	NaN	0.732481	0.414124	0.476529	0.8076	0.490002	0.428556	1	1	1	1	1	1	1	0	0	0
EG_transcript_2832	EG_transcript_2832	0	0	0	0	0	0	2776700	0	0	9.25567e+06	0.740126																			1	0	NaN	0.0954222	1.73115	1.61358	0.84021	0.411875	0.372109	1	1	1	1	1	1	1	0	0	0
EG_transcript_858	EG_transcript_858	0	0	0	0	0	0	4417700	0	0	1.47257e+07	0.348368																			1	0	NaN	0.39037	0.675837	0.839637	0.917507	0.189505	0.220574	1	1	1	1	1	1	1	0	0	0
EG_transcript_867	EG_transcript_867	0	0	0	0	0	0	0	6241100	0	2.08037e+07	0.36209																			1	0	NaN	0.366436	0.999044	0.867892	0.98555	-0.0422846	-0.040514	1	1	1	1	1	1	1	0	0	0
EG_transcript_925	EG_transcript_925	0	0	0	0	0	0	0	0	10999000	3.66633e+07	0.00487054	EG_transcript_574	GO:0016849	receptor-type adenylate cyclase,										EG_transcript_574	GO:0016849	receptor-type adenylate cyclase,	EG_transcript_574	GO:0016849	receptor-type adenylate cyclase,	1	0	NaN	0.992799	0.015845	0.0148702	0.837274	-0.422658	-0.378918	2	1	1	1	2	1	1	1	1	1
EG_transcript_56659	EG_transcript_56659	0	0	0	0	0	0	0	14089000	0	4.69633e+07	0.377951																			1	0	NaN	0.341952	-1.06869	-0.900348	0.0744513	-2.33372	-2.32731	2	2	2	1	2	2	2	0	0	0
EG_transcript_28910	EG_transcript_28910	78682000	0	0	144820000	89468000	0	131550000	128100000	79175000	4.30626	1.05851																			0.411321	-2.08116	-0.883811	0.0409945	-3.71752	-2.25258	0.423924	-1.63636	-0.955224	2	2	2	1	2	2	2	2	0	1
EG_transcript_30171	EG_transcript_30171	0	0	0	0	0	0	0	6298900	0	2.09963e+07	0.716673																			1	0	NaN	0.102652	1.47589	1.56775	0.787145	0.512963	0.461619	2	2	2	1	2	2	2	0	1	0
EG_transcript_24869	EG_transcript_24869	0	0	0	8014200	0	10126000	8534100	6389700	0	4.9746e+07	0.0613189	EG_transcript_10283	GO:0016020, GO:0016021, GO:0006810	gi|511001768|gb|EPB83229.1|hypothetical protein HMPREF1544_10025 [Mucor circinelloides f. circinelloides 1006PhL]	+				mitochondrial carrier protein-like protein	metabolite and ion transport	no	TP	N/A	EG_transcript_10283	GO:0016020, GO:0016021, GO:0006810	gi|511001768|gb|EPB83229.1|hypothetical protein HMPREF1544_10025 [Mucor circinelloides f. circinelloides 1006PhL]	EG_transcript_10283	GO:0016020, GO:0016021, GO:0006810	gi|511001768|gb|EPB83229.1|hypothetical protein HMPREF1544_10025 [Mucor circinelloides f. circinelloides 1006PhL]	0.858081	-0.26228	-0.334455	0.919128	-0.116384	-0.17671	0.945911	0.145896	0.153144	7	2	2	1	7	2	2	2	2	3
EG_transcript_34687	EG_transcript_34687	0	0	0	254120000	257390000	209830000	888630000	837620000	479770000	7.3534e+09	3.80559																			0.00110164	-6.58568	-12.578	0.000151479	-8.15286	-13.8743	0.0124448	-1.56718	-5.24354	9	2	2	1	9	2	2	7	7	7
EG_transcript_30017	EG_transcript_30017	0	0	0	0	0	12580000	0	18306000	14321000	1.08757e+08	0.77364																			0.516278	-0.818405	-0.762762	0.086783	-2.01391	-1.67923	0.52334	-1.19551	-0.81507	2	2	2	1	2	2	2	1	1	1
EG_transcript_66085	EG_transcript_66085	0	0	0	0	0	0	19638000	19526000	14788000	179840001	2.02715																			1	0	NaN	0.00478523	-3.10346	-4.68767	0.00463664	-3.2215	-10.9317	6	2	2	1	6	2	2	2	0	2
EG_transcript_29597	EG_transcript_29597	0	0	0	0	0	0	0	6738000	0	2.246e+07	0.0244177	EG_transcript_11180	GO:0008152, GO:0016746, GO:0016740	gi|470530420|ref|XP_004368248.1|lipoamide acyltransferase, putative [Acanthamoeba castellanii str. Neff]										EG_transcript_11180	GO:0008152, GO:0016746, GO:0016740	gi|470530420|ref|XP_004368248.1|lipoamide acyltransferase, putative [Acanthamoeba castellanii str. Neff]	EG_transcript_11180	GO:0008152, GO:0016746, GO:0016740	gi|470530420|ref|XP_004368248.1|lipoamide acyltransferase, putative [Acanthamoeba castellanii str. Neff]	1	0	NaN	0.968954	-0.0758305	-0.0729775	0.768013	-0.525503	-0.49105	5	2	2	1	5	2	2	1	4	3
EG_transcript_49523	EG_transcript_49523	0	5242800	0	0	30641000	0	0	109890000	0	20.9602	0.255876																			0.915988	-0.330402	-0.208715	0.57717	-1.292	-0.643761	0.833401	-0.961595	-0.387732	2	2	2	1	2	2	2	1	2	1
EG_transcript_60685	EG_transcript_60685	0	0	0	0	0	0	25754000	40421000	0	2.20583e+08	0.940064	EG_transcript_7801	No annotation											EG_transcript_7801	No annotation		EG_transcript_7801	No annotation		1	0	NaN	0.0566538	-2.01567	-2.01	0.0325829	-3.54724	-3.24197	5	2	2	1	5	2	2	1	1	2
EG_transcript_29005	EG_transcript_29005	221080000	120660000	349160000	51736000	130500000	39490000	599550000	470890000	436610000	2.18129	1.25407	EG_transcript_29005	GO:0016020, GO:0016021	gi|923137019|ref|XP_013761974.1|hypothetical protein AMSG_01368 [Thecamonas trahens ATCC 50062]										EG_transcript_29005	GO:0016020, GO:0016021	gi|923137019|ref|XP_013761974.1|hypothetical protein AMSG_01368 [Thecamonas trahens ATCC 50062]	EG_transcript_29005	GO:0016020, GO:0016021	gi|923137019|ref|XP_013761974.1|hypothetical protein AMSG_01368 [Thecamonas trahens ATCC 50062]	0.0509946	1.70885	2.49332	0.0250809	-1.24207	-2.67165	0.0115059	-2.95092	-5.46399	5	5	2	1	5	5	2	3	3	3
EG_transcript_53084	EG_transcript_53084	33625000	47678000	30042000	23261000	19560000	30317000	66403000	29535000	106630000	1.81928	0.54059	EG_transcript_53084	GO:0008152, GO:0016746, GO:0045254, GO:0016740, GO:0006090, GO:0004742	gi|47600751|emb|CAF05588.1|dihydrolipoyl transacetylase [Euglena gracilis]										EG_transcript_53084	GO:0008152, GO:0016746, GO:0045254, GO:0016740, GO:0006090, GO:0004742	gi|47600751|emb|CAF05588.1|dihydrolipoyl transacetylase [Euglena gracilis]	EG_transcript_53084	GO:0008152, GO:0016746, GO:0045254, GO:0016740, GO:0006090, GO:0004742	gi|47600751|emb|CAF05588.1|dihydrolipoyl transacetylase [Euglena gracilis]	0.0688917	0.601297	2.20997	0.179051	-0.706125	-1.22431	0.0770278	-1.30742	-2.28914	2	2	2	1	2	2	2	1	2	2
EG_transcript_17251	EG_transcript_17251	0	0	0	0	0	0	60199000	53601000	87591000	6.71303e+08	4.25569																			1	0	NaN	0	-4.30313	-18.0405	0.00477091	-4.71721	-11.7498	2	2	2	1	2	2	2	1	1	1
EG_transcript_27962	EG_transcript_27962	12340000	31784000	28941000	47678000	26527000	0	49198000	30512000	0	1.09095	0.233674	EG_transcript_27962	No annotation											EG_transcript_27962	No annotation		EG_transcript_27962	No annotation		0.900011	0.25771	0.246357	0.626954	1.236	0.594977	0.802735	0.978285	0.436078	2	2	2	1	2	2	2	1	1	1
EG_transcript_52051	EG_transcript_52051	10007000	0	0	0	0	0	101700000	121790000	78670000	30.1949	2.36924																			0.889302	0.215165	0.268259	0.00252888	-4.66578	-5.84473	0.00356	-4.88095	-18.0648	2	2	2	1	2	2	2	2	1	1
EG_transcript_30979	EG_transcript_30979	12104000	0	0	0	0	0	16598000	0	0	1.37128	0.186207																			0.0511316	1.51416	2.49152	0.723262	0.810639	0.48765	0.793719	-0.703522	-0.450687	2	2	2	1	2	2	2	2	1	1
EG_transcript_49250	EG_transcript_49250	0	0	13412000	0	11893000	0	49988000	94824000	61826000	15.4069	1.98444																			0.993004	0.0234413	0.0209788	0.00534331	-3.9579	-4.5567	0.0140908	-3.98134	-4.97028	2	2	2	1	2	2	2	1	1	2
EG_transcript_46482	EG_transcript_46482	0	0	0	0	71092000	0	183550000	295980000	0	1.59843e+09	0.777918																			0.637964	-1.11571	-0.635209	0.0859614	-3.89067	-1.68763	0.41904	-2.77497	-0.963262	8	2	2	1	8	2	2	4	5	3
EG_transcript_49306	EG_transcript_49306	0	0	0	25215000	46364000	25625000	13638000	31681000	32976000	2.60983e+08	2.51498				+			K00111	glycerol-3-phosphate dehydrogenase	lipid metabolism	no	no signal	N/A							0.00268515	-3.42763	-9.12795	0.00203578	-3.07024	-6.40334	0.606102	0.357391	0.70628	5	2	2	1	5	2	2	0	0	1
EG_transcript_52304	EG_transcript_52304	0	0	0	0	72870000	39477000	83483000	201660000	108540000	1.31228e+09	3.29808																			0.160849	-2.37152	-1.49083	0.000678106	-5.09709	-10.2882	0.153271	-2.72557	-1.70032	5	2	2	1	5	2	2	2	2	3
EG_transcript_27181	EG_transcript_27181	0	0	0	79592000	92863000	52047000	0	114900000	255210000	1.2337e+09	0.777025																			0.00534477	-5.2145	-5.9541	0.0861786	-4.15601	-1.68587	0.791754	1.05849	0.454033	9	2	2	1	9	2	2	4	3	4
EG_transcript_45523	EG_transcript_45523	0	0	0	0	0	0	13813000	0	0	4.60433e+07	0.0227646																			1	0	NaN	0.970979	-0.0958824	-0.0681555	0.381805	-1.38221	-1.0219	2	2	2	1	2	2	2	1	1	0
EG_transcript_41438	EG_transcript_41438	62871000	0	22125000	141650000	75559000	58755000	76686000	175630000	107450000	4.23274	0.986985																			0.110822	-2.41729	-1.7948	0.0501034	-2.81811	-2.10524	0.548175	-0.400817	-0.781569	2	2	2	1	2	2	2	2	0	2
EG_transcript_23005	EG_transcript_23005	0	0	0	0	0	0	7739800	0	0	2.57993e+07	0.146315																			1	0	NaN	0.794366	0.4383	0.393566	0.668207	-0.451218	-0.62721	2	2	2	1	2	2	2	1	0	0
EG_transcript_18417	EG_transcript_18417	0	0	8395100	10651000	0	0	40082000	19672000	23270000	9.88958	1.97984																			0.304478	1.18954	1.0522	0.00536204	-2.24351	-4.54274	0.0363099	-3.43305	-3.10023	2	2	2	1	2	2	2	0	1	1
EG_transcript_44974	EG_transcript_44974	0	0	0	0	0	0	21481000	0	0	7.16033e+07	0.129991																			1	0	NaN	0.820983	0.512009	0.353836	0.678709	-0.879386	-0.612588	2	2	2	1	2	2	2	1	1	2
EG_transcript_40187	EG_transcript_40187	0	0	0	0	20041000	0	29642000	43054000	0	242320001	0.731124																			0.328677	-1.01354	-1.00812	0.0983699	-2.24231	-1.59598	0.580345	-1.22876	-0.739193	5	2	2	1	5	2	2	2	2	2
EG_transcript_24265	EG_transcript_24265	0	0	0	0	0	0	0	6677100	0	2.2257e+07	0.14496																			1	0	NaN	0.796916	-0.39352	-0.390298	0.85849	-0.314705	-0.337416	2	2	2	1	2	2	2	0	0	0
EG_transcript_34185	EG_transcript_34185	0	0	0	0	0	0	0	11566000	0	3.85533e+07	0.0329572																			1	0	NaN	0.958334	0.127553	0.0976319	0.83337	0.49092	0.38753	2	2	2	1	2	2	2	0	0	0
EG_transcript_26374	EG_transcript_26374	27375000	44962000	41227000	0	0	0	0	0	0	2.64168e-09	3.45565																			0.00927146	4.15139	4.91179	0.00028385	3.91959	11.2943	1	0	NaN	11	2	2	1	11	2	2	10	11	11
EG_transcript_26638	EG_transcript_26638	1819700000	2211500000	3086600000	8619200000	6878700000	6534900000	7589900000	8422300000	7021700000	3.2361	2.73547	EG_transcript_26638	No annotation		+		Discoba*	K02277	cytochrome c oxidase subunit IV	oxidative phosphorylation and electron transport	no	no signal	N/A	EG_transcript_26638	No annotation		EG_transcript_26638	No annotation		0.00425211	-1.65437	-6.50986	0.00169258	-1.72512	-7.33518	0.768461	-0.0707537	-0.490283	17	11	2	1	17	11	2	12	8	12
EG_transcript_33458	EG_transcript_33458	0	0	0	0	0	0	6776900	0	0	2.25897e+07	0.155532																			1	0	NaN	0.779123	0.472131	0.415666	0.835583	0.427307	0.381814	2	2	2	1	2	2	2	0	1	0
EG_transcript_32304	EG_transcript_32304	0	22320000	27966000	55308000	128480000	42740000	200900000	95332000	130500000	8.4861	1.42313																			0.0791496	-2.54533	-2.08696	0.0174497	-3.55893	-3.05763	0.14073	-1.0136	-1.77229	2	2	2	1	2	2	2	1	2	2
EG_transcript_31729	EG_transcript_31729	374970000	726100000	861340000	0	42686000	0	0	50519000	0	0.0257433	1.72235	EG_transcript_31729	GO:0005622	ADP-ribosylation factor,										EG_transcript_31729	GO:0005622	ADP-ribosylation factor,	EG_transcript_31729	GO:0005622	ADP-ribosylation factor,	0.00591873	5.61055	5.78268	0.00937333	7.17161	3.80929	0.564383	1.56106	0.760085	13	2	2	1	13	2	2	12	13	13
EG_transcript_33278	EG_transcript_33278	0	0	0	0	13677000	0	18518000	22528000	0	136820001	0.52268																			0.763992	-0.664407	-0.484669	0.191598	-1.84308	-1.18918	0.551407	-1.17867	-0.777838	2	2	2	1	2	2	2	0	0	0
EG_transcript_27545	EG_transcript_27545	0	0	0	0	0	0	0	13398000	0	4.466e+07	0.194638																			1	0	NaN	0.708607	0.716021	0.507049	0.973466	0.116578	0.0759027	2	2	2	1	2	2	2	0	1	0
EG_transcript_23589	EG_transcript_23589	0	0	0	0	2918000	0	5934000	0	0	19780001	0.990815																			0.664558	0.281395	0.606871	0.0495812	-0.828024	-2.11306	0.0665415	-1.10942	-2.43249	2	2	2	1	2	2	2	0	0	0
EG_transcript_23378	EG_transcript_23378	0	0	0	54095000	105360000	0	171630000	167260000	0	1.12963e+09	0.683671																			0.0814235	-3.30644	-2.05944	0.113462	-3.62876	-1.50338	0.959408	-0.322319	-0.112582	2	2	2	1	2	2	2	1	1	1
EG_transcript_22612	EG_transcript_22612	0	0	0	578590000	1125300000	580300000	1180500000	4985800000	2020400000	27289000001	4.00757	EG_transcript_729	GO:0008152, GO:0003824, GO:0016829, GO:0006097, GO:0019752, GO:0004451, GO:0004474	gi|22036050|dbj|BAC06572.1|malate synthase-isocitrate lyase [Euglena gracilis]										EG_transcript_729	GO:0008152, GO:0003824, GO:0016829, GO:0006097, GO:0019752, GO:0004451, GO:0004474	gi|22036050|dbj|BAC06572.1|malate synthase-isocitrate lyase [Euglena gracilis]	EG_transcript_729	GO:0008152, GO:0003824, GO:0016829, GO:0006097, GO:0019752, GO:0004451, GO:0004474	gi|22036050|dbj|BAC06572.1|malate synthase-isocitrate lyase [Euglena gracilis]	0	-8.1036	-22.91	0	-9.76229	-15.6129	0.0671456	-1.65869	-2.42044	8	2	2	1	8	2	2	5	3	4
EG_transcript_24718	EG_transcript_24718	1945700	0	0	3196100	0	0	9799800	15536000	0	13.0214	0.277687																			0.851986	-0.195159	-0.345393	0.529844	-0.778804	-0.690937	0.71177	-0.583646	-0.56748	2	2	2	1	2	2	2	1	0	1
EG_transcript_25103	EG_transcript_25103	0	0	0	0	0	0	12069000	0	0	4.023e+07	0.332222																			1	0	NaN	0.419172	1.39763	0.80616	0.552781	1.47822	0.775236	2	2	2	1	2	2	2	1	0	1
EG_transcript_26541	EG_transcript_26541	207160000	166820000	222880000	55524000	54659000	0	348930000	378450000	478550000	2.02046	2.26076	EG_transcript_26541	GO:0008152, GO:0003824	gi|922853939|gb|KOO22513.1|acylpyruvase mitochondrial [Chrysochromulina sp. CCMP291]										EG_transcript_26541	GO:0008152, GO:0003824	gi|922853939|gb|KOO22513.1|acylpyruvase mitochondrial [Chrysochromulina sp. CCMP291]	EG_transcript_26541	GO:0008152, GO:0003824	gi|922853939|gb|KOO22513.1|acylpyruvase mitochondrial [Chrysochromulina sp. CCMP291]	0.0426999	2.92476	2.68298	0.00330178	-1.01214	-5.45569	0.0263245	-3.9369	-3.60701	9	9	2	1	9	9	2	7	7	8
EG_transcript_12184	EG_transcript_12184	117090000	55749000	66386000	0	27545000	0	54789000	134600000	160380000	1.46209	0.345876	EG_transcript_12184	GO:0008152, GO:0003824	gi|922853939|gb|KOO22513.1|acylpyruvase mitochondrial [Chrysochromulina sp. CCMP291]										EG_transcript_12184	GO:0008152, GO:0003824	gi|922853939|gb|KOO22513.1|acylpyruvase mitochondrial [Chrysochromulina sp. CCMP291]	EG_transcript_12184	GO:0008152, GO:0003824	gi|922853939|gb|KOO22513.1|acylpyruvase mitochondrial [Chrysochromulina sp. CCMP291]	0.0367767	4.48534	2.84848	0.394684	-0.482848	-0.834487	0.0369853	-4.96819	-3.07793	9	4	2	1	9	4	2	4	5	6
EG_transcript_26970	EG_transcript_26970	0	0	0	0	0	0	0	1035200	0	3.45067e+06	0.407869																			1	0	NaN	0.299662	0.638364	0.961032	0.734063	0.353714	0.538321	2	2	2	1	2	2	2	1	0	0
EG_transcript_20465	EG_transcript_20465	0	0	0	0	0	0	12595000	8650500	0	7.08183e+07	0.0906936	EG_transcript_20465	GO:0005515	hypothetical protein										EG_transcript_20465	GO:0005515	hypothetical protein	EG_transcript_20465	GO:0005515	hypothetical protein	1	0	NaN	0.879359	-0.371561	-0.254672	0.747703	-0.755407	-0.517577	2	2	2	1	2	2	2	0	0	0
EG_transcript_19016	EG_transcript_19016	0	0	0	0	0	0	9237800	0	9574300	6.2707e+07	0.316794																			1	0	NaN	0.448374	-0.744467	-0.773918	0.147649	-1.56264	-1.73032	2	2	2	1	2	2	2	1	1	1
EG_transcript_22899	EG_transcript_22899	0	0	0	0	0	0	10345000	0	0	3.44833e+07	0.0263073	EG_transcript_22899	GO:0008171	catechol O-methyltransferase										EG_transcript_22899	GO:0008171	catechol O-methyltransferase	EG_transcript_22899	GO:0008171	catechol O-methyltransferase	1	0	NaN	0.967033	-0.106082	-0.0784693	0.232434	-1.91469	-1.36626	2	2	2	1	2	2	2	0	1	0
EG_transcript_21734	EG_transcript_21734	0	0	0	0	0	0	3349100	6275700	0	3.20827e+07	0.0725333																			1	0	NaN	0.903571	0.115515	0.206908	0.130353	-0.948253	-1.83589	2	2	2	1	2	2	2	0	0	0
EG_transcript_21045	EG_transcript_21045	0	0	0	0	0	0	15623000	12204000	0	9.27567e+07	0.434078																			1	0	NaN	0.26757	-1.08677	-1.01369	0.23105	-1.73275	-1.37081	2	2	2	1	2	2	2	0	0	0
EG_transcript_19163	EG_transcript_19163	16847000	22259000	28714000	19070000	11841000	22261000	33030000	48104000	33411000	1.68896	1.26441																			0.311155	0.366341	1.03844	0.0246557	-0.767207	-2.69459	0.0286174	-1.13355	-3.46818	8	8	2	1	8	8	2	2	4	3
EG_transcript_20626	EG_transcript_20626	0	0	0	0	0	0	0	0	1845200	6.15067e+06	0.416413																			1	0	NaN	0.288264	0.904279	0.978246	0.193606	1.78764	1.50405	8	2	2	1	8	2	2	2	4	3
EG_transcript_18769	EG_transcript_18769	0	0	0	0	0	0	2968400	0	0	9.89467e+06	0.546295																			1	0	NaN	0.175264	0.721423	1.23548	0.0532575	0.907322	2.65269	2	2	2	1	2	2	2	0	0	0
EG_transcript_21350	EG_transcript_21350	0	0	0	0	0	0	5195900	8359900	0	4.5186e+07	0.0214223	EG_transcript_21350	No annotation											EG_transcript_21350	No annotation		EG_transcript_21350	No annotation		1	0	NaN	0.972753	-0.0623665	-0.0642282	0.56855	-0.629812	-0.753748	2	2	2	1	2	2	2	0	2	0
EG_transcript_23210	EG_transcript_23210	0	0	0	0	0	0	3829900	0	8043000	3.95763e+07	0.00363825																			1	0	NaN	0.99458	0.00917308	0.0111235	0.218423	-1.5723	-1.41407	2	2	2	1	2	2	2	0	0	0
EG_transcript_18161	EG_transcript_18161	0	0	0	0	0	0	12219000	21377000	0	1.11987e+08	0.606314																			1	0	NaN	0.143378	-1.90176	-1.35269	0.142298	-2.21499	-1.76083	2	2	2	1	2	2	2	0	2	1
EG_transcript_19487	EG_transcript_19487	0	0	0	0	0	0	7438800	10250000	0	5.89627e+07	0.868297																			1	0	NaN	0.0682508	-1.47097	-1.86619	0.0293634	-2.54305	-3.41002	2	2	2	1	2	2	2	0	0	0
EG_transcript_13473	EG_transcript_13473	0	0	0	0	0	0	0	0	8118300	2.7061e+07	0.129771																			1	0	NaN	0.821171	0.522695	0.353295	0.960473	0.161182	0.108186	8	2	2	1	8	2	2	4	5	4
EG_transcript_21942	EG_transcript_21942	0	0	0	0	0	0	3134300	4037800	0	2.3907e+07	0.269014																			1	0	NaN	0.548735	0.515268	0.672262	0.745939	-0.416871	-0.520773	2	2	2	1	2	2	2	1	0	0
EG_transcript_13049	EG_transcript_13049	0	0	0	0	0	0	10898000	41785000	0	175610001	0.465782																			1	0	NaN	0.235857	-1.44742	-1.07687	0.146484	-2.45025	-1.73875	2	2	2	1	2	2	2	0	0	1
EG_transcript_15590	EG_transcript_15590	0	0	0	0	0	0	3826600	0	0	1.27553e+07	0.162241																			1	0	NaN	0.76844	0.532164	0.431609	0.26777	1.57837	1.26186	2	2	2	1	2	2	2	0	0	0
EG_transcript_4149	EG_transcript_4149	0	0	0	0	0	0	0	0	9082300	3.02743e+07	0.0584371																			1	0	NaN	0.923149	0.244794	0.168858	0.810897	-0.571455	-0.423371	2	2	2	1	2	2	2	0	0	0
EG_transcript_19958	EG_transcript_19958	0	0	0	0	10797000	0	10851000	13425000	0	8.092e+07	0.104829																			0.576664	0.771873	0.701248	0.859259	-0.355656	-0.29096	0.616863	-1.12753	-0.690836	2	2	2	1	2	2	2	0	0	0
EG_transcript_16484	EG_transcript_16484	0	0	0	0	0	0	0	2337900	0	7793001	1.65673																			1	0	NaN	0.0107708	0.575958	3.63597	0.0395904	-0.841524	-2.98326	2	2	2	1	2	2	2	1	1	1
EG_transcript_16359	EG_transcript_16359	7283100	0	0	0	0	0	0	0	0	4.11912e-08	1.43573																			0.0576566	1.06721	2.38021	0.0168791	1.36905	3.08742	1	0	NaN	2	2	2	1	2	2	2	2	0	1
EG_transcript_16369	EG_transcript_16369	0	0	0	0	0	0	4544800	4901700	5190000	4.87883e+07	1.25103																			1	0	NaN	0.0252656	-1.27417	-2.66493	0.0239664	-1.56083	-3.79941	2	2	2	1	2	2	2	0	0	0
EG_transcript_10948	EG_transcript_10948	0	0	0	0	0	0	0	0	5453700	18179001	0.894809																			1	0	NaN	0.0634582	-0.927627	-1.91908	0.635772	-0.340823	-0.666236	2	2	2	1	2	2	2	0	0	0
EG_transcript_11670	EG_transcript_11670	0	0	0	0	0	0	0	5288400	0	17628001	0.395621																			1	0	NaN	0.316639	0.651249	0.936267	0.961684	0.0889708	0.10329	2	2	2	1	2	2	2	0	0	0
EG_transcript_12026	EG_transcript_12026	0	0	0	0	0	0	14205000	0	0	4.735e+07	0.155463																			1	0	NaN	0.779189	0.710606	0.415501	0.928347	0.316994	0.19443	2	2	2	1	2	2	2	0	0	0
EG_transcript_13456	EG_transcript_13456	0	0	0	0	0	0	0	7344500	0	2.44817e+07	0.300108																			1	0	NaN	0.481491	-0.998926	-0.738746	0.80744	-0.35354	-0.42984	2	2	2	1	2	2	2	1	0	1
EG_transcript_10230	EG_transcript_10230	0	0	0	26800000	16054000	11242000	21513000	38677000	16059000	2.54163e+08	1.45435																			0.0552281	-1.59042	-2.41404	0.015923	-2.07909	-3.13171	0.435219	-0.488667	-0.938145	2	2	2	1	2	2	2	0	0	0
EG_transcript_8498	EG_transcript_8498	0	0	0	0	0	0	0	26348000	0	8.78267e+07	0.417111	EG_transcript_574	GO:0016849	receptor-type adenylate cyclase,										EG_transcript_574	GO:0016849	receptor-type adenylate cyclase,	EG_transcript_574	GO:0016849	receptor-type adenylate cyclase,	1	0	NaN	0.28745	-1.22556	-0.97965	0.434963	-1.15955	-0.938666	3	2	2	1	3	2	2	2	1	1
EG_transcript_12199	EG_transcript_12199	0	0	0	0	0	0	0	0	1123800	3.746e+06	1.39009																			1	0	NaN	0.0186994	2.26119	2.98024	0.0269338	2.11739	3.58205	2	2	2	1	2	2	2	0	0	0
EG_transcript_9642	EG_transcript_9642	0	0	4623700	5251100	0	0	0	0	9127600	1.97409	0.0466468																			0.258541	-0.822048	-1.15454	0.939113	-0.179876	-0.136313	0.725463	0.642172	0.550262	2	2	2	1	2	2	2	1	0	2
EG_transcript_7211	EG_transcript_7211	0	0	0	0	0	0	0	1181700	0	3.939e+06	0.0953934																			1	0	NaN	0.872292	0.235536	0.26682	0.809018	-0.328954	-0.425838	2	2	2	1	2	2	2	1	0	0
EG_transcript_8835	EG_transcript_8835	0	0	0	2313500	0	0	0	3477100	6472400	3.3165e+07	0.0253552																			0.115375	0.351374	1.76202	0.967782	0.0741221	0.0757048	0.885256	-0.277252	-0.284194	2	2	2	1	2	2	2	1	0	1
EG_transcript_6510	EG_transcript_6510	315530000	0	0	0	0	0	201790000	228470000	185360000	1.95107	0.789619	EG_transcript_6510	GO:0003989, GO:0016874, GO:0009317, GO:0006633	gi|698786386|ref|XP_009826225.1|propionyl-CoA carboxylase beta chain, mitochondrial [Aphanomyces astaci]										EG_transcript_6510	GO:0003989, GO:0016874, GO:0009317, GO:0006633	gi|698786386|ref|XP_009826225.1|propionyl-CoA carboxylase beta chain, mitochondrial [Aphanomyces astaci]	EG_transcript_6510	GO:0003989, GO:0016874, GO:0009317, GO:0006633	gi|698786386|ref|XP_009826225.1|propionyl-CoA carboxylase beta chain, mitochondrial [Aphanomyces astaci]	0.115787	3.94912	1.75858	0.0833704	-3.75188	-1.71062	0.00405634	-7.70099	-15.4736	31	4	2	1	31	4	2	22	16	19
EG_transcript_7652	EG_transcript_7652	0	0	6636600	0	0	0	0	0	0	4.52039e-08	1.42576																			0.422674	0.66954	0.86905	0.0173557	2.25096	3.06383	1	0	NaN	10	2	2	1	10	2	2	9	9	10
EG_transcript_9702	EG_transcript_9702	0	0	0	0	0	0	6423100	0	0	2.14103e+07	0.844676																			1	0	NaN	0.072586	2.0129	1.81928	0.862428	0.348647	0.32941	10	2	2	1	10	2	2	2	1	1
EG_transcript_9176	EG_transcript_9176	0	0	0	0	0	19285000	58708000	34127000	165050000	8.59617e+08	2.56781																			0.255698	-1.39125	-1.16127	0.00196161	-5.21648	-6.61671	0.0414376	-3.82523	-2.93085	6	6	2	1	6	6	2	0	1	0
EG_transcript_8068	EG_transcript_8068	0	0	0	0	0	0	9472200	0	0	3.1574e+07	0.615996																			1	0	NaN	0.139263	-1.06703	-1.37156	0.144551	-1.61231	-1.74621	2	2	2	1	2	2	2	0	0	0
EG_transcript_6778	EG_transcript_6778	0	0	0	0	0	0	24057000	30139000	0	1.80653e+08	0.671519																			1	0	NaN	0.117275	-1.76482	-1.4797	0.163852	-2.06578	-1.64516	2	2	2	1	2	2	2	0	0	0
EG_transcript_5913	EG_transcript_5913	0	0	0	0	0	0	3751200	0	0	12504001	0.649905																			1	0	NaN	0.125434	0.931391	1.4376	0.285435	0.836013	1.21657	2	2	2	1	2	2	2	1	1	1
EG_transcript_4377	EG_transcript_4377	0	0	0	0	0	0	10253000	0	0	3.41767e+07	0.0258506																			1	0	NaN	0.967416	-0.0867074	-0.077144	0.928211	-0.214084	-0.19431	2	2	2	1	2	2	2	0	0	0
EG_transcript_4490	EG_transcript_4490	0	0	0	0	14856000	0	16502000	27001000	0	145010001	0.141035																			0.608594	0.784933	0.666835	0.802678	-0.521191	-0.3808	0.569855	-1.30612	-0.752071	2	2	2	1	2	2	2	1	0	1
EG_transcript_4387	EG_transcript_4387	0	0	0	0	0	0	0	9461400	0	3.1538e+07	0.193245																			1	0	NaN	0.710589	-0.431383	-0.503855	0.159212	-1.01114	-1.6661	2	2	2	1	2	2	2	0	0	0
EG_transcript_3421	EG_transcript_3421	0	0	0	0	0	0	0	2462600	0	8.20867e+06	0.515988																			1	0	NaN	0.197153	0.896203	1.17603	0.433178	0.939288	0.940669	2	2	2	1	2	2	2	0	0	0
EG_transcript_2937	EG_transcript_2937	0	0	0	0	0	0	8772300000	18569000000	0	9.11377e+10	0.8367																			1	0	NaN	0.0738727	-7.63872	-1.80349	0.106485	-8.38594	-2.00037	2	2	2	1	2	2	2	0	1	1
EG_transcript_715	EG_transcript_715	87114000	0	0	0	0	0	0	1746400000	0	20.0473	0.00715335																			0.0792681	3.13006	2.08451	0.990484	-0.0799211	-0.0217839	0.450114	-3.20998	-0.914882	31	2	2	1	31	2	2	22	21	20
EG_transcript_419	EG_transcript_419	0	0	0	0	0	0	0	6936600	0	2.3122e+07	1.90649	EG_transcript_1953	GO:0008152, GO:0000166, GO:0016020, GO:0016021, GO:0005524, GO:0016887	gi|568005126|gb|ETL79432.1|hypothetical protein L917_19938, partial [Phytophthora parasitica]										EG_transcript_1953	GO:0008152, GO:0000166, GO:0016020, GO:0016021, GO:0005524, GO:0016887	gi|568005126|gb|ETL79432.1|hypothetical protein L917_19938, partial [Phytophthora parasitica]	EG_transcript_1953	GO:0008152, GO:0000166, GO:0016020, GO:0016021, GO:0005524, GO:0016887	gi|568005126|gb|ETL79432.1|hypothetical protein L917_19938, partial [Phytophthora parasitica]	1	0	NaN	0.00621123	-2.14555	-4.3246	0.0388568	-1.20808	-3.01292	4	2	2	1	4	2	2	2	2	2
EG_transcript_91	EG_transcript_91	698590000	525220000	892290000	2323500000	2787300000	2055400000	1404600000	986920000	3839200000	2.94444	1.00285	EG_transcript_91	GO:0008152, GO:0000166, GO:0003777, GO:0008017, GO:0005871, GO:0005874, GO:0005524, GO:0007018	gi|544216312|ref|XP_005538301.1|centromere protein E, CENP-E protein [Cyanidioschyzon merolae strain 10D]										EG_transcript_91	GO:0008152, GO:0000166, GO:0003777, GO:0008017, GO:0005871, GO:0005874, GO:0005524, GO:0007018	gi|544216312|ref|XP_005538301.1|centromere protein E, CENP-E protein [Cyanidioschyzon merolae strain 10D]	EG_transcript_91	GO:0008152, GO:0000166, GO:0003777, GO:0008017, GO:0005871, GO:0005874, GO:0005524, GO:0007018	gi|544216312|ref|XP_005538301.1|centromere protein E, CENP-E protein [Cyanidioschyzon merolae strain 10D]	0.00378497	-1.78183	-6.9831	0.0480037	-1.34096	-2.13768	0.584578	0.440872	0.733782	2	2	2	1	2	2	2	1	1	1
EG_transcript_68542	EG_transcript_68542	0	0	0	0	9384600	0	43890000	43240000	39082000	4.20707e+08	3.33991																			0.982782	-0.0397212	-0.0492951	0.000617584	-3.6293	-10.5467	0.0141896	-3.58958	-4.90116	3	3	3	1	3	3	3	0	1	1
EG_transcript_67650	EG_transcript_67650	9829000	0	0	0	4752800	0	4726900	12403000	0	1.74279	0.266736																			0.851981	-0.334559	-0.345584	0.553877	-0.811148	-0.667339	0.711082	-0.476589	-0.568293	3	3	3	1	3	3	3	2	1	0
EG_transcript_60779	EG_transcript_60779	0	0	0	292120000	373860000	263490000	517710000	634730000	786230000	6.46223e+09	4.71524	EG_transcript_26565	No annotation											EG_transcript_26565	No annotation		EG_transcript_26565	No annotation		0.000334495	-7.13524	-21.2196	0	-8.19072	-23.5531	0.0163935	-1.05548	-4.59729	8	3	3	1	8	3	3	2	2	3
EG_transcript_43186	EG_transcript_43186	0	23354000	0	0	13217000	0	37970000	57731000	14366000	4.71298	0.938175	EG_transcript_43186	GO:0000166, GO:0003676	gi|919584101|ref|WP_052881863.1|RNA-binding protein [Verrucomicrobia bacterium L21-Fru-AB]										EG_transcript_43186	GO:0000166, GO:0003676	gi|919584101|ref|WP_052881863.1|RNA-binding protein [Verrucomicrobia bacterium L21-Fru-AB]	EG_transcript_43186	GO:0000166, GO:0003676	gi|919584101|ref|WP_052881863.1|RNA-binding protein [Verrucomicrobia bacterium L21-Fru-AB]	0.737586	0.663998	0.52078	0.0569817	-2.22778	-2.00619	0.0481528	-2.89178	-2.75843	3	3	3	1	3	3	3	1	2	2
EG_transcript_66564	EG_transcript_66564	33941000	0	32404000	141560000	116070000	96533000	362350000	424190000	58360000	12.7349	1.2108																			0.048259	-2.96915	-2.5462	0.0275739	-3.80237	-2.57663	0.466029	-0.833214	-0.89392	3	3	3	1	3	3	3	3	1	2
EG_transcript_15933	EG_transcript_15933	0	20155000	20401000	21992000	12217000	0	23045000	19000000	14175000	1.38623	0.381849																			0.668696	-1.03544	-0.601947	0.336107	-1.52873	-0.908294	0.350379	-0.493289	-1.07837	4	3	3	1	4	3	3	1	2	1
EG_transcript_64090	EG_transcript_64090	0	0	0	7619100	0	0	9551400	24744000	0	114318001	0.363289	EG_transcript_64090	GO:0009073, GO:0003849	gi|470521290|ref|XP_004353695.1|Phospho2-dehydro-3-deoxyheptonate aldolase [Acanthamoeba castellanii str. Neff]										EG_transcript_64090	GO:0009073, GO:0003849	gi|470521290|ref|XP_004353695.1|Phospho2-dehydro-3-deoxyheptonate aldolase [Acanthamoeba castellanii str. Neff]	EG_transcript_64090	GO:0009073, GO:0003849	gi|470521290|ref|XP_004353695.1|Phospho2-dehydro-3-deoxyheptonate aldolase [Acanthamoeba castellanii str. Neff]	0.859693	0.225373	0.329676	0.364197	-0.971938	-0.870354	0.400517	-1.19731	-0.991184	3	3	3	1	3	3	3	0	0	0
EG_transcript_13389	EG_transcript_13389	0	0	14767000	0	0	0	21728000	16519000	0	2.59003	0.0579671																			0.155836	1.30926	1.51303	0.923789	-0.242822	-0.167573	0.271944	-1.55209	-1.25083	3	3	3	1	3	3	3	1	1	3
EG_transcript_22445	EG_transcript_22445	45292000	56587000	29242000	46071000	58979000	34391000	87112000	98662000	57003000	1.85155	1.15281	EG_transcript_22445	No annotation											EG_transcript_22445	No annotation		EG_transcript_22445	No annotation		0.875179	-0.106108	-0.295607	0.0314515	-0.902878	-2.45141	0.067	-0.796771	-2.42482	3	3	3	1	3	3	3	3	3	3
EG_transcript_38274	EG_transcript_38274	0	0	0	0	223640000	0	284100000	305990000	0	1.96697e+09	0.620351																			0.350482	-2.05279	-0.972157	0.137454	-3.80272	-1.38004	0.745935	-1.74993	-0.52114	3	3	3	1	3	3	3	1	1	1
EG_transcript_27930	EG_transcript_27930	0	35199000	26308000	0	0	0	63450000	91018000	0	2.51139	0.0896711	EG_transcript_27930	No annotation											EG_transcript_27930	No annotation		EG_transcript_27930	No annotation		0.0123615	3.18389	4.30956	0.88033	0.672496	0.252018	0.424082	-2.51139	-0.954905	3	3	3	1	3	3	3	1	2	3
EG_transcript_35270	EG_transcript_35270	39553000	33908000	31022000	23424000	18342000	15328000	15157000	15261000	14386000	0.428816	3.48258	EG_transcript_35270	GO:0008270, GO:0016491, GO:0055114	gi|294882427|ref|XP_002769702.1|alcohol dehydrogenase, putative [Perkinsus marinus ATCC 50983]	+				HHPred: unannotated hypothetical protein, probably non-membrane	UNKNOWN	no	TP	N/A	EG_transcript_35270	GO:0008270, GO:0016491, GO:0055114	gi|294882427|ref|XP_002769702.1|alcohol dehydrogenase, putative [Perkinsus marinus ATCC 50983]	EG_transcript_35270	GO:0008270, GO:0016491, GO:0055114	gi|294882427|ref|XP_002769702.1|alcohol dehydrogenase, putative [Perkinsus marinus ATCC 50983]	0.0122772	0.886465	4.32964	0.00029	1.21473	11.4753	0.131414	0.328269	1.83046	3	3	3	1	3	3	3	3	3	3
EG_transcript_30862	EG_transcript_30862	0	0	0	0	0	0	53727000	78239000	0	4.39887e+08	0.613526																			1	0	NaN	0.140006	-2.97764	-1.36674	0.269719	-2.8383	-1.25525	3	3	3	1	3	3	3	0	0	0
EG_transcript_39315	EG_transcript_39315	0	0	16730000	29584000	25744000	0	52726000	104290000	99245000	15.3175	1.95693	EG_transcript_39315	No annotation											EG_transcript_39315	No annotation		EG_transcript_39315	No annotation		0.227386	-1.38959	-1.24061	0.00558795	-3.75919	-4.47379	0.0490782	-2.3696	-2.73761	3	3	3	1	3	3	3	1	0	1
EG_transcript_28690	EG_transcript_28690	10700000	33567000	17500000	116730000	82985000	0	107400000	108610000	0	3.49717	0.0974972	EG_transcript_28690	No annotation		+				HHPred: unknown protein, containing a domain vaguely similar to SCIMP proteins (transmembrane adaptor protein involved in major histocompatibility complex class II signaling)	UNKNOWN	yes	no signal	N/A	EG_transcript_28690	No annotation		EG_transcript_28690	No annotation		0.841459	-0.663439	-0.364315	0.8695	-0.557522	-0.272231	0.985765	0.105918	0.0398794	3	3	3	1	3	3	3	2	2	3
EG_transcript_8234	EG_transcript_8234	0	0	0	0	0	0	22833000	11481000	0	114380001	0.35197	EG_transcript_8234	GO:0016491	betaine-aldehyde dehydrogenase										EG_transcript_8234	GO:0016491	betaine-aldehyde dehydrogenase	EG_transcript_8234	GO:0016491	betaine-aldehyde dehydrogenase	1	0	NaN	0.384085	-1.27456	-0.847071	0.647952	-0.956225	-0.652233	13	3	3	1	13	3	3	8	4	8
EG_transcript_32383	EG_transcript_32383	0	0	0	8112900	0	0	12351000	16428000	0	95930001	0.0943715																			0.81923	0.361461	0.403334	0.873811	-0.391325	-0.264186	0.801847	-0.752786	-0.437847	3	3	3	1	3	3	3	0	0	0
EG_transcript_20504	EG_transcript_20504	0	0	7423100	104600000	207940000	63840000	95198000	217260000	256840000	76.6928	3.04677																			0.00340964	-4.71859	-7.32444	0.000990603	-5.36383	-8.85563	0.412694	-0.645238	-0.97285	6	3	3	1	6	3	3	3	0	2
EG_transcript_36713	EG_transcript_36713	0	0	5203700	7248900	27078000	8748000	50032000	24942000	33812000	20.9055	2.53883																			0.0374684	-2.18589	-2.82983	0.00197453	-3.72555	-6.4989	0.0743786	-1.53966	-2.32901	3	3	3	1	3	3	3	0	1	2
EG_transcript_28007	EG_transcript_28007	0	0	4019100	0	0	0	0	0	13475000	3.35274	0.19195																			0.832035	0.240466	0.381678	0.712541	-0.611587	-0.500883	0.555838	-0.852053	-0.771007	3	3	3	1	3	3	3	1	1	2
EG_transcript_26215	EG_transcript_26215	12897000	12597000	8496500	3326400	0	0	9351200	17494000	7348000	1.00596	0.0544775	EG_transcript_26215	GO:0008152, GO:0003824, GO:0016829, GO:0047437	gi|918567710|ref|WP_052513081.1|hypothetical protein [Bosea sp. LC85]										EG_transcript_26215	GO:0008152, GO:0003824, GO:0016829, GO:0047437	gi|918567710|ref|WP_052513081.1|hypothetical protein [Bosea sp. LC85]	EG_transcript_26215	GO:0008152, GO:0003824, GO:0016829, GO:0047437	gi|918567710|ref|WP_052513081.1|hypothetical protein [Bosea sp. LC85]	0.00912034	2.80807	4.94969	0.928413	0.0665169	0.158004	0.0193048	-2.74156	-4.21624	3	3	3	1	3	3	3	2	3	2
EG_transcript_39447	EG_transcript_39447	140090000	82557000	155820000	280480000	146980000	187760000	418830000	198060000	239350000	2.26239	1.25746	EG_transcript_39447	No annotation											EG_transcript_39447	No annotation		EG_transcript_39447	No annotation		0.111728	-0.700903	-1.78523	0.0249484	-1.15391	-2.67917	0.353932	-0.453007	-1.0706	12	3	3	1	12	3	3	8	8	7
EG_transcript_24328	EG_transcript_24328	0	0	0	0	6405100	0	22666000	27129000	0	1.65983e+08	0.798257																			0.132304	-1.08305	-1.64982	0.0813804	-2.26281	-1.72761	0.410201	-1.17976	-0.976773	3	3	3	1	3	3	3	1	0	1
EG_transcript_28804	EG_transcript_28804	1025900000	1584900000	2257700000	931780000	1180900000	577410000	3909200000	4768700000	2099800000	2.21376	1.1033	EG_transcript_28804	GO:0005515	hypothetical protein, partial										EG_transcript_28804	GO:0005515	hypothetical protein, partial	EG_transcript_28804	GO:0005515	hypothetical protein, partial	0.099472	0.843506	1.88398	0.035706	-1.1382	-2.34633	0.0193052	-1.9817	-4.23281	21	21	3	1	21	21	3	15	14	13
EG_transcript_34451	EG_transcript_34451	0	0	15333000	14316000	15946000	0	22505000	45707000	40422000	7.08498	1.57188																			0.523649	-0.668772	-0.755016	0.0121612	-2.46712	-3.41922	0.0537578	-1.79835	-2.64331	3	3	3	1	3	3	3	1	1	1
EG_transcript_31285	EG_transcript_31285	299720000	421760000	431190000	0	0	0	0	30607000	0	0.0265531	1.83925	EG_transcript_31285	GO:0016491, GO:0055114	gi|594591717|dbj|BAO53979.1|peroxiredoxin [Euglena gracilis]										EG_transcript_31285	GO:0016491, GO:0055114	gi|594591717|dbj|BAO53979.1|peroxiredoxin [Euglena gracilis]	EG_transcript_31285	GO:0016491, GO:0055114	gi|594591717|dbj|BAO53979.1|peroxiredoxin [Euglena gracilis]	0.000241814	7.32655	18.6399	0.00758491	6.99018	4.13122	0.928401	-0.336368	-0.195517	15	8	3	1	15	8	3	13	14	15
EG_transcript_39305	EG_transcript_39305	5218500	0	0	40277000	15732000	9642100	336250000	65868000	53934000	87.3914	2.17296																			0.0259207	-2.90382	-3.287	0.00378603	-5.44088	-5.15636	0.065289	-2.53705	-2.45791	3	3	3	1	3	3	3	2	1	1
EG_transcript_19780	EG_transcript_19780	402410000	414250000	276980000	1014400000	1238100000	1063900000	1274000000	2145300000	2060300000	5.01042	2.78582																			0.00312959	-1.61832	-7.85192	0.00164801	-2.31008	-7.5639	0.0504632	-0.69176	-2.69631	16	6	3	1	16	6	3	12	9	11
EG_transcript_20833	EG_transcript_20833	104320000	108400000	56144000	432770000	488700000	311720000	0	10132000	25513000	0.132576	1.20084				+				unknown protein, containing ankyrin repeat	UNKNOWN	no	no signal	N/A							0.00490219	-2.23274	-6.1422	0.0282621	3.83721	2.55496	0.0204769	6.06995	4.09373	12	3	3	1	12	3	3	7	6	8
EG_transcript_27314	EG_transcript_27314	0	0	18042000	36330000	55180000	0	40749000	164290000	72201000	15.3664	1.59963																			0.134158	-1.92228	-1.63887	0.0116517	-3.5418	-3.48923	0.17335	-1.61952	-1.59815	3	3	3	1	3	3	3	0	0	3
EG_transcript_27995	EG_transcript_27995	0	0	0	4679400	0	0	5586300	0	0	18621001	0.340642																			0.50678	0.575088	0.77284	0.403419	1.14868	0.823651	0.830738	0.573593	0.392118	3	3	3	1	3	3	3	0	0	1
EG_transcript_22662	EG_transcript_22662	93085000	136620000	224280000	294990000	330930000	53759000	0	0	0	6.60815e-10	3.10332	EG_transcript_22662	GO:0031177	TPA_inf: chloroplast light-harvesting complex I precursor Lhca2	+			C00229	probable acyl carrier protein	lipid metabolism	yes	SPTP	N/A	EG_transcript_22662	GO:0031177	TPA_inf: chloroplast light-harvesting complex I precursor Lhca2	EG_transcript_22662	GO:0031177	TPA_inf: chloroplast light-harvesting complex I precursor Lhca2	0.866304	-0.293226	-0.317407	0.00103944	5.86371	9.16083	0.00867022	6.15693	6.17724	3	3	3	1	3	3	3	2	2	3
EG_transcript_21879	EG_transcript_21879	0	16861000	25866000	8447000	11446000	0	34345000	29680000	56682000	2.82508	0.742501																			0.777856	0.788836	0.465111	0.0949076	-2.21729	-1.61822	0.0471226	-3.00612	-2.79255	3	3	3	1	3	3	3	2	3	3
EG_transcript_23166	EG_transcript_23166	6622700	8102100	8625600	6474900	6191100	0	10306000	5428300	0	0.673834	0.425522																			0.0478569	0.382995	2.55755	0.27779	0.844652	0.996548	0.72864	0.461657	0.546211	3	3	3	1	3	3	3	1	3	3
EG_transcript_24453	EG_transcript_24453	0	0	0	0	0	0	11840000	0	0	3.94667e+07	0.232978																			1	0	NaN	0.628419	-0.671124	-0.593434	0.807647	-0.431144	-0.429851	3	3	3	1	3	3	3	0	0	0
EG_transcript_17679	EG_transcript_17679	0	0	0	0	0	0	26507000	14969000	15340000	1.89387e+08	1.6284																			1	0	NaN	0.011156	-2.14252	-3.56272	0.00967508	-2.95927	-5.95721	3	3	3	1	3	3	3	1	0	1
EG_transcript_21302	EG_transcript_21302	5772400	0	0	0	0	0	0	8802800	9052300	3.09318	0.13755																			0.0805774	1.08103	2.06891	0.807777	-0.35918	-0.37233	0.184143	-1.44021	-1.55119	3	3	3	1	3	3	3	2	0	0
EG_transcript_20304	EG_transcript_20304	0	0	0	0	0	0	13544000	8583100	0	7.3757e+07	1.51057																			1	0	NaN	0.0141582	-2.50122	-3.26747	0.0876995	-1.43672	-2.17074	3	3	3	1	3	3	3	1	0	1
EG_transcript_26744	EG_transcript_26744	8427700	15541000	0	89713000	48478000	43405000	164260000	134390000	96646000	16.4922	2.07501	EG_transcript_26744	No annotation											EG_transcript_26744	No annotation		EG_transcript_26744	No annotation		0.0232648	-3.15118	-3.41224	0.004383	-4.31734	-4.83775	0.04063	-1.16616	-2.9532	4	4	3	1	4	4	3	2	2	1
EG_transcript_21849	EG_transcript_21849	0	0	0	0	0	0	0	4793400	0	15978001	0.105073																			1	0	NaN	0.858885	0.397559	0.291581	0.426544	1.15515	0.951229	3	3	3	1	3	3	3	0	0	0
EG_transcript_27910	EG_transcript_27910	0	0	0	66573000	55660000	71903000	145440000	140170000	129500000	1383700001	4.32174																			0.000458824	-4.98303	-14.699	0	-6.08593	-18.7467	0.00567364	-1.1029	-9.1863	11	11	3	1	11	11	3	0	1	0
EG_transcript_22846	EG_transcript_22846	0	0	0	25587000	33668000	16228000	29556000	50774000	28991000	3.64403e+08	1.26808																			0.0774223	-2.04324	-2.10543	0.024371	-2.5892	-2.70275	0.238679	-0.545957	-1.34615	7	3	3	1	7	3	3	0	1	1
EG_transcript_21390	EG_transcript_21390	0	0	0	0	0	0	0	11802000	14931000	89110001	1.2248																			1	0	NaN	0.0267412	-1.92476	-2.60723	0.0718436	-2.13257	-2.36028	3	3	3	1	3	3	3	1	1	1
EG_transcript_24629	EG_transcript_24629	0	0	0	51571000	55842000	21218000	99422000	123690000	134920000	1.19344e+09	3.35007																			0.00705331	-3.49452	-5.44116	0.000547033	-5.08221	-10.6104	0.0294837	-1.58769	-3.4053	8	8	3	1	8	8	3	0	0	0
EG_transcript_18133	EG_transcript_18133	0	6223100	0	0	6353000	16955000	9645100	8603000	0	2.93232	0.134385				+				HHPred: unknown protein, possible sugar/nucleotide epimerase, short chain dehydrogenase, steroid dehydrogenase or RmlD (precursor of L-rhamnose) substrate binding protein	UNKNOWN	no	no signal	N/A							0.863432	-0.330615	-0.322645	0.813394	0.583158	0.364607	0.746646	0.913774	0.519744	3	3	3	1	3	3	3	0	2	2
EG_transcript_18919	EG_transcript_18919	0	0	0	59114000	0	0	55945000	24980000	0	269750001	0.360845																			0.850697	-0.613091	-0.348358	0.368508	-1.46214	-0.865336	0.841703	-0.849049	-0.369554	3	3	3	1	3	3	3	1	0	1
EG_transcript_14694	EG_transcript_14694	0	0	0	32875000	20127000	31387000	53747000	53452000	44471000	5.05567e+08	4.4952																			0.00133467	-3.51625	-11.8749	0	-4.38992	-20.733	0.0265305	-0.873668	-3.59743	3	3	3	1	3	3	3	0	1	1
EG_transcript_15503	EG_transcript_15503	0	0	0	0	10438000	0	12902000	6846100	0	6.5827e+07	0.228089																			0.2907	-1.17573	-1.07885	0.638862	-0.807278	-0.582574	0.912613	0.368448	0.230579	3	3	3	1	3	3	3	0	0	1
EG_transcript_17387	EG_transcript_17387	0	5332200	0	5362600	0	0	6671200	16114000	6281900	5.45124	0.679024																			0.611799	0.521724	0.662814	0.114948	-1.09788	-1.49432	0.0710095	-1.6196	-2.37328	3	3	3	1	3	3	3	0	2	0
EG_transcript_17637	EG_transcript_17637	0	0	0	0	0	0	16895000	5595600	0	7.49687e+07	0.755304																			1	0	NaN	0.091483	-1.52956	-1.64328	0.07743	-1.35101	-2.28099	3	3	3	1	3	3	3	0	0	0
EG_transcript_16589	EG_transcript_16589	0	0	0	0	0	0	4981400	0	0	1.66047e+07	0.317242																			1	0	NaN	0.447442	-0.384591	-0.774858	0.0414307	-1.60859	-2.93373	3	3	3	1	3	3	3	0	0	0
EG_transcript_15845	EG_transcript_15845	0	0	0	0	0	8882300	0	13067000	19656000	1.09077e+08	0.246894																			0.908806	-0.23171	-0.225077	0.59745	-1.11182	-0.624122	0.794974	-0.880114	-0.448857	3	3	3	1	3	3	3	1	1	1
EG_transcript_19289	EG_transcript_19289	23162000	23542000	0	19040000	0	0	16957000	30149000	14033000	1.30907	0.182196																			0.145639	2.24013	1.56692	0.731084	-0.330791	-0.478368	0.116303	-2.57092	-1.92385	3	3	3	1	3	3	3	2	3	0
EG_transcript_14167	EG_transcript_14167	0	0	0	3521500	4013000	0	2414500	3632700	2895400	2.98087e+07	0.312536																			0.864555	-0.241852	-0.320643	0.456434	0.507233	0.764973	0.147657	0.749085	1.73048	3	3	3	1	3	3	3	1	0	1
EG_transcript_18699	EG_transcript_18699	0	0	0	0	0	0	0	0	2013900	6713001	0.0107763																			1	0	NaN	0.985955	-0.0129267	-0.0326847	0.10085	0.538809	2.0498	3	3	3	1	3	3	3	0	0	0
EG_transcript_14946	EG_transcript_14946	0	0	0	0	0	0	3960500	0	8059600	4.0067e+07	0.15458																			1	0	NaN	0.780682	-0.295137	-0.413393	0.245499	-1.01043	-1.32361	3	3	3	1	3	3	3	2	1	1
EG_transcript_18129	EG_transcript_18129	0	0	0	0	0	0	0	17145000	0	5.715e+07	0.206826																			1	0	NaN	0.684906	-0.876202	-0.534825	0.902481	-0.355032	-0.247739	3	3	3	1	3	3	3	0	0	0
EG_transcript_15202	EG_transcript_15202	0	0	0	0	0	0	0	3388300	3119000	2.1691e+07	0.000170058																			1	0	NaN	0.99991	0.00055186	0.000521996	0.988177	0.0442855	0.0353084	3	3	3	1	3	3	3	2	2	2
EG_transcript_13614	EG_transcript_13614	0	0	0	0	0	0	0	0	5954900	1.98497e+07	0.0975565																			1	0	NaN	0.86948	0.181314	0.272383	0.950569	-0.0915235	-0.142399	3	3	3	1	3	3	3	0	0	1
EG_transcript_10414	EG_transcript_10414	0	0	0	0	12142000	9522100	15110000	16925000	17158000	1.63977e+08	2.92143																			0.205005	-1.29419	-1.30894	0.00138041	-2.82398	-8.21214	0.163972	-1.52979	-1.64381	3	3	3	1	3	3	3	1	0	0
EG_transcript_11317	EG_transcript_11317	0	0	0	0	4997000	0	6732900	6031300	0	4.25473e+07	0.107918																			0.504155	0.307919	0.775545	0.85434	0.278751	0.298793	0.98974	-0.0291672	-0.0302037	3	3	3	1	3	3	3	0	0	0
EG_transcript_9976	EG_transcript_9976	0	0	0	0	0	0	0	1221200	0	4.07067e+06	1.87029																			1	0	NaN	0.00692976	1.6489	4.21971	0.189488	0.947172	1.52439	3	3	3	1	3	3	3	1	0	1
EG_transcript_10978	EG_transcript_10978	0	0	0	13341000	0	0	15961000	0	0	5.32033e+07	0.385203																			0.140163	-1.6441	-1.59788	0.3313	-1.15608	-0.915119	0.865044	0.488015	0.323552	3	3	3	1	3	3	3	2	1	0
EG_transcript_7896	EG_transcript_7896	0	0	0	7540700	4465300	0	3704300	4571800	3937700	4.07127e+07	0.289179																			0.118699	-1.11816	-1.73788	0.504872	-0.417714	-0.715523	0.0731556	0.700441	2.34241	3	3	3	1	3	3	3	0	1	1
EG_transcript_8273	EG_transcript_8273	0	0	0	9381000	8629800	10328000	8489200	0	17669000	87194001	0.380943																			0.00266398	-1.81453	-9.24037	0.33729	-1.06877	-0.906447	0.658171	0.745768	0.638819	3	3	3	1	3	3	3	0	0	1
EG_transcript_7308	EG_transcript_7308	0	0	0	0	0	0	1660500	0	0	5535001	0.495183																			1	0	NaN	0.212298	0.872955	1.13505	0.350309	0.492839	1.07835	3	3	3	1	3	3	3	1	0	1
EG_transcript_8993	EG_transcript_8993	0	0	0	0	0	0	6229800	4649000	5396100	5.42497e+07	0.247968																			1	0	NaN	0.59509	0.363042	0.626478	0.017564	-0.868683	-4.42742	3	3	3	1	3	3	3	0	0	0
EG_transcript_6054	EG_transcript_6054	0	0	0	0	0	0	3585600	4777700	0	2.78777e+07	0.344971																			1	0	NaN	0.39639	0.857601	0.832614	0.995558	-0.0139287	-0.0125629	3	3	3	1	3	3	3	0	0	0
EG_transcript_7204	EG_transcript_7204	0	0	0	7271600	0	0	0	0	0	1	NaN																			0.907971	0.140748	0.226631	1	0	NaN	0.217501	1.56231	1.41766	4	3	3	1	4	3	3	1	0	1
EG_transcript_5140	EG_transcript_5140	0	0	0	0	0	0	0	12004000	0	4.00133e+07	0.110933																			1	0	NaN	0.84953	0.336973	0.306408	0.616198	-0.772462	-0.691913	3	3	3	1	3	3	3	0	0	0
EG_transcript_9150	EG_transcript_9150	10441000	7497400	8195600	0	0	0	0	0	0	1.14793e-08	3.20954	EG_transcript_9150	GO:0008152, GO:0055085, GO:0016020, GO:0016021, GO:0022857, GO:0004386, GO:0005524, GO:0016787, GO:0003676	gi|291000544|ref|XP_002682839.1|ATP-dependent RNA helicase [Naegleria gruberi]										EG_transcript_9150	GO:0008152, GO:0055085, GO:0016020, GO:0016021, GO:0022857, GO:0004386, GO:0005524, GO:0016787, GO:0003676	gi|291000544|ref|XP_002682839.1|ATP-dependent RNA helicase [Naegleria gruberi]	EG_transcript_9150	GO:0008152, GO:0055085, GO:0016020, GO:0016021, GO:0022857, GO:0004386, GO:0005524, GO:0016787, GO:0003676	gi|291000544|ref|XP_002682839.1|ATP-dependent RNA helicase [Naegleria gruberi]	0.0343468	2.69918	2.93684	0.000841578	3.00691	9.76053	1	0	NaN	3	3	3	1	3	3	3	2	2	2
EG_transcript_7089	EG_transcript_7089	0	0	0	0	0	0	6029100	11617000	0	5.88203e+07	0.0140399																			1	0	NaN	0.98162	0.0615953	0.0424307	0.818841	-0.690782	-0.409491	3	3	3	1	3	3	3	0	0	0
EG_transcript_7421	EG_transcript_7421	0	0	0	0	0	0	0	11676000	0	3.892e+07	0.101871																			1	0	NaN	0.863517	0.418076	0.283427	0.894487	-0.337265	-0.265217	3	3	3	1	3	3	3	0	0	0
EG_transcript_6385	EG_transcript_6385	0	0	0	0	0	0	19263000	10831000	0	1.00313e+08	0.519194																			1	0	NaN	0.194654	-1.17694	-1.18233	0.429992	-0.990576	-0.946258	3	3	3	1	3	3	3	0	0	0
EG_transcript_5202	EG_transcript_5202	0	0	11710000	0	0	0	14931000	14227000	12827000	3.5854	0.674633																			0.0451444	1.91334	2.61847	0.116022	-1.06943	-1.48577	0.0045641	-2.98277	-19.1738	3	3	3	1	3	3	3	1	0	2
EG_transcript_5177	EG_transcript_5177	0	0	0	0	0	0	0	0	7770200	2.59007e+07	0.0740438																			1	0	NaN	0.901883	0.320916	0.210933	0.727452	-0.82622	-0.547232	3	3	3	1	3	3	3	0	0	0
EG_transcript_3035	EG_transcript_3035	0	0	0	0	0	0	0	0	2942600	9.80867e+06	0.878386																			1	0	NaN	0.066257	0.775771	1.88629	0.729585	0.538416	0.544992	3	3	3	1	3	3	3	0	1	0
EG_transcript_2641	EG_transcript_2641	0	0	0	0	0	0	0	4430400	0	14768001	0.302924	EG_transcript_2641	GO:0008168, GO:0016740, GO:0032259	gi|818421176|gb|KKQ96760.1|C-methyltransferase [Candidatus Levybacteria bacterium GW2011_GWA1_39_11]										EG_transcript_2641	GO:0008168, GO:0016740, GO:0032259	gi|818421176|gb|KKQ96760.1|C-methyltransferase [Candidatus Levybacteria bacterium GW2011_GWA1_39_11]	EG_transcript_2641	GO:0008168, GO:0016740, GO:0032259	gi|818421176|gb|KKQ96760.1|C-methyltransferase [Candidatus Levybacteria bacterium GW2011_GWA1_39_11]	1	0	NaN	0.475768	0.535271	0.744704	0.98383	-0.0371914	-0.047511	3	3	3	1	3	3	3	0	0	1
EG_transcript_2758	EG_transcript_2758	0	0	0	0	0	0	5156300	0	0	1.71877e+07	0.0230943																			1	0	NaN	0.970771	0.0805028	0.0691185	0.788233	0.510759	0.459039	3	3	3	1	3	3	3	0	0	0
EG_transcript_2686	EG_transcript_2686	0	0	0	0	0	0	5100300	0	0	17001001	0.138164																			1	0	NaN	0.80714	0.32959	0.373825	0.822535	0.352583	0.404197	3	3	3	1	3	3	3	1	1	1
EG_transcript_510	EG_transcript_510	0	0	0	0	0	0	508180000	2055700000	2650200000	1.73803e+10	3.13952																			1	0	NaN	0.000927467	-8.62374	-9.36123	0.00498065	-9.88226	-11.1542	3	3	3	1	3	3	3	1	1	2
EG_transcript_1803	EG_transcript_1803	0	0	0	7114700	10923000	0	15257000	16588000	0	106150001	0.772826																			0.241549	-1.15046	-1.199	0.0870177	-1.8408	-1.67763	0.764767	-0.690337	-0.495714	3	3	3	1	3	3	3	0	0	0
EG_transcript_1195	EG_transcript_1195	44292000	0	0	0	0	0	0	0	0	6.77323e-09	1.49164																			0.0330537	3.2273	2.99561	0.0145667	3.33916	3.22141	1	0	NaN	3	3	3	1	3	3	3	2	0	0
EG_transcript_457	EG_transcript_457	0	0	0	0	0	0	0	0	48056000	1.60187e+08	0.279533																			1	0	NaN	0.526165	-1.36439	-0.694898	0.711723	-1.10902	-0.567375	3	3	3	1	3	3	3	0	0	0
EG_transcript_532	EG_transcript_532	0	0	0	0	0	0	3535700	8584700	0	4.04013e+07	0.0534123																			1	0	NaN	0.930064	-0.0976683	-0.155071	0.248096	-1.50952	-1.3157	3	3	3	1	3	3	3	0	0	0
EG_transcript_379	EG_transcript_379	0	0	21383000	0	0	0	0	0	0	1.40298e-08	1.03069																			0.554974	0.746864	0.722894	0.0443393	2.36754	2.19493	1	0	NaN	3	3	3	1	3	3	3	1	0	2
EG_transcript_38082	EG_transcript_38082	29794000	50562000	36270000	287200000	163200000	73356000	1136400000	1326100000	328140000	23.9281	2.53564	EG_transcript_38082	GO:0043231, GO:0051537	gi|924559594|gb|ALC44606.1|CG1458 [Drosophila busckii]										EG_transcript_38082	GO:0043231, GO:0051537	gi|924559594|gb|ALC44606.1|CG1458 [Drosophila busckii]	EG_transcript_38082	GO:0043231, GO:0051537	gi|924559594|gb|ALC44606.1|CG1458 [Drosophila busckii]	0.0271455	-1.99187	-3.24899	0.00196921	-4.38125	-6.48607	0.0471057	-2.38938	-2.79086	4	4	4	1	4	4	4	3	2	3
EG_transcript_32464	EG_transcript_32464	338990000	507240000	354770000	31267000	0	28883000	81844000	50389000	38221000	0.141927	2.82472	EG_transcript_32464	GO:0008152, GO:0016020, GO:0016021, GO:0016740	gi|255965571|gb|ACU45089.1|glutathione S-transferase 3 [Pfiesteria piscicida]										EG_transcript_32464	GO:0008152, GO:0016020, GO:0016021, GO:0016740	gi|255965571|gb|ACU45089.1|glutathione S-transferase 3 [Pfiesteria piscicida]	EG_transcript_32464	GO:0008152, GO:0016020, GO:0016021, GO:0016740	gi|255965571|gb|ACU45089.1|glutathione S-transferase 3 [Pfiesteria piscicida]	0.0195603	5.10759	3.62599	0.00159741	2.86541	7.74499	0.180753	-2.24218	-1.56469	4	4	4	1	4	4	4	4	4	4
EG_transcript_37676	EG_transcript_37676	0	41318000	0	60203000	38619000	27597000	162760000	186250000	73646000	10.2293	1.49478																			0.109246	-2.0414	-1.80481	0.0144577	-3.74833	-3.22901	0.0329688	-1.70693	-3.22256	4	4	4	1	4	4	4	0	2	1
EG_transcript_51636	EG_transcript_51636	78745000	117810000	86233000	84073000	111580000	139340000	367980000	415230000	248950000	3.64994	2.54949	EG_transcript_51636	GO:0003677	gi|803629682|ref|WP_046086534.1|transcriptional regulator [Streptomyces sp. MUSC164]										EG_transcript_51636	GO:0003677	gi|803629682|ref|WP_046086534.1|transcriptional regulator [Streptomyces sp. MUSC164]	EG_transcript_51636	GO:0003677	gi|803629682|ref|WP_046086534.1|transcriptional regulator [Streptomyces sp. MUSC164]	0.430885	-0.236123	-0.859534	0.00198602	-1.85712	-6.54201	0.0125111	-1.621	-5.28442	4	4	4	1	4	4	4	4	4	4
EG_transcript_57369	EG_transcript_57369	243240000	460300000	477140000	2119300000	2192500000	1591900000	7393500000	8900700000	4878100000	17.9323	3.29775	EG_transcript_57369	GO:0005739, GO:0016020, GO:0016021, GO:0070469, GO:0055114, GO:0005743	gi|1174868|sp|P43266.1|UCR9_EUGGRRecName: Full=Ubiquinol-cytochrome-C reductase complex subunit IX, mitochondrial										EG_transcript_57369	GO:0005739, GO:0016020, GO:0016021, GO:0070469, GO:0055114, GO:0005743	gi|1174868|sp|P43266.1|UCR9_EUGGRRecName: Full=Ubiquinol-cytochrome-C reductase complex subunit IX, mitochondrial	EG_transcript_57369	GO:0005739, GO:0016020, GO:0016021, GO:0070469, GO:0055114, GO:0005743	gi|1174868|sp|P43266.1|UCR9_EUGGRRecName: Full=Ubiquinol-cytochrome-C reductase complex subunit IX, mitochondrial	0.00387952	-2.37111	-6.81269	0.000677641	-4.18431	-10.2862	0.00893446	-1.8132	-6.13866	4	4	4	1	4	4	4	2	1	2
EG_transcript_23583	EG_transcript_23583	0	0	0	816370000	457940000	547650000	1644600000	1371500000	1268300000	1.42813e+10	4.29485	EG_transcript_2698	GO:0048037	gi|123446241|ref|XP_001311873.1|CoA binding domain containing protein [Trichomonas vaginalis G3]										EG_transcript_2698	GO:0048037	gi|123446241|ref|XP_001311873.1|CoA binding domain containing protein [Trichomonas vaginalis G3]	EG_transcript_2698	GO:0048037	gi|123446241|ref|XP_001311873.1|CoA binding domain containing protein [Trichomonas vaginalis G3]	0.000717678	-6.80884	-13.8991	0	-8.07702	-18.456	0.0158987	-1.26818	-4.69036	11	4	4	1	11	4	4	5	5	6
EG_transcript_37603	EG_transcript_37603	0	0	0	0	0	0	66222000	51941000	0	3.93877e+08	0.467199																			1	0	NaN	0.23463	-2.12661	-1.07969	0.11927	-3.76099	-1.89793	4	4	4	1	4	4	4	1	1	1
EG_transcript_35573	EG_transcript_35573	12792000	0	0	23379000	38483000	36887000	138490000	136110000	57131000	25.9327	2.28033	EG_transcript_35573	No annotation											EG_transcript_35573	No annotation		EG_transcript_35573	No annotation		0.0173707	-2.62346	-3.78614	0.00314551	-4.29683	-5.52429	0.0284075	-1.67338	-3.48311	4	4	4	1	4	4	4	3	1	2
EG_transcript_27102	EG_transcript_27102	153030000	249950000	246270000	213870000	350290000	233010000	26362000	48535000	68779000	0.221295	2.06901	EG_transcript_27102	No annotation		+			K00392	sulfite reductase subunit beta	FeS cluster assembly and sulfur metabolism	no	no signal	N/A	EG_transcript_27102	No annotation		EG_transcript_27102	No annotation		0.379172	-0.29666	-0.927729	0.00440251	2.24734	4.81875	0.011355	2.544	5.52932	6	4	4	1	6	4	4	5	4	5
EG_transcript_33996	EG_transcript_33996	45471000	111200000	83438000	80321000	104630000	36455000	139300000	131590000	78945000	1.45698	0.572088	EG_transcript_33996	No annotation											EG_transcript_33996	No annotation		EG_transcript_33996	No annotation		0.893599	0.153873	0.258838	0.160555	-0.592737	-1.28592	0.216931	-0.746609	-1.41952	5	5	4	1	5	5	4	3	4	3
EG_transcript_60249	EG_transcript_60249	36210000	0	23587000	14854000	28989000	36363000	78877000	47612000	103960000	3.85386	1.49841																			0.901607	-0.135094	-0.242124	0.0143879	-1.68178	-3.23783	0.0378544	-1.54669	-3.03846	4	4	4	1	4	4	4	3	1	4
EG_transcript_33575	EG_transcript_33575	0	11849000	0	123580000	180750000	32830000	495010000	687040000	194090000	116.14	2.59119																			0.0151794	-4.46721	-4.02214	0.00189374	-6.63122	-6.71306	0.073515	-2.16402	-2.34048	4	4	4	1	4	4	4	1	2	1
EG_transcript_31720	EG_transcript_31720	0	0	22816000	62632000	40801000	0	93913000	81063000	57632000	10.195	1.46171																			0.449954	-1.77876	-0.83774	0.0156768	-4.05784	-3.1493	0.243529	-2.27908	-1.33028	4	4	4	1	4	4	4	0	1	2
EG_transcript_50789	EG_transcript_50789	105120000	51293000	66646000	203840000	126740000	136420000	239560000	398550000	390790000	4.61268	2.35181	EG_transcript_50789	GO:0005515	hypothetical protein GUITHDRAFT_160740										EG_transcript_50789	GO:0005515	hypothetical protein GUITHDRAFT_160740	EG_transcript_50789	GO:0005515	hypothetical protein GUITHDRAFT_160740	0.0335393	-1.09797	-2.96788	0.00261602	-2.23269	-5.78072	0.0276319	-1.13473	-3.53423	6	4	4	1	6	4	4	6	4	6
EG_transcript_19430	EG_transcript_19430	496530000	536310000	382740000	0	0	0	5941900	0	0	0.0041975	3.21024	EG_transcript_19430	GO:0046907, GO:0005622	gi|914959733|ref|XP_013236563.1|hypothetical protein DI09_88p90 [Mitosporidium daphniae]										EG_transcript_19430	GO:0046907, GO:0005622	gi|914959733|ref|XP_013236563.1|hypothetical protein DI09_88p90 [Mitosporidium daphniae]	EG_transcript_19430	GO:0046907, GO:0005622	gi|914959733|ref|XP_013236563.1|hypothetical protein DI09_88p90 [Mitosporidium daphniae]	0.00196897	6.56727	10.773	0.000842633	7.8287	9.76462	0.261457	1.26144	1.28011	4	4	4	1	4	4	4	4	4	4
EG_transcript_49554	EG_transcript_49554	26076000	0	0	0	0	0	0	0	0	1.15048e-08	0.67896	EG_transcript_49554	GO:0006418, GO:0000166, GO:0004812, GO:0005524	gi|551660439|ref|XP_005832987.1|hypothetical protein GUITHDRAFT_94450 [Guillardia theta CCMP2712]										EG_transcript_49554	GO:0006418, GO:0000166, GO:0004812, GO:0005524	gi|551660439|ref|XP_005832987.1|hypothetical protein GUITHDRAFT_94450 [Guillardia theta CCMP2712]	EG_transcript_49554	GO:0006418, GO:0000166, GO:0004812, GO:0005524	gi|551660439|ref|XP_005832987.1|hypothetical protein GUITHDRAFT_94450 [Guillardia theta CCMP2712]	0.202901	1.51601	1.31774	0.11495	2.03958	1.4942	1	0	NaN	7	4	4	1	7	4	4	6	4	3
EG_transcript_32065	EG_transcript_32065	29100000	56705000	45487000	54412000	87851000	85417000	171590000	175750000	176400000	3.98912	2.71198	EG_transcript_32065	GO:0008152, GO:0016020, GO:0016021, GO:0016740, GO:0008080	gi|470410324|ref|XP_004336258.1|acetyltransferase [Acanthamoeba castellanii str. Neff]										EG_transcript_32065	GO:0008152, GO:0016020, GO:0016021, GO:0016740, GO:0008080	gi|470410324|ref|XP_004336258.1|acetyltransferase [Acanthamoeba castellanii str. Neff]	EG_transcript_32065	GO:0008152, GO:0016020, GO:0016021, GO:0016740, GO:0008080	gi|470410324|ref|XP_004336258.1|acetyltransferase [Acanthamoeba castellanii str. Neff]	0.06539	-0.814519	-2.25649	0.0017692	-2.04906	-7.23054	0.0113812	-1.23454	-5.50454	4	4	4	1	4	4	4	2	2	3
EG_transcript_30675	EG_transcript_30675	0	23358000	0	38170000	47357000	0	302460000	547110000	110830000	41.1165	1.84488																			0.37537	-1.86916	-0.934012	0.00748499	-6.02999	-4.14717	0.0632846	-4.16084	-2.48897	4	4	4	1	4	4	4	1	2	2
EG_transcript_29914	EG_transcript_29914	0	0	0	15747000	0	0	22034000	50191000	0	240750001	0.509242																			0.962886	0.130824	0.10143	0.201902	-1.82474	-1.16276	0.361892	-1.95556	-1.05613	4	4	4	1	4	4	4	2	2	1
EG_transcript_30791	EG_transcript_30791	11548000	0	10776000	10896000	9713400	13076000	9459600	23760000	24962000	2.60624	0.778023																			0.3484	-0.597135	-0.975432	0.0859577	-1.27025	-1.68783	0.215296	-0.673118	-1.42598	4	4	4	1	4	4	4	2	1	2
EG_transcript_33872	EG_transcript_33872	0	0	0	0	13680000	0	15373000	18638000	0	113370001	0.125846																			0.727474	-0.448721	-0.534407	0.827394	-0.555283	-0.343618	0.978461	-0.106562	-0.0627244	4	4	4	1	4	4	4	0	0	0
EG_transcript_21415	EG_transcript_21415	0	0	0	0	0	0	12614000	0	0	4.20467e+07	0.321994																			1	0	NaN	0.437809	-0.798272	-0.784813	0.144583	-1.61628	-1.74702	4	4	4	1	4	4	4	1	0	0
EG_transcript_33500	EG_transcript_33500	472040000	507100000	423520000	1512900000	1629800000	1137100000	2011500000	3160000000	2274700000	5.30863	3.47611	EG_transcript_33500	GO:0003677, GO:0043565	gi|504943157|ref|WP_015130259.1|transcriptional regulator [Calothrix sp. PCC 7507]										EG_transcript_33500	GO:0003677, GO:0043565	gi|504943157|ref|WP_015130259.1|transcriptional regulator [Calothrix sp. PCC 7507]	EG_transcript_33500	GO:0003677, GO:0043565	gi|504943157|ref|WP_015130259.1|transcriptional regulator [Calothrix sp. PCC 7507]	0.00267456	-1.59652	-9.10329	0.000287366	-2.38535	-11.4316	0.0353459	-0.788834	-3.14559	11	4	4	1	11	4	4	11	11	11
EG_transcript_43303	EG_transcript_43303	177320000	203090000	239070000	47172000	81792000	18723000	52891000	67309000	85521000	0.332087	2.61616	EG_transcript_43303	No annotation											EG_transcript_43303	No annotation		EG_transcript_43303	No annotation		0.0193781	2.299	3.63201	0.00192039	1.6072	6.81728	0.359402	-0.691799	-1.06094	4	4	4	1	4	4	4	2	3	3
EG_transcript_28293	EG_transcript_28293	80279000	119460000	123510000	27494000	47222000	0	91873000	143950000	164810000	1.23939	0.380731	EG_transcript_28293	No annotation											EG_transcript_28293	No annotation		EG_transcript_28293	No annotation		0.0683979	2.76286	2.21789	0.337581	-0.293278	-0.906016	0.0664961	-3.05613	-2.43375	4	4	4	1	4	4	4	3	2	4
EG_transcript_33419	EG_transcript_33419	0	0	0	0	0	0	24914000	40037000	0	2.16503e+08	0.526314																			1	0	NaN	0.189199	-2.08384	-1.19631	0.430272	-1.8088	-0.945942	4	4	4	1	4	4	4	1	0	0
EG_transcript_29409	EG_transcript_29409	0	0	38248000	0	0	0	0	0	27593000	0.721423	0.273385																			0.184292	1.83564	1.38735	0.539049	1.34041	0.681687	0.870544	-0.495234	-0.3131	4	4	4	1	4	4	4	1	1	3
EG_transcript_31130	EG_transcript_31130	33036000	11428000	41110000	0	26728000	19829000	66988000	97053000	54878000	2.55824	1.14501	EG_transcript_31130	GO:0016020, GO:0016021	gi|760445705|ref|XP_011399921.1|Mitochondrial import inner membrane translocase subunit tim-22 [Auxenochlorella protothecoides]										EG_transcript_31130	GO:0016020, GO:0016021	gi|760445705|ref|XP_011399921.1|Mitochondrial import inner membrane translocase subunit tim-22 [Auxenochlorella protothecoides]	EG_transcript_31130	GO:0016020, GO:0016021	gi|760445705|ref|XP_011399921.1|Mitochondrial import inner membrane translocase subunit tim-22 [Auxenochlorella protothecoides]	0.361645	1.06079	0.954948	0.0321184	-1.5076	-2.43475	0.0551186	-2.56839	-2.61226	4	4	4	1	4	4	4	2	2	3
EG_transcript_40791	EG_transcript_40791	13228000	21503000	0	17537000	13303000	0	56086000	65524000	26947000	4.27736	1.36658																			0.758117	0.503222	0.492786	0.0196429	-1.95535	-2.92577	0.0573505	-2.45858	-2.57929	4	4	4	1	4	4	4	3	2	1
EG_transcript_26059	EG_transcript_26059	144710000	158530000	158740000	12007000	20838000	18963000	4225000	11400000	11545000	0.0588121	3.02852	EG_transcript_26059	GO:0000266, GO:0016020, GO:0016021	gi|802101065|gb|KKA27922.1|hypothetical protein TD95_003804 [Thielaviopsis punctulata]										EG_transcript_26059	GO:0000266, GO:0016020, GO:0016021	gi|802101065|gb|KKA27922.1|hypothetical protein TD95_003804 [Thielaviopsis punctulata]	EG_transcript_26059	GO:0000266, GO:0016020, GO:0016021	gi|802101065|gb|KKA27922.1|hypothetical protein TD95_003804 [Thielaviopsis punctulata]	0.0011377	3.1947	12.8021	0.00104414	4.22568	8.75912	0.117691	1.03099	1.91084	4	4	4	1	4	4	4	3	3	4
EG_transcript_21653	EG_transcript_21653	57439000	63599000	46035000	40969000	38783000	0	146040000	106790000	103910000	2.13523	2.18857	EG_transcript_21653	No annotation											EG_transcript_21653	No annotation		EG_transcript_21653	No annotation		0.194992	1.80127	1.34529	0.00366835	-1.0895	-5.20861	0.0887986	-2.89077	-2.15546	4	4	4	1	4	4	4	2	3	3
EG_transcript_33035	EG_transcript_33035	25404000	11382000	22688000	49926000	20850000	15556000	39078000	40915000	53440000	2.24355	1.47372																			0.578837	-0.434523	-0.699069	0.0152962	-1.23439	-3.17813	0.189506	-0.799866	-1.5249	6	5	4	1	6	5	4	3	4	4
EG_transcript_33180	EG_transcript_33180	0	22379000	36600000	6261400	0	0	73075000	59722000	91522000	3.80337	0.946447	EG_transcript_33180	No annotation											EG_transcript_33180	No annotation		EG_transcript_33180	No annotation		0.623132	0.847676	0.651552	0.0558879	-2.64028	-2.0229	0.00384	-3.48795	-15.2416	4	4	4	1	4	4	4	1	3	3
EG_transcript_33944	EG_transcript_33944	535890000	710230000	552380000	3015800000	2971500000	1858600000	5042900000	5898300000	5579100000	9.1856	4.60987	EG_transcript_33944	GO:0003677, GO:0043565	gi|504943157|ref|WP_015130259.1|transcriptional regulator [Calothrix sp. PCC 7507]										EG_transcript_33944	GO:0003677, GO:0043565	gi|504943157|ref|WP_015130259.1|transcriptional regulator [Calothrix sp. PCC 7507]	EG_transcript_33944	GO:0003677, GO:0043565	gi|504943157|ref|WP_015130259.1|transcriptional regulator [Calothrix sp. PCC 7507]	0.00311943	-2.10262	-7.99507	0	-3.20816	-22.1583	0.0160498	-1.10555	-4.63243	14	8	4	1	14	8	4	12	12	13
EG_transcript_18707	EG_transcript_18707	93887000	33981000	94878000	17133000	0	0	65604000	105000000	125500000	1.32933	0.374427	EG_transcript_18707	GO:0009882	hypothetical protein AMK69_13715										EG_transcript_18707	GO:0009882	hypothetical protein AMK69_13715	EG_transcript_18707	GO:0009882	hypothetical protein AMK69_13715	0.0291386	4.35463	3.15179	0.347141	-0.504663	-0.893156	0.025517	-4.8593	-3.67804	4	4	4	1	4	4	4	4	4	3
EG_transcript_37270	EG_transcript_37270	0	0	79039000	43399000	38253000	53797000	25584000	68427000	83879000	2.25066	0.671157																			0.181003	-2.24354	-1.40259	0.117464	-2.48265	-1.479	0.802701	-0.239119	-0.436304	4	4	4	1	4	4	4	1	2	3
EG_transcript_19604	EG_transcript_19604	0	0	0	116310000	21616000	0	40402000	0	0	1.34673e+08	0.109828																			0.0585342	-2.94625	-2.36582	0.851663	-0.498678	-0.303619	0.287148	2.44757	1.21046	4	4	4	1	4	4	4	0	0	1
EG_transcript_34688	EG_transcript_34688	36042000	50610000	52816000	36417000	70544000	29992000	26580000	105290000	81542000	1.53019	0.26047	EG_transcript_34688	GO:0016020, GO:0016021	gi|686623413|gb|KGB75383.1|protein SYM1 [Cryptococcus gattii R265]										EG_transcript_34688	GO:0016020, GO:0016021	gi|686623413|gb|KGB75383.1|protein SYM1 [Cryptococcus gattii R265]	EG_transcript_34688	GO:0016020, GO:0016021	gi|686623413|gb|KGB75383.1|protein SYM1 [Cryptococcus gattii R265]	0.892671	0.107455	0.260678	0.567054	-0.414701	-0.653755	0.586726	-0.522156	-0.730119	4	4	4	1	4	4	4	2	2	2
EG_transcript_32952	EG_transcript_32952	0	0	0	16293000	52418000	0	78657000	124770000	67957000	9.04613e+08	3.39202	EG_transcript_15207	GO:0008152, GO:0016740	gi|308803110|ref|XP_003078868.1|glutathione-s-transferase (ISS) [Ostreococcus tauri]										EG_transcript_15207	GO:0008152, GO:0016740	gi|308803110|ref|XP_003078868.1|glutathione-s-transferase (ISS) [Ostreococcus tauri]	EG_transcript_15207	GO:0008152, GO:0016740	gi|308803110|ref|XP_003078868.1|glutathione-s-transferase (ISS) [Ostreococcus tauri]	0.100663	-2.16337	-1.86941	0.000418816	-4.73466	-10.8773	0.0789628	-2.57129	-2.2645	6	4	4	1	6	4	4	1	1	1
EG_transcript_32185	EG_transcript_32185	86792000	99986000	157800000	198740000	156360000	59436000	370040000	442520000	196920000	2.92961	1.58646	EG_transcript_32185	GO:0003824, GO:0009116	gi|667649549|ref|XP_008596606.1|Pfs, NACHT and Ankyrin domain protein [Beauveria bassiana ARSEF 2860]										EG_transcript_32185	GO:0003824, GO:0009116	gi|667649549|ref|XP_008596606.1|Pfs, NACHT and Ankyrin domain protein [Beauveria bassiana ARSEF 2860]	EG_transcript_32185	GO:0003824, GO:0009116	gi|667649549|ref|XP_008596606.1|Pfs, NACHT and Ankyrin domain protein [Beauveria bassiana ARSEF 2860]	0.90151	-0.143878	-0.242838	0.0119237	-1.51917	-3.45591	0.0894063	-1.37529	-2.15088	11	11	4	1	11	11	4	11	6	7
EG_transcript_29059	EG_transcript_29059	1284000000	1619800000	1568800000	1208500000	1084000000	1393500000	3871800000	3062900000	3333700000	2.29585	2.94385	EG_transcript_29059	GO:0016491, GO:0003857, GO:0070403, GO:0006631, GO:0055114	gi|29293591|gb|AAO72312.1|L-3-hydroxyacyl-CoA dehydrogenase subunit precursor [Euglena gracilis]										EG_transcript_29059	GO:0016491, GO:0003857, GO:0070403, GO:0006631, GO:0055114	gi|29293591|gb|AAO72312.1|L-3-hydroxyacyl-CoA dehydrogenase subunit precursor [Euglena gracilis]	EG_transcript_29059	GO:0016491, GO:0003857, GO:0070403, GO:0006631, GO:0055114	gi|29293591|gb|AAO72312.1|L-3-hydroxyacyl-CoA dehydrogenase subunit precursor [Euglena gracilis]	0.0995476	0.279275	1.88257	0.00128615	-1.19964	-8.32399	0.00427154	-1.47891	-10.2601	18	4	4	1	18	4	4	12	11	11
EG_transcript_22736	EG_transcript_22736	12938000	25292000	18979000	0	0	0	9202100	12868000	0	0.38578	0.76614	EG_transcript_22736	GO:0003824	unnamed protein product										EG_transcript_22736	GO:0003824	unnamed protein product	EG_transcript_22736	GO:0003824	unnamed protein product	0.01327	3.39845	4.21056	0.0886964	1.77696	1.66452	0.265049	-1.62149	-1.26843	4	4	4	1	4	4	4	2	4	3
EG_transcript_27273	EG_transcript_27273	223200000	89770000	248440000	383460000	114950000	478490000	721650000	572270000	1089200000	4.24488	1.79832	EG_transcript_27273	No annotation											EG_transcript_27273	No annotation		EG_transcript_27273	No annotation		0.415921	-0.694345	-0.877759	0.00803491	-2.16588	-4.01652	0.0926342	-1.47154	-2.11873	7	7	4	1	7	7	4	1	1	1
EG_transcript_19272	EG_transcript_19272	3445600000	3518000000	4562000000	385810000	220160000	253400000	1414900000	1424900000	1652200000	0.389741	3.08305	EG_transcript_19272	GO:0008270, GO:0016491, GO:0046872, GO:0004022, GO:0055114	gi|206570199|gb|ACI12882.1|NAD-dependent alcohol dehydrogenase [Euglena gracilis]										EG_transcript_19272	GO:0008270, GO:0016491, GO:0046872, GO:0004022, GO:0055114	gi|206570199|gb|ACI12882.1|NAD-dependent alcohol dehydrogenase [Euglena gracilis]	EG_transcript_19272	GO:0008270, GO:0016491, GO:0046872, GO:0004022, GO:0055114	gi|206570199|gb|ACI12882.1|NAD-dependent alcohol dehydrogenase [Euglena gracilis]	0.00083376	3.7757	13.6889	0.00102108	1.35108	9.05033	0.0047191	-2.42462	-9.55219	15	15	4	1	15	15	4	13	13	14
EG_transcript_26962	EG_transcript_26962	31984000	30542000	24032000	0	0	0	41361000	29457000	46717000	1.35788	0.835102	EG_transcript_26962	No annotation											EG_transcript_26962	No annotation		EG_transcript_26962	No annotation		0.00115995	3.27759	12.9176	0.0742546	-0.425908	-1.80032	0.00478603	-3.7035	-12.5081	5	5	4	1	5	5	4	4	3	4
EG_transcript_21278	EG_transcript_21278	0	0	0	0	0	0	17189000	14944000	11551000	1.45613e+08	2.52647																			1	0	NaN	0.00196015	-2.18457	-6.44922	0.0156531	-3.7604	-4.71697	4	4	4	1	4	4	4	0	0	1
EG_transcript_18631	EG_transcript_18631	43081000	0	0	200320000	169230000	105710000	388370000	636160000	394600000	32.941	1.92088																			0.0289067	-4.26924	-3.16362	0.00610238	-5.85785	-4.36676	0.0178395	-1.5886	-4.39413	4	4	4	1	4	4	4	3	1	1
EG_transcript_24223	EG_transcript_24223	0	13093000	26313000	36205000	32908000	15998000	119050000	102080000	76157000	7.54421	1.98517																			0.162085	-1.0676	-1.48476	0.00532181	-2.93479	-4.55892	0.0171459	-1.86719	-4.47528	4	4	4	1	4	4	4	1	2	3
EG_transcript_26529	EG_transcript_26529	18379000	0	0	0	14295000	0	20650000	44852000	24433000	4.89336	1.22347	EG_transcript_26529	GO:0008152, GO:0016747, GO:0003824	gi|575480666|ref|XP_006679627.1|hypothetical protein BATDEDRAFT_89377 [Batrachochytrium dendrobatidis JAM81]										EG_transcript_26529	GO:0008152, GO:0016747, GO:0003824	gi|575480666|ref|XP_006679627.1|hypothetical protein BATDEDRAFT_89377 [Batrachochytrium dendrobatidis JAM81]	EG_transcript_26529	GO:0008152, GO:0016747, GO:0003824	gi|575480666|ref|XP_006679627.1|hypothetical protein BATDEDRAFT_89377 [Batrachochytrium dendrobatidis JAM81]	0.707425	0.556093	0.558122	0.0267974	-1.73869	-2.60431	0.0559407	-2.29478	-2.60161	10	4	4	1	10	4	4	7	3	5
EG_transcript_26115	EG_transcript_26115	6063800	0	0	6032800	0	0	15466000	8627200	0	3.97328	0.297709																			0.270999	0.848722	1.12333	0.486331	-0.659625	-0.73366	0.229939	-1.50835	-1.3747	4	4	4	1	4	4	4	2	0	1
EG_transcript_19366	EG_transcript_19366	0	0	0	67432000	33274000	50629000	136410000	60637000	55582000	8.42097e+08	2.55783																			0.00485401	-4.52295	-6.14566	0.00195016	-5.19525	-6.57594	0.245239	-0.672301	-1.32449	4	4	4	1	4	4	4	0	0	0
EG_transcript_26415	EG_transcript_26415	0	0	65760000	82006000	100950000	104420000	253040000	275610000	237960000	11.6577	1.57839																			0.0599481	-3.06637	-2.34212	0.0120375	-4.48733	-3.43558	0.00528767	-1.42096	-11.3574	4	4	4	1	4	4	4	2	1	2
EG_transcript_25456	EG_transcript_25456	0	0	0	0	0	24830000	36193000	28843000	45292000	3.6776e+08	2.23597																			0.733792	-0.750001	-0.526448	0.00332901	-3.742	-5.36981	0.0723532	-2.992	-2.35464	6	6	4	1	6	6	4	0	0	0
EG_transcript_21115	EG_transcript_21115	85306000	0	0	54877000	35091000	31413000	53148000	37022000	43575000	1.56783	0.671287																			0.184082	-2.78	-1.38848	0.117387	-2.94774	-1.47925	0.701413	-0.167745	-0.581297	4	4	4	1	4	4	4	3	0	1
EG_transcript_16097	EG_transcript_16097	0	0	0	6168800	6649500	0	9161800	6516700	8045500	7.908e+07	0.754449																			0.954469	-0.0828838	-0.121452	0.0916701	-0.843468	-1.64161	0.185757	-0.760585	-1.54373	4	4	4	1	4	4	4	0	1	1
EG_transcript_21961	EG_transcript_21961	21975000	9359000	132850000	138670000	2222000000	86943000	312370000	149020000	75921000	3.27261	0.853797	EG_transcript_21961	GO:0009507, GO:0016491, GO:0045156, GO:0016020, GO:0016021, GO:0055114, GO:0015979, GO:0008150, GO:0009055, GO:0009535, GO:0009579, GO:0042651, GO:0009512, GO:0003674, GO:0009536, GO:0009767	gi|38604764|sp|Q84TU6.1|PETD_EUGGRRecName: Full=Cytochrome b6-f complex subunit 4, chloroplastic	+			K02637	cytochrome b6/f complex subunit 4 | petD	photosynthesis	no	SPTP	N/A	EG_transcript_21961	GO:0009507, GO:0016491, GO:0045156, GO:0016020, GO:0016021, GO:0055114, GO:0015979, GO:0008150, GO:0009055, GO:0009535, GO:0009579, GO:0042651, GO:0009512, GO:0003674, GO:0009536, GO:0009767	gi|38604764|sp|Q84TU6.1|PETD_EUGGRRecName: Full=Cytochrome b6-f complex subunit 4, chloroplastic	EG_transcript_21961	GO:0009507, GO:0016491, GO:0045156, GO:0016020, GO:0016021, GO:0055114, GO:0015979, GO:0008150, GO:0009055, GO:0009535, GO:0009579, GO:0042651, GO:0009512, GO:0003674, GO:0009536, GO:0009767	gi|38604764|sp|Q84TU6.1|PETD_EUGGRRecName: Full=Cytochrome b6-f complex subunit 4, chloroplastic	0.110604	-3.31245	-1.79591	0.0710011	-2.33837	-1.83738	0.673492	0.974084	0.618936	4	4	4	1	4	4	4	3	2	3
EG_transcript_19383	EG_transcript_19383	9179600	0	0	0	0	0	0	18289000	8085300	2.87314	0.289639																			0.540995	-0.745413	-0.737236	0.503914	-1.03754	-0.716504	0.901377	-0.292128	-0.249364	4	4	4	1	4	4	4	2	0	1
EG_transcript_23774	EG_transcript_23774	0	0	0	0	16763000	0	28449000	28204000	43282000	3.33117e+08	2.28114																			0.893869	-0.258753	-0.25782	0.00314865	-2.93041	-5.52712	0.0401105	-2.67166	-2.96977	4	4	4	1	4	4	4	1	0	0
EG_transcript_20697	EG_transcript_20697	0	0	0	11151000	13012000	0	19924000	23610000	29466000	2.43333e+08	3.91189																			0.0636931	-1.85555	-2.2831	0	-3.64024	-14.7645	0.0838675	-1.78469	-2.20825	4	4	4	1	4	4	4	0	0	0
EG_transcript_20977	EG_transcript_20977	0	0	0	0	0	0	8313300	0	0	2.7711e+07	0.250736																			1	0	NaN	0.588711	0.823412	0.632538	0.623079	0.914307	0.681471	4	4	4	1	4	4	4	1	1	2
EG_transcript_11108	EG_transcript_11108	13046000	49276000	24115000	145890000	118920000	152010000	272460000	169540000	421320000	9.98785	2.15931																			0.0119677	-2.47013	-4.3741	0.00396256	-3.43132	-5.11099	0.0664573	-0.961183	-2.43507	16	16	4	1	16	16	4	2	5	4
EG_transcript_16245	EG_transcript_16245	0	0	0	0	0	0	14085000	0	0	4.695e+07	0.0158952																			1	0	NaN	0.979775	-0.0657419	-0.0479408	0.830908	-0.454688	-0.391612	4	4	4	1	4	4	4	0	1	1
EG_transcript_21239	EG_transcript_21239	0	0	0	0	0	0	13565000	11679000	13974000	1.30727e+08	1.52801																			1	0	NaN	0.0136119	-1.99218	-3.31025	0.00797279	-3.55733	-6.45442	4	4	4	1	4	4	4	0	0	0
EG_transcript_17067	EG_transcript_17067	0	0	0	0	0	0	2272400	640370	0	9.70923e+06	1.3747																			1	0	NaN	0.0192691	1.73273	2.94451	0.486406	0.626838	0.864345	4	4	4	1	4	4	4	0	1	2
EG_transcript_16870	EG_transcript_16870	44301000	37274000	53198000	66007000	115020000	89867000	121640000	176130000	225690000	3.88401	2.52866	EG_transcript_16870	No annotation											EG_transcript_16870	No annotation		EG_transcript_16870	No annotation		0.0201863	-0.985781	-3.58365	0.00196241	-1.9275	-6.45801	0.050078	-0.94172	-2.70903	4	4	4	1	4	4	4	4	3	3
EG_transcript_19253	EG_transcript_19253	0	0	7338200	0	0	0	12442000	14100000	21280000	6.51686	1.59887																			0.525898	0.873416	0.752927	0.011646	-2.08561	-3.48732	0.0457058	-2.95903	-2.82466	4	4	4	1	4	4	4	2	1	2
EG_transcript_19565	EG_transcript_19565	225830000	175450000	211270000	230190000	183960000	141960000	209990000	292690000	579190000	1.76617	0.715948	EG_transcript_19565	GO:0008152, GO:0016747, GO:0003824	gi|290978433|ref|XP_002671940.1|predicted protein [Naegleria gruberi]										EG_transcript_19565	GO:0008152, GO:0016747, GO:0003824	gi|290978433|ref|XP_002671940.1|predicted protein [Naegleria gruberi]	EG_transcript_19565	GO:0008152, GO:0016747, GO:0003824	gi|290978433|ref|XP_002671940.1|predicted protein [Naegleria gruberi]	0.58238	0.159227	0.695143	0.102849	-0.696115	-1.56633	0.136637	-0.855343	-1.7983	19	7	4	1	19	7	4	15	11	14
EG_transcript_13273	EG_transcript_13273	0	0	0	0	0	0	10998000	6193100	7386800	8.19263e+07	0.464012																			1	0	NaN	0.237305	-1.04379	-1.07336	0.0402629	-2.04857	-2.96516	4	4	4	1	4	4	4	0	0	0
EG_transcript_13485	EG_transcript_13485	15476000	0	0	8643100	0	0	20556000	25033000	23432000	4.45987	0.929008																			0.286676	1.30333	1.08758	0.0580896	-1.69251	-1.98771	0.0276553	-2.99584	-3.51836	4	4	4	1	4	4	4	2	1	2
EG_transcript_15095	EG_transcript_15095	0	0	0	0	0	0	14274000	0	0	4.758e+07	0.011547																			1	0	NaN	0.985003	-0.0548134	-0.0349922	0.993679	0.0259692	0.016577	4	4	4	1	4	4	4	0	1	0
EG_transcript_12181	EG_transcript_12181	0	0	0	0	0	0	0	0	6171500	2.05717e+07	0.104083																			1	0	NaN	0.8603	0.249599	0.289063	0.913627	0.185658	0.22825	4	4	4	1	4	4	4	3	0	0
EG_transcript_14298	EG_transcript_14298	0	0	0	0	0	0	0	7279900	0	2.42663e+07	0.470054																			1	0	NaN	0.232204	0.920771	1.08535	0.954964	0.150923	0.12999	4	4	4	1	4	4	4	0	0	0
EG_transcript_16441	EG_transcript_16441	0	0	0	0	0	0	7104100	0	0	2.36803e+07	0.0886624																			1	0	NaN	0.881683	-0.183919	-0.249396	0.838227	-0.287768	-0.377412	4	4	4	1	4	4	4	1	0	1
EG_transcript_16712	EG_transcript_16712	0	0	0	11796000	14347000	0	9452500	14125000	10088000	1.12218e+08	1.8428																			0.932752	-0.209313	-0.173113	0.00750837	-1.16005	-4.14128	0.542463	-0.950741	-0.7901	4	4	4	1	4	4	4	1	0	1
EG_transcript_11764	EG_transcript_11764	0	21943000	30785000	189520000	115270000	120980000	148080000	136570000	122790000	7.7272	1.52742				+				HHPred: membrane associated lipid phosphatase, PAP2-like	UNKNOWN	yes	no signal	N/A							0.0266627	-3.42445	-3.26733	0.0136055	-3.39448	-3.3088	0.957177	0.0299746	0.124168	4	4	4	1	4	4	4	1	2	2
EG_transcript_13777	EG_transcript_13777	0	7748500	10405000	10080000	17097000	15715000	0	5557300	11894000	0.961319	0.0172963				+				amino acid/polyamine transporter	metabolite and ion transport	no	SP	N/A							0.0958821	-1.20071	-1.91881	0.978253	0.0420691	0.0520875	0.10259	1.24278	2.03611	4	4	4	1	4	4	4	1	3	3
EG_transcript_12775	EG_transcript_12775	0	0	0	27110000	35110000	78467000	20354000	24824000	20557000	2.19117e+08	2.10543																			0.00874069	-3.37259	-5.05191	0.00424537	-2.42388	-4.93504	0.104733	0.948705	2.01442	4	4	4	1	4	4	4	1	1	1
EG_transcript_11827	EG_transcript_11827	0	0	0	0	0	0	13597000	6698700	9325100	98736001	1.18668																			1	0	NaN	0.0292344	-1.84688	-2.52425	0.00766174	-2.16822	-7.17845	4	4	4	1	4	4	4	1	0	1
EG_transcript_8997	EG_transcript_8997	8376400	14125000	12207000	11158000	10378000	0	0	7619000	11930000	0.563235	0.534603	EG_transcript_8997	GO:0016021	unnamed protein product										EG_transcript_8997	GO:0016021	unnamed protein product	EG_transcript_8997	GO:0016021	unnamed protein product	0.30701	0.820456	1.04787	0.183581	1.13455	1.21257	0.893681	0.314098	0.266641	4	4	4	1	4	4	4	3	2	3
EG_transcript_9723	EG_transcript_9723	0	7491900	0	0	0	0	0	0	0	4.00432e-08	1.81176																			0.0859391	1.27657	2.00567	0.00786053	2.17087	4.05394	1	0	NaN	4	4	4	1	4	4	4	1	1	1
EG_transcript_9849	EG_transcript_9849	0	9436400	19399000	18584000	23082000	0	41357000	34303000	20338000	3.32917	1.17247																			0.8257	-0.388917	-0.393139	0.0298538	-1.7219	-2.4936	0.171803	-1.33298	-1.6052	4	4	4	1	4	4	4	0	2	2
EG_transcript_9494	EG_transcript_9494	0	0	0	5728500	0	0	6558900	9980500	0	5.51313e+07	0.821002																			0.701554	-0.537195	-0.565193	0.0770502	-1.53677	-1.77245	0.505534	-0.999577	-0.836371	4	4	4	1	4	4	4	0	1	0
EG_transcript_8839	EG_transcript_8839	11602000	9811300	0	0	0	0	5073500	5042000	7335000	0.814937	0.244067	EG_transcript_8839	GO:0005739, GO:0016311, GO:0003993	gi|213402415|ref|XP_002171980.1|acid phosphatase [Schizosaccharomyces japonicus yFS275]										EG_transcript_8839	GO:0005739, GO:0016311, GO:0003993	gi|213402415|ref|XP_002171980.1|acid phosphatase [Schizosaccharomyces japonicus yFS275]	EG_transcript_8839	GO:0005739, GO:0016311, GO:0003993	gi|213402415|ref|XP_002171980.1|acid phosphatase [Schizosaccharomyces japonicus yFS275]	0.0593422	1.56536	2.3532	0.603726	0.355594	0.617916	0.0427603	-1.20977	-2.88974	4	4	4	1	4	4	4	3	3	1
EG_transcript_12889	EG_transcript_12889	0	0	0	0	0	0	0	0	3155100	10517001	0.836181																			1	0	NaN	0.07391	1.74202	1.80246	0.488637	0.627204	0.860227	4	4	4	1	4	4	4	1	0	0
EG_transcript_7709	EG_transcript_7709	0	0	0	0	4381100	0	0	3726000	6535800	3.4206e+07	1.05885																			0.867732	-0.309076	-0.314398	0.0409664	-0.940495	-2.25327	0.652269	-0.631419	-0.645802	4	4	4	1	4	4	4	1	1	2
EG_transcript_11845	EG_transcript_11845	1359200	0	0	0	0	0	0	0	0	2.20718e-07	1.44058																			0.183783	-0.600647	-1.38989	0.0165819	0.69673	3.09891	1	0	NaN	4	4	4	1	4	4	4	1	1	1
EG_transcript_7808	EG_transcript_7808	28987000	0	0	0	0	0	17046000	18483000	0	1.22569	0.123458	EG_transcript_7808	GO:0008152, GO:0046872, GO:0006508, GO:0004177, GO:0030145, GO:0016787	gi|470424623|ref|XP_004337718.1|XaaPro aminopeptidase 3, putative [Acanthamoeba castellanii str. Neff]										EG_transcript_7808	GO:0008152, GO:0046872, GO:0006508, GO:0004177, GO:0030145, GO:0016787	gi|470424623|ref|XP_004337718.1|XaaPro aminopeptidase 3, putative [Acanthamoeba castellanii str. Neff]	EG_transcript_7808	GO:0008152, GO:0046872, GO:0006508, GO:0004177, GO:0030145, GO:0016787	gi|470424623|ref|XP_004337718.1|XaaPro aminopeptidase 3, putative [Acanthamoeba castellanii str. Neff]	0.606266	0.940999	0.669394	0.830062	-0.561616	-0.337708	0.313203	-1.50262	-1.15286	4	4	4	1	4	4	4	3	1	2
EG_transcript_7523	EG_transcript_7523	6148300	0	0	17314000	10208000	0	15564000	6877400	0	3.65002	1.03794				+			K00387	sulfite oxidase	FeS cluster assembly and sulfur metabolism	yes	SP	N/A							0.083253	-1.65541	-2.03661	0.0433761	-1.57402	-2.20991	0.959133	0.0813948	0.113625	4	4	4	1	4	4	4	2	0	1
EG_transcript_6026	EG_transcript_6026	0	0	7756900	0	0	0	0	0	9824400	1.26654	0.273254																			0.591059	0.533589	0.685463	0.539249	0.916514	0.681405	0.88369	0.382925	0.286806	4	4	4	1	4	4	4	1	1	3
EG_transcript_6863	EG_transcript_6863	0	0	0	11593000	13809000	0	0	6824400	0	2.2748e+07	0.0259553																			0.0223933	-2.37008	-3.45338	0.9674	0.0868759	0.0774478	0.0588206	2.45696	2.5533	4	4	4	1	4	4	4	1	0	0
EG_transcript_3103	EG_transcript_3103	19596000	0	27447000	18809000	56539000	0	44032000	79055000	49130000	3.66084	0.973026																			0.89465	-0.42528	-0.255362	0.0519985	-2.35313	-2.0768	0.191661	-1.92785	-1.51278	4	4	4	1	4	4	4	2	1	2
EG_transcript_6598	EG_transcript_6598	0	0	0	0	3267100	0	9044900	14003000	0	7.68263e+07	0.507585																			0.997134	0.00867399	0.0100438	0.202991	-1.33623	-1.1595	0.238131	-1.34491	-1.34912	4	4	4	1	4	4	4	1	0	0
EG_transcript_3404	EG_transcript_3404	0	0	0	0	0	0	0	18600000	0	6.2e+07	0.0290523																			1	0	NaN	0.96313	-0.107455	-0.08641	0.263331	-1.8041	-1.27253	5	4	4	1	5	4	4	2	2	2
EG_transcript_3554	EG_transcript_3554	0	0	0	0	6478800	0	0	12659000	0	4.21967e+07	0.129146																			0.858007	0.199008	0.334215	0.82229	0.404629	0.351756	0.940404	0.20562	0.166266	4	4	4	1	4	4	4	0	0	0
EG_transcript_3774	EG_transcript_3774	0	0	0	0	0	0	22182000	11243000	0	1.11417e+08	0.143696																			1	0	NaN	0.798549	-0.543519	-0.387244	0.123785	-2.07641	-1.8704	4	4	4	1	4	4	4	0	1	1
EG_transcript_2824	EG_transcript_2824	0	0	0	0	0	0	14558000	17734000	0	107640001	0.596477																			1	0	NaN	0.147923	-1.25613	-1.33351	0.0747247	-1.92428	-2.32237	4	4	4	1	4	4	4	0	1	0
EG_transcript_1929	EG_transcript_1929	66456000	101000000	65030000	603400000	565570000	500590000	790040000	435500000	487730000	7.36935	2.98785	EG_transcript_1929	GO:0016746	choline carnitine O-acyltransferase,										EG_transcript_1929	GO:0016746	choline carnitine O-acyltransferase,	EG_transcript_1929	GO:0016746	choline carnitine O-acyltransferase,	0.00116937	-2.87081	-12.973	0.00117412	-2.86223	-8.54761	0.989752	0.00858943	0.0312307	19	4	4	1	19	4	4	13	12	14
EG_transcript_102	EG_transcript_102	0	0	0	0	0	0	5292300	0	0	17641001	0.137713																			1	0	NaN	0.807658	-0.340698	-0.372727	0.717637	-0.396959	-0.560002	4	4	4	1	4	4	4	0	1	1
EG_transcript_48153	EG_transcript_48153	1336500000	1915900000	797720000	40507000	53363000	0	110240000	52017000	78964000	0.059559	2.9562	EG_transcript_48153	GO:0008152, GO:0003755, GO:0000413, GO:0016853, GO:0006457	gi|294939252|ref|XP_002782377.1|Peptidyl-prolyl isomerase FKBP12, putative [Perkinsus marinus ATCC 50983]										EG_transcript_48153	GO:0008152, GO:0003755, GO:0000413, GO:0016853, GO:0006457	gi|294939252|ref|XP_002782377.1|Peptidyl-prolyl isomerase FKBP12, putative [Perkinsus marinus ATCC 50983]	EG_transcript_48153	GO:0008152, GO:0003755, GO:0000413, GO:0016853, GO:0006457	gi|294939252|ref|XP_002782377.1|Peptidyl-prolyl isomerase FKBP12, putative [Perkinsus marinus ATCC 50983]	0.0123655	6.14258	4.31039	0.00123849	4.04642	8.38622	0.198827	-2.09616	-1.48425	5	5	5	1	5	5	5	5	5	5
EG_transcript_39017	EG_transcript_39017	63176000	37783000	76738000	17707000	19850000	40970000	103780000	44459000	78452000	1.27572	0.279373	EG_transcript_39017	GO:0003723, GO:0003735, GO:0030529, GO:0015935, GO:0005840, GO:0019843, GO:0006412	gi|765558417|gb|AJS11780.1|30S ribosomal protein S19 [uncultured archaeon]										EG_transcript_39017	GO:0003723, GO:0003735, GO:0030529, GO:0015935, GO:0005840, GO:0019843, GO:0006412	gi|765558417|gb|AJS11780.1|30S ribosomal protein S19 [uncultured archaeon]	EG_transcript_39017	GO:0003723, GO:0003735, GO:0030529, GO:0015935, GO:0005840, GO:0019843, GO:0006412	gi|765558417|gb|AJS11780.1|30S ribosomal protein S19 [uncultured archaeon]	0.0497029	1.22301	2.51444	0.526333	-0.327563	-0.694556	0.0401932	-1.55057	-2.96742	5	5	5	1	5	5	5	3	3	3
EG_transcript_68647	EG_transcript_68647	60687000	87744000	107220000	30725000	66834000	43800000	202110000	255550000	306230000	2.98802	2.24081	EG_transcript_68647	GO:0009086, GO:0000166, GO:0004020, GO:0005829, GO:0016310, GO:0016740, GO:0016301, GO:0070814, GO:0005634, GO:0005524, GO:0000103	gi|589102265|ref|XP_006963155.1|adenylyl sulfate kinase [Trichoderma reesei QM6a]										EG_transcript_68647	GO:0009086, GO:0000166, GO:0004020, GO:0005829, GO:0016310, GO:0016740, GO:0016301, GO:0070814, GO:0005634, GO:0005524, GO:0000103	gi|589102265|ref|XP_006963155.1|adenylyl sulfate kinase [Trichoderma reesei QM6a]	EG_transcript_68647	GO:0009086, GO:0000166, GO:0004020, GO:0005829, GO:0016310, GO:0016740, GO:0016301, GO:0070814, GO:0005634, GO:0005524, GO:0000103	gi|589102265|ref|XP_006963155.1|adenylyl sulfate kinase [Trichoderma reesei QM6a]	0.0693912	0.888755	2.20242	0.00333225	-1.59732	-5.38651	0.00744811	-2.48607	-6.76289	5	5	5	1	5	5	5	3	2	3
EG_transcript_46696	EG_transcript_46696	146190000	279410000	207130000	504370000	670640000	711080000	1144200000	1331600000	1586200000	6.4198	3.07228	EG_transcript_46696	No annotation											EG_transcript_46696	No annotation		EG_transcript_46696	No annotation		0.00796362	-1.60976	-5.18616	0.00101243	-2.71936	-8.9921	0.0117561	-1.10961	-5.4168	8	5	5	1	8	5	5	6	5	7
EG_transcript_41875	EG_transcript_41875	0	19760000	9967100	0	0	0	22438000	23910000	0	1.55912	0.0630926																			0.143376	1.61517	1.57845	0.916397	-0.275698	-0.181524	0.229759	-1.89087	-1.376	5	5	5	1	5	5	5	1	2	2
EG_transcript_32721	EG_transcript_32721	34341000	0	0	72846000	100490000	38593000	93958000	228440000	273880000	17.3634	1.69719																			0.044119	-3.26232	-2.63804	0.00979009	-4.72201	-3.74223	0.0742898	-1.45969	-2.33154	5	5	5	1	5	5	5	2	0	0
EG_transcript_41706	EG_transcript_41706	21928000	15947000	0	0	12907000	0	241920000	68211000	17004000	8.63723	0.823259	EG_transcript_41706	No annotation											EG_transcript_41706	No annotation		EG_transcript_41706	No annotation		0.838314	0.627537	0.370454	0.0765478	-3.27836	-1.77691	0.0457478	-3.9059	-2.82408	5	5	5	1	5	5	5	2	2	1
EG_transcript_59905	EG_transcript_59905	1590900000	4170000000	2298300000	5713900000	5013000000	7068500000	5217500000	5867100000	7201400000	2.26896	1.40154	EG_transcript_59905	GO:0055085, GO:0016020, GO:0016021, GO:0006810, GO:0005743, GO:0005215	gi|910761313|gb|KNH08151.1|mitochondrial ADP/ATP translocase [Perkinsela sp. CCAP 1560/4]	+			K05863	ADP/ATP translocase, mitochondrial-like	metabolite and ion transport	no	no signal	N/A	EG_transcript_59905	GO:0055085, GO:0016020, GO:0016021, GO:0006810, GO:0005743, GO:0005215	gi|910761313|gb|KNH08151.1|mitochondrial ADP/ATP translocase [Perkinsela sp. CCAP 1560/4]	EG_transcript_59905	GO:0055085, GO:0016020, GO:0016021, GO:0006810, GO:0005743, GO:0005215	gi|910761313|gb|KNH08151.1|mitochondrial ADP/ATP translocase [Perkinsela sp. CCAP 1560/4]	0.0358999	-1.2437	-2.89213	0.0182913	-1.28461	-3.00693	0.924569	-0.0409101	-0.206305	13	5	5	1	13	5	5	10	8	8
EG_transcript_61879	EG_transcript_61879	5549300	5883000	0	0	8363500	0	22032000	14926000	13172000	4.38494	1.50354																			0.999106	0.00304095	0.00346507	0.0142635	-2.12707	-3.25032	0.0336524	-2.13011	-3.20474	5	5	5	1	5	5	5	2	1	0
EG_transcript_38035	EG_transcript_38035	0	0	0	13913000	11861000	0	53646000	26461000	0	2.67023e+08	0.290634																			0.0709664	-1.50229	-2.18173	0.501271	-1.54948	-0.718623	0.992981	-0.0471865	-0.0212718	5	5	5	1	5	5	5	1	1	1
EG_transcript_52320	EG_transcript_52320	180930000	163920000	120940000	176260000	176710000	388160000	732990000	374830000	881640000	4.27115	2.09365	EG_transcript_52320	GO:0003723, GO:0003735, GO:0005840, GO:0006412, GO:0005622	gi|470383475|ref|XP_004333958.1|ribosomal protein L21, putative [Acanthamoeba castellanii str. Neff]										EG_transcript_52320	GO:0003723, GO:0003735, GO:0005840, GO:0006412, GO:0005622	gi|470383475|ref|XP_004333958.1|ribosomal protein L21, putative [Acanthamoeba castellanii str. Neff]	EG_transcript_52320	GO:0003723, GO:0003735, GO:0005840, GO:0006412, GO:0005622	gi|470383475|ref|XP_004333958.1|ribosomal protein L21, putative [Acanthamoeba castellanii str. Neff]	0.181577	-0.584342	-1.39984	0.00432227	-2.02584	-4.8972	0.0501883	-1.44149	-2.7039	5	5	5	1	5	5	5	4	4	2
EG_transcript_51351	EG_transcript_51351	221970000	239550000	374860000	123740000	79202000	131380000	468090000	960570000	419290000	2.20946	1.14712	EG_transcript_51351	GO:0006950	gi|762091590|ref|XP_011428199.1|PREDICTED: universal stress protein A-like protein isoform X1 [Crassostrea gigas]										EG_transcript_51351	GO:0006950	gi|762091590|ref|XP_011428199.1|PREDICTED: universal stress protein A-like protein isoform X1 [Crassostrea gigas]	EG_transcript_51351	GO:0006950	gi|762091590|ref|XP_011428199.1|PREDICTED: universal stress protein A-like protein isoform X1 [Crassostrea gigas]	0.015346	1.31746	3.99671	0.0318357	-1.08053	-2.43926	0.0116752	-2.39799	-5.44902	5	5	5	1	5	5	5	5	4	4
EG_transcript_22812	EG_transcript_22812	749600000	567320000	651540000	369510000	323160000	248990000	1172400000	1641600000	983250000	1.92905	1.70223	EG_transcript_22812	GO:0019464, GO:0005960	gi|823109847|ref|WP_047031150.1|glycine cleavage system protein H [Hoeflea sp. IMCC20628]										EG_transcript_22812	GO:0019464, GO:0005960	gi|823109847|ref|WP_047031150.1|glycine cleavage system protein H [Hoeflea sp. IMCC20628]	EG_transcript_22812	GO:0019464, GO:0005960	gi|823109847|ref|WP_047031150.1|glycine cleavage system protein H [Hoeflea sp. IMCC20628]	0.00752924	1.0734	5.27401	0.00969117	-0.923948	-3.7556	0.00730556	-1.99734	-7.29235	12	12	5	1	12	12	5	6	7	6
EG_transcript_35090	EG_transcript_35090	13159000	27229000	15449000	31174000	78963000	48638000	67119000	143250000	177470000	6.94591	2.18202																			0.0339908	-1.4783	-2.94969	0.00375639	-2.75599	-5.18663	0.0826408	-1.27769	-2.22082	5	5	5	1	5	5	5	2	3	4
EG_transcript_43931	EG_transcript_43931	143730000	167080000	101160000	74555000	54491000	50326000	46982000	48543000	0	0.231874	0.813632	EG_transcript_43931	GO:0003755, GO:0000413, GO:0016853, GO:0006457	gi|612389258|ref|XP_007510149.1|peptidyl-prolyl cis-trans isomerase B [Bathycoccus prasinos]	+			K03768	peptidyl-prolyl cis-trans isomerase B / cyclophilin B	protein transport, folding, processing, and degradation	no	no signal	N/A	EG_transcript_43931	GO:0003755, GO:0000413, GO:0016853, GO:0006457	gi|612389258|ref|XP_007510149.1|peptidyl-prolyl cis-trans isomerase B [Bathycoccus prasinos]	EG_transcript_43931	GO:0003755, GO:0000413, GO:0016853, GO:0006457	gi|612389258|ref|XP_007510149.1|peptidyl-prolyl cis-trans isomerase B [Bathycoccus prasinos]	0.0123546	1.19023	4.31872	0.0783135	3.43562	1.75791	0.313933	2.24539	1.15132	7	5	5	1	7	5	5	5	6	6
EG_transcript_28876	EG_transcript_28876	181230000	111240000	158920000	67734000	41737000	66337000	239280000	203530000	165950000	1.34863	0.79011	EG_transcript_28876	No annotation											EG_transcript_28876	No annotation		EG_transcript_28876	No annotation		0.0118896	1.36485	4.39954	0.0833463	-0.444964	-1.71158	0.00755088	-1.80982	-6.59457	5	5	5	1	5	5	5	5	5	5
EG_transcript_35867	EG_transcript_35867	85552000	124360000	99685000	115760000	130810000	44394000	380530000	420710000	146680000	3.06179	1.36665	EG_transcript_35867	GO:0046872, GO:0009055, GO:0051537, GO:0051536	gi|56758094|gb|AAW27187.1|SJCHGC03330 protein [Schistosoma japonicum]										EG_transcript_35867	GO:0046872, GO:0009055, GO:0051537, GO:0051536	gi|56758094|gb|AAW27187.1|SJCHGC03330 protein [Schistosoma japonicum]	EG_transcript_35867	GO:0046872, GO:0009055, GO:0051537, GO:0051536	gi|56758094|gb|AAW27187.1|SJCHGC03330 protein [Schistosoma japonicum]	0.805259	0.219266	0.423934	0.0196472	-1.48955	-2.92593	0.0645529	-1.70882	-2.47264	5	5	5	1	5	5	5	4	4	4
EG_transcript_32001	EG_transcript_32001	53514000	49546000	35463000	46560000	52281000	25305000	385060000	362160000	111360000	6.1981	1.80113																			0.717532	0.2034	0.546306	0.00804981	-2.45591	-4.02433	0.022	-2.65931	-3.988	5	5	5	1	5	5	5	5	5	3
EG_transcript_32477	EG_transcript_32477	4344300000	6001300000	4397300000	13790000	0	0	0	12351000	6963100	0.00131006	3.45214	EG_transcript_32477	GO:0006108, GO:0030060, GO:0016616, GO:0016491, GO:0003824, GO:0019752, GO:0055114, GO:0005975	gi|472582525|gb|EMS20211.1|L-malate dehydrogenase [Rhodotorula toruloides NP11]										EG_transcript_32477	GO:0006108, GO:0030060, GO:0016616, GO:0016491, GO:0003824, GO:0019752, GO:0055114, GO:0005975	gi|472582525|gb|EMS20211.1|L-malate dehydrogenase [Rhodotorula toruloides NP11]	EG_transcript_32477	GO:0006108, GO:0030060, GO:0016616, GO:0016491, GO:0003824, GO:0019752, GO:0055114, GO:0005975	gi|472582525|gb|EMS20211.1|L-malate dehydrogenase [Rhodotorula toruloides NP11]	0.00222559	10.1236	10.6141	0.000282238	9.86074	11.2709	0.924734	-0.262843	-0.205963	7	5	5	1	7	5	5	7	7	7
EG_transcript_25390	EG_transcript_25390	41821000	56173000	60060000	48885000	65291000	0	144290000	267750000	172870000	3.7007	2.40873	EG_transcript_25390	No annotation											EG_transcript_25390	No annotation		EG_transcript_25390	No annotation		0.381948	1.56884	0.923554	0.00239401	-1.85494	-5.99189	0.106531	-3.42378	-2.00021	5	5	5	1	5	5	5	3	4	4
EG_transcript_38693	EG_transcript_38693	0	8909700	0	0	0	0	0	0	0	3.36712e-08	0.696223																			0.0828326	1.63633	2.04205	0.109387	1.18449	1.52785	1	0	NaN	5	5	5	1	5	5	5	1	2	2
EG_transcript_28018	EG_transcript_28018	13788000	10839000	17167000	7100100	0	0	35826000	21042000	37494000	2.25779	1.60652																			0.0266146	2.27157	3.2681	0.0115852	-1.15389	-3.50674	0.0154688	-3.42545	-4.75944	5	5	5	1	5	5	5	4	3	2
EG_transcript_15746	EG_transcript_15746	92308000	0	33606000	242820000	302330000	375130000	313110000	535790000	831690000	13.3471	1.55666																			0.0358867	-3.59146	-2.89549	0.0126523	-4.37179	-3.3812	0.144434	-0.780327	-1.74972	8	8	5	1	8	8	5	3	0	4
EG_transcript_22290	EG_transcript_22290	0	23355000	26625000	41970000	82457000	45123000	75516000	137900000	121370000	6.6984	1.26964																			0.100892	-2.30323	-1.86787	0.0243119	-3.30883	-2.7062	0.0644698	-1.0056	-2.47397	5	5	5	1	5	5	5	1	2	2
EG_transcript_32012	EG_transcript_32012	14336000	46309000	29661000	70863000	43052000	32701000	127160000	114700000	80761000	3.57253	1.68225	EG_transcript_32012	No annotation											EG_transcript_32012	No annotation		EG_transcript_32012	No annotation		0.202378	-0.780315	-1.31959	0.0101102	-1.96751	-3.70276	0.0363104	-1.18719	-3.10803	5	5	5	1	5	5	5	2	3	2
EG_transcript_29284	EG_transcript_29284	13396000	0	11962000	13952000	8275200	0	23615000	54069000	32547000	4.34699	1.28776																			0.810107	0.507245	0.416265	0.0234323	-2.15309	-2.74666	0.0610056	-2.66033	-2.52225	5	5	5	1	5	5	5	3	1	3
EG_transcript_39815	EG_transcript_39815	14901000	0	19737000	0	0	0	13679000	29494000	17587000	1.75414	0.479696	EG_transcript_39815	GO:0004140	dephospho- kinase domain-containing										EG_transcript_39815	GO:0004140	dephospho- kinase domain-containing	EG_transcript_39815	GO:0004140	dephospho- kinase domain-containing	0.0636787	2.24953	2.28296	0.224717	-1.02615	-1.10445	0.0103541	-3.27568	-5.78484	5	5	5	1	5	5	5	3	1	4
EG_transcript_38131	EG_transcript_38131	0	0	0	68864000	24906000	25032000	70274000	50190000	38994000	5.31527e+08	2.99753																			0.00515833	-4.26026	-6.07516	0.00118534	-4.82013	-8.5975	0.380652	-0.559875	-1.02457	6	5	5	1	6	5	5	0	0	1
EG_transcript_33302	EG_transcript_33302	175920000	44213000	156940000	43962000	51749000	80896000	128280000	258090000	326040000	1.88932	0.623956	EG_transcript_33302	No annotation											EG_transcript_33302	No annotation		EG_transcript_33302	No annotation		0.202829	0.909868	1.31772	0.13574	-1.04818	-1.38706	0.020607	-1.95805	-4.05992	5	5	5	1	5	5	5	2	2	3
EG_transcript_24560	EG_transcript_24560	100450000	71268000	129290000	74892000	119570000	51059000	139560000	271550000	212230000	2.07084	1.29955	EG_transcript_24560	GO:0015035, GO:0045454, GO:0009055, GO:0055114, GO:0005623	gi|193875796|gb|ACF24534.1|chloroplast glutaredoxin [Gymnochlora stellata]										EG_transcript_24560	GO:0015035, GO:0045454, GO:0009055, GO:0055114, GO:0005623	gi|193875796|gb|ACF24534.1|chloroplast glutaredoxin [Gymnochlora stellata]	EG_transcript_24560	GO:0015035, GO:0045454, GO:0009055, GO:0055114, GO:0005623	gi|193875796|gb|ACF24534.1|chloroplast glutaredoxin [Gymnochlora stellata]	0.497904	0.339146	0.782161	0.0228105	-1.03977	-2.77312	0.0378636	-1.37892	-3.04864	5	5	5	1	5	5	5	3	3	5
EG_transcript_27475	EG_transcript_27475	7870500	16175000	24836000	34735000	35555000	0	69074000	103800000	37068000	4.29492	1.51823																			0.954918	0.180983	0.119091	0.0139216	-2.13111	-3.28622	0.187187	-2.31209	-1.53727	8	8	5	1	8	8	5	2	2	4
EG_transcript_25214	EG_transcript_25214	18169000	43830000	29485000	21775000	25215000	0	34287000	39668000	34600000	1.1866	0.375298	EG_transcript_25214	No annotation											EG_transcript_25214	No annotation		EG_transcript_25214	No annotation		0.253515	1.69077	1.16598	0.345887	-0.334344	-0.894933	0.211366	-2.02511	-1.44194	5	5	5	1	5	5	5	3	3	3
EG_transcript_34672	EG_transcript_34672	0	9347800	11916000	5222900	4849100	0	8342100	10864000	15589000	1.63635	0.440397	EG_transcript_34672	GO:0003824	hypothetical protein AMJ63_01660										EG_transcript_34672	GO:0003824	hypothetical protein AMJ63_01660	EG_transcript_34672	GO:0003824	hypothetical protein AMJ63_01660	0.160422	1.11118	1.4929	0.260779	-0.587554	-1.02633	0.0458705	-1.69874	-2.81963	5	5	5	1	5	5	5	2	2	4
EG_transcript_30234	EG_transcript_30234	0	0	31874000	0	0	0	23176000	49164000	0	2.26956	0.2666	EG_transcript_30234	GO:0008152, GO:0003950	gi|302810036|ref|XP_002986710.1|hypothetical protein SELMODRAFT_425577 [Selaginella moellendorffii]										EG_transcript_30234	GO:0008152, GO:0003950	gi|302810036|ref|XP_002986710.1|hypothetical protein SELMODRAFT_425577 [Selaginella moellendorffii]	EG_transcript_30234	GO:0008152, GO:0003950	gi|302810036|ref|XP_002986710.1|hypothetical protein SELMODRAFT_425577 [Selaginella moellendorffii]	0.498809	1.26214	0.780961	0.554081	-1.18116	-0.667042	0.2134	-2.4433	-1.43275	5	5	5	1	5	5	5	1	1	3
EG_transcript_26732	EG_transcript_26732	0	30418000	43717000	0	0	0	89746000	67589000	33157000	2.56953	0.729272	EG_transcript_26732	GO:0003735, GO:0030529, GO:0015935, GO:0005840, GO:0006412, GO:0005622	gi|754375465|gb|KIP08109.1|hypothetical protein PHLGIDRAFT_104844 [Phlebiopsis gigantea 11061_1 CR5-6]										EG_transcript_26732	GO:0003735, GO:0030529, GO:0015935, GO:0005840, GO:0006412, GO:0005622	gi|754375465|gb|KIP08109.1|hypothetical protein PHLGIDRAFT_104844 [Phlebiopsis gigantea 11061_1 CR5-6]	EG_transcript_26732	GO:0003735, GO:0030529, GO:0015935, GO:0005840, GO:0006412, GO:0005622	gi|754375465|gb|KIP08109.1|hypothetical protein PHLGIDRAFT_104844 [Phlebiopsis gigantea 11061_1 CR5-6]	0.010534	3.96915	4.59365	0.0989064	-1.53459	-1.59236	0.00411268	-5.50374	-12.8654	5	5	5	1	5	5	5	1	4	3
EG_transcript_22493	EG_transcript_22493	23169000	27797000	81363000	17092000	50880000	28465000	91293000	86753000	78998000	1.94246	0.983007																			0.754598	0.36063	0.497082	0.0505749	-1.19258	-2.09712	0.0302509	-1.55321	-3.38598	5	5	5	1	5	5	5	3	2	3
EG_transcript_15735	EG_transcript_15735	76491000	86514000	100970000	0	0	0	0	0	0	1.13647e-09	4.91266	EG_transcript_15735	GO:0016491, GO:0055114	gi|594591717|dbj|BAO53979.1|peroxiredoxin [Euglena gracilis]										EG_transcript_15735	GO:0016491, GO:0055114	gi|594591717|dbj|BAO53979.1|peroxiredoxin [Euglena gracilis]	EG_transcript_15735	GO:0016491, GO:0055114	gi|594591717|dbj|BAO53979.1|peroxiredoxin [Euglena gracilis]	0	5.65068	35.3387	0	5.90792	26.4039	1	0	NaN	16	5	5	1	16	5	5	13	14	16
EG_transcript_33222	EG_transcript_33222	16846000	0	0	12707000	0	0	13458000	50283000	0	3.78375	0.313092	EG_transcript_33222	No annotation											EG_transcript_33222	No annotation		EG_transcript_33222	No annotation		0.966945	0.113799	0.0915592	0.455653	-1.25633	-0.766142	0.485021	-1.37013	-0.866681	5	5	5	1	5	5	5	1	1	1
EG_transcript_24336	EG_transcript_24336	74190000	90796000	107900000	15372000	14941000	15538000	102590000	29532000	44328000	0.646607	0.667751	EG_transcript_24336	GO:0046037, GO:0006163, GO:0004385, GO:0046710	gi|190346479|gb|EDK38576.2|hypothetical protein PGUG_02674 [Meyerozyma guilliermondii ATCC 6260]										EG_transcript_24336	GO:0046037, GO:0006163, GO:0004385, GO:0046710	gi|190346479|gb|EDK38576.2|hypothetical protein PGUG_02674 [Meyerozyma guilliermondii ATCC 6260]	EG_transcript_24336	GO:0046037, GO:0006163, GO:0004385, GO:0046710	gi|190346479|gb|EDK38576.2|hypothetical protein PGUG_02674 [Meyerozyma guilliermondii ATCC 6260]	0.000353383	2.5567	16.2777	0.118645	0.812054	1.47236	0.0314959	-1.74464	-3.29656	8	8	5	1	8	8	5	7	6	7
EG_transcript_23444	EG_transcript_23444	0	0	0	5382600	0	0	0	3552800	0	1.18427e+07	0.00620241																			0.218526	-0.715858	-1.26865	0.991535	0.0174866	0.0189082	0.5303	0.733345	0.804992	5	5	5	1	5	5	5	0	0	0
EG_transcript_22404	EG_transcript_22404	0	0	13755000	0	0	0	29373000	18633000	24615000	5.27961	1.05194																			0.298318	1.33848	1.06474	0.0416346	-2.82352	-2.23891	0.00410256	-4.162	-16.5916	5	5	5	1	5	5	5	2	1	3
EG_transcript_11885	EG_transcript_11885	2474700000	2380200000	2825200000	4849000	50984000	18144000	0	26537000	24385000	0.00663038	2.759	EG_transcript_11885	GO:0005515	hypothetical protein SELMODRAFT_180340										EG_transcript_11885	GO:0005515	hypothetical protein SELMODRAFT_180340	EG_transcript_11885	GO:0005515	hypothetical protein SELMODRAFT_180340	0.0033843	7.27432	7.38428	0.00172114	7.67751	7.44131	0.885703	0.403186	0.283419	15	5	5	1	15	5	5	14	14	13
EG_transcript_24992	EG_transcript_24992	11781000	0	26294000	94700000	26854000	61252000	105860000	144220000	128650000	9.94695	2.40434																			0.0422773	-2.01793	-2.69491	0.00241616	-3.23674	-5.97538	0.0826051	-1.2188	-2.22078	5	5	5	1	5	5	5	2	0	3
EG_transcript_25082	EG_transcript_25082	0	11813000	0	0	0	0	13204000	0	0	1.11775	0.0512869	EG_transcript_25082	GO:0010181	predicted protein										EG_transcript_25082	GO:0010181	predicted protein	EG_transcript_25082	GO:0010181	predicted protein	0.286691	0.996579	1.08735	0.932912	0.247547	0.149203	0.746012	-0.749032	-0.521259	5	5	5	1	5	5	5	1	3	1
EG_transcript_21996	EG_transcript_21996	124860000	54949000	0	88383000	53050000	0	0	47810000	0	0.265893	0.455475																			0.901684	-0.474786	-0.242232	0.245875	2.57037	1.05639	0.185808	3.04516	1.54301	5	5	5	1	5	5	5	3	2	1
EG_transcript_21763	EG_transcript_21763	60039000	31277000	62625000	0	27520000	0	56652000	53020000	0	0.712429	0.380539	EG_transcript_21763	GO:0008152, GO:0000166, GO:0046872, GO:0030272, GO:0016874, GO:0005524	gi|646696199|gb|KDR08646.1|5-formyltetrahydrofolate cyclo-ligase [Zootermopsis nevadensis]										EG_transcript_21763	GO:0008152, GO:0000166, GO:0046872, GO:0030272, GO:0016874, GO:0005524	gi|646696199|gb|KDR08646.1|5-formyltetrahydrofolate cyclo-ligase [Zootermopsis nevadensis]	EG_transcript_21763	GO:0008152, GO:0000166, GO:0046872, GO:0030272, GO:0016874, GO:0005524	gi|646696199|gb|KDR08646.1|5-formyltetrahydrofolate cyclo-ligase [Zootermopsis nevadensis]	0.0684066	3.08134	2.2171	0.33776	1.80826	0.905623	0.737698	-1.27308	-0.532852	5	5	5	1	5	5	5	4	2	4
EG_transcript_25333	EG_transcript_25333	23832000	22701000	0	16665000	0	0	20945000	27017000	23995000	1.54636	0.448468	EG_transcript_25333	GO:0016020, GO:0016021	gi|676386607|ref|XP_009036582.1|hypothetical protein AURANDRAFT_63944 [Aureococcus anophagefferens]										EG_transcript_25333	GO:0016020, GO:0016021	gi|676386607|ref|XP_009036582.1|hypothetical protein AURANDRAFT_63944 [Aureococcus anophagefferens]	EG_transcript_25333	GO:0016020, GO:0016021	gi|676386607|ref|XP_009036582.1|hypothetical protein AURANDRAFT_63944 [Aureococcus anophagefferens]	0.346046	1.00243	0.978832	0.253408	-0.675882	-1.04243	0.0973333	-1.67831	-2.08021	5	5	5	1	5	5	5	5	2	1
EG_transcript_22665	EG_transcript_22665	27526000	47652000	43605000	184760000	170540000	87104000	435740000	483010000	224020000	9.62065	2.79202	EG_transcript_22665	GO:0016021	ABC transporter permease										EG_transcript_22665	GO:0016021	ABC transporter permease	EG_transcript_22665	GO:0016021	ABC transporter permease	0.0118311	-1.86151	-4.40567	0.00165399	-3.22904	-7.59251	0.0469888	-1.36752	-2.79736	5	5	5	1	5	5	5	2	2	2
EG_transcript_20881	EG_transcript_20881	35503000	0	16661000	17866000	20991000	12510000	90884000	70002000	115640000	5.30109	1.17881	EG_transcript_20881	No annotation											EG_transcript_20881	No annotation		EG_transcript_20881	No annotation		0.747923	-0.616128	-0.506126	0.029565	-3.0471	-2.50726	0.0061056	-2.43097	-7.99774	5	5	5	1	5	5	5	4	1	3
EG_transcript_19880	EG_transcript_19880	0	0	0	8900700	3262000	7809200	11545000	15476000	13239000	134200001	2.88243																			0.380432	-0.444009	-0.925643	0.00150991	-1.57168	-8.02079	0.0694805	-1.12768	-2.39593	5	5	5	1	5	5	5	1	2	1
EG_transcript_19708	EG_transcript_19708	0	16150000	0	0	0	0	16245000	18812000	0	2.17071	0.0843343																			0.089916	1.63155	1.9703	0.888437	-0.323953	-0.238099	0.163884	-1.95551	-1.64466	5	5	5	1	5	5	5	1	2	3
EG_transcript_18300	EG_transcript_18300	0	0	8070600	0	13615000	0	26561000	16282000	20242000	7.81664	1.85335																			0.889442	-0.250658	-0.267271	0.00719696	-2.37182	-4.17126	0.0532317	-2.12116	-2.65218	5	5	5	1	5	5	5	1	1	2
EG_transcript_16043	EG_transcript_16043	0	15882000	22504000	0	0	0	57784000	52954000	58131000	4.39923	1.54626																			0.0138283	3.89589	4.14617	0.0130178	-2.21544	-3.35534	0.00563825	-6.11133	-9.10277	5	5	5	1	5	5	5	1	3	2
EG_transcript_18109	EG_transcript_18109	0	0	17053000	0	13633000	20702000	17862000	22862000	18977000	3.50091	0.784311																			0.907607	0.358366	0.227462	0.0845488	-1.26109	-1.70018	0.310933	-1.61946	-1.15824	5	5	5	1	5	5	5	0	1	3
EG_transcript_17727	EG_transcript_17727	7244200	23449000	0	0	0	0	0	0	0	9.77415e-09	1.89528	EG_transcript_17727	GO:0003824	delta(3,5)-Delta(2,4)-dienoyl- isomerase, mitochondrial-like										EG_transcript_17727	GO:0003824	delta(3,5)-Delta(2,4)-dienoyl- isomerase, mitochondrial-like	EG_transcript_17727	GO:0003824	delta(3,5)-Delta(2,4)-dienoyl- isomerase, mitochondrial-like	0.0172141	2.87591	3.79425	0.00644008	2.93947	4.29191	1	0	NaN	5	5	5	1	5	5	5	2	2	4
EG_transcript_18261	EG_transcript_18261	0	0	0	21393000	32789000	26881000	33555000	39553000	37454000	3.6854e+08	3.62593																			0.00256868	-3.09459	-9.41065	0.000125	-3.56075	-12.4863	0.0661775	-0.466166	-2.43841	5	5	5	1	5	5	5	1	0	2
EG_transcript_22544	EG_transcript_22544	0	14569000	0	11806000	10542000	0	19934000	17694000	17425000	3.77878	0.928067																			0.761832	-0.596125	-0.487826	0.0581407	-2.0027	-1.98582	0.103635	-1.40658	-2.02236	5	5	5	1	5	5	5	1	2	1
EG_transcript_20175	EG_transcript_20175	0	10024000	15123000	18317000	6834800	14406000	23013000	5019800	16480000	1.7701	0.315069																			0.438366	-0.791696	-0.85083	0.451671	-0.81771	-0.770297	0.988668	-0.0260143	-0.0328345	5	5	5	1	5	5	5	2	4	4
EG_transcript_15398	EG_transcript_15398	0	0	0	0	25677000	0	16875000	36632000	0	1.78357e+08	0.306604																			0.733295	-0.626229	-0.526928	0.468271	-1.15607	-0.752478	0.870274	-0.529837	-0.315092	5	5	5	1	5	5	5	0	0	0
EG_transcript_14405	EG_transcript_14405	19834000	15337000	13136000	0	0	0	0	0	0	6.21028e-09	3.15318																			0.0028789	2.84637	8.81261	0.000938064	3.51645	9.43794	1	0	NaN	5	5	5	1	5	5	5	4	3	4
EG_transcript_17203	EG_transcript_17203	0	40228000	47482000	34765000	43041000	38523000	40173000	63368000	125160000	2.60747	0.635103	EG_transcript_17203	GO:0098599, GO:0008474, GO:0002084	gi|813102405|ref|XP_012193809.1|hypothetical protein SPRG_00319 [Saprolegnia parasitica CBS 223.65]										EG_transcript_17203	GO:0098599, GO:0008474, GO:0002084	gi|813102405|ref|XP_012193809.1|hypothetical protein SPRG_00319 [Saprolegnia parasitica CBS 223.65]	EG_transcript_17203	GO:0098599, GO:0008474, GO:0002084	gi|813102405|ref|XP_012193809.1|hypothetical protein SPRG_00319 [Saprolegnia parasitica CBS 223.65]	0.433419	-1.09433	-0.856683	0.131025	-1.91653	-1.40878	0.153715	-0.822205	-1.69671	5	5	5	1	5	5	5	0	4	4
EG_transcript_20888	EG_transcript_20888	89879000	66766000	95346000	45869000	100020000	60730000	41988000	80646000	0	0.48666	0.579938	EG_transcript_20888	GO:0005524	hypothetical protein KFL_000340085	+				ABC transporter	metabolite and ion transport	no	no signal	N/A	EG_transcript_20888	GO:0005524	hypothetical protein KFL_000340085	EG_transcript_20888	GO:0005524	hypothetical protein KFL_000340085	0.36589	0.346042	0.947192	0.15638	2.07891	1.30125	0.355398	1.73287	1.06746	12	7	5	1	12	7	5	11	9	8
EG_transcript_15060	EG_transcript_15060	76756000	66306000	61693000	7512000	19336000	0	165860000	161330000	134720000	2.25592	3.05271	EG_transcript_15060	GO:0008233, GO:0006508, GO:0008234, GO:0016787	gi|147839728|emb|CAN70559.1|hypothetical protein VITISV_032465 [Vitis vinifera]										EG_transcript_15060	GO:0008233, GO:0006508, GO:0008234, GO:0016787	gi|147839728|emb|CAN70559.1|hypothetical protein VITISV_032465 [Vitis vinifera]	EG_transcript_15060	GO:0008233, GO:0006508, GO:0008234, GO:0016787	gi|147839728|emb|CAN70559.1|hypothetical protein VITISV_032465 [Vitis vinifera]	0.0303228	3.57086	3.10815	0.000996109	-1.17373	-8.88724	0.020145	-4.74459	-4.1294	8	8	5	1	8	8	5	4	4	2
EG_transcript_19356	EG_transcript_19356	0	0	0	69785000	55106000	36267000	58508000	49952000	78828000	6.24293e+08	4.01249																			0.00137166	-4.10615	-12.0517	0	-4.34751	-15.6578	0.59842	-0.241367	-0.716588	5	5	5	1	5	5	5	1	2	1
EG_transcript_15054	EG_transcript_15054	7842200	34898000	8992000	0	0	3396900	10869000	5690600	7706700	0.469075	0.461827																			0.0585326	1.88145	2.36659	0.239262	0.789377	1.06902	0.0789304	-1.09207	-2.26619	5	5	5	1	5	5	5	3	3	2
EG_transcript_14638	EG_transcript_14638	0	0	0	19692000	16240000	13668000	29229000	24945000	20520000	248980001	2.4179																			0.00915512	-2.74188	-4.94571	0.00227282	-3.33362	-6.02648	0.0470749	-0.59174	-2.79148	5	5	5	1	5	5	5	1	1	1
EG_transcript_17665	EG_transcript_17665	0	0	0	12663000	10982000	8519300	0	14944000	15877000	1.02737e+08	0.285623																			0.0427249	-1.9358	-2.67932	0.512777	-1.09691	-0.707935	0.684892	0.838892	0.603111	5	5	5	1	5	5	5	1	1	1
EG_transcript_11869	EG_transcript_11869	188900000	134770000	184750000	179710000	179780000	145970000	274630000	525130000	336240000	2.23437	1.61545	EG_transcript_11869	GO:0008152, GO:0016747, GO:0003824	gi|673046325|ref|XP_008877123.1|hypothetical protein H310_12001 [Aphanomyces invadans]										EG_transcript_11869	GO:0008152, GO:0016747, GO:0003824	gi|673046325|ref|XP_008877123.1|hypothetical protein H310_12001 [Aphanomyces invadans]	EG_transcript_11869	GO:0008152, GO:0016747, GO:0003824	gi|673046325|ref|XP_008877123.1|hypothetical protein H310_12001 [Aphanomyces invadans]	0.997883	-0.00129318	-0.00693582	0.0113922	-1.12199	-3.52952	0.0237332	-1.12069	-3.81432	15	15	5	1	15	15	5	8	5	7
EG_transcript_14715	EG_transcript_14715	90131000	73479000	80259000	78353000	0	0	94193000	110430000	120080000	1.33146	1.43113	EG_transcript_14715	GO:0030170	2-aminoethylphosphonate--pyruvate transaminase-like isoform X4										EG_transcript_14715	GO:0030170	2-aminoethylphosphonate--pyruvate transaminase-like isoform X4	EG_transcript_14715	GO:0030170	2-aminoethylphosphonate--pyruvate transaminase-like isoform X4	0.0842082	3.15414	2.02765	0.0171068	-0.410862	-3.07652	0.0770141	-3.565	-2.29023	5	5	5	1	5	5	5	4	3	3
EG_transcript_3697	EG_transcript_3697	0	0	0	218060000	418920000	213210000	0	0	26887000	8.96233e+07	0.0589315				+				MFS transporter protein	metabolite and ion transport	no	SP	N/A							0.00136466	-6.13655	-12.0104	0.922691	-0.237232	-0.170208	0.0186289	5.89931	4.29593	5	5	5	1	5	5	5	0	0	0
EG_transcript_10628	EG_transcript_10628	0	0	0	0	0	0	0	0	13430000	4.47667e+07	0.0216425																			1	0	NaN	0.972471	0.100739	0.0648733	0.93886	-0.251009	-0.170991	5	5	5	1	5	5	5	2	0	1
EG_transcript_11231	EG_transcript_11231	0	7489000	15456000	0	0	0	0	0	0	1.30747e-08	2.02469	EG_transcript_11231	No annotation											EG_transcript_11231	No annotation		EG_transcript_11231	No annotation		0.0326504	2.83111	3.01419	0.00484586	2.8372	4.68004	1	0	NaN	5	5	5	1	5	5	5	0	4	2
EG_transcript_10463	EG_transcript_10463	0	47485000	52829000	15838000	38705000	43204000	19282000	0	20752000	0.399087	0.199709	EG_transcript_10463	GO:0016020, GO:0016021	gi|694525541|ref|XP_009492463.1|DnaJ like subfamily A member 2 [Fonticula alba]	+			K03686	DnaJ chaperone protein	protein transport, folding, processing, and degradation	no	SP	N/A	EG_transcript_10463	GO:0016020, GO:0016021	gi|694525541|ref|XP_009492463.1|DnaJ like subfamily A member 2 [Fonticula alba]	EG_transcript_10463	GO:0016020, GO:0016021	gi|694525541|ref|XP_009492463.1|DnaJ like subfamily A member 2 [Fonticula alba]	0.735747	-0.892012	-0.523437	0.698909	1.13732	0.518644	0.243611	2.02933	1.33091	5	5	5	1	5	5	5	1	3	5
EG_transcript_12866	EG_transcript_12866	0	0	0	0	0	0	14741000	9748400	10696000	1.17285e+08	1.9606																			1	0	NaN	0.00556517	-2.00935	-4.48477	0.0246803	-2.66848	-3.73934	5	5	5	1	5	5	5	1	0	0
EG_transcript_9097	EG_transcript_9097	35752000	33515000	43029000	0	0	7380100	18394000	11040000	11702000	0.366318	2.34796	EG_transcript_9097	GO:0030170, GO:0003824, GO:0009058, GO:0008483, GO:0016740	gi|470474326|ref|XP_004342060.1|Kynurenine Aminotransferase [Acanthamoeba castellanii str. Neff]										EG_transcript_9097	GO:0030170, GO:0003824, GO:0009058, GO:0008483, GO:0016740	gi|470474326|ref|XP_004342060.1|Kynurenine Aminotransferase [Acanthamoeba castellanii str. Neff]	EG_transcript_9097	GO:0030170, GO:0003824, GO:0009058, GO:0008483, GO:0016740	gi|470474326|ref|XP_004342060.1|Kynurenine Aminotransferase [Acanthamoeba castellanii str. Neff]	0.00953634	3.83825	4.81881	0.00268454	1.4798	5.76666	0.0434698	-2.35844	-2.86649	5	5	5	1	5	5	5	5	5	4
EG_transcript_7534	EG_transcript_7534	27213000	39146000	39425000	0	22774000	0	0	31575000	0	0.298486	0.958909	EG_transcript_7534	No annotation											EG_transcript_7534	No annotation		EG_transcript_7534	No annotation		0.0452652	2.37555	2.61653	0.0537995	3.54881	2.04813	0.683658	1.17326	0.604726	7	7	5	1	7	7	5	3	5	7
EG_transcript_6781	EG_transcript_6781	0	0	0	11380000	15721000	0	21049000	16867000	0	1.26387e+08	0.712452																			0.156465	-1.53098	-1.50985	0.103878	-1.84722	-1.55951	0.924738	-0.316242	-0.205376	5	5	5	1	5	5	5	1	1	0
EG_transcript_9028	EG_transcript_9028	3230700	0	0	4908500	0	0	6786200	5893400	12011000	7.64249	0.116439																			0.116496	1.31562	1.7537	0.840663	-0.220725	-0.320231	0.0431033	-1.53635	-2.87824	5	5	5	1	5	5	5	2	1	0
EG_transcript_8346	EG_transcript_8346	0	0	0	91717000	48493000	58958000	130900000	78966000	60132000	8.99993e+08	3.92201																			0.000332743	-4.99531	-15.9113	0	-5.41034	-14.8521	0.412832	-0.415035	-0.972726	15	5	5	1	15	5	5	11	11	11
EG_transcript_7315	EG_transcript_7315	0	0	0	6068700	7628500	0	35778000	25376000	0	2.03847e+08	0.375565																			0.250914	-0.8132	-1.17323	0.345557	-1.71007	-0.895479	0.794919	-0.896866	-0.448638	5	5	5	1	5	5	5	0	0	0
EG_transcript_6154	EG_transcript_6154	0	0	0	0	0	0	14239000	11818000	0	8.68567e+07	0.125164																			1	0	NaN	0.828153	-0.454861	-0.341933	0.442606	-1.2113	-0.926324	5	5	5	1	5	5	5	0	2	0
EG_transcript_5025	EG_transcript_5025	0	0	0	72306000	0	0	40880000	35080000	0	253200001	0.545624																			0.216138	-2.03592	-1.27662	0.175737	-2.22175	-1.23417	0.973087	-0.185826	-0.0775859	6	5	5	1	6	5	5	1	0	0
EG_transcript_5768	EG_transcript_5768	0	7920300	4040200	0	0	2992300	0	0	0	2.50826e-08	2.5152	EG_transcript_5768	No annotation											EG_transcript_5768	No annotation		EG_transcript_5768	No annotation		0.0591863	2.47694	2.35553	0.00203656	2.60671	6.40421	0.95703	0.129765	0.123988	5	5	5	1	5	5	5	0	3	2
EG_transcript_5415	EG_transcript_5415	5054200	0	0	0	0	0	6461400	14461000	0	4.13961	0.0193114																			0.966939	-0.0582918	-0.0917458	0.975531	-0.08693	-0.05803	0.993302	-0.0286382	-0.0192317	5	5	5	1	5	5	5	2	1	2
EG_transcript_3675	EG_transcript_3675	0	10701000	19690000	0	0	0	0	0	0	9.87134e-09	1.13669	EG_transcript_3675	GO:0004672, GO:0005524, GO:0006468	gi|193661965|ref|XP_001944326.1|PREDICTED: serine/threonine-protein kinase PRP4 homolog isoform X1 [Acyrthosiphon pisum]										EG_transcript_3675	GO:0004672, GO:0005524, GO:0006468	gi|193661965|ref|XP_001944326.1|PREDICTED: serine/threonine-protein kinase PRP4 homolog isoform X1 [Acyrthosiphon pisum]	EG_transcript_3675	GO:0004672, GO:0005524, GO:0006468	gi|193661965|ref|XP_001944326.1|PREDICTED: serine/threonine-protein kinase PRP4 homolog isoform X1 [Acyrthosiphon pisum]	0.116952	1.94648	1.75045	0.0328794	2.7031	2.41701	1	0	NaN	5	5	5	1	5	5	5	4	2	2
EG_transcript_4023	EG_transcript_4023	0	0	0	0	6236300	0	16560000	10421000	0	8.99367e+07	0.421365																			0.704743	-0.320913	-0.561334	0.282814	-1.15675	-0.988202	0.610396	-0.835842	-0.700071	5	5	5	1	5	5	5	0	0	0
EG_transcript_2966	EG_transcript_2966	0	0	0	0	30099000	17329000	35740000	38768000	64744000	4.64173e+08	3.2168																			0.560271	-1.17458	-0.717812	0.000849558	-3.74269	-9.80283	0.179407	-2.56811	-1.56994	5	5	5	1	5	5	5	0	1	0
EG_transcript_41443	EG_transcript_41443	25348000	89090000	61660000	0	14575000	0	163400000	97162000	24570000	1.61917	0.194625	EG_transcript_41443	No annotation											EG_transcript_41443	No annotation		EG_transcript_41443	No annotation		0.019188	3.24597	3.64585	0.708509	-0.495385	-0.50702	0.0286407	-3.74135	-3.46206	6	6	6	1	6	6	6	5	4	4
EG_transcript_45178	EG_transcript_45178	67776000	135900000	128620000	0	45138000	19227000	126990000	39021000	28051000	0.584003	0.631051	EG_transcript_45178	GO:0008152, GO:0003755, GO:0000413, GO:0016853, GO:0006457	gi|357623175|gb|EHJ74432.1|hypothetical protein KGM_05549 [Danaus plexippus]										EG_transcript_45178	GO:0008152, GO:0003755, GO:0000413, GO:0016853, GO:0006457	gi|357623175|gb|EHJ74432.1|hypothetical protein KGM_05549 [Danaus plexippus]	EG_transcript_45178	GO:0008152, GO:0003755, GO:0000413, GO:0016853, GO:0006457	gi|357623175|gb|EHJ74432.1|hypothetical protein KGM_05549 [Danaus plexippus]	0.0551879	2.98027	2.4176	0.132825	1.03045	1.40088	0.213401	-1.94982	-1.43232	6	6	6	1	6	6	6	4	4	4
EG_transcript_58502	EG_transcript_58502	24428000	34075000	19586000	19348000	31106000	0	145650000	147410000	89084000	4.8937	2.62899	EG_transcript_58502	No annotation											EG_transcript_58502	No annotation		EG_transcript_58502	No annotation		0.327885	1.34937	1.00929	0.00193204	-2.29143	-6.8714	0.0496939	-3.6408	-2.72063	6	6	6	1	6	6	6	4	2	2
EG_transcript_52815	EG_transcript_52815	37155000	51378000	36400000	28275000	23267000	0	123950000	134060000	14625000	2.18225	0.221704	EG_transcript_52815	GO:0003998	unnamed protein product										EG_transcript_52815	GO:0003998	unnamed protein product	EG_transcript_52815	GO:0003998	unnamed protein product	0.146635	1.85398	1.56175	0.652273	-0.602095	-0.568324	0.182082	-2.45608	-1.55969	6	6	6	1	6	6	6	2	3	3
EG_transcript_34989	EG_transcript_34989	473590000	657950000	435390000	553660000	531640000	352220000	1044500000	962350000	401140000	1.53676	0.475649	EG_transcript_34989	No annotation											EG_transcript_34989	No annotation		EG_transcript_34989	No annotation		0.776127	0.129333	0.467678	0.227537	-0.523827	-1.09644	0.242025	-0.65316	-1.33699	6	6	6	1	6	6	6	5	5	5
EG_transcript_59714	EG_transcript_59714	1317600000	1775500000	2147000000	0	0	0	9176500	0	0	0.00175121	3.33277	EG_transcript_59714	GO:0005840	40S ribosomal S24										EG_transcript_59714	GO:0005840	40S ribosomal S24	EG_transcript_59714	GO:0005840	40S ribosomal S24	0.000326389	9.82735	15.7862	0.000611898	9.25641	10.5022	0.726096	-0.570934	-0.549301	6	6	6	1	6	6	6	6	5	6
EG_transcript_32460	EG_transcript_32460	31380000	32228000	25058000	53566000	117530000	31321000	164380000	225480000	141600000	5.99395	3.44196	EG_transcript_32460	No annotation											EG_transcript_32460	No annotation		EG_transcript_32460	No annotation		0.117948	-0.986659	-1.74374	0.0003552	-2.56474	-11.2033	0.0512305	-1.57808	-2.68259	6	6	6	1	6	6	6	2	3	3
EG_transcript_27840	EG_transcript_27840	95724000	89878000	102630000	244740000	266570000	134600000	285070000	353240000	521770000	4.02481	2.77696																			0.0214188	-1.10467	-3.50683	0.00164135	-1.96498	-7.52321	0.0903932	-0.860313	-2.14186	6	6	6	1	6	6	6	5	3	5
EG_transcript_50079	EG_transcript_50079	26632000	27447000	23015000	0	0	10022000	21006000	42125000	44257000	1.39295	0.498618	EG_transcript_50079	GO:0046939, GO:0016310, GO:0016740, GO:0016301, GO:0006139, GO:0019205, GO:0016776, GO:0004017, GO:0005524	gi|588316557|emb|CCW64299.1|unnamed protein product [Phytomonas sp. isolate EM1]										EG_transcript_50079	GO:0046939, GO:0016310, GO:0016740, GO:0016301, GO:0006139, GO:0019205, GO:0016776, GO:0004017, GO:0005524	gi|588316557|emb|CCW64299.1|unnamed protein product [Phytomonas sp. isolate EM1]	EG_transcript_50079	GO:0046939, GO:0016310, GO:0016740, GO:0016301, GO:0006139, GO:0019205, GO:0016776, GO:0004017, GO:0005524	gi|588316557|emb|CCW64299.1|unnamed protein product [Phytomonas sp. isolate EM1]	0.0201626	3.01722	3.59191	0.209657	-0.406333	-1.14183	0.0241749	-3.42355	-3.78083	7	7	6	1	7	7	6	3	3	6
EG_transcript_22434	EG_transcript_22434	188330000	291690000	208080000	120490000	119680000	76401000	383480000	409130000	200260000	1.44292	0.567992	EG_transcript_22434	GO:0019464, GO:0005960	gi|823109847|ref|WP_047031150.1|glycine cleavage system protein H [Hoeflea sp. IMCC20628]										EG_transcript_22434	GO:0019464, GO:0005960	gi|823109847|ref|WP_047031150.1|glycine cleavage system protein H [Hoeflea sp. IMCC20628]	EG_transcript_22434	GO:0019464, GO:0005960	gi|823109847|ref|WP_047031150.1|glycine cleavage system protein H [Hoeflea sp. IMCC20628]	0.0161775	1.12503	3.887	0.162561	-0.48625	-1.27792	0.0205942	-1.61128	-4.08469	10	6	6	1	10	6	6	7	7	8
EG_transcript_32888	EG_transcript_32888	983120000	1283300000	969580000	1001300000	777550000	1359100000	30503000	18276000	119670000	0.0520547	2.34576	EG_transcript_32888	GO:0008152, GO:0003755, GO:0000413, GO:0016853, GO:0006457	gi|674594452|emb|CDS26820.1|fk506 binding protein [Hymenolepis microstoma]	+			K09568	FK506-binding protein	protein transport, folding, processing, and degradation	no	no signal	N/A	EG_transcript_32888	GO:0008152, GO:0003755, GO:0000413, GO:0016853, GO:0006457	gi|674594452|emb|CDS26820.1|fk506 binding protein [Hymenolepis microstoma]	EG_transcript_32888	GO:0008152, GO:0003755, GO:0000413, GO:0016853, GO:0006457	gi|674594452|emb|CDS26820.1|fk506 binding protein [Hymenolepis microstoma]	0.892565	0.0697327	0.260663	0.00268085	4.7208	5.75866	0.0113444	4.65107	5.52386	8	8	6	1	8	8	6	6	7	6
EG_transcript_46938	EG_transcript_46938	0	35663000	43341000	148170000	153160000	150800000	159810000	150650000	150410000	5.8335	1.26011	EG_transcript_46938	No annotation											EG_transcript_46938	No annotation		EG_transcript_46938	No annotation		0.0433942	-3.09995	-2.66232	0.0247907	-3.12713	-2.68503	0.494075	-0.0271778	-0.851534	6	6	6	1	6	6	6	0	3	3
EG_transcript_37435	EG_transcript_37435	19326000	21605000	43938000	34593000	63210000	119770000	403610000	297950000	231770000	10.9973	2.88974	EG_transcript_37435	GO:0016020, GO:0016021	gi|751179373|gb|KIL65329.1|hypothetical protein M378DRAFT_24123 [Amanita muscaria Koide BX008]										EG_transcript_37435	GO:0016020, GO:0016021	gi|751179373|gb|KIL65329.1|hypothetical protein M378DRAFT_24123 [Amanita muscaria Koide BX008]	EG_transcript_37435	GO:0016020, GO:0016021	gi|751179373|gb|KIL65329.1|hypothetical protein M378DRAFT_24123 [Amanita muscaria Koide BX008]	0.0859006	-1.27848	-2.00819	0.00151577	-3.52304	-8.05632	0.0221075	-2.24456	-3.96091	6	6	6	1	6	6	6	1	2	2
EG_transcript_31830	EG_transcript_31830	71111000	65995000	0	192370000	277240000	159970000	443770000	344110000	232690000	7.44366	1.02037																			0.107417	-3.46838	-1.81944	0.0456785	-4.15447	-2.17367	0.116693	-0.686091	-1.91979	6	6	6	1	6	6	6	3	3	1
EG_transcript_32960	EG_transcript_32960	0	0	0	12655000	12805000	0	164980000	64161000	64209000	9.77833e+08	2.9319																			0.861418	-0.348934	-0.326599	0.00138939	-4.1817	-8.26421	0.0308264	-3.83277	-3.36463	6	6	6	1	6	6	6	1	1	1
EG_transcript_33977	EG_transcript_33977	202950000	297970000	289530000	1096100000	1795400000	656990000	2706200000	2901200000	2256400000	9.94851	4.04602	EG_transcript_33977	GO:0016020, GO:0016021	gi|910756073|gb|KNH03764.1|hypothetical protein XU18_4840 [Perkinsela sp. CCAP 1560/4]										EG_transcript_33977	GO:0016020, GO:0016021	gi|910756073|gb|KNH03764.1|hypothetical protein XU18_4840 [Perkinsela sp. CCAP 1560/4]	EG_transcript_33977	GO:0016020, GO:0016021	gi|910756073|gb|KNH03764.1|hypothetical protein XU18_4840 [Perkinsela sp. CCAP 1560/4]	0.0108061	-2.0688	-4.54642	0	-3.32757	-15.967	0.0419937	-1.25877	-2.91088	6	6	6	1	6	6	6	4	6	3
EG_transcript_39483	EG_transcript_39483	236580000	305210000	231330000	30554000	95966000	39753000	56970000	69434000	52592000	0.231524	3.56552	EG_transcript_39483	GO:0008152, GO:0016020, GO:0016021, GO:0016740	gi|398372890|gb|AFO84301.1|glutathione S-transferase [Prorocentrum minimum]	+			K00799	glutathione S-transferase	reaction to oxidative and toxic stress	no	no signal	N/A	EG_transcript_39483	GO:0008152, GO:0016020, GO:0016021, GO:0016740	gi|398372890|gb|AFO84301.1|glutathione S-transferase [Prorocentrum minimum]	EG_transcript_39483	GO:0008152, GO:0016020, GO:0016021, GO:0016740	gi|398372890|gb|AFO84301.1|glutathione S-transferase [Prorocentrum minimum]	0.0104118	2.38764	4.63181	0.000116152	2.10906	12.0503	0.731023	-0.27858	-0.542726	6	6	6	1	6	6	6	6	4	4
EG_transcript_38574	EG_transcript_38574	110810000	108990000	142070000	200050000	210860000	157040000	406780000	583520000	228420000	3.36784	1.79987	EG_transcript_38574	No annotation											EG_transcript_38574	No annotation		EG_transcript_38574	No annotation		0.0198633	-0.64963	-3.60714	0.00804342	-1.66061	-4.02081	0.066469	-1.01098	-2.43477	6	6	6	1	6	6	6	4	3	4
EG_transcript_27220	EG_transcript_27220	0	8498900	13926000	30622000	87435000	47075000	118830000	125740000	76677000	14.3255	2.9369																			0.0118473	-2.50815	-4.38219	0.00134205	-3.56957	-8.28918	0.0894667	-1.06142	-2.14946	6	6	6	1	6	6	6	1	2	3
EG_transcript_42708	EG_transcript_42708	1261600000	1407500000	1050700000	198810000	277740000	125840000	1123800000	1213100000	1054900000	0.911823	0.387367	EG_transcript_42708	GO:0016209, GO:0016491, GO:0055114, GO:0098869, GO:0051920	gi|594591711|dbj|BAO53976.1|peroxiredoxin [Euglena gracilis]										EG_transcript_42708	GO:0016209, GO:0016491, GO:0055114, GO:0098869, GO:0051920	gi|594591711|dbj|BAO53976.1|peroxiredoxin [Euglena gracilis]	EG_transcript_42708	GO:0016209, GO:0016491, GO:0055114, GO:0098869, GO:0051920	gi|594591711|dbj|BAO53976.1|peroxiredoxin [Euglena gracilis]	0.00326552	2.6896	7.61588	0.328191	0.125183	0.919518	0.00668263	-2.56442	-7.62938	13	6	6	1	13	6	6	10	10	11
EG_transcript_25323	EG_transcript_25323	192610000	214530000	475860000	327410000	510860000	186500000	605940000	944410000	596710000	2.43155	1.37718	EG_transcript_25323	No annotation											EG_transcript_25323	No annotation		EG_transcript_25323	No annotation		0.834635	-0.221935	-0.377167	0.0191761	-1.37274	-2.95025	0.0666593	-1.15081	-2.431	6	6	6	1	6	6	6	5	5	5
EG_transcript_14050	EG_transcript_14050	3680100000	5353700000	4992500000	3608800000	2048800000	3003400000	5117800000	4780000000	7194000000	1.21855	0.494754	EG_transcript_14050	GO:0006108, GO:0016491, GO:0046872, GO:0051287, GO:0004471, GO:0004470, GO:0055114	gi|923139383|ref|XP_013763156.1|malic enzyme [Thecamonas trahens ATCC 50062]										EG_transcript_14050	GO:0006108, GO:0016491, GO:0046872, GO:0051287, GO:0004471, GO:0004470, GO:0055114	gi|923139383|ref|XP_013763156.1|malic enzyme [Thecamonas trahens ATCC 50062]	EG_transcript_14050	GO:0006108, GO:0016491, GO:0046872, GO:0051287, GO:0004471, GO:0004470, GO:0055114	gi|923139383|ref|XP_013763156.1|malic enzyme [Thecamonas trahens ATCC 50062]	0.0535065	0.715715	2.44851	0.212717	-0.279762	-1.13421	0.0315142	-0.995477	-3.29731	9	6	6	1	9	6	6	7	5	7
EG_transcript_38077	EG_transcript_38077	30107000	34217000	26394000	0	0	0	48288000	40890000	56805000	1.6092	1.75826	EG_transcript_38077	GO:0000287	ATP-dependent dethiobiotin synthetase										EG_transcript_38077	GO:0000287	ATP-dependent dethiobiotin synthetase	EG_transcript_38077	GO:0000287	ATP-dependent dethiobiotin synthetase	0.0033681	3.32865	7.45703	0.00875454	-0.681469	-3.90633	0.00582659	-4.01012	-8.82872	6	6	6	1	6	6	6	4	4	4
EG_transcript_35317	EG_transcript_35317	0	0	12571000	52509000	48607000	42532000	55239000	56675000	62499000	13.8742	1.99711																			0.0130854	-3.56654	-4.2422	0.0051794	-3.84985	-4.59527	0.0496075	-0.283318	-2.72232	7	7	6	1	7	7	6	1	1	2
EG_transcript_29172	EG_transcript_29172	342580000	363050000	359420000	538160000	614490000	524910000	965670000	1140200000	1334000000	3.22977	3.59406	EG_transcript_29172	GO:0008152, GO:0016491, GO:0004491, GO:0055114, GO:0016620	gi|302835964|ref|XP_002949543.1|hypothetical protein VOLCADRAFT_59269 [Volvox carteri f. nagariensis]										EG_transcript_29172	GO:0008152, GO:0016491, GO:0004491, GO:0055114, GO:0016620	gi|302835964|ref|XP_002949543.1|hypothetical protein VOLCADRAFT_59269 [Volvox carteri f. nagariensis]	EG_transcript_29172	GO:0008152, GO:0016491, GO:0004491, GO:0055114, GO:0016620	gi|302835964|ref|XP_002949543.1|hypothetical protein VOLCADRAFT_59269 [Volvox carteri f. nagariensis]	0.00293513	-0.652405	-8.68385	0.000120869	-1.67938	-12.2544	0.00743902	-1.02698	-6.75844	8	6	6	1	8	6	6	8	7	8
EG_transcript_29519	EG_transcript_29519	69859000	59314000	124280000	84954000	92955000	61309000	195710000	214720000	142460000	2.18143	1.47823	EG_transcript_29519	No annotation											EG_transcript_29519	No annotation		EG_transcript_29519	No annotation		0.970888	0.0296752	0.0798819	0.0151991	-1.17972	-3.18898	0.0155796	-1.2094	-4.72958	6	6	6	1	6	6	6	4	4	4
EG_transcript_20488	EG_transcript_20488	0	17687000	32001000	40619000	36591000	30052000	69149000	66471000	74157000	4.22188	1.14576																			0.157382	-1.60732	-1.5057	0.0320426	-2.58462	-2.43635	0.00776599	-0.977304	-7.21052	7	6	6	1	7	6	6	1	2	3
EG_transcript_31538	EG_transcript_31538	58150000	30402000	46584000	14165000	13623000	0	12554000	27048000	25813000	0.484068	1.12218	EG_transcript_31538	GO:0016491, GO:0003824, GO:0010181, GO:0055114	gi|494658418|ref|WP_007416362.1|alkene reductase [Pedosphaera parvula]										EG_transcript_31538	GO:0016491, GO:0003824, GO:0010181, GO:0055114	gi|494658418|ref|WP_007416362.1|alkene reductase [Pedosphaera parvula]	EG_transcript_31538	GO:0016491, GO:0003824, GO:0010181, GO:0055114	gi|494658418|ref|WP_007416362.1|alkene reductase [Pedosphaera parvula]	0.0839345	3.19767	2.03053	0.0339617	1.07734	2.3862	0.243308	-2.12033	-1.33223	11	6	6	1	11	6	6	11	6	7
EG_transcript_25844	EG_transcript_25844	23344000	34181000	20106000	40937000	44763000	28752000	79661000	106100000	59386000	3.15785	2.12062	EG_transcript_25844	No annotation											EG_transcript_25844	No annotation		EG_transcript_25844	No annotation		0.0970128	-0.571833	-1.90642	0.00422475	-1.65582	-4.98415	0.0281787	-1.08399	-3.4907	6	6	6	1	6	6	6	3	5	5
EG_transcript_23331	EG_transcript_23331	0	15749000	14706000	47052000	42559000	38335000	47408000	97420000	54001000	6.52862	1.92499																			0.0152663	-1.96156	-4.01716	0.00599888	-2.52821	-4.37888	0.150961	-0.56665	-1.71256	6	6	6	1	6	6	6	1	2	2
EG_transcript_30512	EG_transcript_30512	5630400000	5827400000	4869300000	2722900	15136000	15494000	42232000	10108000	11847000	0.00393132	3.64513	EG_transcript_30512	GO:0003735, GO:0005840, GO:0006412, GO:0005622	gi|910760920|gb|KNH07797.1|ribosomal protein S7 [Perkinsela sp. CCAP 1560/4]										EG_transcript_30512	GO:0003735, GO:0005840, GO:0006412, GO:0005622	gi|910760920|gb|KNH07797.1|ribosomal protein S7 [Perkinsela sp. CCAP 1560/4]	EG_transcript_30512	GO:0003735, GO:0005840, GO:0006412, GO:0005622	gi|910760920|gb|KNH07797.1|ribosomal protein S7 [Perkinsela sp. CCAP 1560/4]	0.00161518	9.29949	11.1453	0.000128	8.30434	12.628	0.432238	-0.995148	-0.941992	18	18	6	1	18	18	6	14	11	17
EG_transcript_18428	EG_transcript_18428	2253600000	3830400000	2766900000	6229700000	7043600000	2706600000	195360000	261460000	243880000	0.0791671	3.84288	EG_transcript_18428	GO:0003677, GO:0006355, GO:0003676	gi|66359918|ref|XP_627137.1|cold shock RNA binding domain of the OB fold [Cryptosporidium parvum Iowa II]	+				HHPred: probable RNA-binding protein, possibly PIN-domain containing, Cold shock protein or Rho termination factor	UNKNOWN	no	SPTP	N/A	EG_transcript_18428	GO:0003677, GO:0006355, GO:0003676	gi|66359918|ref|XP_627137.1|cold shock RNA binding domain of the OB fold [Cryptosporidium parvum Iowa II]	EG_transcript_18428	GO:0003677, GO:0006355, GO:0003676	gi|66359918|ref|XP_627137.1|cold shock RNA binding domain of the OB fold [Cryptosporidium parvum Iowa II]	0.142534	-0.771319	-1.58268	0.000159204	3.63496	14.1805	0.00492958	4.40628	9.75693	6	6	6	1	6	6	6	4	4	5
EG_transcript_20149	EG_transcript_20149	12015000	15092000	0	14383000	15687000	9536700	29328000	21503000	33066000	3.09503	1.49091	EG_transcript_20149	No annotation											EG_transcript_20149	No annotation		EG_transcript_20149	No annotation		0.560598	-0.328351	-0.717376	0.0146077	-1.42057	-3.21963	0.0241905	-1.09222	-3.78552	6	6	6	1	6	6	6	2	3	0
EG_transcript_17024	EG_transcript_17024	14091000	18781000	14512000	27980000	35063000	39524000	39572000	72050000	81825000	4.08254	2.31846	EG_transcript_17024	No annotation											EG_transcript_17024	No annotation		EG_transcript_17024	No annotation		0.00638811	-1.11193	-5.65389	0.00271143	-1.97491	-5.6599	0.0664656	-0.862982	-2.43349	6	6	6	1	6	6	6	3	3	3
EG_transcript_19156	EG_transcript_19156	23104000	29778000	0	16952000	21229000	16093000	39827000	39409000	58801000	2.61028	0.733963	EG_transcript_19156	No annotation											EG_transcript_19156	No annotation		EG_transcript_19156	No annotation		0.705776	-0.708451	-0.559862	0.097441	-2.03985	-1.60153	0.00966368	-1.3314	-5.88867	6	6	6	1	6	6	6	3	3	1
EG_transcript_20258	EG_transcript_20258	0	16343000	11476000	10947000	0	5383600	14385000	20733000	0	1.26237	0.131185																			0.293462	1.64324	1.07356	0.819136	0.570281	0.356769	0.745076	-1.07296	-0.5236	6	6	6	1	6	6	6	1	4	2
EG_transcript_10868	EG_transcript_10868	0	0	12486000	14245000	16860000	10535000	22361000	25982000	34422000	6.62862	1.4428																			0.09647	-1.61653	-1.91384	0.0164225	-2.61073	-3.10419	0.025335	-0.994193	-3.68852	6	6	6	1	6	6	6	0	1	2
EG_transcript_24449	EG_transcript_24449	29801000	59388000	43405000	0	20140000	17431000	26099000	22269000	49390000	0.737273	0.448715	EG_transcript_24449	GO:0015940, GO:0005737, GO:0016491, GO:0050661, GO:0008677, GO:0055114	gi|551633609|ref|XP_005819658.1|hypothetical protein GUITHDRAFT_82106 [Guillardia theta CCMP2712]										EG_transcript_24449	GO:0015940, GO:0005737, GO:0016491, GO:0050661, GO:0008677, GO:0055114	gi|551633609|ref|XP_005819658.1|hypothetical protein GUITHDRAFT_82106 [Guillardia theta CCMP2712]	EG_transcript_24449	GO:0015940, GO:0005737, GO:0016491, GO:0050661, GO:0008677, GO:0055114	gi|551633609|ref|XP_005819658.1|hypothetical protein GUITHDRAFT_82106 [Guillardia theta CCMP2712]	0.0677496	2.05773	2.22756	0.253156	0.47338	1.04293	0.157928	-1.58435	-1.67568	6	6	6	1	6	6	6	4	4	4
EG_transcript_24405	EG_transcript_24405	57580000	101470000	97206000	104880000	164210000	69121000	81225000	85013000	48655000	0.838587	0.275135				+			K03676	glutaredoxin	protein transport, folding, processing, and degradation	no	SPTP	N/A							0.482971	-0.35589	-0.797866	0.535536	0.252466	0.685452	0.230747	0.608355	1.37225	8	8	6	1	8	8	6	2	5	4
EG_transcript_18565	EG_transcript_18565	0	14490000	13426000	0	0	0	26623000	27330000	25774000	2.85596	1.08505																			0.1843	1.11878	1.38693	0.0373423	-1.6384	-2.30798	0.00764123	-2.75718	-7.16787	6	6	6	1	6	6	6	0	2	3
EG_transcript_20393	EG_transcript_20393	6915500	18736000	17775000	9354500	0	0	7726200	13009000	11981000	0.753369	0.234664	EG_transcript_20393	GO:0008152, GO:0030170, GO:0003824, GO:0030151	gi|219124325|ref|XP_002182457.1|predicted protein [Phaeodactylum tricornutum CCAP 1055/1]										EG_transcript_20393	GO:0008152, GO:0030170, GO:0003824, GO:0030151	gi|219124325|ref|XP_002182457.1|predicted protein [Phaeodactylum tricornutum CCAP 1055/1]	EG_transcript_20393	GO:0008152, GO:0030170, GO:0003824, GO:0030151	gi|219124325|ref|XP_002182457.1|predicted protein [Phaeodactylum tricornutum CCAP 1055/1]	0.0659393	2.32473	2.25008	0.625035	0.311826	0.597171	0.0927916	-2.01291	-2.1175	6	6	6	1	6	6	6	2	3	2
EG_transcript_22602	EG_transcript_22602	32481000	37565000	0	75377000	115360000	101290000	83467000	83080000	146720000	4.4723	1.09193	EG_transcript_22602	GO:0008152, GO:0016779, GO:0016740	gi|510900598|ref|WP_016231897.1|MULTISPECIES: hypothetical protein [Enterobacteriaceae]										EG_transcript_22602	GO:0008152, GO:0016779, GO:0016740	gi|510900598|ref|WP_016231897.1|MULTISPECIES: hypothetical protein [Enterobacteriaceae]	EG_transcript_22602	GO:0008152, GO:0016779, GO:0016740	gi|510900598|ref|WP_016231897.1|MULTISPECIES: hypothetical protein [Enterobacteriaceae]	0.0627867	-2.54852	-2.29845	0.0367753	-2.61788	-2.32241	0.921767	-0.069362	-0.21186	14	6	6	1	14	6	6	2	2	4
EG_transcript_14153	EG_transcript_14153	21643000	0	0	26482000	18358000	10581000	53448000	77962000	78447000	9.6963	1.76953																			0.224041	-1.05969	-1.25143	0.00856726	-3.05626	-3.93712	0.015861	-1.99658	-4.68703	7	7	6	1	7	7	6	3	1	0
EG_transcript_19319	EG_transcript_19319	0	0	0	15540000	10312000	0	11334000	34172000	24728000	2.34113e+08	1.83257																			0.137061	-1.38735	-1.6184	0.00765386	-2.81281	-4.11237	0.155805	-1.42546	-1.68741	6	6	6	1	6	6	6	0	0	0
EG_transcript_20656	EG_transcript_20656	0	19388000	0	28154000	59467000	56775000	55657000	53460000	103580000	10.9705	1.49875																			0.0378667	-3.94853	-2.81378	0.0143662	-4.51421	-3.23867	0.286337	-0.565671	-1.21385	6	6	6	1	6	6	6	1	2	1
EG_transcript_18710	EG_transcript_18710	19449000	0	0	27914000	46058000	26792000	15454000	75158000	40119000	6.72173	1.10325																			0.049914	-3.04287	-2.51009	0.0356991	-3.18818	-2.34621	0.924629	-0.145316	-0.204848	8	6	6	1	8	6	6	3	0	1
EG_transcript_16062	EG_transcript_16062	0	23772000	23007000	0	14241000	0	35747000	24725000	25510000	1.83805	0.56985																			0.214651	1.77709	1.28078	0.161798	-1.16734	-1.28155	0.048988	-2.94443	-2.74157	6	6	6	1	6	6	6	2	2	5
EG_transcript_17874	EG_transcript_17874	0	0	0	17703000	0	23041000	17716000	26364000	21618000	2.18993e+08	2.42953																			0.132745	-2.09697	-1.64739	0.0021725	-3.34867	-6.07063	0.354528	-1.2517	-1.06908	6	6	6	1	6	6	6	0	0	0
EG_transcript_18235	EG_transcript_18235	65510000	85094000	192870000	0	0	0	0	17455000	0	0.050819	1.77513	EG_transcript_18235	GO:0009331	unnamed protein product										EG_transcript_18235	GO:0009331	unnamed protein product	EG_transcript_18235	GO:0009331	unnamed protein product	0.00323789	5.05797	7.66474	0.00848079	4.62798	3.95248	0.841912	-0.429988	-0.367878	9	9	6	1	9	9	6	8	7	8
EG_transcript_15485	EG_transcript_15485	141260000	106590000	180920000	0	0	0	0	0	0	6.99676e-10	3.24298	EG_transcript_15485	No annotation											EG_transcript_15485	No annotation		EG_transcript_15485	No annotation		0.00420739	6.26654	6.63113	0.000799483	6.8001	9.95676	1	0	NaN	16	7	6	1	16	7	6	15	15	14
EG_transcript_14138	EG_transcript_14138	11410000	13048000	14876000	0	0	0	0	5088900	0	0.129377	2.12409	EG_transcript_14138	GO:0008152, GO:0003824	gi|566015418|gb|ETI38329.1|hypothetical protein F443_15926 [Phytophthora parasitica P1569]										EG_transcript_14138	GO:0008152, GO:0003824	gi|566015418|gb|ETI38329.1|hypothetical protein F443_15926 [Phytophthora parasitica P1569]	EG_transcript_14138	GO:0008152, GO:0003824	gi|566015418|gb|ETI38329.1|hypothetical protein F443_15926 [Phytophthora parasitica P1569]	0.0167114	2.96792	3.82527	0.00419803	2.09878	4.99542	0.39461	-0.869132	-1.00087	6	6	6	1	6	6	6	5	2	3
EG_transcript_15463	EG_transcript_15463	13802000	11837000	10976000	41095000	22360000	0	21436000	26105000	27044000	2.03701	2.70343																			0.997396	-0.0124467	-0.00932649	0.0017534	-1.02571	-7.1928	0.564897	-1.01327	-0.75895	6	6	6	1	6	6	6	2	2	3
EG_transcript_14381	EG_transcript_14381	36521000	93743000	112530000	390770000	440680000	296120000	0	0	33993000	0.140008	1.18804				+				HHPred: unknown membrane protein;possibly associated with ER	UNKNOWN	no	no signal	N/A							0.0115971	-2.34945	-4.42516	0.0292447	4.19434	2.52719	0.0203883	6.54378	4.11377	6	6	6	1	6	6	6	3	3	2
EG_transcript_14740	EG_transcript_14740	0	0	0	27154000	9858700	7961900	30511000	31133000	23915000	2.85197e+08	2.34927																			0.0257706	-2.90447	-3.30213	0.00264692	-4.04243	-5.77147	0.102593	-1.13796	-2.03409	6	6	6	1	6	6	6	0	1	1
EG_transcript_13555	EG_transcript_13555	0	0	0	0	0	0	14445000	0	9808100	8.08437e+07	0.220151																			1	0	NaN	0.655455	-0.73612	-0.564847	0.853174	-0.504799	-0.348643	6	6	6	1	6	6	6	1	1	0
EG_transcript_12072	EG_transcript_12072	0	17849000	0	0	0	44024000	0	29347000	33800000	3.53785	0.382169																			0.994552	0.0356731	0.0176303	0.335636	-1.45975	-0.908944	0.622557	-1.49543	-0.682707	6	6	6	1	6	6	6	1	3	1
EG_transcript_13463	EG_transcript_13463	0	0	0	0	12393000	0	14037000	21433000	0	1.18233e+08	0.390887																			0.974242	-0.0605806	-0.0722106	0.323107	-1.0269	-0.926668	0.61018	-0.966317	-0.700886	6	6	6	1	6	6	6	1	0	0
EG_transcript_9803	EG_transcript_9803	0	0	15622000	9246900	0	0	32760000	39564000	43997000	7.44597	1.49981																			0.256639	1.5995	1.15886	0.0143695	-2.61736	-3.24125	0.024834	-4.21686	-3.72153	6	6	6	1	6	6	6	0	0	2
EG_transcript_12270	EG_transcript_12270	0	0	0	0	0	0	8313300	12054000	0	6.7891e+07	0.337711																			1	0	NaN	0.40864	-0.909256	-0.81757	0.354603	-0.77772	-1.06887	6	6	6	1	6	6	6	0	0	0
EG_transcript_8786	EG_transcript_8786	22303000	23026000	0	0	0	0	13415000	18595000	16657000	1.07364	0.225318	EG_transcript_8786	GO:0047400	phosphonoacetate hydrolase										EG_transcript_8786	GO:0047400	phosphonoacetate hydrolase	EG_transcript_8786	GO:0047400	phosphonoacetate hydrolase	0.191273	2.12022	1.36008	0.644958	-0.685043	-0.576399	0.0493744	-2.80526	-2.72996	6	6	6	1	6	6	6	4	2	2
EG_transcript_10613	EG_transcript_10613	0	0	0	0	5151900	0	27045000	18859000	16446000	2.07833e+08	2.58207																			0.691449	-0.320845	-0.576659	0.00197632	-3.01821	-6.67533	0.00927518	-2.69736	-6.0812	6	6	6	1	6	6	6	1	0	0
EG_transcript_5512	EG_transcript_5512	0	0	0	0	13615000	0	25511000	45358000	0	236230001	0.659496																			0.694017	0.689308	0.573914	0.121789	-1.6742	-1.45628	0.177995	-2.36351	-1.57707	6	6	6	1	6	6	6	0	1	1
EG_transcript_6534	EG_transcript_6534	3899200	0	10616000	70627000	36024000	15220000	53771000	72927000	24742000	10.4332	1.71246																			0.0331158	-3.08841	-2.99135	0.0095115	-3.53011	-3.78284	0.718585	-0.441699	-0.558197	6	6	6	1	6	6	6	4	2	2
EG_transcript_5575	EG_transcript_5575	46578000	188390000	66617000	176330000	48980000	84039000	597630000	678040000	204530000	4.90807	1.36341	EG_transcript_5575	GO:0008152, GO:0016491, GO:0047113, GO:0055114, GO:0016620	gi|499931423|ref|WP_011612157.1|betaine-aldehyde dehydrogenase [Trichodesmium erythraeum]										EG_transcript_5575	GO:0008152, GO:0016491, GO:0047113, GO:0055114, GO:0016620	gi|499931423|ref|WP_011612157.1|betaine-aldehyde dehydrogenase [Trichodesmium erythraeum]	EG_transcript_5575	GO:0008152, GO:0016491, GO:0047113, GO:0055114, GO:0016620	gi|499931423|ref|WP_011612157.1|betaine-aldehyde dehydrogenase [Trichodesmium erythraeum]	0.952023	-0.10409	-0.12886	0.0197071	-2.38251	-2.91847	0.0400128	-2.27842	-2.97175	24	8	6	1	24	8	6	15	11	15
EG_transcript_4717	EG_transcript_4717	14159000	0	0	17180000	16820000	0	16181000	42190000	0	4.12254	0.36251																			0.116905	-1.70114	-1.75081	0.365659	-1.40238	-0.868756	0.919606	0.298754	0.2157	6	6	6	1	6	6	6	5	0	0
EG_transcript_4985	EG_transcript_4985	18722000	0	0	15858000	0	12276000	59491000	129950000	157290000	18.52	1.81872																			0.952805	-0.219533	-0.125745	0.00779931	-4.55807	-4.07341	0.040838	-4.33853	-2.94917	10	7	6	1	10	7	6	5	2	1
EG_transcript_2559	EG_transcript_2559	0	0	0	0	0	0	10674000	14992000	17578000	1.44147e+08	2.46714																			1	0	NaN	0.00208933	-2.33796	-6.21521	0.0044467	-3.0781	-13.4336	6	6	6	1	6	6	6	1	0	0
EG_transcript_63679	EG_transcript_63679	962210000	346500000	361730000	539860000	1476600000	293230000	3357700000	3594800000	2267000000	5.5192	2.11911	EG_transcript_63679	No annotation											EG_transcript_63679	No annotation		EG_transcript_63679	No annotation		0.831825	-0.318235	-0.382053	0.00422086	-2.60861	-4.97925	0.0329314	-2.29038	-3.22215	7	7	7	1	7	7	7	4	3	3
EG_transcript_41155	EG_transcript_41155	205560000	235130000	1052900000	2328600000	3092400000	799330000	5212900000	8540000000	8010500000	14.5712	2.24635	EG_transcript_41155	No annotation											EG_transcript_41155	No annotation		EG_transcript_41155	No annotation		0.0585476	-2.27384	-2.36589	0.00331007	-4.25823	-5.40565	0.0359116	-1.98439	-3.1253	7	7	7	1	7	7	7	4	3	3
EG_transcript_35814	EG_transcript_35814	32863000	60199000	40388000	0	0	0	249090000	263560000	134730000	4.85111	2.30931																			0.00539554	4.28732	5.90364	0.00291521	-2.26351	-5.62712	0.00595085	-6.55083	-8.77124	7	7	7	1	7	7	7	4	3	3
EG_transcript_41267	EG_transcript_41267	98155000	0	69230000	89886000	43664000	130980000	198340000	111000000	203900000	3.06622	0.729647	EG_transcript_41267	No annotation											EG_transcript_41267	No annotation		EG_transcript_41267	No annotation		0.376491	-1.56074	-0.932079	0.0988363	-2.60286	-1.59309	0.11785	-1.04212	-1.90897	7	7	7	1	7	7	7	2	1	5
EG_transcript_30664	EG_transcript_30664	1097400000	1161200000	1550100000	189180000	364360000	429630000	6225000000	1504700000	673960000	2.20644	0.230513	EG_transcript_30664	No annotation											EG_transcript_30664	No annotation		EG_transcript_30664	No annotation		0.00816081	2.01988	5.14011	0.633745	-0.558739	-0.587964	0.0578225	-2.57862	-2.566	7	7	7	1	7	7	7	3	3	3
EG_transcript_28661	EG_transcript_28661	23352000	53271000	28927000	19977000	22483000	18876000	153240000	114800000	67475000	3.17873	1.55691	EG_transcript_28661	No annotation											EG_transcript_28661	No annotation		EG_transcript_28661	No annotation		0.0968139	0.695196	1.90926	0.0126584	-1.68127	-3.38181	0.00750784	-2.37647	-6.705	7	7	7	1	7	7	7	5	5	5
EG_transcript_36862	EG_transcript_36862	35604000	58900000	55579000	0	0	0	109900000	151160000	51498000	2.08257	0.866458	EG_transcript_36862	GO:0005198, GO:0016226, GO:0051536	gi|661881027|emb|CDP15412.1|unnamed protein product [Coffea canephora]										EG_transcript_36862	GO:0005198, GO:0016226, GO:0051536	gi|661881027|emb|CDP15412.1|unnamed protein product [Coffea canephora]	EG_transcript_36862	GO:0005198, GO:0016226, GO:0051536	gi|661881027|emb|CDP15412.1|unnamed protein product [Coffea canephora]	0.000193548	4.0868	16.7322	0.0685811	-0.958598	-1.86253	0.00475581	-5.0454	-10.774	7	7	7	1	7	7	7	4	3	4
EG_transcript_35615	EG_transcript_35615	80492000	103830000	91193000	253510000	226900000	387670000	761010000	506160000	463070000	6.28002	3.36699	EG_transcript_35615	GO:0009055, GO:0020037	gi|507724872|gb|EOR95224.1|hypothetical protein ADIARSV_1712 [Arcticibacter svalbardensis MN12-7]										EG_transcript_35615	GO:0009055, GO:0020037	gi|507724872|gb|EOR95224.1|hypothetical protein ADIARSV_1712 [Arcticibacter svalbardensis MN12-7]	EG_transcript_35615	GO:0009055, GO:0020037	gi|507724872|gb|EOR95224.1|hypothetical protein ADIARSV_1712 [Arcticibacter svalbardensis MN12-7]	0.00461446	-1.6236	-6.28639	0.000488889	-2.62353	-10.7173	0.03629	-0.999937	-3.09859	7	7	7	1	7	7	7	5	4	4
EG_transcript_42115	EG_transcript_42115	17530000	33611000	36254000	35229000	47091000	22183000	109450000	171790000	87463000	4.21881	2.04979	EG_transcript_42115	No annotation											EG_transcript_42115	No annotation		EG_transcript_42115	No annotation		0.69741	-0.26159	-0.569872	0.0045882	-2.08885	-4.75821	0.0189478	-1.82726	-4.28307	7	7	7	1	7	7	7	2	3	3
EG_transcript_35337	EG_transcript_35337	7343900	6187800	155950000	34740000	42221000	0	118600000	343510000	55782000	3.05574	0.753233																			0.955463	0.229165	0.117656	0.091877	-2.77499	-1.63923	0.0973738	-3.00416	-2.0804	7	7	7	1	7	7	7	3	2	2
EG_transcript_56187	EG_transcript_56187	259650000	326840000	500570000	807450000	892370000	488630000	773820000	1076600000	1360500000	2.95377	1.91003	EG_transcript_56187	GO:0008152, GO:0003824	gi|731702944|ref|XP_010701095.1|hypothetical protein LPMP_300600 [Leishmania panamensis]										EG_transcript_56187	GO:0008152, GO:0003824	gi|731702944|ref|XP_010701095.1|hypothetical protein LPMP_300600 [Leishmania panamensis]	EG_transcript_56187	GO:0008152, GO:0003824	gi|731702944|ref|XP_010701095.1|hypothetical protein LPMP_300600 [Leishmania panamensis]	0.0443886	-1.01701	-2.63267	0.00619315	-1.57925	-4.33495	0.179181	-0.562238	-1.57131	9	7	7	1	9	7	7	7	8	8
EG_transcript_40410	EG_transcript_40410	1768900000	1486800000	785100000	504650000	1396700000	537810000	3587200000	4175000000	2373700000	2.50839	1.47107	EG_transcript_40410	GO:0004128, GO:0046872, GO:0016491, GO:0016020, GO:0016021, GO:0020037, GO:0055114	gi|734429437|gb|KHN45159.1|Cytochrome b5 [Glycine soja]										EG_transcript_40410	GO:0004128, GO:0046872, GO:0016491, GO:0016020, GO:0016021, GO:0020037, GO:0055114	gi|734429437|gb|KHN45159.1|Cytochrome b5 [Glycine soja]	EG_transcript_40410	GO:0004128, GO:0046872, GO:0016491, GO:0016020, GO:0016021, GO:0020037, GO:0055114	gi|734429437|gb|KHN45159.1|Cytochrome b5 [Glycine soja]	0.187909	0.815155	1.37286	0.0153907	-1.36859	-3.17175	0.0204628	-2.18374	-4.09149	7	7	7	1	7	7	7	6	6	6
EG_transcript_49403	EG_transcript_49403	1089600000	1333000000	1347400000	453590000	387840000	316870000	1672400000	864020000	1718200000	1.12855	0.123299	EG_transcript_49403	GO:0016491	hypothetical protein										EG_transcript_49403	GO:0016491	hypothetical protein	EG_transcript_49403	GO:0016491	hypothetical protein	0.00245982	1.71123	9.5119	0.83009	-0.114434	-0.337315	0.0136897	-1.82567	-5.11092	17	7	7	1	17	7	7	13	13	14
EG_transcript_54525	EG_transcript_54525	0	0	0	46955000	33848000	0	145390000	78283000	76121000	9.99313e+08	2.39935																			0.0966	-2.98228	-1.91128	0.00244924	-5.52415	-5.95665	0.117286	-2.54187	-1.91584	7	7	7	1	7	7	7	0	0	1
EG_transcript_31783	EG_transcript_31783	44877000	44528000	40201000	41255000	0	0	55024000	85166000	45341000	1.4315	0.788478	EG_transcript_31783	GO:0048037	gi|551558079|ref|XP_005766048.1|hypothetical protein EMIHUDRAFT_246787 [Emiliania huxleyi CCMP1516]										EG_transcript_31783	GO:0048037	gi|551558079|ref|XP_005766048.1|hypothetical protein EMIHUDRAFT_246787 [Emiliania huxleyi CCMP1516]	EG_transcript_31783	GO:0048037	gi|551558079|ref|XP_005766048.1|hypothetical protein EMIHUDRAFT_246787 [Emiliania huxleyi CCMP1516]	0.0845595	2.82957	2.02392	0.083576	-0.467745	-1.70837	0.0751393	-3.29732	-2.3175	7	7	7	1	7	7	7	3	4	3
EG_transcript_35154	EG_transcript_35154	35217000	38243000	26967000	71498000	22717000	83136000	264880000	70151000	142300000	4.75301	1.63932	EG_transcript_35154	No annotation											EG_transcript_35154	No annotation		EG_transcript_35154	No annotation		0.313057	-0.631495	-1.03482	0.0109473	-2.06198	-3.59085	0.141771	-1.43048	-1.76634	7	7	7	1	7	7	7	3	2	2
EG_transcript_39210	EG_transcript_39210	33386000	50447000	60239000	22714000	75909000	49195000	125140000	143760000	126740000	2.74613	2.34406	EG_transcript_39210	No annotation											EG_transcript_39210	No annotation		EG_transcript_39210	No annotation		0.941426	0.0861155	0.151579	0.00267718	-1.49672	-5.75246	0.0367137	-1.58283	-3.08511	7	7	7	1	7	7	7	5	4	4
EG_transcript_42153	EG_transcript_42153	73160000	80192000	52423000	41342000	57658000	37255000	146850000	269780000	175390000	2.87703	2.02507	EG_transcript_42153	GO:0003735, GO:0005840, GO:0019843, GO:0006412	gi|290999713|ref|XP_002682424.1|predicted protein [Naegleria gruberi]										EG_transcript_42153	GO:0003735, GO:0005840, GO:0019843, GO:0006412	gi|290999713|ref|XP_002682424.1|predicted protein [Naegleria gruberi]	EG_transcript_42153	GO:0003735, GO:0005840, GO:0019843, GO:0006412	gi|290999713|ref|XP_002682424.1|predicted protein [Naegleria gruberi]	0.0664548	0.597383	2.24482	0.00481568	-1.49926	-4.68124	0.00791314	-2.09664	-6.50255	8	7	7	1	8	7	7	5	3	4
EG_transcript_31942	EG_transcript_31942	0	46331000	40546000	115800000	82064000	223720000	684970000	330590000	479420000	17.208	1.58021																			0.0823267	-2.93858	-2.04774	0.0120231	-4.82999	-3.44015	0.0262385	-1.89141	-3.62513	7	7	7	1	7	7	7	1	3	2
EG_transcript_21310	EG_transcript_21310	90661000	116850000	129030000	0	0	0	34936000	39577000	64804000	0.413967	1.8657	EG_transcript_21310	GO:0005506	Fe-S cluster assembly scaffold										EG_transcript_21310	GO:0005506	Fe-S cluster assembly scaffold	EG_transcript_21310	GO:0005506	Fe-S cluster assembly scaffold	0.00135635	4.84389	11.9366	0.00697601	1.31041	4.20656	0.00678571	-3.53348	-7.6073	7	7	7	1	7	7	7	7	6	5
EG_transcript_23954	EG_transcript_23954	29281000	0	0	49941000	67375000	0	223410000	77508000	141180000	15.0985	1.8092																			0.779747	-0.922343	-0.462284	0.00793935	-3.93151	-4.04678	0.167745	-3.00916	-1.62527	7	7	7	1	7	7	7	2	1	2
EG_transcript_24648	EG_transcript_24648	25075000	44005000	51029000	0	5617400	0	6268400	12619000	0	0.157252	1.24325	EG_transcript_24648	No annotation											EG_transcript_24648	No annotation		EG_transcript_24648	No annotation		0.00338602	3.24183	7.38629	0.0256329	3.26386	2.64777	0.993416	0.0220299	0.0178853	7	7	7	1	7	7	7	3	5	5
EG_transcript_28666	EG_transcript_28666	60339000	53305000	67244000	46459000	22521000	0	94015000	50123000	71130000	1.19006	0.306855	EG_transcript_28666	GO:0031072, GO:0009408, GO:0046872, GO:0005829, GO:0051082, GO:0005524, GO:0006457	gi|575471622|ref|XP_006675104.1|hypothetical protein BATDEDRAFT_15261 [Batrachochytrium dendrobatidis JAM81]										EG_transcript_28666	GO:0031072, GO:0009408, GO:0046872, GO:0005829, GO:0051082, GO:0005524, GO:0006457	gi|575471622|ref|XP_006675104.1|hypothetical protein BATDEDRAFT_15261 [Batrachochytrium dendrobatidis JAM81]	EG_transcript_28666	GO:0031072, GO:0009408, GO:0046872, GO:0005829, GO:0051082, GO:0005524, GO:0006457	gi|575471622|ref|XP_006675104.1|hypothetical protein BATDEDRAFT_15261 [Batrachochytrium dendrobatidis JAM81]	0.0804952	1.59408	2.06958	0.468041	-0.210684	-0.753007	0.0817044	-1.80476	-2.23371	8	7	7	1	8	7	7	6	5	7
EG_transcript_38691	EG_transcript_38691	61853000	45792000	42101000	46205000	69091000	33163000	131750000	283970000	262810000	4.53121	2.25487	EG_transcript_38691	No annotation											EG_transcript_38691	No annotation		EG_transcript_38691	No annotation		0.93646	0.0572243	0.163757	0.00332962	-2.12185	-5.43519	0.0158961	-2.17908	-4.66967	7	7	7	1	7	7	7	3	3	4
EG_transcript_21060	EG_transcript_21060	23270000	0	20337000	21866000	25911000	0	57707000	81378000	22640000	3.70869	0.935051																			0.979543	-0.0648403	-0.057443	0.0573452	-1.88525	-1.99989	0.132211	-1.8204	-1.82605	7	7	7	1	7	7	7	2	0	2
EG_transcript_36486	EG_transcript_36486	0	36093000	51158000	85475000	173960000	104410000	151970000	232680000	156110000	6.19775	0.97282																			0.118669	-3.29429	-1.73881	0.0520221	-3.90433	-2.07638	0.15803	-0.610036	-1.67503	8	7	7	1	8	7	7	2	3	4
EG_transcript_30195	EG_transcript_30195	0	0	0	28022000	12716000	12383000	0	45046000	10409000	184850001	0.626774																			0.00323555	-3.41069	-7.78488	0.134705	-2.2947	-1.39255	0.636984	1.11599	0.664306	7	7	7	1	7	7	7	0	0	0
EG_transcript_26718	EG_transcript_26718	468370000	453440000	427490000	1339000000	1826100000	1343300000	1317000000	1906100000	1961800000	3.84266	3.27646	EG_transcript_26718	GO:0008152, GO:0016740	gi|308803110|ref|XP_003078868.1|glutathione-s-transferase (ISS) [Ostreococcus tauri]										EG_transcript_26718	GO:0008152, GO:0016740	gi|308803110|ref|XP_003078868.1|glutathione-s-transferase (ISS) [Ostreococcus tauri]	EG_transcript_26718	GO:0008152, GO:0016740	gi|308803110|ref|XP_003078868.1|glutathione-s-transferase (ISS) [Ostreococcus tauri]	0.00154696	-1.72568	-11.252	0.000664425	-1.92046	-10.1569	0.51843	-0.194785	-0.82094	15	7	7	1	15	7	7	13	8	9
EG_transcript_22502	EG_transcript_22502	277950000	712810000	719110000	0	0	0	6028100	3926600	4237100	0.00829993	3.79773	EG_transcript_22502	GO:0005737, GO:0003824, GO:0009072, GO:0016853	gi|669159802|ref|XP_008615463.1|maleylacetoacetate isomerase [Saprolegnia diclina VS20]										EG_transcript_22502	GO:0005737, GO:0003824, GO:0009072, GO:0016853	gi|669159802|ref|XP_008615463.1|maleylacetoacetate isomerase [Saprolegnia diclina VS20]	EG_transcript_22502	GO:0005737, GO:0003824, GO:0009072, GO:0016853	gi|669159802|ref|XP_008615463.1|maleylacetoacetate isomerase [Saprolegnia diclina VS20]	0.0021152	7.97199	10.3359	0.000150059	6.81269	13.8106	0.139991	-1.1593	-1.78012	7	7	7	1	7	7	7	6	7	7
EG_transcript_34054	EG_transcript_34054	76271000	80606000	37610000	86487000	215750000	127450000	208200000	338980000	618390000	5.99305	1.92402	EG_transcript_34050	No annotation											EG_transcript_34050	No annotation		EG_transcript_34050	No annotation		0.0734975	-1.12083	-2.15148	0.00603196	-2.52011	-4.37603	0.0720952	-1.39928	-2.35732	7	7	7	1	7	7	7	3	5	3
EG_transcript_24906	EG_transcript_24906	0	44062000	22929000	32616000	35594000	43179000	57322000	68466000	69182000	2.91039	0.789625																			0.268496	-1.58793	-1.12976	0.0833846	-2.40037	-1.71063	0.0115482	-0.812443	-5.47122	7	7	7	1	7	7	7	1	2	3
EG_transcript_28795	EG_transcript_28795	52372000	67589000	75172000	147690000	41595000	60614000	248530000	202580000	164240000	3.15349	2.68947																			0.879772	-0.161594	-0.28669	0.00178641	-1.65257	-7.13155	0.0548296	-1.49098	-2.62127	7	7	7	1	7	7	7	5	3	4
EG_transcript_27068	EG_transcript_27068	16999000	14828000	21930000	32634000	28934000	12090000	54745000	46851000	83494000	3.44309	2.37943																			0.552743	-0.348759	-0.725466	0.00246573	-1.7586	-5.88239	0.0492623	-1.40984	-2.73485	7	7	7	1	7	7	7	4	4	4
EG_transcript_26804	EG_transcript_26804	49882000	40148000	34561000	95158000	69055000	55593000	83396000	67418000	77545000	1.83287	2.11602	EG_transcript_26804	No annotation											EG_transcript_26804	No annotation		EG_transcript_26804	No annotation		0.0344481	-0.799994	-2.93402	0.00420795	-0.885051	-4.96923	0.852548	-0.0850569	-0.350659	7	7	7	1	7	7	7	2	3	4
EG_transcript_28377	EG_transcript_28377	831360000	1348500000	1235800000	777290000	602230000	647750000	9830600	6978900	34474000	0.0150142	3.02059				+			K02113	F-type H+-transporting ATPase subunit delta	photosynthesis	no	no signal	N/A							0.0323014	0.730642	3.03147	0.00109051	6.38666	8.71752	0.00624841	5.65602	7.97794	9	7	7	1	9	7	7	8	8	8
EG_transcript_24856	EG_transcript_24856	23344000	33990000	9929600	17405000	5866800	0	178240000	134450000	104330000	6.19979	2.07997																			0.142413	1.12182	1.5836	0.00436462	-2.76995	-4.85352	0.00711932	-3.89177	-7.41175	8	8	7	1	8	8	7	3	3	3
EG_transcript_23261	EG_transcript_23261	51969000	77380000	24319000	104500000	89649000	46391000	40066000	92633000	89513000	1.44605	0.394775	EG_transcript_23261	GO:0016020, GO:0016021	gi|290988097|ref|XP_002676758.1|predicted protein [Naegleria gruberi]										EG_transcript_23261	GO:0016020, GO:0016021	gi|290988097|ref|XP_002676758.1|predicted protein [Naegleria gruberi]	EG_transcript_23261	GO:0016020, GO:0016021	gi|290988097|ref|XP_002676758.1|predicted protein [Naegleria gruberi]	0.248348	-0.71729	-1.18068	0.317746	-0.588102	-0.934554	0.904946	0.129187	0.241889	7	7	7	1	7	7	7	4	3	4
EG_transcript_28001	EG_transcript_28001	90004000	62628000	100210000	0	36789000	22626000	165510000	250800000	268490000	2.70841	2.05969	EG_transcript_28001	GO:0008152, GO:0003842, GO:0006537, GO:0016491, GO:0006561, GO:0055114, GO:0016620	gi|545705893|ref|XP_005705265.1|1-pyrroline-5-carboxylate dehydrogenase [Galdieria sulphuraria]										EG_transcript_28001	GO:0008152, GO:0003842, GO:0006537, GO:0016491, GO:0006561, GO:0055114, GO:0016620	gi|545705893|ref|XP_005705265.1|1-pyrroline-5-carboxylate dehydrogenase [Galdieria sulphuraria]	EG_transcript_28001	GO:0008152, GO:0003842, GO:0006537, GO:0016491, GO:0006561, GO:0055114, GO:0016620	gi|545705893|ref|XP_005705265.1|1-pyrroline-5-carboxylate dehydrogenase [Galdieria sulphuraria]	0.0688232	2.71021	2.2107	0.00450848	-1.43412	-4.78933	0.0306761	-4.14433	-3.37435	8	7	7	1	8	7	7	6	3	6
EG_transcript_25116	EG_transcript_25116	35252000	51727000	47271000	81956000	72918000	91201000	99831000	116970000	116480000	2.48254	2.71481																			0.0104257	-0.886866	-4.63694	0.00177376	-1.32666	-7.24307	0.0255528	-0.439797	-3.67221	7	7	7	1	7	7	7	4	3	2
EG_transcript_25150	EG_transcript_25150	0	16402000	30180000	44088000	39434000	31657000	129990000	52663000	52520000	5.04858	1.53452																			0.0502318	-1.10714	-2.50481	0.0133589	-2.00969	-3.32629	0.109603	-0.902545	-1.97386	7	7	7	1	7	7	7	2	3	3
EG_transcript_18868	EG_transcript_18868	31234000	20592000	18552000	0	8782900	0	29025000	23560000	44293000	1.37654	0.563808	EG_transcript_18868	GO:0005515	unnamed protein product										EG_transcript_18868	GO:0005515	unnamed protein product	EG_transcript_18868	GO:0005515	unnamed protein product	0.0280344	3.13884	3.20715	0.164673	-0.44798	-1.26974	0.0261531	-3.58682	-3.62894	7	7	7	1	7	7	7	3	2	3
EG_transcript_15411	EG_transcript_15411	6984200	0	15426000	113940000	133880000	96176000	114720000	146710000	164960000	19.0266	2.57371																			0.00485702	-3.98653	-6.20257	0.00196701	-4.29327	-6.64089	0.199057	-0.306746	-1.48238	7	7	7	1	7	7	7	2	1	4
EG_transcript_19279	EG_transcript_19279	0	28204000	45213000	47400000	46670000	58064000	60574000	40350000	52317000	2.08727	0.660087																			0.164444	-1.47513	-1.47338	0.121482	-1.47297	-1.45743	0.995686	0.00216039	0.0108459	7	7	7	1	7	7	7	1	2	4
EG_transcript_18673	EG_transcript_18673	24627000	39530000	50033000	0	15395000	0	45096000	26746000	44959000	1.02287	0.0450679	EG_transcript_18673	GO:0004735	pyrroline-5-carboxylate reductase										EG_transcript_18673	GO:0004735	pyrroline-5-carboxylate reductase	EG_transcript_18673	GO:0004735	pyrroline-5-carboxylate reductase	0.0415579	2.26062	2.70889	0.941103	-0.0516211	-0.131902	0.0456528	-2.31224	-2.82747	7	7	7	1	7	7	7	3	3	5
EG_transcript_9695	EG_transcript_9695	37670000	56239000	35025000	18092000	8706400	15215000	25286000	33253000	36126000	0.734213	0.749316	EG_transcript_9695	GO:0055085, GO:0016020, GO:0016021, GO:0006810	gi|470439759|ref|XP_004339227.1|mitochondrial 2oxodicarboxylate carrier 1, putative [Acanthamoeba castellanii str. Neff]										EG_transcript_9695	GO:0055085, GO:0016020, GO:0016021, GO:0006810	gi|470439759|ref|XP_004339227.1|mitochondrial 2oxodicarboxylate carrier 1, putative [Acanthamoeba castellanii str. Neff]	EG_transcript_9695	GO:0055085, GO:0016020, GO:0016021, GO:0006810	gi|470439759|ref|XP_004339227.1|mitochondrial 2oxodicarboxylate carrier 1, putative [Acanthamoeba castellanii str. Neff]	0.0123734	1.65079	4.31335	0.0927972	0.429504	1.63156	0.0288005	-1.22129	-3.44681	7	7	7	1	7	7	7	3	4	4
EG_transcript_21365	EG_transcript_21365	33008000	21383000	33259000	0	0	0	51719000	25239000	31620000	1.23877	0.296554																			0.00259182	3.75111	9.45124	0.488344	-0.271387	-0.73121	0.00564023	-4.0225	-8.85095	7	7	7	1	7	7	7	2	2	3
EG_transcript_22821	EG_transcript_22821	30348000	0	0	48054000	66808000	53789000	38497000	57885000	62771000	5.24427	1.17478				+				HHPred: probable beta-lactamase, bacterial or fungal-like	UNKNOWN	no	no signal	N/A							0.0465742	-3.63919	-2.58838	0.0297416	-3.53787	-2.49857	0.831245	0.101318	0.391153	9	9	7	1	9	9	7	2	0	0
EG_transcript_18349	EG_transcript_18349	24405000	34888000	26237000	0	0	42730000	47786000	59651000	85027000	2.25025	1.78175	EG_transcript_18349	GO:0055085, GO:0016020, GO:0016021, GO:0006810, GO:0005743	gi|145493033|ref|XP_001432513.1|hypothetical protein [Paramecium tetraurelia strain d4-2]										EG_transcript_18349	GO:0055085, GO:0016020, GO:0016021, GO:0006810, GO:0005743	gi|145493033|ref|XP_001432513.1|hypothetical protein [Paramecium tetraurelia strain d4-2]	EG_transcript_18349	GO:0055085, GO:0016020, GO:0016021, GO:0006810, GO:0005743	gi|145493033|ref|XP_001432513.1|hypothetical protein [Paramecium tetraurelia strain d4-2]	0.167086	2.27805	1.46332	0.00833097	-1.14651	-3.9707	0.0858861	-3.42456	-2.18459	7	7	7	1	7	7	7	2	4	2
EG_transcript_10056	EG_transcript_10056	319530000	551090000	632830000	292750000	270080000	222030000	156370000	509510000	28099000	0.461591	0.68338	EG_transcript_10056	GO:0008152, GO:0003824, GO:0016740, GO:0004314	gi|255069969|ref|XP_002507066.1|malonyl-CoA:ACP transacylase [Micromonas commoda]	+			K00645	ortholog of At2g30200 - S-malonyltransferase	lipid metabolism	no	no signal	N/A	EG_transcript_10056	GO:0008152, GO:0003824, GO:0016740, GO:0004314	gi|255069969|ref|XP_002507066.1|malonyl-CoA:ACP transacylase [Micromonas commoda]	EG_transcript_10056	GO:0008152, GO:0003824, GO:0016740, GO:0004314	gi|255069969|ref|XP_002507066.1|malonyl-CoA:ACP transacylase [Micromonas commoda]	0.0401989	0.888749	2.74812	0.113531	1.87913	1.50281	0.525123	0.990382	0.812173	7	7	7	1	7	7	7	5	5	7
EG_transcript_16957	EG_transcript_16957	116190000	80439000	91941000	0	0	0	0	0	0	1.03961e-09	3.38792	EG_transcript_16957	GO:0016491, GO:0055114	gi|219115047|ref|XP_002178319.1|predicted protein [Phaeodactylum tricornutum CCAP 1055/1]										EG_transcript_16957	GO:0016491, GO:0055114	gi|219115047|ref|XP_002178319.1|predicted protein [Phaeodactylum tricornutum CCAP 1055/1]	EG_transcript_16957	GO:0016491, GO:0055114	gi|219115047|ref|XP_002178319.1|predicted protein [Phaeodactylum tricornutum CCAP 1055/1]	0.000256	4.83786	18.998	0.000415976	5.7805	10.851	1	0	NaN	13	7	7	1	13	7	7	12	11	11
EG_transcript_7920	EG_transcript_7920	9948100	0	10894000	10990000	8134900	5881500	10642000	10594000	9466400	1.4731	0.361921	EG_transcript_7920	No annotation											EG_transcript_7920	No annotation		EG_transcript_7920	No annotation		0.874321	0.10943	0.297102	0.366695	-0.23099	-0.867547	0.261772	-0.34042	-1.27871	7	7	7	1	7	7	7	4	2	4
EG_transcript_18384	EG_transcript_18384	26187000	22649000	21778000	9034000	18518000	0	34804000	31489000	22859000	1.26253	0.729509	EG_transcript_18384	No annotation											EG_transcript_18384	No annotation		EG_transcript_18384	No annotation		0.111551	1.84248	1.78728	0.0988453	-0.318565	-1.59282	0.098665	-2.16104	-2.07025	7	7	7	1	7	7	7	5	2	3
EG_transcript_19118	EG_transcript_19118	15827000	0	0	22108000	16372000	11018000	17048000	15663000	18625000	3.24357	0.997928				+		algae	K12584	m7GpppX diphosphatase (scavenger decapping enzyme)	RNA processing and degradation	no	no signal	N/A							0.100124	-1.56035	-1.87439	0.0487803	-1.66653	-2.1276	0.850564	-0.106181	-0.354227	7	7	7	1	7	7	7	5	4	1
EG_transcript_14713	EG_transcript_14713	15122000	0	15316000	47654000	29902000	20968000	26092000	26362000	28286000	2.65261	0.932204	EG_transcript_14713	No annotation		+				Sec14-like protein	protein transport, folding, processing, and degradation	no	no signal	N/A	EG_transcript_14713	No annotation		EG_transcript_14713	No annotation		0.0802097	-1.85254	-2.07407	0.0577707	-1.64625	-1.99415	0.688526	0.206291	0.59812	7	7	7	1	7	7	7	2	2	4
EG_transcript_14969	EG_transcript_14969	23268000	0	0	12113000	12531000	0	21022000	15143000	19471000	2.3911	0.784748	EG_transcript_14969	No annotation											EG_transcript_14969	No annotation		EG_transcript_14969	No annotation		0.583445	-0.914825	-0.69407	0.0844743	-2.04714	-1.70104	0.109772	-1.13231	-1.97164	7	7	7	1	7	7	7	2	1	1
EG_transcript_13646	EG_transcript_13646	0	0	0	135830000	50465000	40653000	59043000	82166000	42924000	6.13777e+08	2.55789																			0.00640314	-4.76954	-5.66247	0.00195092	-4.62944	-6.57615	0.91069	0.140095	0.233436	8	7	7	1	8	7	7	0	0	0
EG_transcript_12808	EG_transcript_12808	0	0	8778200	0	0	0	41939000	55294000	57075000	17.5785	2.29256	EG_transcript_12808	GO:0019344, GO:0016740, GO:0008652, GO:0006535, GO:0004124	gi|302835754|ref|XP_002949438.1|hypothetical protein VOLCADRAFT_89892 [Volvox carteri f. nagariensis]										EG_transcript_12808	GO:0019344, GO:0016740, GO:0008652, GO:0006535, GO:0004124	gi|302835754|ref|XP_002949438.1|hypothetical protein VOLCADRAFT_89892 [Volvox carteri f. nagariensis]	EG_transcript_12808	GO:0019344, GO:0016740, GO:0008652, GO:0006535, GO:0004124	gi|302835754|ref|XP_002949438.1|hypothetical protein VOLCADRAFT_89892 [Volvox carteri f. nagariensis]	0.163812	0.960548	1.47677	0.00300835	-3.14014	-5.56749	0.00476968	-4.10069	-10.7755	7	7	7	1	7	7	7	1	1	4
EG_transcript_16868	EG_transcript_16868	22685000	0	26289000	20629000	22420000	0	57053000	68443000	83983000	4.27735	1.15345																			0.814692	0.775113	0.410204	0.0314116	-2.5038	-2.45278	0.101658	-3.27892	-2.04121	7	7	7	1	7	7	7	6	0	4
EG_transcript_17590	EG_transcript_17590	0	0	0	46549000	61970000	46549000	32444000	137380000	51408000	7.3744e+08	2.59445																			0.00181786	-4.66764	-11.0679	0.00189599	-4.92463	-6.72658	0.819652	-0.256992	-0.408382	9	9	7	1	9	9	7	0	1	1
EG_transcript_13213	EG_transcript_13213	21873000	29365000	38478000	23672000	20539000	16606000	22311000	22267000	18942000	0.708012	0.871475																			0.094321	0.538011	1.9331	0.0677721	0.464345	1.87252	0.801478	-0.0736663	-0.438582	7	7	7	1	7	7	7	4	5	3
EG_transcript_9716	EG_transcript_9716	538500000	686150000	806780000	1715800000	1840200000	2667100000	2722400000	2657800000	3675500000	4.4578	3.16945	EG_transcript_9716	GO:0016020, GO:0016021	gi|551621026|ref|XP_005790997.1|hypothetical protein EMIHUDRAFT_454608 [Emiliania huxleyi CCMP1516]										EG_transcript_9716	GO:0016020, GO:0016021	gi|551621026|ref|XP_005790997.1|hypothetical protein EMIHUDRAFT_454608 [Emiliania huxleyi CCMP1516]	EG_transcript_9716	GO:0016020, GO:0016021	gi|551621026|ref|XP_005790997.1|hypothetical protein EMIHUDRAFT_454608 [Emiliania huxleyi CCMP1516]	0.00483227	-1.60672	-6.1746	0.00095064	-2.15973	-9.53003	0.0820813	-0.553012	-2.2276	13	13	7	1	13	13	7	8	9	6
EG_transcript_10514	EG_transcript_10514	83938000	43089000	42445000	143280000	238360000	170170000	273610000	526700000	453380000	7.39762	2.59621	EG_transcript_10514	GO:0004190	lysosomal aspartic protease-like										EG_transcript_10514	GO:0004190	lysosomal aspartic protease-like	EG_transcript_10514	GO:0004190	lysosomal aspartic protease-like	0.0112087	-1.7475	-4.48652	0.0018975	-2.91112	-6.7339	0.0324719	-1.16362	-3.24994	7	7	7	1	7	7	7	4	4	4
EG_transcript_16327	EG_transcript_16327	1403000000	1207600000	1584400000	2841100	2891200	0	0	2738600	2772500	0.00131373	4.22329	EG_transcript_16327	GO:0006108, GO:0016491, GO:0051287, GO:0046872, GO:0004471, GO:0004470, GO:0055114	gi|302828106|ref|XP_002945620.1|hypothetical protein VOLCADRAFT_78607 [Volvox carteri f. nagariensis]										EG_transcript_16327	GO:0006108, GO:0016491, GO:0051287, GO:0046872, GO:0004471, GO:0004470, GO:0055114	gi|302828106|ref|XP_002945620.1|hypothetical protein VOLCADRAFT_78607 [Volvox carteri f. nagariensis]	EG_transcript_16327	GO:0006108, GO:0016491, GO:0051287, GO:0046872, GO:0004471, GO:0004470, GO:0055114	gi|302828106|ref|XP_002945620.1|hypothetical protein VOLCADRAFT_78607 [Volvox carteri f. nagariensis]	0	9.06111	50.3726	0	9.503	17.7037	0.524068	0.441886	0.813835	15	15	7	1	15	15	7	15	15	15
EG_transcript_12779	EG_transcript_12779	6431400	0	0	0	0	0	5246500	15332000	17560000	5.93005	0.872424																			0.0451335	0.909024	2.61765	0.0675801	-1.13493	-1.87441	0.0299075	-2.04396	-3.3986	7	7	7	1	7	7	7	2	2	2
EG_transcript_10334	EG_transcript_10334	859440	0	5608600	228910000	328160000	379490000	1544200	0	3574700	0.791414	0.223129																			0.00417913	-6.54587	-6.58774	0.649481	0.592839	0.571512	0.00413793	7.13871	16.7024	15	15	7	1	15	15	7	2	1	4
EG_transcript_13127	EG_transcript_13127	10803000	0	33696000	0	22351000	18815000	44279000	58788000	32472000	3.04589	1.04948																			0.786304	0.748407	0.451986	0.0418894	-1.81204	-2.23382	0.148751	-2.56045	-1.7239	9	7	7	1	9	7	7	5	1	4
EG_transcript_6124	EG_transcript_6124	0	0	0	0	7361800	0	14916000	17842000	27160000	1.99727e+08	2.5309																			0.484688	-0.463027	-0.7958	0.00196392	-2.73861	-6.46699	0.0192639	-2.27559	-4.22188	7	7	7	1	7	7	7	0	0	0
EG_transcript_10476	EG_transcript_10476	0	0	0	0	4087900	0	0	5391400	0	1.79713e+07	0.349691																			0.549464	0.348082	0.728878	0.387941	0.670507	0.84237	0.833729	0.322425	0.386866	7	7	7	1	7	7	7	1	0	1
EG_transcript_8651	EG_transcript_8651	0	0	16583000	14609000	13163000	0	34130000	17679000	30558000	4.96695	1.22402	EG_transcript_8651	GO:0016020, GO:0016021	gi|612388517|ref|XP_007509779.1|predicted protein [Bathycoccus prasinos]										EG_transcript_8651	GO:0016020, GO:0016021	gi|612388517|ref|XP_007509779.1|predicted protein [Bathycoccus prasinos]	EG_transcript_8651	GO:0016020, GO:0016021	gi|612388517|ref|XP_007509779.1|predicted protein [Bathycoccus prasinos]	0.753759	-0.547531	-0.498112	0.0267502	-2.22701	-2.60553	0.0973278	-1.67947	-2.08334	7	7	7	1	7	7	7	0	1	4
EG_transcript_10194	EG_transcript_10194	6951700	22951000	24571000	81084000	58178000	26185000	4237300	3348100	0	0.139249	1.5851	EG_transcript_10194	GO:0016021	major facilitator superfamily	+				MFS transporter protein	metabolite and ion transport	no	no signal	N/A	EG_transcript_10194	GO:0016021	major facilitator superfamily	EG_transcript_10194	GO:0016021	major facilitator superfamily	0.0717853	-1.65923	-2.17122	0.0119151	2.43975	3.45247	0.00744941	4.09898	6.61707	7	7	7	1	7	7	7	2	3	4
EG_transcript_7621	EG_transcript_7621	13435000	0	0	89837000	60775000	41680000	113130000	113070000	54713000	20.909	1.82868																			0.0199725	-3.60359	-3.60149	0.00771919	-4.14385	-4.10139	0.318708	-0.540264	-1.14086	10	7	7	1	10	7	7	3	1	1
EG_transcript_6218	EG_transcript_6218	8966600	0	0	6254200	0	0	11644000	21315000	23021000	6.24317	1.38748																			0.683239	0.555614	0.587276	0.0188411	-2.18386	-2.97417	0.0250895	-2.73947	-3.69633	7	7	7	1	7	7	7	2	0	1
EG_transcript_6706	EG_transcript_6706	0	0	33280000	34416000	25264000	30265000	35515000	34064000	37928000	3.23038	0.901066	EG_transcript_6706	GO:0016020, GO:0016021	gi|255721583|ref|XP_002545726.1|vacuolar transporter chaperone 4 [Candida tropicalis MYA-3404]										EG_transcript_6706	GO:0016020, GO:0016021	gi|255721583|ref|XP_002545726.1|vacuolar transporter chaperone 4 [Candida tropicalis MYA-3404]	EG_transcript_6706	GO:0016020, GO:0016021	gi|255721583|ref|XP_002545726.1|vacuolar transporter chaperone 4 [Candida tropicalis MYA-3404]	0.129803	-1.75375	-1.66493	0.0623242	-2.02112	-1.9316	0.11199	-0.267375	-1.95166	22	7	7	1	22	7	7	13	10	13
EG_transcript_5418	EG_transcript_5418	0	0	0	0	13102000	0	46441000	47015000	42662000	4.53727e+08	3.67746																			0.129198	-1.55915	-1.67023	0.000132918	-4.67672	-12.8701	0.0262691	-3.11756	-3.61615	7	7	7	1	7	7	7	1	0	0
EG_transcript_2104	EG_transcript_2104	0	0	0	17428000	16325000	13708000	28379000	46067000	43084000	3.91767e+08	2.28837																			0.0164537	-2.54567	-3.84394	0.00312208	-3.82974	-5.55265	0.0123491	-1.28407	-5.30891	7	7	7	1	7	7	7	0	1	0
EG_transcript_1374	EG_transcript_1374	12482000	23241000	0	28583000	48833000	16858000	18161000	27515000	0	1.27862	0.0478026				+			K01530	phospholipid-translocating ATPase	metabolite and ion transport	yes	no signal	N/A							0.141424	-1.66034	-1.58963	0.937932	0.255402	0.139534	0.301453	1.91574	1.17643	7	7	7	1	7	7	7	3	2	2
EG_transcript_29745	EG_transcript_29745	4924100000	6639000000	4397500000	147960000	124650000	123040000	198430000	290430000	165500000	0.0409985	4.00005	EG_transcript_29745	GO:0016209, GO:0016491, GO:0055114, GO:0098869, GO:0051920	gi|594591711|dbj|BAO53976.1|peroxiredoxin [Euglena gracilis]										EG_transcript_29745	GO:0016209, GO:0016491, GO:0055114, GO:0098869, GO:0051920	gi|594591711|dbj|BAO53976.1|peroxiredoxin [Euglena gracilis]	EG_transcript_29745	GO:0016209, GO:0016491, GO:0055114, GO:0098869, GO:0051920	gi|594591711|dbj|BAO53976.1|peroxiredoxin [Euglena gracilis]	0	5.31702	27.0013	0	4.62655	15.5446	0.0498911	-0.690478	-2.71854	15	15	8	1	15	15	8	12	12	13
EG_transcript_35135	EG_transcript_35135	312450000	163850000	428480000	0	97379000	724050000	184240000	155900000	155480000	0.54778	0.854932	EG_transcript_35135	GO:0005515	hypothetical protein DQ04_01781140										EG_transcript_35135	GO:0005515	hypothetical protein DQ04_01781140	EG_transcript_35135	GO:0005515	hypothetical protein DQ04_01781140	0.352607	2.65321	0.968445	0.0708775	0.76543	1.83963	0.613022	-1.88778	-0.69652	8	8	8	1	8	8	8	8	6	7
EG_transcript_27059	EG_transcript_27059	82968000	126080000	90067000	159740000	164240000	80651000	794250000	718680000	333860000	6.17418	2.37242	EG_transcript_27059	No annotation											EG_transcript_27059	No annotation		EG_transcript_27059	No annotation		0.324511	-0.389086	-1.01588	0.00250122	-2.55338	-5.85647	0.0197828	-2.1643	-4.17632	8	8	8	1	8	8	8	6	3	4
EG_transcript_52853	EG_transcript_52853	0	72212000	88896000	59807000	60847000	77229000	167220000	82860000	176430000	2.64735	0.652076																			0.4724	-1.27101	-0.810304	0.124817	-2.31126	-1.44183	0.0466802	-1.04024	-2.80478	8	8	8	1	8	8	8	1	4	4
EG_transcript_32558	EG_transcript_32558	42195000	83357000	62017000	61161000	68465000	71813000	193600000	103730000	93369000	2.08296	1.12013	EG_transcript_32558	No annotation											EG_transcript_32558	No annotation		EG_transcript_32558	No annotation		0.732781	-0.154395	-0.527786	0.0341393	-1.03456	-2.38188	0.0548362	-0.880163	-2.624	8	8	8	1	8	8	8	5	5	4
EG_transcript_29641	EG_transcript_29641	139840000	204250000	113130000	0	17293000	0	203750000	83423000	148770000	0.953464	0.0930292	EG_transcript_29641	No annotation											EG_transcript_29641	No annotation		EG_transcript_29641	No annotation		0.00930314	4.943	4.9039	0.875888	0.117898	0.26072	0.0162051	-4.8251	-4.60854	8	8	8	1	8	8	8	4	5	5
EG_transcript_36734	EG_transcript_36734	85568000	143500000	94532000	71674000	134590000	106010000	855620000	683500000	655540000	6.78201	3.3832	EG_transcript_36734	GO:0019239	endoribonuclease L-PSP										EG_transcript_36734	GO:0019239	endoribonuclease L-PSP	EG_transcript_36734	GO:0019239	endoribonuclease L-PSP	0.932437	0.0609252	0.174132	0.000413793	-2.78918	-10.8207	0.0049763	-2.8501	-9.80745	8	8	8	1	8	8	8	4	4	5
EG_transcript_41022	EG_transcript_41022	29208000	0	29724000	20988000	12770000	41450000	210440000	69174000	26267000	5.19041	0.740774																			0.580082	-1.10529	-0.697425	0.0953812	-2.807	-1.61484	0.152239	-1.70171	-1.70629	8	8	8	1	8	8	8	3	1	2
EG_transcript_37217	EG_transcript_37217	49314000	18214000	64305000	66828000	64421000	42588000	110200000	178670000	170050000	3.48107	1.51269																			0.372094	-0.555486	-0.938551	0.0140734	-1.9524	-3.27267	0.0166316	-1.39691	-4.59353	8	8	8	1	8	8	8	3	2	4
EG_transcript_41429	EG_transcript_41429	2199500000	2611800000	2608400000	0	0	0	14919000	0	10533000	0.00343033	2.81742	EG_transcript_41429	GO:0003735, GO:0022627, GO:0030529, GO:0015935, GO:0005840, GO:0006412, GO:0005622	gi|195998093|ref|XP_002108915.1|40S ribosomal protein S23 [Trichoplax adhaerens]										EG_transcript_41429	GO:0003735, GO:0022627, GO:0030529, GO:0015935, GO:0005840, GO:0006412, GO:0005622	gi|195998093|ref|XP_002108915.1|40S ribosomal protein S23 [Trichoplax adhaerens]	EG_transcript_41429	GO:0003735, GO:0022627, GO:0030529, GO:0015935, GO:0005840, GO:0006412, GO:0005622	gi|195998093|ref|XP_002108915.1|40S ribosomal protein S23 [Trichoplax adhaerens]	0	10.7963	29.8042	0.00159005	8.74089	7.71071	0.147035	-2.05539	-1.73543	8	8	8	1	8	8	8	8	6	6
EG_transcript_27937	EG_transcript_27937	319300000	95685000	258350000	303520000	265300000	219800000	2214700000	1465500000	1153900000	7.17934	2.10103	EG_transcript_27937	No annotation											EG_transcript_27937	No annotation		EG_transcript_27937	No annotation		0.575484	-0.388334	-0.702685	0.00427264	-2.9634	-4.92087	0.00581944	-2.57507	-8.41214	8	8	8	1	8	8	8	5	4	5
EG_transcript_38226	EG_transcript_38226	255790000	66341000	215770000	90648000	147700000	264260000	169710000	236100000	412720000	1.52171	0.43252	EG_transcript_38226	GO:0005737, GO:0004615, GO:0009298, GO:0016853	gi|827764692|gb|KLO19276.1|eukaryotic phosphomannomutase [Schizopora paradoxa]										EG_transcript_38226	GO:0005737, GO:0004615, GO:0009298, GO:0016853	gi|827764692|gb|KLO19276.1|eukaryotic phosphomannomutase [Schizopora paradoxa]	EG_transcript_38226	GO:0005737, GO:0004615, GO:0009298, GO:0016853	gi|827764692|gb|KLO19276.1|eukaryotic phosphomannomutase [Schizopora paradoxa]	0.992911	0.0164839	0.02176	0.269163	-0.72507	-1.01057	0.263214	-0.741554	-1.27351	8	8	8	1	8	8	8	4	3	3
EG_transcript_25797	EG_transcript_25797	44671000	48895000	64302000	32708000	35441000	33551000	233990000	165710000	153410000	3.50362	2.73943	EG_transcript_25797	GO:0003677, GO:0003700, GO:0006351, GO:0006355	gi|495522571|ref|WP_008247216.1|MarR family transcriptional regulator [Zhongshania aliphaticivorans]										EG_transcript_25797	GO:0003677, GO:0003700, GO:0006351, GO:0006355	gi|495522571|ref|WP_008247216.1|MarR family transcriptional regulator [Zhongshania aliphaticivorans]	EG_transcript_25797	GO:0003677, GO:0003700, GO:0006351, GO:0006355	gi|495522571|ref|WP_008247216.1|MarR family transcriptional regulator [Zhongshania aliphaticivorans]	0.0168923	0.61749	3.82	0.00169702	-1.80146	-7.35292	0.00454545	-2.41895	-12.7086	8	8	8	1	8	8	8	2	5	4
EG_transcript_40617	EG_transcript_40617	826420000	1637000000	1323600000	240420000	194010000	259810000	2338200000	1431300000	1283500000	1.33429	0.460456	EG_transcript_40617	GO:0046872, GO:0015035, GO:0045454, GO:0009055, GO:0055114, GO:0051537, GO:0005623, GO:0051536	gi|504617806|ref|WP_014804908.1|glutaredoxin [Turneriella parva]										EG_transcript_40617	GO:0046872, GO:0015035, GO:0045454, GO:0009055, GO:0055114, GO:0051537, GO:0005623, GO:0051536	gi|504617806|ref|WP_014804908.1|glutaredoxin [Turneriella parva]	EG_transcript_40617	GO:0046872, GO:0015035, GO:0045454, GO:0009055, GO:0055114, GO:0051537, GO:0005623, GO:0051536	gi|504617806|ref|WP_014804908.1|glutaredoxin [Turneriella parva]	0.00330093	2.40237	7.56772	0.240666	-0.42078	-1.0663	0.00475113	-2.82315	-9.58779	8	8	8	1	8	8	8	6	6	6
EG_transcript_30290	EG_transcript_30290	215290000	77759000	138490000	163480000	197270000	130370000	338490000	422360000	471680000	2.85613	1.64954	EG_transcript_30290	GO:0003735, GO:0005840, GO:0006412, GO:0005622	gi|400363290|gb|AFP84359.1|ribosomal protein L27 [Candidatus Carsonella ruddii PC isolate NHV]										EG_transcript_30290	GO:0003735, GO:0005840, GO:0006412, GO:0005622	gi|400363290|gb|AFP84359.1|ribosomal protein L27 [Candidatus Carsonella ruddii PC isolate NHV]	EG_transcript_30290	GO:0003735, GO:0005840, GO:0006412, GO:0005622	gi|400363290|gb|AFP84359.1|ribosomal protein L27 [Candidatus Carsonella ruddii PC isolate NHV]	0.648496	-0.28625	-0.623478	0.0108876	-1.62075	-3.61729	0.00949798	-1.3345	-5.98913	8	8	8	1	8	8	8	4	4	6
EG_transcript_19472	EG_transcript_19472	698060000	925810000	1020800000	888770000	995340000	916540000	3359900000	2234200000	2761400000	3.15937	2.66175	EG_transcript_19472	GO:0046872, GO:0016491, GO:0055114, GO:0051537, GO:0051536	gi|290984759|ref|XP_002675094.1|predicted protein [Naegleria gruberi]										EG_transcript_19472	GO:0046872, GO:0016491, GO:0055114, GO:0051537, GO:0051536	gi|290984759|ref|XP_002675094.1|predicted protein [Naegleria gruberi]	EG_transcript_19472	GO:0046872, GO:0016491, GO:0055114, GO:0051537, GO:0051536	gi|290984759|ref|XP_002675094.1|predicted protein [Naegleria gruberi]	0.689974	-0.0991669	-0.578336	0.00192751	-1.65789	-7.01127	0.00578203	-1.55872	-8.81466	8	8	8	1	8	8	8	8	8	7
EG_transcript_19601	EG_transcript_19601	28418000	40744000	33913000	56887000	53788000	37015000	242530000	272870000	143200000	6.38952	2.91283	EG_transcript_19601	No annotation											EG_transcript_19601	No annotation		EG_transcript_19601	No annotation		0.0802972	-0.50942	-2.07306	0.00137494	-2.63832	-8.16961	0.00887991	-2.1289	-6.15476	8	8	8	1	8	8	8	4	3	4
EG_transcript_29539	EG_transcript_29539	23923000	27998000	42897000	136020000	154310000	103630000	278090000	418760000	260280000	10.0944	3.27071																			0.00385289	-2.08076	-6.85761	0.00065779	-3.34764	-10.1223	0.0160624	-1.26688	-4.6336	8	8	8	1	8	8	8	4	3	5
EG_transcript_25505	EG_transcript_25505	260310000	128760000	217820000	162250000	198730000	108720000	702620000	734500000	798890000	3.68437	2.47985	EG_transcript_25505	GO:0016597	amino acid-binding										EG_transcript_25505	GO:0016597	amino acid-binding	EG_transcript_25505	GO:0016597	amino acid-binding	0.40938	0.352802	0.886767	0.00203052	-1.93982	-6.26473	0.00596212	-2.29262	-8.77182	8	8	8	1	8	8	8	3	3	3
EG_transcript_36506	EG_transcript_36506	2281100000	3393000000	2496800000	5900000000	5847900000	2918600000	18368000000	19659000000	17285000000	6.76939	3.97421	EG_transcript_36506	GO:0004129	MFS transporter										EG_transcript_36506	GO:0004129	MFS transporter	EG_transcript_36506	GO:0004129	MFS transporter	0.0780809	-0.793846	-2.09785	0	-2.77844	-15.3118	0.0098335	-1.98459	-5.82649	8	8	8	1	8	8	8	7	6	6
EG_transcript_35286	EG_transcript_35286	59142000	49301000	44169000	257740000	153770000	158280000	200330000	183820000	232810000	4.04267	3.66394	EG_transcript_35286	GO:0016020, GO:0016021	gi|588319967|emb|CCW60950.1|unnamed protein product [Phytomonas sp. isolate EM1]										EG_transcript_35286	GO:0016020, GO:0016021	gi|588319967|emb|CCW60950.1|unnamed protein product [Phytomonas sp. isolate EM1]	EG_transcript_35286	GO:0016020, GO:0016021	gi|588319967|emb|CCW60950.1|unnamed protein product [Phytomonas sp. isolate EM1]	0.00387635	-1.86871	-6.89216	0.000130746	-2.01893	-12.7683	0.706255	-0.150218	-0.574567	9	9	8	1	9	9	8	4	4	6
EG_transcript_26128	EG_transcript_26128	24861000	22853000	22975000	16330000	17219000	0	116880000	121550000	70128000	4.36501	2.89081																			0.189095	1.81433	1.36888	0.00151798	-2.0847	-8.06154	0.0427825	-3.89903	-2.88974	8	8	8	1	8	8	8	3	2	4
EG_transcript_22934	EG_transcript_22934	238820000	76781000	247020000	0	0	7686800	29570000	27113000	15944000	0.129087	1.98312	EG_transcript_22934	GO:0000049	probable methionine--tRNA ligase										EG_transcript_22934	GO:0000049	probable methionine--tRNA ligase	EG_transcript_22934	GO:0000049	probable methionine--tRNA ligase	0.0090145	5.94526	4.99029	0.0053713	2.82301	4.55268	0.043594	-3.12226	-2.86214	14	8	8	1	14	8	8	12	10	11
EG_transcript_28934	EG_transcript_28934	12796000	17535000	31838000	31467000	54758000	31584000	56868000	98302000	79094000	3.76818	1.9392																			0.0791617	-0.976475	-2.08567	0.00571396	-1.98391	-4.42093	0.0434339	-1.00743	-2.87031	8	8	8	1	8	8	8	2	4	2
EG_transcript_26742	EG_transcript_26742	55496000	23229000	84443000	71285000	49834000	33844000	259070000	280930000	153770000	4.25188	1.65773	EG_transcript_26742	GO:0003677, GO:0006355	gi|124484361|dbj|BAF46291.1|transcription regulator Pbf-2 [Chlamydomonas reinhardtii]										EG_transcript_26742	GO:0003677, GO:0006355	gi|124484361|dbj|BAF46291.1|transcription regulator Pbf-2 [Chlamydomonas reinhardtii]	EG_transcript_26742	GO:0003677, GO:0006355	gi|124484361|dbj|BAF46291.1|transcription regulator Pbf-2 [Chlamydomonas reinhardtii]	0.97294	-0.0477804	-0.0758323	0.0107735	-2.22794	-3.63859	0.0125	-2.18016	-5.27967	8	8	8	1	8	8	8	3	2	4
EG_transcript_24482	EG_transcript_24482	47822000	56768000	96114000	28496000	13873000	37259000	203350000	123390000	142750000	2.33922	1.56253	EG_transcript_24482	GO:0003735, GO:0005739	gi|475623089|gb|EMT32097.1|hypothetical protein F775_09944 [Aegilops tauschii]										EG_transcript_24482	GO:0003735, GO:0005739	gi|475623089|gb|EMT32097.1|hypothetical protein F775_09944 [Aegilops tauschii]	EG_transcript_24482	GO:0003735, GO:0005739	gi|475623089|gb|EMT32097.1|hypothetical protein F775_09944 [Aegilops tauschii]	0.0439117	1.38229	2.64608	0.0124538	-1.25965	-3.39583	0.0111732	-2.64195	-5.54659	8	8	8	1	8	8	8	5	5	4
EG_transcript_33208	EG_transcript_33208	10577000	0	0	18188000	19836000	8017100	158800000	129280000	78975000	34.7031	2.31137																			0.0665986	-2.17723	-2.24263	0.00288178	-5.2208	-5.63447	0.00964588	-3.04357	-5.93748	8	8	8	1	8	8	8	4	0	1
EG_transcript_20963	EG_transcript_20963	2395300000	2780000000	2827200000	5452400	16628000	4700400	79178000	57261000	29568000	0.0207444	3.74769	EG_transcript_20963	GO:0016491, GO:0055114	gi|594591717|dbj|BAO53979.1|peroxiredoxin [Euglena gracilis]										EG_transcript_20963	GO:0016491, GO:0055114	gi|594591717|dbj|BAO53979.1|peroxiredoxin [Euglena gracilis]	EG_transcript_20963	GO:0016491, GO:0055114	gi|594591717|dbj|BAO53979.1|peroxiredoxin [Euglena gracilis]	0.000452174	8.4656	14.5901	0.000142698	5.69985	13.4116	0.02265	-2.76575	-3.88911	19	19	8	1	19	19	8	17	17	18
EG_transcript_24887	EG_transcript_24887	93782000	115950000	121060000	18764000	21220000	29669000	195740000	115010000	191450000	1.51817	0.970861	EG_transcript_24887	GO:0015035	thioredoxin-like protein										EG_transcript_24887	GO:0015035	thioredoxin-like protein	EG_transcript_24887	GO:0015035	thioredoxin-like protein	0.00231579	2.26668	9.94296	0.0522292	-0.570353	-2.07239	0.00569531	-2.83703	-8.89202	8	8	8	1	8	8	8	5	5	4
EG_transcript_17915	EG_transcript_17915	22909000	33081000	23466000	135200000	188510000	215270000	0	0	12857000	0.161813	1.25447				+				thioredoxin-like protein	other	yes	SPTP	N/A							0.00217256	-2.75639	-10.4824	0.0250862	3.97792	2.67256	0.0169315	6.73432	4.51373	8	8	8	1	8	8	8	4	4	4
EG_transcript_30936	EG_transcript_30936	70549000	88330000	98056000	67642000	92280000	28277000	236070000	235330000	119880000	2.30128	1.50119	EG_transcript_30936	GO:0006508, GO:0004222	gi|452768822|gb|AGG11402.1|hypothetical protein, partial [Trypanosomatidae sp. TS-2013]										EG_transcript_30936	GO:0006508, GO:0004222	gi|452768822|gb|AGG11402.1|hypothetical protein, partial [Trypanosomatidae sp. TS-2013]	EG_transcript_30936	GO:0006508, GO:0004222	gi|452768822|gb|AGG11402.1|hypothetical protein, partial [Trypanosomatidae sp. TS-2013]	0.269334	0.59719	1.12754	0.0142502	-1.14871	-3.24462	0.0428494	-1.7459	-2.88358	8	8	8	1	8	8	8	4	5	6
EG_transcript_27254	EG_transcript_27254	413690000	375420000	612320000	124480000	100250000	58332000	410310000	580620000	233740000	0.873872	0.229682	EG_transcript_27254	GO:0016491, GO:0046872, GO:0055114	gi|500054497|ref|WP_011734414.1|ferritin [Pelobacter propionicus]										EG_transcript_27254	GO:0016491, GO:0046872, GO:0055114	gi|500054497|ref|WP_011734414.1|ferritin [Pelobacter propionicus]	EG_transcript_27254	GO:0016491, GO:0046872, GO:0055114	gi|500054497|ref|WP_011734414.1|ferritin [Pelobacter propionicus]	0.00539769	2.34315	6.004	0.635465	0.257376	0.586118	0.0201491	-2.08578	-4.1546	14	14	8	1	14	14	8	11	8	11
EG_transcript_32483	EG_transcript_32483	59901000	33997000	48161000	42886000	60803000	29467000	158290000	179780000	214440000	3.8893	2.74203	EG_transcript_32483	GO:0016491, GO:0055114	gi|739226408|ref|WP_037089709.1|D-amino-acid oxidase [Rhizobium sp. H41]										EG_transcript_32483	GO:0016491, GO:0055114	gi|739226408|ref|WP_037089709.1|D-amino-acid oxidase [Rhizobium sp. H41]	EG_transcript_32483	GO:0016491, GO:0055114	gi|739226408|ref|WP_037089709.1|D-amino-acid oxidase [Rhizobium sp. H41]	0.87099	0.117367	0.305417	0.00169925	-1.98644	-7.36461	0.00804961	-2.1038	-6.42626	8	8	8	1	8	8	8	4	2	5
EG_transcript_24357	EG_transcript_24357	17754000	26880000	19427000	8675400	0	11519000	74933000	42602000	24909000	2.22357	0.98174	EG_transcript_24357	No annotation											EG_transcript_24357	No annotation		EG_transcript_24357	No annotation		0.0692028	1.91099	2.20388	0.0507665	-1.03348	-2.09454	0.0378707	-2.94447	-3.05446	8	8	8	1	8	8	8	2	3	3
EG_transcript_23729	EG_transcript_23729	109740000	151560000	92050000	54882000	86682000	71445000	0	0	0	8.49017e-10	3.38941	EG_transcript_23729	No annotation		+			K05527ÔøΩ	BolA family transcriptional regulator	transcription and transcription regulation	yes	SP	N/A	EG_transcript_23729	No annotation		EG_transcript_23729	No annotation		0.0483807	0.723785	2.5447	0.000416604	6.26388	10.8605	0.00486111	5.5401	9.72109	8	8	8	1	8	8	8	5	7	6
EG_transcript_20793	EG_transcript_20793	44932000	27247000	35594000	44047000	68809000	30385000	53213000	102790000	63602000	2.03766	1.32824	EG_transcript_20793	No annotation											EG_transcript_20793	No annotation		EG_transcript_20793	No annotation		0.398777	-0.359842	-0.900526	0.0211912	-0.999001	-2.83798	0.211592	-0.63916	-1.44131	8	8	8	1	8	8	8	3	2	3
EG_transcript_25585	EG_transcript_25585	21370000	0	13349000	19868000	33681000	19494000	87855000	28899000	61183000	5.12506	1.18809																			0.168588	-1.34026	-1.45625	0.0292506	-2.53155	-2.52731	0.0833279	-1.19129	-2.21225	8	8	8	1	8	8	8	4	1	2
EG_transcript_22875	EG_transcript_22875	29581000	30395000	27517000	0	15153000	0	80305000	56096000	49145000	2.1207	2.08849	EG_transcript_22875	GO:0004789	thiamine phosphate synthase										EG_transcript_22875	GO:0004789	thiamine phosphate synthase	EG_transcript_22875	GO:0004789	thiamine phosphate synthase	0.0292356	2.31078	3.14555	0.0043505	-1.05387	-4.88067	0.0177275	-3.36465	-4.40805	8	8	8	1	8	8	8	6	4	5
EG_transcript_20618	EG_transcript_20618	0	11013000	0	13780000	12106000	18331000	19577000	22393000	22877000	5.88822	1.34055																			0.0623399	-2.50785	-2.3082	0.0206601	-3.07903	-2.86603	0.0389968	-0.571174	-3.00168	8	8	8	1	8	8	8	0	3	1
EG_transcript_25940	EG_transcript_25940	48346000	112420000	91416000	56943000	37387000	62637000	156690000	180260000	179030000	2.04606	1.39757	EG_transcript_25940	GO:0008061, GO:0016020, GO:0006030, GO:0016021, GO:0005576	gi|313227586|emb|CBY22733.1|unnamed protein product [Oikopleura dioica]										EG_transcript_25940	GO:0008061, GO:0016020, GO:0006030, GO:0016021, GO:0005576	gi|313227586|emb|CBY22733.1|unnamed protein product [Oikopleura dioica]	EG_transcript_25940	GO:0008061, GO:0016020, GO:0006030, GO:0016021, GO:0005576	gi|313227586|emb|CBY22733.1|unnamed protein product [Oikopleura dioica]	0.166834	0.632533	1.4646	0.0183957	-1.11577	-2.99766	0.00719328	-1.7483	-7.34604	8	8	8	1	8	8	8	6	7	7
EG_transcript_21133	EG_transcript_21133	21610000	44774000	42390000	0	0	0	13944000	11683000	0	0.235599	0.942681	EG_transcript_21133	GO:0016810	omega-amidase NIT2										EG_transcript_21133	GO:0016810	omega-amidase NIT2	EG_transcript_21133	GO:0016810	omega-amidase NIT2	0.00212199	4.8563	10.3663	0.0563124	2.75823	2.01529	0.187209	-2.09807	-1.53661	8	8	8	1	8	8	8	7	6	6
EG_transcript_18811	EG_transcript_18811	38747000	55438000	68695000	23168000	28404000	27417000	355510000	155420000	299370000	4.97483	2.18661	EG_transcript_18811	GO:0005739, GO:0016020, GO:0006744, GO:0005743	gi|405969387|gb|EKC34361.1|Ubiquinone biosynthesis protein COQ4-like protein, mitochondrial [Crassostrea gigas]										EG_transcript_18811	GO:0005739, GO:0016020, GO:0006744, GO:0005743	gi|405969387|gb|EKC34361.1|Ubiquinone biosynthesis protein COQ4-like protein, mitochondrial [Crassostrea gigas]	EG_transcript_18811	GO:0005739, GO:0016020, GO:0006744, GO:0005743	gi|405969387|gb|EKC34361.1|Ubiquinone biosynthesis protein COQ4-like protein, mitochondrial [Crassostrea gigas]	0.0159094	1.01062	3.92515	0.00376471	-2.26954	-5.20201	0.00613183	-3.28016	-8.75109	8	8	8	1	8	8	8	6	5	7
EG_transcript_20210	EG_transcript_20210	37541000	24360000	0	52573000	57647000	43479000	81185000	103730000	104860000	4.68127	0.966183	EG_transcript_20210	No annotation											EG_transcript_20210	No annotation		EG_transcript_20210	No annotation		0.164388	-2.28838	-1.47379	0.0527828	-3.20321	-2.06289	0.0119386	-0.914826	-5.38304	8	8	8	1	8	8	8	5	4	1
EG_transcript_25374	EG_transcript_25374	48678000	28747000	34452000	132910000	96142000	67173000	23627000	26491000	0	0.447974	0.660649	EG_transcript_25374	GO:0006801, GO:0016491, GO:0046872, GO:0019430, GO:0055114, GO:0004784	gi|930566875|gb|KPI90777.1|putative Iron superoxide dismutase [Leptomonas seymouri]	+			K04564	superoxide dismutase	reaction to oxidative and toxic stress	no	SP	N/A	EG_transcript_25374	GO:0006801, GO:0016491, GO:0046872, GO:0019430, GO:0055114, GO:0004784	gi|930566875|gb|KPI90777.1|putative Iron superoxide dismutase [Leptomonas seymouri]	EG_transcript_25374	GO:0006801, GO:0016491, GO:0046872, GO:0019430, GO:0055114, GO:0004784	gi|930566875|gb|KPI90777.1|putative Iron superoxide dismutase [Leptomonas seymouri]	0.0165731	-1.38472	-3.83285	0.121337	1.64622	1.45853	0.0532834	3.03094	2.65312	8	8	8	1	8	8	8	5	5	7
EG_transcript_15630	EG_transcript_15630	260400000	302150000	318940000	180660000	252990000	240510000	796950000	790830000	1074300000	3.01998	3.13468	EG_transcript_15630	GO:0006508, GO:0008234	gi|929763905|ref|XP_014156933.1|cathepsin X [Sphaeroforma arctica JP610]										EG_transcript_15630	GO:0006508, GO:0008234	gi|929763905|ref|XP_014156933.1|cathepsin X [Sphaeroforma arctica JP610]	EG_transcript_15630	GO:0006508, GO:0008234	gi|929763905|ref|XP_014156933.1|cathepsin X [Sphaeroforma arctica JP610]	0.064455	0.396942	2.27194	0.000925816	-1.58463	-9.33419	0.0051116	-1.98158	-9.44189	10	10	8	1	10	10	8	7	7	7
EG_transcript_17391	EG_transcript_17391	303340000	446100000	413350000	287320000	270720000	250960000	0	0	33986000	0.029228	1.76162	EG_transcript_17391	GO:0003723, GO:0003735, GO:0005739, GO:0005840, GO:0006412, GO:0005622	gi|168031515|ref|XP_001768266.1|predicted protein [Physcomitrella patens]	+			K02946	30S ribosomal protein S10 | MRPS10, rpsJ	ribosome, aminoacyl-tRNA biosynthesis and translation	no	no signal	N/A	EG_transcript_17391	GO:0003723, GO:0003735, GO:0005739, GO:0005840, GO:0006412, GO:0005622	gi|168031515|ref|XP_001768266.1|predicted protein [Physcomitrella patens]	EG_transcript_17391	GO:0003723, GO:0003735, GO:0005739, GO:0005840, GO:0006412, GO:0005622	gi|168031515|ref|XP_001768266.1|predicted protein [Physcomitrella patens]	0.0375832	0.50625	2.82404	0.00873558	7.08645	3.91551	0.0258052	6.5802	3.65016	13	13	8	1	13	13	8	10	9	10
EG_transcript_12699	EG_transcript_12699	155560000	331020000	310510000	129690000	89657000	130510000	302580000	414390000	537540000	1.57386	0.751008	EG_transcript_12699	GO:0006561	Delta-1-pyrroline-5-carboxylate synthase										EG_transcript_12699	GO:0006561	Delta-1-pyrroline-5-carboxylate synthase	EG_transcript_12699	GO:0006561	Delta-1-pyrroline-5-carboxylate synthase	0.0359536	1.13244	2.88838	0.0923447	-0.691882	-1.63487	0.00922304	-1.82432	-6.09766	9	8	8	1	9	8	8	8	8	8
EG_transcript_19916	EG_transcript_19916	403350000	469550000	401260000	607300000	706170000	406100000	0	0	63426000	0.0497787	1.5926	EG_transcript_19916	GO:0005840	50S ribosomal L19	+			K02884	50S subunit ribosomal protein L19 | RP-L19, MRPL19, rplS	ribosome, aminoacyl-tRNA biosynthesis and translation	yes	SP	class I	EG_transcript_19916	GO:0005840	50S ribosomal L19	EG_transcript_19916	GO:0005840	50S ribosomal L19	0.140196	-0.398804	-1.59802	0.0117791	6.45223	3.47143	0.0257469	6.85104	3.65897	8	8	8	1	8	8	8	7	7	7
EG_transcript_18086	EG_transcript_18086	240880000	200730000	299100000	856620000	1424500000	664060000	1421800000	1862000000	2265700000	7.49214	3.45879	EG_transcript_18086	GO:0016020, GO:0016021	gi|551613738|ref|XP_005787842.1|hypothetical protein EMIHUDRAFT_352039 [Emiliania huxleyi CCMP1516]										EG_transcript_18086	GO:0016020, GO:0016021	gi|551613738|ref|XP_005787842.1|hypothetical protein EMIHUDRAFT_352039 [Emiliania huxleyi CCMP1516]	EG_transcript_18086	GO:0016020, GO:0016021	gi|551613738|ref|XP_005787842.1|hypothetical protein EMIHUDRAFT_352039 [Emiliania huxleyi CCMP1516]	0.00731751	-1.93605	-5.32047	0.000285012	-2.89871	-11.3153	0.0595881	-0.962654	-2.54808	8	8	8	1	8	8	8	4	4	4
EG_transcript_17733	EG_transcript_17733	26041000	48248000	23556000	59838000	80951000	86435000	4399000	5999700	10247000	0.211004	2.02876	EG_transcript_17733	GO:0003824, GO:0016491, GO:0035999, GO:0055114, GO:0016787, GO:0008152, GO:0009086, GO:0006164, GO:0009396, GO:0006730, GO:0008652, GO:0004477, GO:0004488, GO:0000105	gi|498354847|ref|WP_010669003.1|bifunctional 5,10-methylene-tetrahydrofolate dehydrogenase/5,10-methylene-tetrahydrofolate cyclohydrolase [Acetobacter aceti]	+			K01491	methylenetetrahydrofolate dehydrogenase (NADP+) / methenyltetrahydrofolate cyclohydrolase	core metabolic pathways	no	SP	N/A	EG_transcript_17733	GO:0003824, GO:0016491, GO:0035999, GO:0055114, GO:0016787, GO:0008152, GO:0009086, GO:0006164, GO:0009396, GO:0006730, GO:0008652, GO:0004477, GO:0004488, GO:0000105	gi|498354847|ref|WP_010669003.1|bifunctional 5,10-methylene-tetrahydrofolate dehydrogenase/5,10-methylene-tetrahydrofolate cyclohydrolase [Acetobacter aceti]	EG_transcript_17733	GO:0003824, GO:0016491, GO:0035999, GO:0055114, GO:0016787, GO:0008152, GO:0009086, GO:0006164, GO:0009396, GO:0006730, GO:0008652, GO:0004477, GO:0004488, GO:0000105	gi|498354847|ref|WP_010669003.1|bifunctional 5,10-methylene-tetrahydrofolate dehydrogenase/5,10-methylene-tetrahydrofolate cyclohydrolase [Acetobacter aceti]	0.021118	-1.27413	-3.51661	0.00476269	2.25798	4.69266	0.00547879	3.53211	9.01104	8	8	8	1	8	8	8	2	5	6
EG_transcript_20386	EG_transcript_20386	16680000	20220000	44084000	17829000	0	0	52910000	41427000	75983000	2.10313	1.09621	EG_transcript_20386	No annotation											EG_transcript_20386	No annotation		EG_transcript_20386	No annotation		0.0699093	2.59503	2.19237	0.0364135	-1.16188	-2.3314	0.0311634	-3.7569	-3.31818	8	8	8	1	8	8	8	3	3	2
EG_transcript_20199	EG_transcript_20199	0	6868000	4446300	18743000	15575000	18642000	29397000	52854000	49260000	11.6234	2.76863																			0.00661031	-1.95679	-5.59044	0.00173268	-3.22811	-7.4851	0.0168189	-1.27132	-4.52644	8	8	8	1	8	8	8	0	2	2
EG_transcript_14556	EG_transcript_14556	0	9521400	7159700	8118100	4724000	8686400	9592400	14518000	12903000	2.21888	0.926995																			0.824076	-0.222658	-0.3955	0.0581959	-1.03312	-1.98366	0.0652288	-0.810462	-2.45528	8	8	8	1	8	8	8	1	2	2
EG_transcript_19913	EG_transcript_19913	0	0	0	8880100	11424000	12224000	16880000	9048700	21185000	1.57046e+08	1.82944																			0.0157601	-2.35309	-3.94688	0.00769965	-2.81433	-4.10354	0.302341	-0.461237	-1.1743	8	8	8	1	8	8	8	0	0	2
EG_transcript_15790	EG_transcript_15790	6859100	16318000	9890300	14421000	9422200	13647000	53150000	26511000	31407000	3.35884	1.70365																			0.666411	-0.248083	-0.604357	0.00966701	-1.7737	-3.75937	0.0191602	-1.52562	-4.25703	8	8	8	1	8	8	8	3	2	2
EG_transcript_16850	EG_transcript_16850	514420000	436390000	488160000	1403700000	2033200000	1144600000	1480800000	2533600000	1893500000	4.10565	2.98845	EG_transcript_16850	GO:0008152, GO:0016740	gi|308803110|ref|XP_003078868.1|glutathione-s-transferase (ISS) [Ostreococcus tauri]										EG_transcript_16850	GO:0008152, GO:0016740	gi|308803110|ref|XP_003078868.1|glutathione-s-transferase (ISS) [Ostreococcus tauri]	EG_transcript_16850	GO:0008152, GO:0016740	gi|308803110|ref|XP_003078868.1|glutathione-s-transferase (ISS) [Ostreococcus tauri]	0.00422958	-1.63256	-6.46546	0.00117474	-2.00616	-8.55067	0.323543	-0.373598	-1.13156	20	16	8	1	20	16	8	14	11	11
EG_transcript_13559	EG_transcript_13559	37282000	45260000	35404000	42851000	49579000	58188000	75212000	46329000	91982000	1.81035	1.21353	EG_transcript_13559	GO:0016020, GO:0006629, GO:0016021, GO:0008081, GO:0008889	gi|198422191|ref|XP_002121275.1|PREDICTED: glycerophosphodiester phosphodiesterase domain-containing protein 1-like [Ciona intestinalis]										EG_transcript_13559	GO:0016020, GO:0006629, GO:0016021, GO:0008081, GO:0008889	gi|198422191|ref|XP_002121275.1|PREDICTED: glycerophosphodiester phosphodiesterase domain-containing protein 1-like [Ciona intestinalis]	EG_transcript_13559	GO:0016020, GO:0006629, GO:0016021, GO:0008081, GO:0008889	gi|198422191|ref|XP_002121275.1|PREDICTED: glycerophosphodiester phosphodiesterase domain-containing protein 1-like [Ciona intestinalis]	0.0784021	-0.349717	-2.09448	0.027466	-0.807866	-2.58258	0.213674	-0.45815	-1.43124	8	8	8	1	8	8	8	6	5	4
EG_transcript_10725	EG_transcript_10725	84817000	93174000	83379000	94954000	139780000	99214000	328670000	359390000	454600000	4.37181	3.855	EG_transcript_10725	GO:0006508, GO:0008234	gi|929763905|ref|XP_014156933.1|cathepsin X [Sphaeroforma arctica JP610]										EG_transcript_10725	GO:0006508, GO:0008234	gi|929763905|ref|XP_014156933.1|cathepsin X [Sphaeroforma arctica JP610]	EG_transcript_10725	GO:0006508, GO:0008234	gi|929763905|ref|XP_014156933.1|cathepsin X [Sphaeroforma arctica JP610]	0.107748	-0.332964	-1.81699	0.000162437	-2.1162	-14.2814	0.00638486	-1.78324	-7.92946	10	8	8	1	10	8	8	6	6	7
EG_transcript_16639	EG_transcript_16639	28054000	20975000	26222000	11328000	10415000	0	19401000	26395000	34029000	1.06078	0.0772921	EG_transcript_16639	GO:0003676	exonuclease										EG_transcript_16639	GO:0003676	exonuclease	EG_transcript_16639	GO:0003676	exonuclease	0.0133706	1.53797	4.20421	0.897696	-0.0585016	-0.219556	0.0232552	-1.59647	-3.84185	8	8	8	1	8	8	8	4	5	7
EG_transcript_18498	EG_transcript_18498	8384600	0	17482000	21665000	11528000	0	29187000	10407000	26993000	2.57425	0.751317																			0.686388	-0.39911	-0.583225	0.0923047	-1.13416	-1.63547	0.336622	-0.735048	-1.10211	8	8	8	1	8	8	8	3	2	3
EG_transcript_14214	EG_transcript_14214	71765000	39870000	44340000	12010000	11009000	14765000	49327000	65489000	44632000	1.02227	0.0695829																			0.00379991	2.00736	6.9329	0.907423	-0.061505	-0.199018	0.00462899	-2.06887	-9.95202	15	8	8	1	15	8	8	12	9	7
EG_transcript_15784	EG_transcript_15784	14992000	18613000	0	18166000	14499000	16132000	41310000	40040000	57593000	4.13459	1.57974	EG_transcript_15784	No annotation											EG_transcript_15784	No annotation		EG_transcript_15784	No annotation		0.403942	-0.505175	-0.894238	0.0120433	-2.00074	-3.43898	0.00652986	-1.49557	-7.77641	8	8	8	1	8	8	8	4	3	2
EG_transcript_8825	EG_transcript_8825	24366000	15111000	21744000	9112300	12144000	14619000	14333000	38159000	15017000	1.10271	0.00800231	EG_transcript_8825	GO:0005739, GO:0003824, GO:0046872, GO:0051539, GO:0016992, GO:0016740, GO:0009107, GO:0051536	gi|170035952|ref|XP_001845830.1|lipoic acid synthase [Culex quinquefasciatus]										EG_transcript_8825	GO:0005739, GO:0003824, GO:0046872, GO:0051539, GO:0016992, GO:0016740, GO:0009107, GO:0051536	gi|170035952|ref|XP_001845830.1|lipoic acid synthase [Culex quinquefasciatus]	EG_transcript_8825	GO:0005739, GO:0003824, GO:0046872, GO:0051539, GO:0016992, GO:0016740, GO:0009107, GO:0051536	gi|170035952|ref|XP_001845830.1|lipoic acid synthase [Culex quinquefasciatus]	0.0428481	0.769036	2.67646	0.989312	-0.0122916	-0.0243461	0.182128	-0.781328	-1.55941	8	8	8	1	8	8	8	4	2	5
EG_transcript_12653	EG_transcript_12653	27814000	21117000	29366000	0	0	0	25761000	34922000	22913000	1.06768	0.1354	EG_transcript_12653	GO:0031072, GO:0006260, GO:0005737, GO:0009408, GO:0008270, GO:0046872, GO:0051082, GO:0005524, GO:0006457	gi|490938652|ref|WP_004800488.1|molecular chaperone DnaJ [[Eubacterium] dolichum]										EG_transcript_12653	GO:0031072, GO:0006260, GO:0005737, GO:0009408, GO:0008270, GO:0046872, GO:0051082, GO:0005524, GO:0006457	gi|490938652|ref|WP_004800488.1|molecular chaperone DnaJ [[Eubacterium] dolichum]	EG_transcript_12653	GO:0031072, GO:0006260, GO:0005737, GO:0009408, GO:0008270, GO:0046872, GO:0051082, GO:0005524, GO:0006457	gi|490938652|ref|WP_004800488.1|molecular chaperone DnaJ [[Eubacterium] dolichum]	0.00253937	4.1134	9.49446	0.811363	-0.0857093	-0.367088	0.00508932	-4.19911	-9.41694	8	8	8	1	8	8	8	5	3	4
EG_transcript_15887	EG_transcript_15887	37233000	25035000	43870000	0	18397000	17017000	62790000	85145000	78050000	2.12916	1.8227	EG_transcript_15887	GO:0016310, GO:0016301	gi|754351028|ref|XP_004344232.2|kinase [Capsaspora owczarzaki ATCC 30864]										EG_transcript_15887	GO:0016310, GO:0016301	gi|754351028|ref|XP_004344232.2|kinase [Capsaspora owczarzaki ATCC 30864]	EG_transcript_15887	GO:0016310, GO:0016301	gi|754351028|ref|XP_004344232.2|kinase [Capsaspora owczarzaki ATCC 30864]	0.0999147	1.99686	1.87764	0.00775194	-1.11703	-4.08458	0.0396825	-3.11389	-2.98205	8	8	8	1	8	8	8	5	3	5
EG_transcript_10443	EG_transcript_10443	0	0	0	20080000	9802400	0	42835000	69855000	72042000	6.15773e+08	3.2155	EG_transcript_17970	GO:0008152, GO:0016747, GO:0003824	gi|815248828|dbj|BAR71477.1|putative 3-ketoacyl-CoA thiolase [Euglena gracilis]										EG_transcript_17970	GO:0008152, GO:0016747, GO:0003824	gi|815248828|dbj|BAR71477.1|putative 3-ketoacyl-CoA thiolase [Euglena gracilis]	EG_transcript_17970	GO:0008152, GO:0016747, GO:0003824	gi|815248828|dbj|BAR71477.1|putative 3-ketoacyl-CoA thiolase [Euglena gracilis]	0.650733	-0.699523	-0.621202	0.000848485	-3.83642	-9.79524	0.0456871	-3.1369	-2.82535	9	8	8	1	9	8	8	1	1	1
EG_transcript_15419	EG_transcript_15419	12084000	14984000	10472000	23142000	25601000	23447000	41174000	47805000	43309000	3.52392	3.44581	EG_transcript_15419	No annotation											EG_transcript_15419	No annotation		EG_transcript_15419	No annotation		0.00513688	-0.957687	-6.09911	0.000279968	-1.83017	-11.2288	0.00502932	-0.872482	-11.1765	8	8	8	1	8	8	8	4	3	3
EG_transcript_10823	EG_transcript_10823	0	0	0	32192000	49026000	40626000	44278000	45360000	65083000	5.15737e+08	2.82282																			0.0037678	-3.95363	-7.1365	0.00159519	-4.29617	-7.73606	0.23319	-0.342547	-1.36367	13	8	8	1	13	8	8	1	1	0
EG_transcript_8117	EG_transcript_8117	0	0	0	26829000	0	0	70096000	33420000	16943000	4.0153e+08	2.41027																			0.481971	-0.994944	-0.799194	0.00235403	-3.78155	-5.9977	0.100943	-2.78661	-2.04751	8	8	8	1	8	8	8	2	0	0
EG_transcript_8024	EG_transcript_8024	0	0	0	0	0	0	41873000	31125000	0	2.43327e+08	0.440329																			1	0	NaN	0.260787	-1.93064	-1.02619	0.656393	-1.29176	-0.640698	8	8	8	1	8	8	8	0	0	0
EG_transcript_5934	EG_transcript_5934	21047000	0	0	25037000	39858000	24354000	36135000	42949000	44323000	5.8634	1.27717																			0.064368	-2.77746	-2.27251	0.0240218	-3.27779	-2.72299	0.10453	-0.500329	-2.0169	8	8	8	1	8	8	8	2	0	0
EG_transcript_7639	EG_transcript_7639	21195000	0	0	0	8931600	0	10768000	34206000	0	2.12192	0.200789																			0.104462	2.16894	1.8409	0.696818	0.906884	0.521106	0.647422	-1.26206	-0.652875	8	8	8	1	8	8	8	5	0	3
EG_transcript_6591	EG_transcript_6591	0	0	0	0	0	14932000	86995000	149190000	56173000	9.74527e+08	2.77626																			0.766626	-0.369651	-0.481133	0.00163987	-4.27489	-7.52001	0.013876	-3.90524	-5.04462	8	8	8	1	8	8	8	0	0	0
EG_transcript_5731	EG_transcript_5731	0	0	0	14530000	30205000	0	31366000	38038000	0	2.31347e+08	0.891314																			0.644982	-1.06345	-0.62741	0.0641433	-2.27883	-1.91209	0.683959	-1.21538	-0.60423	8	8	8	1	8	8	8	0	0	0
EG_transcript_3075	EG_transcript_3075	87898000	70231000	0	60184000	0	0	0	0	0	1.89719e-09	1.21307	EG_transcript_3075	GO:0008152, GO:0016491, GO:0003857, GO:0003824, GO:0006629, GO:0016829, GO:0055114, GO:0006631, GO:0006635, GO:0004300, GO:0016853	gi|759527956|ref|WP_043248038.1|3-hydroxyacyl-CoA dehydrogenase [Pseudomonas knackmussii]										EG_transcript_3075	GO:0008152, GO:0016491, GO:0003857, GO:0003824, GO:0006629, GO:0016829, GO:0055114, GO:0006631, GO:0006635, GO:0004300, GO:0016853	gi|759527956|ref|WP_043248038.1|3-hydroxyacyl-CoA dehydrogenase [Pseudomonas knackmussii]	EG_transcript_3075	GO:0008152, GO:0016491, GO:0003857, GO:0003824, GO:0006629, GO:0016829, GO:0055114, GO:0006631, GO:0006635, GO:0004300, GO:0016853	gi|759527956|ref|WP_043248038.1|3-hydroxyacyl-CoA dehydrogenase [Pseudomonas knackmussii]	0.352131	2.41986	0.969428	0.0274712	4.44296	2.58158	0.361478	2.0231	1.05707	13	8	8	1	13	8	8	9	6	8
EG_transcript_1428	EG_transcript_1428	0	36534000	0	0	15903000	0	25037000	70789000	71158000	4.57065	1.02429																			0.968525	-0.138418	-0.085465	0.045126	-3.29729	-2.18174	0.0288402	-3.15887	-3.44427	10	8	8	1	10	8	8	1	2	1
EG_transcript_1241	EG_transcript_1241	108050000	154980000	158960000	158390000	130910000	129830000	113280000	93534000	148030000	0.840882	0.410659	EG_transcript_1241	GO:0000166, GO:0046872, GO:0016020, GO:0016021, GO:0016787, GO:0016887, GO:0015992, GO:0008553, GO:1902600, GO:0006810, GO:0006811, GO:0005524, GO:0006754	gi|302840195|ref|XP_002951653.1|hypothetical protein VOLCADRAFT_105176 [Volvox carteri f. nagariensis]	+		Discoba or algae	K01535	H+ transporting ATPase	metabolite and ion transport	yes	no signal	N/A	EG_transcript_1241	GO:0000166, GO:0046872, GO:0016020, GO:0016021, GO:0016787, GO:0016887, GO:0015992, GO:0008553, GO:1902600, GO:0006810, GO:0006811, GO:0005524, GO:0006754	gi|302840195|ref|XP_002951653.1|hypothetical protein VOLCADRAFT_105176 [Volvox carteri f. nagariensis]	EG_transcript_1241	GO:0000166, GO:0046872, GO:0016020, GO:0016021, GO:0016787, GO:0016887, GO:0015992, GO:0008553, GO:1902600, GO:0006810, GO:0006811, GO:0005524, GO:0006754	gi|302840195|ref|XP_002951653.1|hypothetical protein VOLCADRAFT_105176 [Volvox carteri f. nagariensis]	0.991482	-0.00541242	-0.0266876	0.296091	0.254367	0.966659	0.285826	0.25978	1.21562	21	17	8	1	21	17	8	13	13	14
EG_transcript_39982	EG_transcript_39982	499820000	1034800000	549590000	581030000	480550000	315700000	1668100000	1569400000	806160000	1.94014	0.959169	EG_transcript_39982	GO:0009409, GO:0003723, GO:0005739, GO:0009651, GO:0003690, GO:0009414, GO:1900864, GO:0006970, GO:0003697	gi|15229525|ref|NP_189025.1|glycine-rich RNA-binding protein 4 [Arabidopsis thaliana]										EG_transcript_39982	GO:0009409, GO:0003723, GO:0005739, GO:0009651, GO:0003690, GO:0009414, GO:1900864, GO:0006970, GO:0003697	gi|15229525|ref|NP_189025.1|glycine-rich RNA-binding protein 4 [Arabidopsis thaliana]	EG_transcript_39982	GO:0009409, GO:0003723, GO:0005739, GO:0009651, GO:0003690, GO:0009414, GO:1900864, GO:0006970, GO:0003697	gi|15229525|ref|NP_189025.1|glycine-rich RNA-binding protein 4 [Arabidopsis thaliana]	0.196177	0.563065	1.34144	0.0537866	-0.964099	-2.04866	0.0266716	-1.52716	-3.59463	9	9	9	1	9	9	9	4	5	4
EG_transcript_45310	EG_transcript_45310	50449000	59310000	61950000	67253000	131390000	25423000	495850000	411870000	275040000	6.88817	3.30055	EG_transcript_45310	GO:0009058, GO:0016788	gi|642956078|emb|CDR09734.1|Thioesterase [Streptomyces iranensis]										EG_transcript_45310	GO:0009058, GO:0016788	gi|642956078|emb|CDR09734.1|Thioesterase [Streptomyces iranensis]	EG_transcript_45310	GO:0009058, GO:0016788	gi|642956078|emb|CDR09734.1|Thioesterase [Streptomyces iranensis]	0.950416	-0.0924371	-0.133231	0.000680441	-2.74777	-10.3033	0.0262711	-2.65533	-3.62608	9	9	9	1	9	9	9	5	5	4
EG_transcript_49190	EG_transcript_49190	361300000	626750000	318540000	1829300000	1383100000	777110000	2408900000	3130400000	1897100000	5.69146	2.65085	EG_transcript_49190	No annotation											EG_transcript_49190	No annotation		EG_transcript_49190	No annotation		0.0240243	-1.58954	-3.37281	0.00195497	-2.54391	-6.96444	0.0779211	-0.954376	-2.27648	10	10	9	1	10	10	9	7	6	7
EG_transcript_58630	EG_transcript_58630	2350000000	2592000000	2371000000	3348800000	3101600000	2168800000	5838100000	6924200000	3445600000	2.21631	1.62622	EG_transcript_58630	GO:0008152, GO:0000166, GO:0004386, GO:0016787, GO:0005524, GO:0003676	gi|675856896|ref|XP_009014008.1|hypothetical protein HELRODRAFT_75559, partial [Helobdella robusta]										EG_transcript_58630	GO:0008152, GO:0000166, GO:0004386, GO:0016787, GO:0005524, GO:0003676	gi|675856896|ref|XP_009014008.1|hypothetical protein HELRODRAFT_75559, partial [Helobdella robusta]	EG_transcript_58630	GO:0008152, GO:0000166, GO:0004386, GO:0016787, GO:0005524, GO:0003676	gi|675856896|ref|XP_009014008.1|hypothetical protein HELRODRAFT_75559, partial [Helobdella robusta]	0.291104	-0.213776	-1.07781	0.0111992	-1.08989	-3.55711	0.0661471	-0.876116	-2.43796	9	9	9	1	9	9	9	8	6	7
EG_transcript_65450	EG_transcript_65450	297990000	161820000	291080000	295450000	349680000	705940000	1160200000	1417900000	3025800000	7.46301	2.28285	EG_transcript_65450	GO:0016525, GO:0070062, GO:0005615, GO:0004867, GO:0060770, GO:0050769, GO:0031012, GO:0005576, GO:0010951	gi|612001702|ref|XP_007485818.1|PREDICTED: pigment epithelium-derived factor isoform X2 [Monodelphis domestica]										EG_transcript_65450	GO:0016525, GO:0070062, GO:0005615, GO:0004867, GO:0060770, GO:0050769, GO:0031012, GO:0005576, GO:0010951	gi|612001702|ref|XP_007485818.1|PREDICTED: pigment epithelium-derived factor isoform X2 [Monodelphis domestica]	EG_transcript_65450	GO:0016525, GO:0070062, GO:0005615, GO:0004867, GO:0060770, GO:0050769, GO:0031012, GO:0005576, GO:0010951	gi|612001702|ref|XP_007485818.1|PREDICTED: pigment epithelium-derived factor isoform X2 [Monodelphis domestica]	0.132593	-0.792475	-1.64845	0.0031518	-2.82339	-5.53317	0.0272005	-2.03091	-3.56015	9	9	9	1	9	9	9	3	5	3
EG_transcript_65902	EG_transcript_65902	36722000	46814000	67232000	89840000	102630000	73598000	201640000	216780000	162820000	3.85519	2.66421	EG_transcript_65902	GO:0005761	39S ribosomal L47, mitochondrial										EG_transcript_65902	GO:0005761	39S ribosomal L47, mitochondrial	EG_transcript_65902	GO:0005761	39S ribosomal L47, mitochondrial	0.0342671	-0.851224	-2.94242	0.00188692	-1.98145	-7.02186	0.00936505	-1.13022	-6.05873	9	9	9	1	9	9	9	6	4	6
EG_transcript_45212	EG_transcript_45212	806970000	945150000	1006200000	0	40607000	26883000	0	36489000	0	0.0132287	2.04346	EG_transcript_45212	GO:0000062	gi|760443127|ref|XP_011398632.1|Acyl-CoA-binding protein [Auxenochlorella protothecoides]										EG_transcript_45212	GO:0000062	gi|760443127|ref|XP_011398632.1|Acyl-CoA-binding protein [Auxenochlorella protothecoides]	EG_transcript_45212	GO:0000062	gi|760443127|ref|XP_011398632.1|Acyl-CoA-binding protein [Auxenochlorella protothecoides]	0.0190058	6.57832	3.66132	0.00457194	8.02386	4.73842	0.697155	1.44554	0.586354	9	9	9	1	9	9	9	6	9	9
EG_transcript_56253	EG_transcript_56253	2842200000	2105000000	2901700000	0	3880800	0	5361000	2813600	5810700	0.00178182	4.83784	EG_transcript_56253	GO:0003735, GO:0030529, GO:0005840, GO:0006412	gi|902165843|gb|KNA07164.1|hypothetical protein SOVF_174280 [Spinacia oleracea]										EG_transcript_56253	GO:0003735, GO:0030529, GO:0005840, GO:0006412	gi|902165843|gb|KNA07164.1|hypothetical protein SOVF_174280 [Spinacia oleracea]	EG_transcript_56253	GO:0003735, GO:0030529, GO:0005840, GO:0006412	gi|902165843|gb|KNA07164.1|hypothetical protein SOVF_174280 [Spinacia oleracea]	0	10.2905	21.3612	0	9.18715	25.2853	0.111899	-1.10338	-1.95263	9	9	9	1	9	9	9	9	9	9
EG_transcript_33392	EG_transcript_33392	209380000	191390000	170590000	126030000	302100000	116090000	1907100000	2080500000	1122600000	8.94392	3.36547	EG_transcript_33392	GO:0000166	RRM domain-containing RNA-binding										EG_transcript_33392	GO:0000166	RRM domain-containing RNA-binding	EG_transcript_33392	GO:0000166	RRM domain-containing RNA-binding	0.77693	0.209712	0.466326	0.000557934	-3.11592	-10.7077	0.00823687	-3.32563	-6.37326	9	9	9	1	9	9	9	4	5	4
EG_transcript_24996	EG_transcript_24996	47103000	101210000	46026000	185690000	140510000	60873000	509930000	378900000	157130000	5.38214	1.70038	EG_transcript_24996	No annotation											EG_transcript_24996	No annotation		EG_transcript_24996	No annotation		0.147167	-0.951893	-1.55811	0.00971312	-2.37077	-3.7507	0.104124	-1.41888	-2.01924	9	9	9	1	9	9	9	4	5	4
EG_transcript_33059	EG_transcript_33059	138800000	186380000	144420000	155950000	168980000	298050000	941770000	459040000	443570000	3.92756	2.12722	EG_transcript_33059	No annotation											EG_transcript_33059	No annotation		EG_transcript_33059	No annotation		0.278378	-0.357323	-1.1067	0.00416502	-1.89388	-5.00562	0.0310153	-1.53655	-3.33802	9	9	9	1	9	9	9	6	6	7
EG_transcript_39882	EG_transcript_39882	240060000	327100000	242560000	121690000	101370000	124950000	712390000	270490000	321590000	1.61101	0.552984	EG_transcript_39882	GO:0005840	30S ribosomal S13										EG_transcript_39882	GO:0005840	30S ribosomal S13	EG_transcript_39882	GO:0005840	30S ribosomal S13	0.00379811	1.20909	6.9327	0.17082	-0.567333	-1.24858	0.0212582	-1.77642	-4.03271	9	9	9	1	9	9	9	7	7	8
EG_transcript_32444	EG_transcript_32444	137420000	211060000	166960000	230830000	222390000	288670000	1160300000	479030000	414670000	3.98494	1.69445	EG_transcript_32444	No annotation											EG_transcript_32444	No annotation		EG_transcript_32444	No annotation		0.0497863	-0.537865	-2.51226	0.00983498	-1.85759	-3.73497	0.0482069	-1.31972	-2.75697	9	9	9	1	9	9	9	5	4	3
EG_transcript_31519	EG_transcript_31519	29589000	28263000	39219000	22514000	16140000	17023000	56592000	32406000	60379000	1.53884	0.846469	EG_transcript_31519	No annotation											EG_transcript_31519	No annotation		EG_transcript_31519	No annotation		0.0167444	0.802193	3.82393	0.0722967	-0.585126	-1.82284	0.0186453	-1.38732	-4.31475	9	9	9	1	9	9	9	4	4	7
EG_transcript_28189	EG_transcript_28189	100420000	78439000	106370000	192540000	210530000	181470000	451500000	334510000	359230000	4.01516	3.36268	EG_transcript_28189	No annotation											EG_transcript_28189	No annotation		EG_transcript_28189	No annotation		0.00375096	-1.04471	-7.03579	0.000555882	-2.00563	-10.69	0.00751127	-0.960923	-6.64512	9	9	9	1	9	9	9	6	7	7
EG_transcript_32421	EG_transcript_32421	0	6146500	50302000	29465000	24580000	124160000	91201000	31494000	108270000	4.09161	0.979843																			0.151254	-2.17211	-1.53983	0.0509391	-2.7688	-2.09067	0.652903	-0.596691	-0.644628	9	9	9	1	9	9	9	1	4	4
EG_transcript_24341	EG_transcript_24341	18564000	6825100	14613000	13217000	28614000	9149400	256810000	292920000	70173000	15.4968	2.07897	EG_transcript_24341	No annotation											EG_transcript_24341	No annotation		EG_transcript_24341	No annotation		0.780153	-0.300728	-0.461636	0.00436331	-3.82577	-4.85033	0.0186317	-3.52504	-4.31396	10	10	9	1	10	10	9	2	4	2
EG_transcript_28901	EG_transcript_28901	20970000	42681000	0	122950000	111470000	154870000	272670000	268220000	441440000	15.4331	1.65183	EG_transcript_28901	No annotation											EG_transcript_28901	No annotation		EG_transcript_28901	No annotation		0.0446237	-3.32445	-2.62857	0.0108782	-4.63345	-3.62325	0.0154538	-1.309	-4.76872	9	9	9	1	9	9	9	2	4	0
EG_transcript_31235	EG_transcript_31235	27642000	36146000	54400000	42313000	61842000	33611000	119380000	129370000	128420000	3.19127	2.42152	EG_transcript_31235	No annotation											EG_transcript_31235	No annotation		EG_transcript_31235	No annotation		0.666099	-0.23144	-0.604845	0.00223644	-1.7298	-6.04022	0.010334	-1.49837	-5.78267	9	9	9	1	9	9	9	5	2	5
EG_transcript_37274	EG_transcript_37274	20330000	51853000	34558000	39489000	25626000	33444000	227720000	245720000	176190000	6.08604	2.52823																			0.970007	0.0354169	0.0821277	0.00196166	-2.69338	-6.45627	0.00514493	-2.7288	-11.7336	9	9	9	1	9	9	9	3	3	4
EG_transcript_26588	EG_transcript_26588	7301300	18643000	18943000	44215000	54154000	28158000	95704000	106830000	56007000	5.75978	2.07213	EG_transcript_26588	No annotation											EG_transcript_26588	No annotation		EG_transcript_26588	No annotation		0.0342442	-1.56954	-2.94261	0.00437907	-2.5983	-4.82864	0.0577672	-1.02876	-2.56735	9	9	9	1	9	9	9	3	4	3
EG_transcript_31678	EG_transcript_31678	2662800000	1878800000	687610000	8791400000	10256000000	6986900000	4465000000	9876000000	9445700000	4.54881	1.53452	EG_transcript_31678	GO:0015992, GO:0033178, GO:0015991, GO:0006810, GO:0006811, GO:0005524, GO:0016820	gi|528275201|gb|EPY43264.1|F-type H+-transporting ATPase subunit beta [Angomonas deanei]										EG_transcript_31678	GO:0015992, GO:0033178, GO:0015991, GO:0006810, GO:0006811, GO:0005524, GO:0016820	gi|528275201|gb|EPY43264.1|F-type H+-transporting ATPase subunit beta [Angomonas deanei]	EG_transcript_31678	GO:0015992, GO:0033178, GO:0015991, GO:0006810, GO:0006811, GO:0005524, GO:0016820	gi|528275201|gb|EPY43264.1|F-type H+-transporting ATPase subunit beta [Angomonas deanei]	0.0139424	-2.50557	-4.12618	0.0133557	-2.30661	-3.32628	0.767756	0.198967	0.491461	10	9	9	1	10	9	9	7	8	6
EG_transcript_25242	EG_transcript_25242	120700000	190230000	170560000	57429000	68423000	39483000	30887000	35341000	22183000	0.18362	3.01779	EG_transcript_25242	GO:0003755, GO:0000413, GO:0016853, GO:0006457	gi|255081672|ref|XP_002508058.1|peptidylprolyl isomerase, precursor [Micromonas commoda]	+			K03768	peptidyl-prolyl cis-trans isomerase B / cyclophilin B	protein transport, folding, processing, and degradation	yes	SP	N/A	EG_transcript_25242	GO:0003755, GO:0000413, GO:0016853, GO:0006457	gi|255081672|ref|XP_002508058.1|peptidylprolyl isomerase, precursor [Micromonas commoda]	EG_transcript_25242	GO:0003755, GO:0000413, GO:0016853, GO:0006457	gi|255081672|ref|XP_002508058.1|peptidylprolyl isomerase, precursor [Micromonas commoda]	0.00868247	1.55258	5.0674	0.00113761	2.44581	8.70286	0.0423525	0.893232	2.90436	12	11	9	1	12	11	9	7	8	9
EG_transcript_24209	EG_transcript_24209	276380000	348660000	290950000	91662000	76029000	63944000	300440000	412700000	321670000	1.12972	0.419002	EG_transcript_24209	GO:0003824	Isochorismatase domain-containing 2, mitochondrial										EG_transcript_24209	GO:0003824	Isochorismatase domain-containing 2, mitochondrial	EG_transcript_24209	GO:0003824	Isochorismatase domain-containing 2, mitochondrial	0.00190981	1.99178	10.992	0.285486	-0.169502	-0.983453	0.00460845	-2.16128	-10.5616	9	9	9	1	9	9	9	8	7	9
EG_transcript_25253	EG_transcript_25253	49802000	77251000	22749000	39719000	40635000	18381000	60127000	87429000	122800000	1.80476	0.740176	EG_transcript_25253	GO:0015137, GO:0055085, GO:0016020, GO:0016021, GO:0015746	gi|514937563|gb|EPJ36496.1|putative Citrate transporter [Streptomyces afghaniensis 772]										EG_transcript_25253	GO:0015137, GO:0055085, GO:0016020, GO:0016021, GO:0015746	gi|514937563|gb|EPJ36496.1|putative Citrate transporter [Streptomyces afghaniensis 772]	EG_transcript_25253	GO:0015137, GO:0055085, GO:0016020, GO:0016021, GO:0015746	gi|514937563|gb|EPJ36496.1|putative Citrate transporter [Streptomyces afghaniensis 772]	0.468472	0.520264	0.814926	0.0954381	-0.960934	-1.61367	0.0364315	-1.4812	-3.08852	9	9	9	1	9	9	9	7	3	6
EG_transcript_25320	EG_transcript_25320	72887000	94129000	151680000	16824000	27808000	43711000	345290000	141310000	285480000	2.42262	1.17395	EG_transcript_25320	GO:0005737, GO:0003824, GO:0009072, GO:0016853	gi|813192382|ref|XP_012208073.1|maleylacetoacetate isomerase [Saprolegnia parasitica CBS 223.65]										EG_transcript_25320	GO:0005737, GO:0003824, GO:0009072, GO:0016853	gi|813192382|ref|XP_012208073.1|maleylacetoacetate isomerase [Saprolegnia parasitica CBS 223.65]	EG_transcript_25320	GO:0005737, GO:0003824, GO:0009072, GO:0016853	gi|813192382|ref|XP_012208073.1|maleylacetoacetate isomerase [Saprolegnia parasitica CBS 223.65]	0.0179245	1.88975	3.74774	0.0297238	-1.24753	-2.49679	0.0108319	-3.13728	-5.61726	10	9	9	1	10	9	9	8	7	9
EG_transcript_24694	EG_transcript_24694	162490000	166620000	123490000	254990000	262860000	256250000	792090000	451110000	704830000	4.30409	2.73421	EG_transcript_24694	No annotation											EG_transcript_24694	No annotation		EG_transcript_24694	No annotation		0.00639561	-0.786993	-5.65851	0.00168963	-2.07837	-7.3295	0.0128399	-1.29138	-5.21016	22	9	9	1	22	9	9	14	11	11
EG_transcript_31146	EG_transcript_31146	0	7928400	15911000	0	6425300	10341000	28033000	13726000	0	1.75168	0.190872																			0.748143	0.51319	0.50569	0.714726	-0.579619	-0.498405	0.43903	-1.09281	-0.931669	9	9	9	1	9	9	9	0	3	3
EG_transcript_25197	EG_transcript_25197	0	48370000	39807000	20388000	20170000	30571000	79246000	80106000	45238000	2.32022	0.623899	EG_transcript_25197	GO:0051087	cobalamin 5 -phosphate synthase										EG_transcript_25197	GO:0051087	cobalamin 5 -phosphate synthase	EG_transcript_25197	GO:0051087	cobalamin 5 -phosphate synthase	0.849656	-0.503422	-0.350674	0.135738	-2.00798	-1.38695	0.0171329	-1.50456	-4.47388	9	9	9	1	9	9	9	1	3	4
EG_transcript_23613	EG_transcript_23613	29634000	48825000	39720000	234010000	245460000	147780000	265550000	344900000	244810000	7.23699	3.43759	EG_transcript_23613	No annotation											EG_transcript_23613	No annotation		EG_transcript_23613	No annotation		0.0032396	-2.40218	-7.66797	0.000352941	-2.86929	-11.1745	0.155921	-0.467105	-1.68641	9	9	9	1	9	9	9	4	4	4
EG_transcript_29512	EG_transcript_29512	98176000	89068000	128020000	48116000	47400000	35210000	188870000	162240000	149090000	1.58661	1.6602	EG_transcript_29512	GO:0006396, GO:0005622	gi|110168479|gb|ABG53019.1|Tetratricopeptide TPR_2 [Trichodesmium erythraeum IMS101]										EG_transcript_29512	GO:0006396, GO:0005622	gi|110168479|gb|ABG53019.1|Tetratricopeptide TPR_2 [Trichodesmium erythraeum IMS101]	EG_transcript_29512	GO:0006396, GO:0005622	gi|110168479|gb|ABG53019.1|Tetratricopeptide TPR_2 [Trichodesmium erythraeum IMS101]	0.00540431	1.26706	5.90876	0.0106877	-0.676306	-3.645	0.00466465	-1.94337	-10.9518	9	9	9	1	9	9	9	5	9	8
EG_transcript_22479	EG_transcript_22479	65279000	59311000	65635000	137570000	155710000	111140000	370100000	366110000	433000000	6.14646	5.05096	EG_transcript_22479	No annotation											EG_transcript_22479	No annotation		EG_transcript_22479	No annotation		0.00365551	-1.07594	-7.18274	0	-2.61699	-28.6019	0.00466667	-1.54105	-9.50187	9	9	9	1	9	9	9	3	6	5
EG_transcript_20914	EG_transcript_20914	0	34710000	33446000	27591000	34837000	28226000	37735000	52858000	51692000	2.08764	0.626789																			0.450813	-0.953577	-0.836446	0.134727	-1.59562	-1.39258	0.0303465	-0.642041	-3.37858	9	9	9	1	9	9	9	1	4	3
EG_transcript_24567	EG_transcript_24567	33651000	22393000	18423000	28244000	23981000	0	61285000	66758000	67996000	2.63256	2.28506	EG_transcript_24567	GO:0005739, GO:0006461	gi|594146248|emb|CCW69402.1|unnamed protein product [Phytomonas sp. isolate Hart1]										EG_transcript_24567	GO:0005739, GO:0006461	gi|594146248|emb|CCW69402.1|unnamed protein product [Phytomonas sp. isolate Hart1]	EG_transcript_24567	GO:0005739, GO:0006461	gi|594146248|emb|CCW69402.1|unnamed protein product [Phytomonas sp. isolate Hart1]	0.406804	1.15527	0.890409	0.00315495	-1.44157	-5.54097	0.101657	-2.59684	-2.04028	10	9	9	1	10	9	9	5	4	5
EG_transcript_26805	EG_transcript_26805	0	53724000	61164000	45940000	61266000	60535000	90511000	89677000	114250000	2.56283	0.618165	EG_transcript_26805	GO:0008168	hypothetical protein MVEG_11418										EG_transcript_26805	GO:0008168	hypothetical protein MVEG_11418	EG_transcript_26805	GO:0008168	hypothetical protein MVEG_11418	0.349305	-1.97713	-0.973648	0.138611	-2.79191	-1.37578	0.0166187	-0.814781	-4.59325	9	9	9	1	9	9	9	1	5	5
EG_transcript_28183	EG_transcript_28183	4823700000	3467800000	1600400000	12434000	14346000	21860000	80001000	60399000	264680000	0.0409507	2.3939	EG_transcript_28183	GO:0006094, GO:0004613, GO:0005525, GO:0017076, GO:0016310, GO:0016301, GO:0004611	gi|470419471|ref|XP_004337195.1|phosphoenolpyruvate carboxykinase (GTP), putative [Acanthamoeba castellanii str. Neff]										EG_transcript_28183	GO:0006094, GO:0004613, GO:0005525, GO:0017076, GO:0016310, GO:0016301, GO:0004611	gi|470419471|ref|XP_004337195.1|phosphoenolpyruvate carboxykinase (GTP), putative [Acanthamoeba castellanii str. Neff]	EG_transcript_28183	GO:0006094, GO:0004613, GO:0005525, GO:0017076, GO:0016310, GO:0016301, GO:0004611	gi|470419471|ref|XP_004337195.1|phosphoenolpyruvate carboxykinase (GTP), putative [Acanthamoeba castellanii str. Neff]	0.000756606	7.57031	14.2513	0.00244147	4.78448	5.93626	0.0219459	-2.78583	-3.99281	26	9	9	1	26	9	9	25	24	20
EG_transcript_20108	EG_transcript_20108	161380000	102950000	129390000	72903000	56776000	0	349760000	205330000	326510000	2.23915	1.70478	EG_transcript_20108	GO:0008152, GO:0016020, GO:0016021, GO:0008168, GO:0032259	gi|641838800|gb|KDO57738.1|hypothetical protein CISIN_1g021661mg [Citrus sinensis]										EG_transcript_20108	GO:0008152, GO:0016020, GO:0016021, GO:0008168, GO:0032259	gi|641838800|gb|KDO57738.1|hypothetical protein CISIN_1g021661mg [Citrus sinensis]	EG_transcript_20108	GO:0008152, GO:0016020, GO:0016021, GO:0008168, GO:0032259	gi|641838800|gb|KDO57738.1|hypothetical protein CISIN_1g021661mg [Citrus sinensis]	0.138685	2.62075	1.60729	0.00959654	-1.1491	-3.76238	0.0760141	-3.76985	-2.30201	9	9	9	1	9	9	9	5	7	6
EG_transcript_15937	EG_transcript_15937	7615500	7346700	21244000	19218000	7181500	17342000	93519000	92116000	129220000	8.69616	2.47488																			0.75334	-0.336618	-0.498843	0.00202299	-3.29041	-6.24535	0.00867949	-2.95379	-6.17931	9	9	9	1	9	9	9	2	2	5
EG_transcript_16472	EG_transcript_16472	27269000	32317000	30742000	0	5698700	9176200	23781000	44118000	37911000	1.1714	0.265396	EG_transcript_16472	GO:0016787	hydrolase Cof										EG_transcript_16472	GO:0016787	hydrolase Cof	EG_transcript_16472	GO:0016787	hydrolase Cof	0.0116085	2.60198	4.43213	0.556507	-0.184676	-0.664437	0.0185596	-2.78666	-4.34496	9	9	9	1	9	9	9	2	6	6
EG_transcript_16961	EG_transcript_16961	101470000	162980000	141380000	70939000	53049000	68399000	75741000	70381000	87507000	0.575682	1.59699	EG_transcript_16961	GO:0055085, GO:0016020, GO:0016021, GO:0006810	gi|920705082|gb|KOM48307.1|hypothetical protein LR48_Vigan07g201100 [Vigna angularis]										EG_transcript_16961	GO:0055085, GO:0016020, GO:0016021, GO:0006810	gi|920705082|gb|KOM48307.1|hypothetical protein LR48_Vigan07g201100 [Vigna angularis]	EG_transcript_16961	GO:0055085, GO:0016020, GO:0016021, GO:0006810	gi|920705082|gb|KOM48307.1|hypothetical protein LR48_Vigan07g201100 [Vigna angularis]	0.0118665	1.06108	4.39035	0.0116637	0.77515	3.48255	0.140482	-0.285927	-1.77645	9	9	9	1	9	9	9	5	6	7
EG_transcript_19007	EG_transcript_19007	0	0	0	31844000	13852000	27872000	47330000	57870000	24955000	4.3385e+08	1.91107																			0.0235335	-3.02358	-3.39763	0.00613705	-3.84857	-4.33799	0.177224	-0.824989	-1.58022	9	9	9	1	9	9	9	0	1	1
EG_transcript_17822	EG_transcript_17822	104980000	81149000	62244000	120960000	88497000	109840000	186490000	255510000	128420000	2.29663	1.51005	EG_transcript_17822	No annotation											EG_transcript_17822	No annotation		EG_transcript_17822	No annotation		0.15881	-0.382956	-1.50026	0.0141549	-1.17619	-3.26621	0.0618552	-0.793238	-2.50781	11	10	9	1	11	10	9	4	5	6
EG_transcript_21135	EG_transcript_21135	0	14778000	0	10240000	9836300	10021000	25366000	13201000	0	2.60976	0.0452543																			0.613383	-0.361731	-0.661103	0.940854	-0.162729	-0.132424	0.934272	0.199001	0.180816	9	9	9	1	9	9	9	2	4	2
EG_transcript_12705	EG_transcript_12705	260350000	365300000	391970000	0	0	0	12773000	0	12717000	0.0250486	1.75204	EG_transcript_12705	GO:0005515	---NA---										EG_transcript_12705	GO:0005515	---NA---	EG_transcript_12705	GO:0005515	---NA---	0.0031422	7.89257	8.29979	0.00881305	6.32914	3.8894	0.504622	-1.56344	-0.837377	9	9	9	1	9	9	9	8	8	8
EG_transcript_14260	EG_transcript_14260	31517000	34977000	65648000	20989000	14878000	27983000	0	8263300	0	0.0625335	1.66796	EG_transcript_14260	No annotation											EG_transcript_14260	No annotation		EG_transcript_14260	No annotation		0.055809	1.01664	2.40459	0.0104852	4.30166	3.66529	0.0448012	3.28502	2.84054	9	9	9	1	9	9	9	6	6	6
EG_transcript_21478	EG_transcript_21478	44540000	83610000	53672000	38889000	21515000	28549000	68770000	74564000	77684000	1.21557	0.532675	EG_transcript_21478	No annotation											EG_transcript_21478	No annotation		EG_transcript_21478	No annotation		0.0383751	1.0216	2.79683	0.185171	-0.331643	-1.20879	0.0120072	-1.35324	-5.37072	9	9	9	1	9	9	9	5	5	6
EG_transcript_16187	EG_transcript_16187	50588000	20961000	55759000	0	0	0	12880000	11991000	17595000	0.333569	1.43507	EG_transcript_16187	GO:0051287	hypothetical protein GPECTOR_23g141										EG_transcript_16187	GO:0051287	hypothetical protein GPECTOR_23g141	EG_transcript_16187	GO:0051287	hypothetical protein GPECTOR_23g141	0.00306862	4.47289	8.38017	0.0169301	1.48115	3.08584	0.00578571	-2.99174	-8.93185	9	9	9	1	9	9	9	7	4	7
EG_transcript_11517	EG_transcript_11517	12605000	0	0	11517000	9955400	0	22520000	34865000	24431000	6.49076	1.62436																			0.820823	-0.328115	-0.401105	0.0112384	-2.2116	-3.55235	0.0351228	-1.88349	-3.15437	9	9	9	1	9	9	9	3	0	1
EG_transcript_10458	EG_transcript_10458	0	0	18229000	21855000	19742000	10157000	39543000	36816000	58552000	7.4009	1.434																			0.144795	-1.6041	-1.57035	0.0169638	-3.03135	-3.08332	0.0275647	-1.42726	-3.53016	9	9	9	1	9	9	9	2	2	3
EG_transcript_11490	EG_transcript_11490	2673400000	3160600000	3335100000	1715000000	1084600000	1440600000	81133000	98323000	170280000	0.0381429	3.8558	EG_transcript_11490	GO:0004784	unnamed protein product	+			K04564	superoxide dismutase	reaction to oxidative and toxic stress	yes	SP	class II	EG_transcript_11490	GO:0004784	unnamed protein product	EG_transcript_11490	GO:0004784	unnamed protein product	0.00759061	1.13152	5.25645	0.000162643	4.78017	14.2881	0.00494118	3.64865	9.75821	11	9	9	1	11	9	9	8	9	8
EG_transcript_17688	EG_transcript_17688	32519000	30343000	21654000	27006000	28003000	21804000	49464000	84419000	51474000	2.19316	1.64829	EG_transcript_17688	GO:0000287, GO:0016616, GO:0016491, GO:0051287, GO:0055114	gi|504244662|ref|WP_014431764.1|3-isopropylmalate dehydrogenase [Caldilinea aerophila]										EG_transcript_17688	GO:0000287, GO:0016616, GO:0016491, GO:0051287, GO:0055114	gi|504244662|ref|WP_014431764.1|3-isopropylmalate dehydrogenase [Caldilinea aerophila]	EG_transcript_17688	GO:0000287, GO:0016616, GO:0016491, GO:0051287, GO:0055114	gi|504244662|ref|WP_014431764.1|3-isopropylmalate dehydrogenase [Caldilinea aerophila]	0.685783	0.124608	0.584033	0.0108821	-1.11017	-3.61406	0.0168447	-1.23478	-4.53272	9	9	9	1	9	9	9	6	3	7
EG_transcript_16678	EG_transcript_16678	133590000	86089000	129480000	44207000	30142000	25424000	69938000	66360000	90726000	0.650202	1.15506	EG_transcript_16678	No annotation											EG_transcript_16678	No annotation		EG_transcript_16678	No annotation		0.00573857	1.81933	5.82967	0.0313073	0.60744	2.45624	0.0176335	-1.21189	-4.42064	11	10	9	1	11	10	9	7	8	8
EG_transcript_13925	EG_transcript_13925	0	20160000	8545200	6752900	7386600	15414000	28537000	22674000	37313000	3.0839	1.19932																			0.982284	0.0361659	0.0509975	0.0283762	-1.62142	-2.55165	0.0230176	-1.65758	-3.84984	9	9	9	1	9	9	9	2	3	2
EG_transcript_11766	EG_transcript_11766	108510000	67884000	85305000	32379000	37282000	24621000	33332000	45780000	41502000	0.460888	2.01283	EG_transcript_11766	GO:0003847, GO:0016042	gi|223993313|ref|XP_002286340.1|predicted protein [Thalassiosira pseudonana CCMP1335]										EG_transcript_11766	GO:0003847, GO:0016042	gi|223993313|ref|XP_002286340.1|predicted protein [Thalassiosira pseudonana CCMP1335]	EG_transcript_11766	GO:0003847, GO:0016042	gi|223993313|ref|XP_002286340.1|predicted protein [Thalassiosira pseudonana CCMP1335]	0.00660008	1.46734	5.58417	0.00489368	1.10355	4.64346	0.164335	-0.363792	-1.6402	11	11	9	1	11	11	9	6	5	7
EG_transcript_15039	EG_transcript_15039	95744000	32878000	77777000	19683000	0	0	14178000	31469000	14952000	0.293601	1.34877	EG_transcript_15039	GO:0047012, GO:0003854, GO:0016616, GO:0016491, GO:0016020, GO:0016021, GO:0055114, GO:0006694	gi|298706478|emb|CBJ29465.1|Sterol-4-alpha-carboxylate 3-dehydrogenase, decarboxylating [Ectocarpus siliculosus]										EG_transcript_15039	GO:0047012, GO:0003854, GO:0016616, GO:0016491, GO:0016020, GO:0016021, GO:0055114, GO:0006694	gi|298706478|emb|CBJ29465.1|Sterol-4-alpha-carboxylate 3-dehydrogenase, decarboxylating [Ectocarpus siliculosus]	EG_transcript_15039	GO:0047012, GO:0003854, GO:0016616, GO:0016491, GO:0016020, GO:0016021, GO:0055114, GO:0006694	gi|298706478|emb|CBJ29465.1|Sterol-4-alpha-carboxylate 3-dehydrogenase, decarboxylating [Ectocarpus siliculosus]	0.0292004	3.96994	3.1497	0.0201393	1.73257	2.88482	0.132505	-2.23737	-1.82456	9	9	9	1	9	9	9	7	4	8
EG_transcript_13905	EG_transcript_13905	30833000	0	21115000	31630000	38611000	0	47889000	105150000	74297000	4.37622	1.04645																			0.935896	-0.282797	-0.165259	0.0424278	-2.61267	-2.22754	0.143838	-2.32987	-1.75212	13	13	9	1	13	13	9	6	1	3
EG_transcript_11218	EG_transcript_11218	0	0	0	15753000	0	0	24132000	53803000	51614000	4.3183e+08	3.07817																			0.479464	-0.614744	-0.802186	0.00101703	-3.43612	-9.02391	0.0312444	-2.82137	-3.3135	9	9	9	1	9	9	9	2	0	0
EG_transcript_11363	EG_transcript_11363	25698000	18560000	0	30130000	37678000	0	31351000	63634000	43549000	3.13015	0.87933																			0.33627	-1.16493	-0.995155	0.0660631	-2.06364	-1.88817	0.190191	-0.89871	-1.51922	9	9	9	1	9	9	9	4	4	2
EG_transcript_12102	EG_transcript_12102	1058800000	996450000	1458800000	1714000000	1711100000	1284900000	2559100000	1842400000	3052800000	2.12128	1.76848	EG_transcript_12102	No annotation											EG_transcript_12102	No annotation		EG_transcript_12102	No annotation		0.0910788	-0.430623	-1.9616	0.00856502	-1.07509	-3.93426	0.0604333	-0.644469	-2.53444	32	32	9	1	32	32	9	26	20	22
EG_transcript_9459	EG_transcript_9459	0	0	0	14280000	12165000	14472000	16447000	12917000	12888000	140840001	2.78094																			0.00323109	-2.53264	-7.65997	0.0016443	-2.57368	-7.54149	0.883029	-0.041043	-0.289465	9	9	9	1	9	9	9	1	0	1
EG_transcript_8177	EG_transcript_8177	0	0	0	26848000	17331000	0	37583000	32346000	29155000	330280001	2.84905																			0.324747	-1.72544	-1.01535	0.00158634	-3.94879	-7.86018	0.233268	-2.22335	-1.36373	9	9	9	1	9	9	9	0	0	0
EG_transcript_6920	EG_transcript_6920	23754000	0	15793000	27556000	14988000	18631000	30429000	35112000	37869000	2.61486	0.972032																			0.362003	-0.746445	-0.954352	0.0521143	-1.54463	-2.07477	0.041693	-0.798183	-2.92175	9	9	9	1	9	9	9	4	2	3
EG_transcript_5994	EG_transcript_5994	0	0	18842000	51079000	60731000	65002000	60239000	55376000	97691000	11.3208	1.76725																			0.0170708	-3.40653	-3.80424	0.00859286	-3.63738	-3.93089	0.504194	-0.230845	-0.838315	9	9	9	1	9	9	9	1	0	2
EG_transcript_7840	EG_transcript_7840	34041000	32281000	0	0	0	0	0	0	0	4.52339e-09	1.16659	EG_transcript_7840	GO:0008270, GO:0005509	gi|585110402|gb|EWM28060.1|nxn protein [Nannochloropsis gaditana]										EG_transcript_7840	GO:0008270, GO:0005509	gi|585110402|gb|EWM28060.1|nxn protein [Nannochloropsis gaditana]	EG_transcript_7840	GO:0008270, GO:0005509	gi|585110402|gb|EWM28060.1|nxn protein [Nannochloropsis gaditana]	0.0883235	2.68365	1.9858	0.0303745	3.13787	2.48096	1	0	NaN	9	9	9	1	9	9	9	7	4	1
EG_transcript_6318	EG_transcript_6318	17419000	18334000	18597000	15225000	16010000	11204000	14325000	28850000	15785000	1.08482	0.0487889	EG_transcript_6318	No annotation											EG_transcript_6318	No annotation		EG_transcript_6318	No annotation		0.0635126	0.373608	2.28555	0.936572	-0.0451355	-0.142277	0.299549	-0.418743	-1.181	9	9	9	1	9	9	9	2	3	3
EG_transcript_6401	EG_transcript_6401	0	0	0	0	0	0	58573000	38900000	46243000	4.79053e+08	4.35612																			1	0	NaN	0	-4.61237	-19.1249	0.00712945	-4.64533	-7.42967	9	9	9	1	9	9	9	0	0	1
EG_transcript_3478	EG_transcript_3478	27114000	51049000	31978000	0	21211000	8999600	10370000	39819000	0	0.45568	0.654966	EG_transcript_3478	GO:0008233, GO:0046872, GO:0006508, GO:0008237, GO:0004222, GO:0016787	gi|612389883|ref|XP_007510462.1|unnamed protein product [Bathycoccus prasinos]										EG_transcript_3478	GO:0008233, GO:0046872, GO:0006508, GO:0008237, GO:0004222, GO:0016787	gi|612389883|ref|XP_007510462.1|unnamed protein product [Bathycoccus prasinos]	EG_transcript_3478	GO:0008233, GO:0046872, GO:0006508, GO:0008237, GO:0004222, GO:0016787	gi|612389883|ref|XP_007510462.1|unnamed protein product [Bathycoccus prasinos]	0.0803006	2.449	2.07257	0.123685	2.14124	1.44746	0.940253	-0.307756	-0.166049	10	10	9	1	10	10	9	5	3	6
EG_transcript_3135	EG_transcript_3135	0	15364000	0	24095000	42249000	22314000	27710000	76788000	21575000	8.20574	1.34966																			0.0349079	-2.46264	-2.91864	0.0200528	-2.80099	-2.88686	0.735173	-0.33835	-0.536321	9	9	9	1	9	9	9	0	2	1
EG_transcript_3241	EG_transcript_3241	8804900	0	0	0	14656000	0	28254000	179630000	24707000	26.4161	1.53484																			0.818497	-0.551552	-0.404748	0.013362	-4.00392	-3.32708	0.0710248	-3.45237	-2.37433	9	9	9	1	9	9	9	2	0	0
EG_transcript_443	EG_transcript_443	0	0	0	0	4597400	4632100	28779000	41127000	25415000	3.17737e+08	2.79874																			0.890075	0.117962	0.265503	0.00166	-2.93823	-7.62363	0.00589438	-3.05619	-8.30298	9	9	9	1	9	9	9	0	1	1
EG_transcript_15917	EG_transcript_15917	549290000	408180000	540730000	502630000	700180000	321860000	52942000	52785000	77644000	0.122394	3.71363	EG_transcript_15917	GO:0005840	50S ribosomal L3, chloroplastic-like	+			K02906	ortholog of AT2G43030 ribosomal protein L3 family protein	ribosome, aminoacyl-tRNA biosynthesis and translation	no	no signal	N/A	EG_transcript_15917	GO:0005840	50S ribosomal L3, chloroplastic-like	EG_transcript_15917	GO:0005840	50S ribosomal L3, chloroplastic-like	0.966612	0.0326754	0.0924584	0.000137634	3.04202	13.1463	0.00597101	3.00934	8.05123	10	10	10	1	10	10	10	8	8	8
EG_transcript_52704	EG_transcript_52704	4247900000	5603400000	4213400000	42567000	84287000	10643000	202440000	144160000	49898000	0.028191	2.99693	EG_transcript_52704	GO:0005737, GO:0000462, GO:0003735, GO:0022627, GO:0030529, GO:0005840, GO:0006412	gi|1002308985|ref|XP_015617880.1|PREDICTED: 40S ribosomal protein S16 [Oryza sativa Japonica Group]										EG_transcript_52704	GO:0005737, GO:0000462, GO:0003735, GO:0022627, GO:0030529, GO:0005840, GO:0006412	gi|1002308985|ref|XP_015617880.1|PREDICTED: 40S ribosomal protein S16 [Oryza sativa Japonica Group]	EG_transcript_52704	GO:0005737, GO:0000462, GO:0003735, GO:0022627, GO:0030529, GO:0005840, GO:0006412	gi|1002308985|ref|XP_015617880.1|PREDICTED: 40S ribosomal protein S16 [Oryza sativa Japonica Group]	0.00312287	7.10822	7.99954	0.00118408	5.3572	8.59441	0.164531	-1.75102	-1.63885	10	10	10	1	10	10	10	10	10	9
EG_transcript_30993	EG_transcript_30993	45018000	31867000	0	286910000	660820000	295730000	824970000	884180000	916520000	34.1506	1.63909																			0.0371789	-5.07646	-2.83708	0.0109418	-6.26836	-3.59025	0.0388522	-1.1919	-3.00491	10	10	10	1	10	10	10	2	1	1
EG_transcript_28112	EG_transcript_28112	34404000	79334000	66296000	51680000	24388000	33985000	170660000	66111000	59490000	1.64558	0.446894	EG_transcript_28112	No annotation											EG_transcript_28112	No annotation		EG_transcript_28112	No annotation		0.173381	0.692921	1.43718	0.254735	-0.630384	-1.0393	0.0765966	-1.32331	-2.29675	10	10	10	1	10	10	10	5	4	5
EG_transcript_47752	EG_transcript_47752	120710000	106100000	101200000	51208000	57165000	77918000	462490000	183750000	167470000	2.48075	1.14342	EG_transcript_47752	GO:0003735, GO:0005840, GO:0006412, GO:0005622	gi|926788187|ref|XP_013902567.1|hypothetical protein MNEG_4413 [Monoraphidium neglectum]										EG_transcript_47752	GO:0003735, GO:0005840, GO:0006412, GO:0005622	gi|926788187|ref|XP_013902567.1|hypothetical protein MNEG_4413 [Monoraphidium neglectum]	EG_transcript_47752	GO:0003735, GO:0005840, GO:0006412, GO:0005622	gi|926788187|ref|XP_013902567.1|hypothetical protein MNEG_4413 [Monoraphidium neglectum]	0.0130048	0.835501	4.25021	0.0322848	-1.1523	-2.43136	0.0221224	-1.9878	-3.96214	10	10	10	1	10	10	10	5	4	4
EG_transcript_35981	EG_transcript_35981	812950000	865510000	707720000	779130000	2419900000	1079100000	4189800000	2799700000	1873400000	3.71426	2.2048	EG_transcript_35981	No annotation											EG_transcript_35981	No annotation		EG_transcript_35981	No annotation		0.188349	-0.676867	-1.37152	0.00356152	-1.82123	-5.26338	0.114106	-1.14437	-1.9383	14	10	10	1	14	10	10	10	12	10
EG_transcript_47615	EG_transcript_47615	1630000000	2067700000	2910300000	3123600000	3567700000	2307900000	8555300000	9519600000	6890400000	3.77804	2.65459	EG_transcript_47615	No annotation											EG_transcript_47615	No annotation		EG_transcript_47615	No annotation		0.155167	-0.463573	-1.5162	0.00195979	-1.94608	-6.9805	0.00802247	-1.48251	-6.41609	10	10	10	1	10	10	10	9	8	8
EG_transcript_26001	EG_transcript_26001	71920000	101410000	135420000	125000000	132250000	36362000	249390000	371460000	136330000	2.4524	1.16112	EG_transcript_26001	GO:0005515	hypothetical protein VP01_268g3										EG_transcript_26001	GO:0005515	hypothetical protein VP01_268g3	EG_transcript_26001	GO:0005515	hypothetical protein VP01_268g3	0.843775	0.238802	0.360387	0.0309762	-1.22554	-2.46921	0.108611	-1.46434	-1.98145	10	10	10	1	10	10	10	6	6	5
EG_transcript_22903	EG_transcript_22903	739850000	857160000	663470000	425490000	710730000	628250000	3327300000	2158000000	3508000000	3.97849	2.8747	EG_transcript_22903	GO:0051920	4-carboxymuconolactone decarboxylase										EG_transcript_22903	GO:0051920	4-carboxymuconolactone decarboxylase	EG_transcript_22903	GO:0051920	4-carboxymuconolactone decarboxylase	0.149925	0.382355	1.54532	0.00150627	-1.96788	-7.98335	0.00701574	-2.35024	-7.46752	11	10	10	1	11	10	10	8	8	8
EG_transcript_39619	EG_transcript_39619	506370000	619920000	466860000	109920000	427360000	187040000	1958600000	1342300000	1052500000	2.73257	2.09828	EG_transcript_39619	GO:0006418, GO:0005737, GO:0004812, GO:0008652, GO:0000105	gi|499749632|ref|WP_011430366.1|ATP phosphoribosyltransferase regulatory subunit [Synechococcus sp. JA-3-3Ab]										EG_transcript_39619	GO:0006418, GO:0005737, GO:0004812, GO:0008652, GO:0000105	gi|499749632|ref|WP_011430366.1|ATP phosphoribosyltransferase regulatory subunit [Synechococcus sp. JA-3-3Ab]	EG_transcript_39619	GO:0006418, GO:0005737, GO:0004812, GO:0008652, GO:0000105	gi|499749632|ref|WP_011430366.1|ATP phosphoribosyltransferase regulatory subunit [Synechococcus sp. JA-3-3Ab]	0.0615246	1.35334	2.32224	0.00429979	-1.41296	-4.91203	0.0177539	-2.76629	-4.41392	10	10	10	1	10	10	10	7	7	8
EG_transcript_33367	EG_transcript_33367	139070000	111740000	139510000	76223000	134810000	114520000	286140000	284900000	333750000	2.31807	3.14038	EG_transcript_33367	GO:0005840	hypothetical protein PPERSA_00772										EG_transcript_33367	GO:0005840	hypothetical protein PPERSA_00772	EG_transcript_33367	GO:0005840	hypothetical protein PPERSA_00772	0.280152	0.293833	1.10221	0.000929124	-1.21654	-9.36605	0.009712	-1.51037	-5.9028	10	10	10	1	10	10	10	6	6	8
EG_transcript_27970	EG_transcript_27970	158560000	390470000	149490000	121100000	181930000	39132000	1467200000	895680000	632400000	4.28804	1.71664	EG_transcript_27970	No annotation											EG_transcript_27970	No annotation		EG_transcript_27970	No annotation		0.175658	1.14143	1.42603	0.00946981	-2.16284	-3.79399	0.0177946	-3.30427	-4.40044	10	10	10	1	10	10	10	9	6	5
EG_transcript_34359	EG_transcript_34359	2130800000	3017100000	2511300000	438850000	582660000	1578900000	6487800000	1960500000	5101600000	1.7691	0.540084	EG_transcript_34359	GO:0015035, GO:0045454, GO:0055114, GO:0006662, GO:0005623	gi|751835810|emb|CEL54250.1|Thioredoxin OS=Mycoplasma gallisepticum (strain R(low / passage 15 / clone 2)) GN=trxA PE=3 SV=2 [Rhizoctonia solani AG-1 IB]										EG_transcript_34359	GO:0015035, GO:0045454, GO:0055114, GO:0006662, GO:0005623	gi|751835810|emb|CEL54250.1|Thioredoxin OS=Mycoplasma gallisepticum (strain R(low / passage 15 / clone 2)) GN=trxA PE=3 SV=2 [Rhizoctonia solani AG-1 IB]	EG_transcript_34359	GO:0015035, GO:0045454, GO:0055114, GO:0006662, GO:0005623	gi|751835810|emb|CEL54250.1|Thioredoxin OS=Mycoplasma gallisepticum (strain R(low / passage 15 / clone 2)) GN=trxA PE=3 SV=2 [Rhizoctonia solani AG-1 IB]	0.0314652	1.77385	3.06589	0.179373	-0.668969	-1.22332	0.0340358	-2.44282	-3.17547	10	10	10	1	10	10	10	9	9	9
EG_transcript_26291	EG_transcript_26291	223210000	67456000	171290000	271000000	197610000	314490000	389790000	452510000	812470000	3.58209	1.45771	EG_transcript_26291	No annotation											EG_transcript_26291	No annotation		EG_transcript_26291	No annotation		0.137851	-0.902367	-1.61251	0.015751	-1.93203	-3.13972	0.0498664	-1.02967	-2.71699	10	10	10	1	10	10	10	7	7	7
EG_transcript_27561	EG_transcript_27561	132090000	126080000	102050000	57139000	30426000	23664000	245710000	485180000	246870000	2.71434	1.78082	EG_transcript_27561	GO:0000166, GO:0005524	gi|490448869|ref|WP_004319763.1|ATPase AAA [Bacteroides ovatus]										EG_transcript_27561	GO:0000166, GO:0005524	gi|490448869|ref|WP_004319763.1|ATPase AAA [Bacteroides ovatus]	EG_transcript_27561	GO:0000166, GO:0005524	gi|490448869|ref|WP_004319763.1|ATPase AAA [Bacteroides ovatus]	0.0109957	1.78948	4.52775	0.00835056	-1.37136	-3.96814	0.00847189	-3.16085	-6.3293	10	10	10	1	10	10	10	8	7	7
EG_transcript_18009	EG_transcript_18009	3320700000	3259500000	3342300000	7595700000	12828000000	7283600000	14282000000	17568000000	22844000000	5.51212	3.61482	EG_transcript_18009	GO:0046933, GO:0015986	gi|71747964|ref|XP_823037.1|hypothetical protein [Trypanosoma brucei brucei TREU927]										EG_transcript_18009	GO:0046933, GO:0015986	gi|71747964|ref|XP_823037.1|hypothetical protein [Trypanosoma brucei brucei TREU927]	EG_transcript_18009	GO:0046933, GO:0015986	gi|71747964|ref|XP_823037.1|hypothetical protein [Trypanosoma brucei brucei TREU927]	0.00701173	-1.43136	-5.44434	0.000123671	-2.43592	-12.405	0.0376035	-1.00456	-3.06467	27	10	10	1	27	10	10	17	17	17
EG_transcript_37345	EG_transcript_37345	574410000	569030000	284360000	320650000	359170000	316480000	0	0	17787000	0.0124576	2.04012				+			K02838ÔøΩ	ribosome recycling factor	ribosome, aminoacyl-tRNA biosynthesis and translation	no	no signal	N/A							0.202149	0.450174	1.32076	0.0046309	7.92083	4.72798	0.0168006	7.47065	4.54885	10	10	10	1	10	10	10	9	9	10
EG_transcript_21573	EG_transcript_21573	56024000	73589000	77547000	43966000	58298000	73788000	194650000	90148000	168630000	2.18878	1.34974	EG_transcript_21573	GO:0055085, GO:0016020, GO:0016021, GO:0006810, GO:0005743, GO:0005215	gi|510899897|ref|XP_004828690.1|adenine nucleotide translocase, putative [Theileria equi]										EG_transcript_21573	GO:0055085, GO:0016020, GO:0016021, GO:0006810, GO:0005743, GO:0005215	gi|510899897|ref|XP_004828690.1|adenine nucleotide translocase, putative [Theileria equi]	EG_transcript_21573	GO:0055085, GO:0016020, GO:0016021, GO:0006810, GO:0005743, GO:0005215	gi|510899897|ref|XP_004828690.1|adenine nucleotide translocase, putative [Theileria equi]	0.351991	0.252462	0.969829	0.0200571	-1.0701	-2.88706	0.031903	-1.32256	-3.27713	10	10	10	1	10	10	10	4	3	5
EG_transcript_26213	EG_transcript_26213	33019000	40549000	31061000	100680000	83883000	69007000	134190000	177630000	112400000	4.05452	3.05822																			0.00424645	-1.26959	-6.48849	0.00100168	-2.00317	-8.91664	0.0406515	-0.733585	-2.9533	10	10	10	1	10	10	10	4	6	6
EG_transcript_30305	EG_transcript_30305	52812000	43643000	45510000	78628000	94619000	58053000	143340000	286130000	189020000	4.35664	2.62667	EG_transcript_30305	No annotation											EG_transcript_30305	No annotation		EG_transcript_30305	No annotation		0.0313183	-0.680581	-3.06933	0.00192814	-2.06921	-6.86159	0.0226277	-1.38863	-3.90936	10	10	10	1	10	10	10	5	5	4
EG_transcript_34476	EG_transcript_34476	103120000	146180000	111600000	208130000	93492000	101590000	836460000	771430000	386020000	5.52483	2.47236	EG_transcript_34476	GO:0016491	hypothetical protein AMJ65_00960										EG_transcript_34476	GO:0016491	hypothetical protein AMJ65_00960	EG_transcript_34476	GO:0016491	hypothetical protein AMJ65_00960	0.922341	-0.0775839	-0.195454	0.00201999	-2.40337	-6.23553	0.0167569	-2.32578	-4.56416	12	10	10	1	12	10	10	9	6	7
EG_transcript_25670	EG_transcript_25670	64308000	51969000	54456000	53104000	39087000	52426000	269140000	137670000	222000000	3.683	2.42773	EG_transcript_25670	GO:0003735, GO:0005840, GO:0006412, GO:0005622	gi|388505698|gb|AFK40915.1|unknown [Lotus japonicus]										EG_transcript_25670	GO:0003735, GO:0005840, GO:0006412, GO:0005622	gi|388505698|gb|AFK40915.1|unknown [Lotus japonicus]	EG_transcript_25670	GO:0003735, GO:0005840, GO:0006412, GO:0005622	gi|388505698|gb|AFK40915.1|unknown [Lotus japonicus]	0.173103	0.247316	1.43881	0.00217172	-1.83272	-6.06377	0.00786818	-2.08004	-6.46551	10	10	10	1	10	10	10	5	5	4
EG_transcript_34319	EG_transcript_34319	71722000	85562000	162120000	31686000	22476000	0	143600000	191380000	34255000	1.15601	0.0103403	EG_transcript_34319	GO:0016491, GO:0046872, GO:0055114	gi|500054497|ref|WP_011734414.1|ferritin [Pelobacter propionicus]										EG_transcript_34319	GO:0016491, GO:0046872, GO:0055114	gi|500054497|ref|WP_011734414.1|ferritin [Pelobacter propionicus]	EG_transcript_34319	GO:0016491, GO:0046872, GO:0055114	gi|500054497|ref|WP_011734414.1|ferritin [Pelobacter propionicus]	0.0202658	2.4803	3.57603	0.986356	0.02657	0.0313775	0.0606225	-2.45373	-2.52728	14	10	10	1	14	10	10	11	8	12
EG_transcript_23048	EG_transcript_23048	57571000	81289000	84172000	29181000	73107000	0	258050000	131390000	251800000	2.8751	1.81662	EG_transcript_23048	GO:0003677, GO:0006355	gi|224286043|gb|ACN40733.1|unknown [Picea sitchensis]										EG_transcript_23048	GO:0003677, GO:0006355	gi|224286043|gb|ACN40733.1|unknown [Picea sitchensis]	EG_transcript_23048	GO:0003677, GO:0006355	gi|224286043|gb|ACN40733.1|unknown [Picea sitchensis]	0.203574	2.58922	1.31547	0.00784857	-1.47928	-4.06753	0.100987	-4.0685	-2.04832	10	10	10	1	10	10	10	5	7	5
EG_transcript_28394	EG_transcript_28394	1400100000	455940000	1334800000	626420000	618030000	940350000	15415000	14835000	35730000	0.0206779	2.9349				+			K02899	50S subunit ribosomal protein L27	ribosome, aminoacyl-tRNA biosynthesis and translation	yes	SP	class II							0.553653	0.40895	0.72439	0.00133869	5.55672	8.2792	0.0050623	5.14777	11.2147	10	10	10	1	10	10	10	8	6	8
EG_transcript_25241	EG_transcript_25241	20621000	25325000	11558000	22241000	13319000	0	39573000	65845000	98706000	3.54974	1.6182	EG_transcript_25241	GO:0016020, GO:0009055, GO:0055114, GO:0008137	gi|551635966|ref|XP_005820812.1|hypothetical protein GUITHDRAFT_166370 [Guillardia theta CCMP2712]										EG_transcript_25241	GO:0016020, GO:0009055, GO:0055114, GO:0008137	gi|551635966|ref|XP_005820812.1|hypothetical protein GUITHDRAFT_166370 [Guillardia theta CCMP2712]	EG_transcript_25241	GO:0016020, GO:0009055, GO:0055114, GO:0008137	gi|551635966|ref|XP_005820812.1|hypothetical protein GUITHDRAFT_166370 [Guillardia theta CCMP2712]	0.846222	0.144605	0.35663	0.0113454	-1.80439	-3.53657	0.0177407	-1.94899	-4.41189	10	10	10	1	10	10	10	3	3	3
EG_transcript_27480	EG_transcript_27480	220940000	295720000	172080000	456940000	467320000	197990000	39276000	0	0	0.0570259	1.71786	EG_transcript_27480	GO:0008152, GO:0004792, GO:0016740	gi|501729955|ref|WP_012627490.1|rhodanese domain-containing protein [Cyanothece sp. PCC 7425]	+				unknown protein, containing rhodanese domain	UNKNOWN	no	SP	N/A	EG_transcript_27480	GO:0008152, GO:0004792, GO:0016740	gi|501729955|ref|WP_012627490.1|rhodanese domain-containing protein [Cyanothece sp. PCC 7425]	EG_transcript_27480	GO:0008152, GO:0004792, GO:0016740	gi|501729955|ref|WP_012627490.1|rhodanese domain-containing protein [Cyanothece sp. PCC 7425]	0.189703	-0.636959	-1.36682	0.00944291	5.03551	3.79726	0.0200364	5.67247	4.14392	10	10	10	1	10	10	10	7	7	6
EG_transcript_21240	EG_transcript_21240	139340000	155270000	150510000	37442000	21713000	57737000	69048000	27736000	42741000	0.313455	2.00742	EG_transcript_21240	GO:0005525, GO:0000166, GO:0007264, GO:0015031, GO:0005622	gi|290983359|ref|XP_002674396.1|rab family small GTPase [Naegleria gruberi]										EG_transcript_21240	GO:0005525, GO:0000166, GO:0007264, GO:0015031, GO:0005622	gi|290983359|ref|XP_002674396.1|rab family small GTPase [Naegleria gruberi]	EG_transcript_21240	GO:0005525, GO:0000166, GO:0007264, GO:0015031, GO:0005622	gi|290983359|ref|XP_002674396.1|rab family small GTPase [Naegleria gruberi]	0.00910476	2.03877	4.9627	0.00501076	1.77135	4.62682	0.776156	-0.267422	-0.479506	10	10	10	1	10	10	10	7	7	8
EG_transcript_23042	EG_transcript_23042	24053000	39184000	38735000	42792000	37038000	23330000	407000000	346870000	324670000	10.5768	3.77803	EG_transcript_23042	GO:0008152, GO:0004622, GO:0016788	gi|156389402|ref|XP_001634980.1|predicted protein [Nematostella vectensis]										EG_transcript_23042	GO:0008152, GO:0004622, GO:0016788	gi|156389402|ref|XP_001634980.1|predicted protein [Nematostella vectensis]	EG_transcript_23042	GO:0008152, GO:0004622, GO:0016788	gi|156389402|ref|XP_001634980.1|predicted protein [Nematostella vectensis]	0.99454	-0.00613848	-0.0174695	0.000147806	-3.43135	-13.6521	0.00477778	-3.42522	-12.184	10	10	10	1	10	10	10	2	2	3
EG_transcript_27105	EG_transcript_27105	56393000	155400000	110730000	63984000	89176000	49550000	129300000	221000000	252240000	1.86821	0.860298	EG_transcript_27105	GO:0003723, GO:0003735, GO:0030529, GO:0019843, GO:0005840, GO:0006412, GO:0005622	gi|527027754|ref|WP_020878722.1|30S ribosomal protein S11 [Desulfococcus multivorans]										EG_transcript_27105	GO:0003723, GO:0003735, GO:0030529, GO:0019843, GO:0005840, GO:0006412, GO:0005622	gi|527027754|ref|WP_020878722.1|30S ribosomal protein S11 [Desulfococcus multivorans]	EG_transcript_27105	GO:0003723, GO:0003735, GO:0030529, GO:0019843, GO:0005840, GO:0006412, GO:0005622	gi|527027754|ref|WP_020878722.1|30S ribosomal protein S11 [Desulfococcus multivorans]	0.241827	0.593051	1.19822	0.0696841	-0.964315	-1.85029	0.0206493	-1.55737	-4.0604	10	10	10	1	10	10	10	4	7	8
EG_transcript_24767	EG_transcript_24767	118560000	124540000	55549000	13323000	0	33898000	31481000	60158000	28073000	0.400845	1.21418	EG_transcript_24767	GO:0008270, GO:0016491, GO:0055114	gi|88601274|gb|ABD46635.1|oxidoreductase [Euglena gracilis]										EG_transcript_24767	GO:0008270, GO:0016491, GO:0055114	gi|88601274|gb|ABD46635.1|oxidoreductase [Euglena gracilis]	EG_transcript_24767	GO:0008270, GO:0016491, GO:0055114	gi|88601274|gb|ABD46635.1|oxidoreductase [Euglena gracilis]	0.0433327	3.21849	2.66495	0.0274191	1.31581	2.584	0.175146	-1.90269	-1.58909	10	10	10	1	10	10	10	7	5	5
EG_transcript_21767	EG_transcript_21767	40834000	20006000	0	242590000	229960000	190750000	1122500000	736020000	854910000	44.5994	2.04064																			0.027697	-4.21553	-3.21798	0.004635	-6.23306	-4.72962	0.00490654	-2.01752	-9.74983	10	10	10	1	10	10	10	4	3	1
EG_transcript_21284	EG_transcript_21284	146840000	201560000	347070000	243300000	411410000	186980000	0	0	0	4.31363e-10	3.55192	EG_transcript_21284	GO:0003755, GO:0000413, GO:0016853, GO:0006457	gi|551568844|ref|XP_005770377.1|peptidyl-prolyl isomerase [Emiliania huxleyi CCMP1516]	+				cyclophillin-type peptidyl-prolyl cis-trans isomerase	protein transport, folding, processing, and degradation	yes	SP	N/A	EG_transcript_21284	GO:0003755, GO:0000413, GO:0016853, GO:0006457	gi|551568844|ref|XP_005770377.1|peptidyl-prolyl isomerase [Emiliania huxleyi CCMP1516]	EG_transcript_21284	GO:0003755, GO:0000413, GO:0016853, GO:0006457	gi|551568844|ref|XP_005770377.1|peptidyl-prolyl isomerase [Emiliania huxleyi CCMP1516]	0.684927	-0.288506	-0.585098	0.000113778	8.15179	11.9541	0.00446429	8.44029	12.6449	11	10	10	1	11	10	10	9	5	9
EG_transcript_22270	EG_transcript_22270	90490000	51211000	104340000	144920000	157590000	73843000	304360000	297610000	332930000	3.79977	2.47846	EG_transcript_22270	GO:0016787	39S ribosomal L46, mitochondrial										EG_transcript_22270	GO:0016787	39S ribosomal L46, mitochondrial	EG_transcript_22270	GO:0016787	39S ribosomal L46, mitochondrial	0.212637	-0.600772	-1.28608	0.0020275	-1.98759	-6.25932	0.0221671	-1.38682	-3.96608	10	10	10	1	10	10	10	4	6	5
EG_transcript_22690	EG_transcript_22690	209400000	109400000	273150000	0	17202000	0	33884000	37403000	42727000	0.192607	2.31727	EG_transcript_22690	GO:0008152, GO:0016491, GO:0055114	gi|504901327|ref|WP_015088429.1|short-chain dehydrogenase/reductase [Candidatus Endolissoclinum faulkneri]										EG_transcript_22690	GO:0008152, GO:0016491, GO:0055114	gi|504901327|ref|WP_015088429.1|short-chain dehydrogenase/reductase [Candidatus Endolissoclinum faulkneri]	EG_transcript_22690	GO:0008152, GO:0016491, GO:0055114	gi|504901327|ref|WP_015088429.1|short-chain dehydrogenase/reductase [Candidatus Endolissoclinum faulkneri]	0.00735451	5.19761	5.29976	0.00273934	2.28415	5.65561	0.0329501	-2.91346	-3.2223	10	10	10	1	10	10	10	7	7	10
EG_transcript_20265	EG_transcript_20265	32527000	0	0	54301000	27594000	26155000	114520000	73932000	120200000	9.4891	1.51922																			0.0965403	-2.30383	-1.91314	0.0138807	-3.87006	-3.28866	0.0229967	-1.56622	-3.85868	10	10	10	1	10	10	10	5	1	3
EG_transcript_19495	EG_transcript_19495	20592000	19771000	42373000	16088000	13860000	18716000	77090000	45022000	60170000	2.20318	1.33063																			0.109596	0.682477	1.80322	0.0211203	-1.1992	-2.84343	0.00735664	-1.88168	-7.32873	10	10	10	1	10	10	10	2	2	4
EG_transcript_24676	EG_transcript_24676	15551000	29958000	15782000	39473000	51660000	50293000	22788000	57132000	59078000	2.26784	0.965396																			0.0174678	-1.26735	-3.77891	0.0529374	-1.12899	-2.06129	0.878582	0.13836	0.29634	10	10	10	1	10	10	10	3	2	2
EG_transcript_24549	EG_transcript_24549	32165000	23623000	22195000	7102000	11682000	12749000	44440000	25790000	53085000	1.58131	0.80529																			0.012614	1.33165	4.28702	0.0801192	-0.617018	-1.74146	0.0154167	-1.94867	-4.76479	10	10	10	1	10	10	10	5	3	3
EG_transcript_20971	EG_transcript_20971	5966400	0	0	11076000	22978000	14054000	72495000	187140000	112380000	62.3517	2.82526																			0.0181143	-2.35385	-3.7137	0.00159889	-5.2657	-7.74754	0.0103743	-2.91186	-5.7963	10	10	10	1	10	10	10	2	1	1
EG_transcript_22722	EG_transcript_22722	7971400	15008000	25918000	19532000	15874000	15348000	49610000	110440000	62328000	4.54785	1.70806																			0.815336	-0.205989	-0.409215	0.00957471	-2.26104	-3.77111	0.0106578	-2.05505	-5.70532	10	10	10	1	10	10	10	2	2	6
EG_transcript_21981	EG_transcript_21981	1063200000	358460000	856940000	486500000	408650000	548930000	0	0	82710000	0.0362986	1.75478				+			K02888	50S ribosomal protein L21 | MRPL21, rplU	ribosome, aminoacyl-tRNA biosynthesis and translation	yes	SPTP	N/A							0.298409	0.52714	1.06462	0.00879959	5.95417	3.89686	0.0245863	5.42703	3.72732	10	10	10	1	10	10	10	7	6	7
EG_transcript_17460	EG_transcript_17460	94326000	542510000	392390000	8546700	5420500	13773000	63339000	173980000	135330000	0.362067	0.632702	EG_transcript_17460	GO:0016491	putative oxidoreductase										EG_transcript_17460	GO:0016491	putative oxidoreductase	EG_transcript_17460	GO:0016491	putative oxidoreductase	0.00605692	4.98056	5.74393	0.131949	1.25036	1.4041	0.00822768	-3.73019	-6.37045	14	14	10	1	14	14	10	12	14	11
EG_transcript_22468	EG_transcript_22468	53729000	53165000	52765000	65178000	57340000	35003000	36341000	44910000	43280000	0.779981	1.74011	EG_transcript_22468	GO:0008152, GO:0003824	gi|588316587|emb|CCW64329.1|unnamed protein product [Phytomonas sp. isolate EM1]	+			K14498	protein phosphatase 2C	regulation and signal transduction	yes	TP	N/A	EG_transcript_22468	GO:0008152, GO:0003824	gi|588316587|emb|CCW64329.1|unnamed protein product [Phytomonas sp. isolate EM1]	EG_transcript_22468	GO:0008152, GO:0003824	gi|588316587|emb|CCW64329.1|unnamed protein product [Phytomonas sp. isolate EM1]	0.898478	0.0681171	0.249036	0.00917865	0.364474	3.85709	0.380539	0.296357	1.02479	10	10	10	1	10	10	10	8	2	7
EG_transcript_17529	EG_transcript_17529	8335300	13431000	17135000	15387000	9613300	17138000	24856000	15479000	30390000	1.81806	0.969307																			0.856916	-0.134064	-0.336424	0.0524344	-0.869228	-2.06924	0.118126	-0.735163	-1.90573	10	10	10	1	10	10	10	4	6	3
EG_transcript_12306	EG_transcript_12306	0	19953000	19431000	17273000	10837000	0	24901000	17647000	20787000	1.60814	0.46519	EG_transcript_12306	GO:0005488	parkin co-regulated ,										EG_transcript_12306	GO:0005488	parkin co-regulated ,	EG_transcript_12306	GO:0005488	parkin co-regulated ,	0.913105	0.271552	0.216843	0.23623	-1.07865	-1.0757	0.146582	-1.3502	-1.73744	10	10	10	1	10	10	10	2	6	4
EG_transcript_4233	EG_transcript_4233	183950000	267920000	314260000	828850000	1090100000	390640000	9620800	8304900	14694000	0.0425772	3.76543				+			K02867	50S subunit ribosomal protein L11, ortholog of AT1G32990 PRPL11	ribosome, aminoacyl-tRNA biosynthesis and translation	no	TP	N/A							0.0325834	-1.50342	-3.0168	0.00014496	4.56246	13.5517	0.00498859	6.06588	11.9705	10	10	10	1	10	10	10	6	5	5
EG_transcript_6801	EG_transcript_6801	0	0	13078000	37348000	20552000	20141000	30591000	71976000	27747000	9.96437	1.71064																			0.0282639	-1.82832	-3.1891	0.00955692	-2.48916	-3.77798	0.268862	-0.660837	-1.25739	10	10	10	1	10	10	10	1	1	3
EG_transcript_14076	EG_transcript_14076	0	7512500	1736300	543000000	571890000	513820000	782470	6630600	11464000	2.04103	0.136968				+		algae	K15111	S-adenosylmethionine transporter	metabolite and ion transport	yes	SP	class I							0.00213916	-7.63381	-10.4193	0.808915	-0.515399	-0.370911	0.00960491	7.11841	6.02041	10	10	10	1	10	10	10	0	5	3
EG_transcript_14990	EG_transcript_14990	5110800000	2704800000	3315000000	842760	14058000	0	0	6544400	1246800	0.00069998	3.67968	EG_transcript_14990	GO:0016491	aldo keto reductase										EG_transcript_14990	GO:0016491	aldo keto reductase	EG_transcript_14990	GO:0016491	aldo keto reductase	0.00300294	10.1702	8.39112	0.000133195	10.6566	12.8869	0.855022	0.486327	0.343347	24	24	10	1	24	24	10	23	22	21
EG_transcript_14870	EG_transcript_14870	0	62576000	15543000	597630000	658770000	332140000	6216000	4582800	9342100	0.257823	0.490638				+			K02863	50S subunit ribosomal protein L1 | RP-L1, MRPL1, rplA	ribosome, aminoacyl-tRNA biosynthesis and translation	no	SP	N/A							0.0127558	-4.99018	-4.27272	0.215785	1.31197	1.12608	0.00357764	6.30214	14.6993	12	10	10	1	12	10	10	3	4	3
EG_transcript_15698	EG_transcript_15698	54829000	36111000	6181000	11926000	19107000	14249000	61124000	110860000	73034000	2.52281	0.826179	EG_transcript_15698	GO:0030976	phosphonopyruvate decarboxylase										EG_transcript_15698	GO:0030976	phosphonopyruvate decarboxylase	EG_transcript_15698	GO:0030976	phosphonopyruvate decarboxylase	0.626047	0.638072	0.647649	0.0760789	-1.77923	-1.78268	0.00706628	-2.4173	-7.49237	10	10	10	1	10	10	10	6	5	4
EG_transcript_17332	EG_transcript_17332	50298000	30862000	27297000	213440000	157130000	92904000	55707000	79784000	63517000	1.8349	1.37794	EG_transcript_17332	No annotation		+				HHPred: unannotated hypothetical protein, probably non-membrane	UNKNOWN	yes	SPTP	N/A	EG_transcript_17332	No annotation		EG_transcript_17332	No annotation		0.0102566	-2.06677	-4.67665	0.0191195	-0.912008	-2.95202	0.0384314	1.15476	3.02521	11	11	10	1	11	11	10	8	3	2
EG_transcript_17669	EG_transcript_17669	18590000	19640000	37691000	24136000	14826000	26002000	26648000	28102000	35315000	1.1863	0.376086	EG_transcript_17669	GO:0016567, GO:0004842	gi|551541014|ref|XP_005758836.1|hypothetical protein EMIHUDRAFT_219298 [Emiliania huxleyi CCMP1516]										EG_transcript_17669	GO:0016567, GO:0004842	gi|551541014|ref|XP_005758836.1|hypothetical protein EMIHUDRAFT_219298 [Emiliania huxleyi CCMP1516]	EG_transcript_17669	GO:0016567, GO:0004842	gi|551541014|ref|XP_005758836.1|hypothetical protein EMIHUDRAFT_219298 [Emiliania huxleyi CCMP1516]	0.785186	0.188201	0.453998	0.344799	-0.314147	-0.896542	0.140512	-0.502347	-1.77466	10	10	10	1	10	10	10	2	2	3
EG_transcript_12763	EG_transcript_12763	9649500	9618100	15003000	15745000	28820000	16134000	50840000	104230000	92126000	7.21306	2.73534																			0.0665403	-0.798156	-2.24296	0.00169184	-2.81789	-7.33456	0.0156407	-2.01973	-4.71533	10	10	10	1	10	10	10	3	3	5
EG_transcript_14391	EG_transcript_14391	100870000	93909000	94253000	289120000	411570000	328130000	461570000	742270000	602010000	6.24792	3.69622	EG_transcript_14391	GO:0008270	prostaglandin reductase 2-like isoform X1										EG_transcript_14391	GO:0008270	prostaglandin reductase 2-like isoform X1	EG_transcript_14391	GO:0008270	prostaglandin reductase 2-like isoform X1	0.00134406	-1.81688	-11.8943	0.000135593	-2.61728	-13.0126	0.0327151	-0.800403	-3.22655	10	10	10	1	10	10	10	6	5	6
EG_transcript_10729	EG_transcript_10729	29786000	20600000	35389000	0	9192000	0	37066000	46270000	66044000	1.74153	1.11658																			0.0207782	2.86187	3.53168	0.0344634	-0.794341	-2.37435	0.017103	-3.65621	-4.49182	10	10	10	1	10	10	10	6	4	3
EG_transcript_9802	EG_transcript_9802	17229000	15633000	0	14966000	20223000	15283000	105120000	176930000	162010000	13.5129	1.70282	EG_transcript_9802	No annotation											EG_transcript_9802	No annotation		EG_transcript_9802	No annotation		0.326823	-1.12594	-1.01099	0.00969364	-4.24176	-3.75716	0.005	-3.11582	-11.4946	10	10	10	1	10	10	10	5	4	2
EG_transcript_8223	EG_transcript_8223	12211000	63013000	64343000	172810000	182500000	211300000	215670000	332600000	430880000	7.01563	1.66557																			0.0340169	-2.35752	-2.95082	0.0105272	-3.09536	-3.65904	0.066699	-0.737841	-2.42816	10	10	10	1	10	10	10	2	7	6
EG_transcript_7037	EG_transcript_7037	17470000	11160000	0	60441000	67543000	35409000	149440000	189420000	134820000	16.5449	2.28048																			0.0259348	-2.63431	-3.28808	0.00314656	-4.20849	-5.5248	0.0143342	-1.57418	-4.88589	10	10	10	1	10	10	10	3	2	0
EG_transcript_8731	EG_transcript_8731	18445000	12646000	20452000	28783000	16731000	11490000	17589000	31109000	45258000	1.82287	0.81677	EG_transcript_8731	GO:0016310, GO:0016301	gi|552939160|gb|ESA22251.1|hypothetical protein GLOINDRAFT_342772 [Rhizophagus irregularis DAOM 181602]										EG_transcript_8731	GO:0016310, GO:0016301	gi|552939160|gb|ESA22251.1|hypothetical protein GLOINDRAFT_342772 [Rhizophagus irregularis DAOM 181602]	EG_transcript_8731	GO:0016310, GO:0016301	gi|552939160|gb|ESA22251.1|hypothetical protein GLOINDRAFT_342772 [Rhizophagus irregularis DAOM 181602]	0.936994	-0.0713221	-0.162641	0.0778242	-0.792009	-1.7641	0.252315	-0.720687	-1.30494	10	10	10	1	10	10	10	3	5	3
EG_transcript_10872	EG_transcript_10872	5254900	11914000	11978000	10443000	8663600	0	43075000	20370000	20009000	2.86322	1.32098																			0.581582	0.462283	0.695879	0.0216156	-1.51639	-2.8215	0.0377336	-1.97867	-3.05969	10	10	10	1	10	10	10	2	3	2
EG_transcript_9247	EG_transcript_9247	13359000	12962000	13415000	8830300	0	0	62266000	37029000	122590000	5.58398	2.00375	EG_transcript_9247	GO:0050080, GO:0006633	gi|675163015|ref|XP_008890392.1|hypothetical protein PPTG_00696 [Phytophthora parasitica INRA-310]										EG_transcript_9247	GO:0050080, GO:0006633	gi|675163015|ref|XP_008890392.1|hypothetical protein PPTG_00696 [Phytophthora parasitica INRA-310]	EG_transcript_9247	GO:0050080, GO:0006633	gi|675163015|ref|XP_008890392.1|hypothetical protein PPTG_00696 [Phytophthora parasitica INRA-310]	0.0674032	2.98778	2.2317	0.00507108	-2.30897	-4.61556	0.0248819	-5.29675	-3.70654	10	10	10	1	10	10	10	2	2	2
EG_transcript_7257	EG_transcript_7257	187940000	62727000	111660000	174910000	178410000	57593000	8093800	27578000	24233000	0.165334	1.66246	EG_transcript_7257	GO:0008152, GO:0005829, GO:0016787, GO:0005886	gi|159466964|ref|XP_001691668.1|predicted protein [Chlamydomonas reinhardtii]	+			K02503	histidine triad family protein	other	yes	SPTP	N/A	EG_transcript_7257	GO:0008152, GO:0005829, GO:0016787, GO:0005886	gi|159466964|ref|XP_001691668.1|predicted protein [Chlamydomonas reinhardtii]	EG_transcript_7257	GO:0008152, GO:0005829, GO:0016787, GO:0005886	gi|159466964|ref|XP_001691668.1|predicted protein [Chlamydomonas reinhardtii]	0.914985	-0.149744	-0.211854	0.0106476	2.64232	3.6509	0.0268575	2.79206	3.58861	10	10	10	1	10	10	10	8	8	8
EG_transcript_7434	EG_transcript_7434	0	13534000	11537000	13933000	9761400	0	34122000	28933000	26505000	3.57225	1.17001																			0.967559	0.104774	0.0888967	0.0300938	-2.07132	-2.48831	0.05785	-2.1761	-2.56631	10	10	10	1	10	10	10	2	3	3
EG_transcript_8194	EG_transcript_8194	62588000	52807000	42956000	0	0	0	0	0	0	1.89453e-09	2.84324	EG_transcript_8194	GO:0016772	, partial										EG_transcript_8194	GO:0016772	, partial	EG_transcript_8194	GO:0016772	, partial	0	5.02151	24.4749	0.00157885	5.08867	7.83256	1	0	NaN	10	10	10	1	10	10	10	10	7	7
EG_transcript_6291	EG_transcript_6291	0	0	0	29183000	20403000	16300000	36841000	31707000	39548000	3.6032e+08	4.91939																			0.00197578	-2.84263	-10.79	0	-3.59294	-26.5069	0.0436165	-0.750313	-2.8627	10	10	10	1	10	10	10	0	1	1
EG_transcript_6595	EG_transcript_6595	30712000	17407000	18653000	17326000	22914000	14393000	22473000	40937000	19410000	1.24034	0.267808	EG_transcript_6595	GO:0015996, GO:0005746, GO:0017004, GO:0006810, GO:0005215	gi|159489070|ref|XP_001702520.1|ubiquinone biosynthesis protein [Chlamydomonas reinhardtii]										EG_transcript_6595	GO:0015996, GO:0005746, GO:0017004, GO:0006810, GO:0005215	gi|159489070|ref|XP_001702520.1|ubiquinone biosynthesis protein [Chlamydomonas reinhardtii]	EG_transcript_6595	GO:0015996, GO:0005746, GO:0017004, GO:0006810, GO:0005215	gi|159489070|ref|XP_001702520.1|ubiquinone biosynthesis protein [Chlamydomonas reinhardtii]	0.45753	0.267781	0.827979	0.551757	-0.280174	-0.669656	0.213628	-0.547955	-1.43171	10	10	10	1	10	10	10	2	3	3
EG_transcript_4905	EG_transcript_4905	33006000	29740000	60311000	31898000	37170000	26101000	63328000	44236000	62229000	1.37979	0.652896	EG_transcript_4905	GO:0008152, GO:0016746, GO:0016740	gi|813185467|ref|XP_012206905.1|hypothetical protein SPRG_11333 [Saprolegnia parasitica CBS 223.65]										EG_transcript_4905	GO:0008152, GO:0016746, GO:0016740	gi|813185467|ref|XP_012206905.1|hypothetical protein SPRG_11333 [Saprolegnia parasitica CBS 223.65]	EG_transcript_4905	GO:0008152, GO:0016746, GO:0016740	gi|813185467|ref|XP_012206905.1|hypothetical protein SPRG_11333 [Saprolegnia parasitica CBS 223.65]	0.40721	0.311949	0.889879	0.124512	-0.519366	-1.44343	0.0249133	-0.831315	-3.71043	26	10	10	1	26	10	10	17	13	18
EG_transcript_5889	EG_transcript_5889	19779000	0	0	17039000	0	0	32013000	31703000	38467000	5.16624	1.31564																			0.884732	0.391462	0.276502	0.0219479	-2.63655	-2.80942	0.0451308	-3.02802	-2.83584	11	11	10	1	11	11	10	2	0	1
EG_transcript_4557	EG_transcript_4557	37539000	26048000	28597000	0	17110000	0	28979000	69368000	28560000	1.37667	0.312826																			0.0678909	2.79353	2.22503	0.455959	-0.34595	-0.765584	0.070087	-3.13948	-2.38658	10	10	10	1	10	10	10	2	4	5
EG_transcript_2128	EG_transcript_2128	55302000	46439000	101090000	0	0	0	0	0	0	1.47906e-09	3.05347																			0.00702502	4.27416	5.45186	0.000997773	6.02437	8.8913	1	0	NaN	10	10	10	1	10	10	10	3	7	6
EG_transcript_579	EG_transcript_579	38847000	48187000	43077000	76780000	124520000	67343000	114360000	139290000	158110000	3.16468	3.27665	EG_transcript_579	GO:0008152, GO:0042626, GO:0000166, GO:0055085, GO:0016020, GO:0016021, GO:0006810, GO:0005524, GO:0016887	gi|443726595|gb|ELU13714.1|hypothetical protein CAPTEDRAFT_42095, partial [Capitella teleta]										EG_transcript_579	GO:0008152, GO:0042626, GO:0000166, GO:0055085, GO:0016020, GO:0016021, GO:0006810, GO:0005524, GO:0016887	gi|443726595|gb|ELU13714.1|hypothetical protein CAPTEDRAFT_42095, partial [Capitella teleta]	EG_transcript_579	GO:0008152, GO:0042626, GO:0000166, GO:0055085, GO:0016020, GO:0016021, GO:0006810, GO:0005524, GO:0016887	gi|443726595|gb|ELU13714.1|hypothetical protein CAPTEDRAFT_42095, partial [Capitella teleta]	0.021112	-0.999066	-3.51543	0.00066532	-1.65501	-10.1581	0.0875969	-0.655941	-2.17206	25	13	10	1	25	13	10	15	12	8
EG_transcript_60126	EG_transcript_60126	2565200000	3225100000	3419200000	2236200000	3171600000	4207500000	16493000000	13828000000	20195000000	5.48521	3.57339	EG_transcript_60126	GO:0006801, GO:0046872, GO:0016491, GO:0019430, GO:0055114, GO:0004784	gi|493800394|ref|WP_006748315.1|superoxide dismutase [Thioalkalivibrio paradoxus]										EG_transcript_60126	GO:0006801, GO:0046872, GO:0016491, GO:0019430, GO:0055114, GO:0004784	gi|493800394|ref|WP_006748315.1|superoxide dismutase [Thioalkalivibrio paradoxus]	EG_transcript_60126	GO:0006801, GO:0046872, GO:0016491, GO:0019430, GO:0055114, GO:0004784	gi|493800394|ref|WP_006748315.1|superoxide dismutase [Thioalkalivibrio paradoxus]	0.967659	-0.0257161	-0.0879159	0.000117002	-2.44905	-12.1063	0.00650391	-2.42334	-7.88407	11	11	11	1	11	11	11	9	7	9
EG_transcript_42748	EG_transcript_42748	130180000	108520000	67594000	272330000	240920000	193770000	706500000	483560000	450240000	5.35531	2.67118	EG_transcript_42748	GO:0003735, GO:0005840, GO:0006412, GO:0005622	gi|225706832|gb|ACO09262.1|39S ribosomal protein L12, mitochondrial precursor [Osmerus mordax]										EG_transcript_42748	GO:0003735, GO:0005840, GO:0006412, GO:0005622	gi|225706832|gb|ACO09262.1|39S ribosomal protein L12, mitochondrial precursor [Osmerus mordax]	EG_transcript_42748	GO:0003735, GO:0005840, GO:0006412, GO:0005622	gi|225706832|gb|ACO09262.1|39S ribosomal protein L12, mitochondrial precursor [Osmerus mordax]	0.015792	-1.24494	-3.93626	0.00185613	-2.44388	-7.05199	0.0146135	-1.19894	-4.84251	11	11	11	1	11	11	11	4	3	3
EG_transcript_45528	EG_transcript_45528	658380000	897400000	590840000	674290000	924550000	335540000	2892400000	4276500000	1234000000	3.91448	1.50265	EG_transcript_45528	No annotation											EG_transcript_45528	No annotation		EG_transcript_45528	No annotation		0.73375	0.246279	0.525929	0.0142602	-1.81679	-3.24815	0.0386287	-2.06307	-3.01947	11	11	11	1	11	11	11	10	10	10
EG_transcript_33024	EG_transcript_33024	134040000	144570000	66888000	627050000	716590000	493930000	2411900000	2480400000	1398500000	18.2079	3.16235	EG_transcript_33024	GO:0000166, GO:0004329, GO:0009396, GO:0035999, GO:0006730, GO:0016874, GO:0005524	gi|705437706|ref|WP_033512513.1|formate--tetrahydrofolate ligase [Bifidobacterium mongoliense]										EG_transcript_33024	GO:0000166, GO:0004329, GO:0009396, GO:0035999, GO:0006730, GO:0016874, GO:0005524	gi|705437706|ref|WP_033512513.1|formate--tetrahydrofolate ligase [Bifidobacterium mongoliense]	EG_transcript_33024	GO:0000166, GO:0004329, GO:0009396, GO:0035999, GO:0006730, GO:0016874, GO:0005524	gi|705437706|ref|WP_033512513.1|formate--tetrahydrofolate ligase [Bifidobacterium mongoliense]	0.00437112	-2.47326	-6.3885	0.00094431	-4.21872	-9.48975	0.0108116	-1.74546	-5.60255	11	11	11	1	11	11	11	4	5	4
EG_transcript_64893	EG_transcript_64893	1179700000	918880000	1355000000	2725400000	1783900000	2858700000	18088000000	6994200000	10580000000	10.3262	2.80077	EG_transcript_64893	GO:0016310, GO:0004672, GO:0016301, GO:0005524, GO:0006468	gi|52546943|gb|AAU81604.1|putative serine/threonine receptor protein kinase STK4 [Carica papaya]										EG_transcript_64893	GO:0016310, GO:0004672, GO:0016301, GO:0005524, GO:0006468	gi|52546943|gb|AAU81604.1|putative serine/threonine receptor protein kinase STK4 [Carica papaya]	EG_transcript_64893	GO:0016310, GO:0004672, GO:0016301, GO:0005524, GO:0006468	gi|52546943|gb|AAU81604.1|putative serine/threonine receptor protein kinase STK4 [Carica papaya]	0.0154718	-1.08073	-3.98287	0.00166454	-3.27724	-7.63306	0.0144419	-2.19651	-4.86071	11	11	11	1	11	11	11	5	6	5
EG_transcript_38627	EG_transcript_38627	3289100000	3677000000	4468400000	0	1534400	513790	9014300	24660000	2483300	0.00316215	3.10116	EG_transcript_38627	GO:0003723, GO:0003735, GO:0015935, GO:0005840, GO:0006412, GO:0005622	gi|551548843|ref|XP_005762064.1|hypothetical protein EMIHUDRAFT_414756 [Emiliania huxleyi CCMP1516]										EG_transcript_38627	GO:0003723, GO:0003735, GO:0015935, GO:0005840, GO:0006412, GO:0005622	gi|551548843|ref|XP_005762064.1|hypothetical protein EMIHUDRAFT_414756 [Emiliania huxleyi CCMP1516]	EG_transcript_38627	GO:0003723, GO:0003735, GO:0015935, GO:0005840, GO:0006412, GO:0005622	gi|551548843|ref|XP_005762064.1|hypothetical protein EMIHUDRAFT_414756 [Emiliania huxleyi CCMP1516]	0	12.0893	25.463	0.00103764	8.84825	9.14899	0.037858	-3.24103	-3.05244	11	11	11	1	11	11	11	10	11	10
EG_transcript_32827	EG_transcript_32827	148950000	196670000	132210000	252200000	508390000	378310000	1243000000	1128700000	613510000	6.24743	2.70354	EG_transcript_32827	GO:0005525, GO:0015684, GO:1903874, GO:0016020, GO:0016021, GO:0015093	gi|541199621|gb|ERH07782.1|small GTP-binding protein domain protein [Halonotius sp. J07HN4]										EG_transcript_32827	GO:0005525, GO:0015684, GO:1903874, GO:0016020, GO:0016021, GO:0015093	gi|541199621|gb|ERH07782.1|small GTP-binding protein domain protein [Halonotius sp. J07HN4]	EG_transcript_32827	GO:0005525, GO:0015684, GO:1903874, GO:0016020, GO:0016021, GO:0015093	gi|541199621|gb|ERH07782.1|small GTP-binding protein domain protein [Halonotius sp. J07HN4]	0.0201762	-1.21555	-3.58836	0.00175415	-2.59867	-7.1933	0.0338304	-1.38312	-3.19302	11	11	11	1	11	11	11	8	8	7
EG_transcript_37478	EG_transcript_37478	102490000	189530000	152610000	168490000	172720000	296630000	886280000	475960000	590960000	4.39287	2.34817	EG_transcript_37478	No annotation											EG_transcript_37478	No annotation		EG_transcript_37478	No annotation		0.185444	-0.514001	-1.38193	0.00264237	-2.1313	-5.76743	0.0186462	-1.6173	-4.32266	11	11	11	1	11	11	11	5	4	4
EG_transcript_45287	EG_transcript_45287	37807000	18928000	27213000	81569000	79825000	79804000	200020000	157470000	187790000	6.49545	3.06962																			0.00696612	-1.57928	-5.47521	0.00101129	-2.74888	-8.97778	0.00516388	-1.1696	-11.27	11	11	11	1	11	11	11	5	2	3
EG_transcript_39015	EG_transcript_39015	109760000	92257000	130190000	60432000	144230000	56688000	539950000	712430000	764570000	6.07137	3.61324	EG_transcript_39015	GO:0004128, GO:0016491, GO:0016020, GO:0016021, GO:0055114	gi|808376310|ref|XP_012192984.1|NADH-cytochrome b-5 reductase [Pseudozyma hubeiensis SY62]										EG_transcript_39015	GO:0004128, GO:0016491, GO:0016020, GO:0016021, GO:0055114	gi|808376310|ref|XP_012192984.1|NADH-cytochrome b-5 reductase [Pseudozyma hubeiensis SY62]	EG_transcript_39015	GO:0004128, GO:0016491, GO:0016020, GO:0016021, GO:0055114	gi|808376310|ref|XP_012192984.1|NADH-cytochrome b-5 reductase [Pseudozyma hubeiensis SY62]	0.315184	0.471943	1.03137	0.000123195	-2.60051	-12.3935	0.00745389	-3.07245	-6.66879	11	11	11	1	11	11	11	7	7	7
EG_transcript_41980	EG_transcript_41980	74401000	81848000	158050000	221060000	362810000	207260000	577270000	733160000	488980000	5.72515	2.60497	EG_transcript_41980	GO:0001522, GO:0003723, GO:0009982, GO:0009451, GO:0016853	gi|514686667|ref|XP_004990911.1|hypothetical protein PTSG_07411 [Salpingoeca rosetta]										EG_transcript_41980	GO:0001522, GO:0003723, GO:0009982, GO:0009451, GO:0016853	gi|514686667|ref|XP_004990911.1|hypothetical protein PTSG_07411 [Salpingoeca rosetta]	EG_transcript_41980	GO:0001522, GO:0003723, GO:0009982, GO:0009451, GO:0016853	gi|514686667|ref|XP_004990911.1|hypothetical protein PTSG_07411 [Salpingoeca rosetta]	0.0278783	-1.3701	-3.21263	0.00190887	-2.58279	-6.77038	0.0221462	-1.21269	-3.95791	11	11	11	1	11	11	11	7	7	8
EG_transcript_28846	EG_transcript_28846	205250000	83619000	168980000	452840000	381980000	609950000	1010100000	731620000	1150300000	6.31654	2.46999	EG_transcript_28846	No annotation											EG_transcript_28846	No annotation		EG_transcript_28846	No annotation		0.0159143	-1.72835	-3.92634	0.00201775	-2.73177	-6.22631	0.0262548	-1.00342	-3.62566	11	11	11	1	11	11	11	7	4	7
EG_transcript_29688	EG_transcript_29688	191780000	0	165490000	288220000	285160000	264200000	595770000	950710000	1351200000	8.11062	0.946403																			0.212501	-2.90198	-1.2863	0.0558777	-4.6151	-2.02281	0.0141026	-1.71312	-4.97341	11	11	11	1	11	11	11	6	1	6
EG_transcript_41146	EG_transcript_41146	254080000	156480000	206080000	165520000	191080000	273510000	174380000	249260000	253880000	1.09873	0.20611	EG_transcript_41146	No annotation											EG_transcript_41146	No annotation		EG_transcript_41146	No annotation		0.967671	-0.0261033	-0.0882809	0.686208	-0.143188	-0.533202	0.812375	-0.117085	-0.420478	11	11	11	1	11	11	11	6	3	8
EG_transcript_35940	EG_transcript_35940	138540000	114440000	133990000	111510000	318820000	183600000	706850000	611400000	491880000	4.6777	3.65712	EG_transcript_35940	No annotation											EG_transcript_35940	No annotation		EG_transcript_35940	No annotation		0.237252	-0.53982	-1.2107	0.000129555	-2.21494	-12.7173	0.0262528	-1.67512	-3.61532	11	11	11	1	11	11	11	3	5	4
EG_transcript_35793	EG_transcript_35793	3837600000	3878900000	4097000000	2076400	832030	0	6067500	1721400	0	0.000659322	3.98159	EG_transcript_35793	GO:0003735, GO:0005840, GO:0019843, GO:0006412, GO:0005622	gi|470393565|ref|XP_004334896.1|ribosomal protein L6, putative [Acanthamoeba castellanii str. Neff]										EG_transcript_35793	GO:0003735, GO:0005840, GO:0019843, GO:0006412, GO:0005622	gi|470393565|ref|XP_004334896.1|ribosomal protein L6, putative [Acanthamoeba castellanii str. Neff]	EG_transcript_35793	GO:0003735, GO:0005840, GO:0019843, GO:0006412, GO:0005622	gi|470393565|ref|XP_004334896.1|ribosomal protein L6, putative [Acanthamoeba castellanii str. Neff]	0.000275072	11.1295	19.6374	0	9.88054	15.378	0.205845	-1.24898	-1.4595	11	11	11	1	11	11	11	10	10	9
EG_transcript_26334	EG_transcript_26334	1685300000	815750000	1656400000	1530200000	2370700000	1115600000	2840000000	4827700000	6355300000	3.37298	1.64812	EG_transcript_26334	No annotation											EG_transcript_26334	No annotation		EG_transcript_26334	No annotation		0.678919	-0.276532	-0.591815	0.0109063	-1.75264	-3.61362	0.0340739	-1.47611	-3.17812	11	11	11	1	11	11	11	6	5	6
EG_transcript_26519	EG_transcript_26519	168600000	196600000	171020000	73824000	97651000	44778000	15297000	52227000	59331000	0.236573	1.66851	EG_transcript_26519	GO:0008152, GO:0003755, GO:0000413, GO:0016853, GO:0006457	gi|357607299|gb|EHJ65443.1|hypothetical protein KGM_00969 [Danaus plexippus]	+			K09568	FK506-binding protein	protein transport, folding, processing, and degradation	yes	SP	N/A	EG_transcript_26519	GO:0008152, GO:0003755, GO:0000413, GO:0016853, GO:0006457	gi|357607299|gb|EHJ65443.1|hypothetical protein KGM_00969 [Danaus plexippus]	EG_transcript_26519	GO:0008152, GO:0003755, GO:0000413, GO:0016853, GO:0006457	gi|357607299|gb|EHJ65443.1|hypothetical protein KGM_00969 [Danaus plexippus]	0.0142474	1.3781	4.09518	0.0104957	2.30066	3.66672	0.250571	0.922562	1.30872	11	11	11	1	11	11	11	8	8	8
EG_transcript_26151	EG_transcript_26151	145990000	75855000	175040000	111300000	161880000	197980000	304370000	434050000	693190000	3.60712	1.67736	EG_transcript_26151	No annotation											EG_transcript_26151	No annotation		EG_transcript_26151	No annotation		0.608566	-0.293287	-0.666742	0.0101997	-1.85402	-3.6899	0.0249268	-1.56074	-3.70441	11	11	11	1	11	11	11	6	5	6
EG_transcript_24802	EG_transcript_24802	100520000	162550000	114030000	326490000	332010000	223420000	665230000	1100700000	601040000	6.27677	2.81907	EG_transcript_24802	No annotation											EG_transcript_24802	No annotation		EG_transcript_24802	No annotation		0.0116628	-1.23342	-4.4192	0.00159225	-2.62796	-7.71842	0.0191804	-1.39455	-4.25021	11	11	11	1	11	11	11	6	6	8
EG_transcript_22683	EG_transcript_22683	9533500	25016000	9082500	32536000	47880000	81695000	119830000	133240000	137400000	8.94917	2.64444																			0.0281118	-1.95887	-3.19943	0.0019478	-3.32803	-6.93707	0.0277041	-1.36916	-3.51352	11	11	11	1	11	11	11	3	5	2
EG_transcript_26565	EG_transcript_26565	4531100000	4464000000	3368400000	6832600000	6403200000	5394800000	15447000000	18247000000	15060000000	3.94338	3.57445	EG_transcript_26565	No annotation											EG_transcript_26565	No annotation		EG_transcript_26565	No annotation		0.0220084	-0.597512	-3.46708	0.000117324	-1.98708	-12.1138	0.00439785	-1.38956	-10.3914	18	18	11	1	18	18	11	14	12	14
EG_transcript_25188	EG_transcript_25188	46265000	92946000	88180000	47472000	45387000	17468000	159320000	199610000	90135000	1.97486	0.968876	EG_transcript_25188	No annotation											EG_transcript_25188	No annotation		EG_transcript_25188	No annotation		0.0929791	1.1109	1.94583	0.05251	-0.972764	-2.06836	0.0268908	-2.08366	-3.58546	11	11	11	1	11	11	11	8	8	5
EG_transcript_23771	EG_transcript_23771	699940000	1156300000	1101300000	619080000	567800000	401840000	2497300000	2447500000	1549900000	2.19598	1.61572	EG_transcript_23771	GO:0005515	PREDICTED: uncharacterized protein LOC106650646										EG_transcript_23771	GO:0005515	PREDICTED: uncharacterized protein LOC106650646	EG_transcript_23771	GO:0005515	PREDICTED: uncharacterized protein LOC106650646	0.0336989	0.885894	2.96204	0.0113949	-1.13661	-3.5302	0.00751439	-2.0225	-6.86571	21	11	11	1	21	11	11	16	16	16
EG_transcript_32647	EG_transcript_32647	176480000	219900000	161230000	367470000	460500000	356030000	488910000	698520000	689350000	3.36576	2.90444	EG_transcript_32647	No annotation											EG_transcript_32647	No annotation		EG_transcript_32647	No annotation		0.00486221	-1.08912	-6.15257	0.00140922	-1.74454	-8.12827	0.0337978	-0.655427	-3.19632	11	11	11	1	11	11	11	5	6	5
EG_transcript_24213	EG_transcript_24213	233280000	151890000	118710000	115790000	116150000	100940000	133100000	241890000	186130000	1.1136	0.169894	EG_transcript_24213	GO:0055085, GO:0016020, GO:0016021, GO:0006810	gi|299115499|emb|CBN75663.1|conserved unknown protein [Ectocarpus siliculosus]										EG_transcript_24213	GO:0055085, GO:0016020, GO:0016021, GO:0006810	gi|299115499|emb|CBN75663.1|conserved unknown protein [Ectocarpus siliculosus]	EG_transcript_24213	GO:0055085, GO:0016020, GO:0016021, GO:0006810	gi|299115499|emb|CBN75663.1|conserved unknown protein [Ectocarpus siliculosus]	0.101898	0.543844	1.85945	0.754443	-0.170214	-0.449658	0.0479598	-0.714058	-2.76556	11	11	11	1	11	11	11	7	8	8
EG_transcript_26871	EG_transcript_26871	81843000	95222000	173970000	24417000	56586000	20792000	12839000	22418000	0	0.100437	1.45772	EG_transcript_26871	GO:0016020, GO:0016021, GO:0006810	gi|910756773|gb|KNH04297.1|COP-coated vesicle membrane protein gp25L precursor [Perkinsela sp. CCAP 1560/4]	+		Discoba or algae		COP-coated vesicle membrane protein, qp25L-like	protein transport, folding, processing, and degradation	yes	SP	N/A	EG_transcript_26871	GO:0016020, GO:0016021, GO:0006810	gi|910756773|gb|KNH04297.1|COP-coated vesicle membrane protein gp25L precursor [Perkinsela sp. CCAP 1560/4]	EG_transcript_26871	GO:0016020, GO:0016021, GO:0006810	gi|910756773|gb|KNH04297.1|COP-coated vesicle membrane protein gp25L precursor [Perkinsela sp. CCAP 1560/4]	0.0250791	1.85352	3.32377	0.0157545	3.86962	3.13974	0.175065	2.0161	1.58933	11	11	11	1	11	11	11	8	6	9
EG_transcript_30060	EG_transcript_30060	38104000	58672000	61958000	27178000	26270000	0	227820000	240210000	109210000	3.63652	1.87097	EG_transcript_30060	No annotation											EG_transcript_30060	No annotation		EG_transcript_30060	No annotation		0.109533	2.09165	1.80349	0.00693166	-1.81039	-4.22166	0.0323111	-3.90204	-3.26242	11	11	11	1	11	11	11	6	4	5
EG_transcript_21705	EG_transcript_21705	193950000	97472000	100750000	193760000	201770000	151840000	365900000	442930000	430940000	3.16129	2.17969	EG_transcript_21705	No annotation											EG_transcript_21705	No annotation		EG_transcript_21705	No annotation		0.144559	-0.54667	-1.57237	0.00375521	-1.73216	-5.17881	0.00661422	-1.18549	-7.68258	11	11	11	1	11	11	11	7	7	7
EG_transcript_29857	EG_transcript_29857	80652000	104430000	103980000	86299000	82478000	93915000	153230000	131590000	94295000	1.31154	0.706766	EG_transcript_29857	GO:0003735, GO:0005840, GO:0006412, GO:0005622	gi|855314833|ref|XP_012898648.1|uncharacterized protein [Blastocystis hominis]										EG_transcript_29857	GO:0003735, GO:0005840, GO:0006412, GO:0005622	gi|855314833|ref|XP_012898648.1|uncharacterized protein [Blastocystis hominis]	EG_transcript_29857	GO:0003735, GO:0005840, GO:0006412, GO:0005622	gi|855314833|ref|XP_012898648.1|uncharacterized protein [Blastocystis hominis]	0.356136	0.1299	0.962916	0.10601	-0.372793	-1.54841	0.0726052	-0.502693	-2.34909	11	11	11	1	11	11	11	5	9	7
EG_transcript_26376	EG_transcript_26376	123970000	107540000	86753000	239080000	284500000	203080000	344110000	787410000	401300000	4.81621	2.27794	EG_transcript_26376	GO:0003735, GO:0005840, GO:0019843, GO:0006412	gi|528240508|gb|EPY30356.1|large subunit ribosomal protein L16 [Strigomonas culicis]										EG_transcript_26376	GO:0003735, GO:0005840, GO:0019843, GO:0006412	gi|528240508|gb|EPY30356.1|large subunit ribosomal protein L16 [Strigomonas culicis]	EG_transcript_26376	GO:0003735, GO:0005840, GO:0019843, GO:0006412	gi|528240508|gb|EPY30356.1|large subunit ribosomal protein L16 [Strigomonas culicis]	0.00585206	-1.19271	-5.81097	0.00313822	-2.18494	-5.51587	0.0606447	-0.992233	-2.52661	11	11	11	1	11	11	11	6	7	8
EG_transcript_12415	EG_transcript_12415	345340000	452950000	407500000	787920000	1084100000	658910000	2105200000	2931900000	1842500000	5.70547	3.38991	EG_transcript_12415	GO:0005506, GO:0050136, GO:0016491, GO:0046872, GO:0048038, GO:0016020, GO:0055114, GO:0016651, GO:0051539, GO:0051536, GO:0005886	gi|499590801|ref|WP_011271560.1|MULTISPECIES: NADH-quinone oxidoreductase subunit I [spotted fever group]										EG_transcript_12415	GO:0005506, GO:0050136, GO:0016491, GO:0046872, GO:0048038, GO:0016020, GO:0055114, GO:0016651, GO:0051539, GO:0051536, GO:0005886	gi|499590801|ref|WP_011271560.1|MULTISPECIES: NADH-quinone oxidoreductase subunit I [spotted fever group]	EG_transcript_12415	GO:0005506, GO:0050136, GO:0016491, GO:0046872, GO:0048038, GO:0016020, GO:0055114, GO:0016651, GO:0051539, GO:0051536, GO:0005886	gi|499590801|ref|WP_011271560.1|MULTISPECIES: NADH-quinone oxidoreductase subunit I [spotted fever group]	0.011855	-1.04746	-4.38318	0.000417234	-2.49302	-10.8638	0.0140573	-1.44556	-4.99263	11	11	11	1	11	11	11	8	8	10
EG_transcript_17507	EG_transcript_17507	191360000	113670000	158010000	164980000	209240000	131660000	285230000	333880000	417590000	2.2389	1.9117	EG_transcript_17507	No annotation											EG_transcript_17507	No annotation		EG_transcript_17507	No annotation		0.780829	-0.13437	-0.459842	0.00610591	-1.17746	-4.33982	0.019817	-1.04309	-4.16604	11	11	11	1	11	11	11	5	9	8
EG_transcript_18840	EG_transcript_18840	103910000	75127000	84980000	37308000	27522000	9640800	222490000	153410000	162090000	2.03771	2.04033	EG_transcript_18840	GO:0008152, GO:0016740	gi|551628379|ref|XP_005794170.1|putative glutathione-S-transferase [Emiliania huxleyi CCMP1516]										EG_transcript_18840	GO:0008152, GO:0016740	gi|551628379|ref|XP_005794170.1|putative glutathione-S-transferase [Emiliania huxleyi CCMP1516]	EG_transcript_18840	GO:0008152, GO:0016740	gi|551628379|ref|XP_005794170.1|putative glutathione-S-transferase [Emiliania huxleyi CCMP1516]	0.0247759	2.02214	3.33215	0.00463226	-1.02	-4.72865	0.0141833	-3.04214	-4.95059	11	11	11	1	11	11	11	5	5	8
EG_transcript_12329	EG_transcript_12329	3034000000	3446000000	3511500000	1267900000	1287500000	794590000	3380400000	5999800000	5758700000	1.51518	0.947993	EG_transcript_12329	GO:0008152, GO:0016491, GO:0055114, GO:0016620	gi|470487997|ref|XP_004344754.1|aldehyde dehydrogenase, mitochondrial, putative [Acanthamoeba castellanii str. Neff]										EG_transcript_12329	GO:0008152, GO:0016491, GO:0055114, GO:0016620	gi|470487997|ref|XP_004344754.1|aldehyde dehydrogenase, mitochondrial, putative [Acanthamoeba castellanii str. Neff]	EG_transcript_12329	GO:0008152, GO:0016491, GO:0055114, GO:0016620	gi|470487997|ref|XP_004344754.1|aldehyde dehydrogenase, mitochondrial, putative [Acanthamoeba castellanii str. Neff]	0.00419126	1.60765	6.75761	0.055648	-0.55654	-2.02602	0.00876677	-2.16418	-6.16373	20	14	11	1	20	14	11	17	13	17
EG_transcript_16544	EG_transcript_16544	18916000	27661000	28619000	0	12856000	11010000	40390000	21253000	35455000	1.29127	0.426717																			0.0803144	1.98852	2.07312	0.27643	-0.341073	-0.998944	0.0710415	-2.32959	-2.37354	11	11	11	1	11	11	11	4	4	4
EG_transcript_21906	EG_transcript_21906	23965000	31617000	27936000	19703000	16115000	0	62400000	214160000	165230000	5.28976	1.80534	EG_transcript_21906	GO:0008425	bifunctional 3-demethylubiquinone 3-O-methyltransferase 2-octaprenyl-6-hydroxy phenol methylase										EG_transcript_21906	GO:0008425	bifunctional 3-demethylubiquinone 3-O-methyltransferase 2-octaprenyl-6-hydroxy phenol methylase	EG_transcript_21906	GO:0008425	bifunctional 3-demethylubiquinone 3-O-methyltransferase 2-octaprenyl-6-hydroxy phenol methylase	0.116929	1.45138	1.75023	0.00800956	-2.23494	-4.03604	0.0246288	-3.68632	-3.74762	11	11	11	1	11	11	11	5	4	5
EG_transcript_18691	EG_transcript_18691	45695000	81531000	29010000	10921000	10229000	17266000	70816000	142070000	69189000	1.80544	0.748395	EG_transcript_18691	No annotation											EG_transcript_18691	No annotation		EG_transcript_18691	No annotation		0.0158526	1.93608	3.93115	0.0929925	-0.895737	-1.62976	0.00738499	-2.83181	-6.81983	11	11	11	1	11	11	11	5	7	6
EG_transcript_17227	EG_transcript_17227	238130000	330310000	303520000	804940000	596130000	758420000	838170000	689380000	943810000	2.83426	2.83056	EG_transcript_17227	GO:0016020, GO:0016021	gi|929773430|ref|XP_014161648.1|hypothetical protein SARC_00180 [Sphaeroforma arctica JP610]										EG_transcript_17227	GO:0016020, GO:0016021	gi|929773430|ref|XP_014161648.1|hypothetical protein SARC_00180 [Sphaeroforma arctica JP610]	EG_transcript_17227	GO:0016020, GO:0016021	gi|929773430|ref|XP_014161648.1|hypothetical protein SARC_00180 [Sphaeroforma arctica JP610]	0.00419319	-1.31005	-6.75993	0.0015597	-1.50456	-7.77249	0.370982	-0.19451	-1.03973	19	11	11	1	19	11	11	15	12	14
EG_transcript_19157	EG_transcript_19157	23775000	37416000	43545000	76742000	57940000	78339000	208000000	133850000	161580000	4.80666	2.69004	EG_transcript_19157	GO:0016020	hypothetical protein AURDEDRAFT_183519										EG_transcript_19157	GO:0016020	hypothetical protein AURDEDRAFT_183519	EG_transcript_19157	GO:0016020	hypothetical protein AURDEDRAFT_183519	0.0205047	-1.05623	-3.55074	0.00178792	-2.28654	-7.13404	0.0121783	-1.23031	-5.31185	11	11	11	1	11	11	11	4	4	6
EG_transcript_18084	EG_transcript_18084	117780000	134940000	99993000	261710000	197620000	290950000	309730000	368180000	291910000	2.7496	3.09621	EG_transcript_18084	GO:0055085, GO:0003735, GO:0016020, GO:0016021, GO:0006810, GO:0006412	gi|154419423|ref|XP_001582728.1|hydrogenosomal membrane protein 31 precursor [Trichomonas vaginalis G3]										EG_transcript_18084	GO:0055085, GO:0003735, GO:0016020, GO:0016021, GO:0006810, GO:0006412	gi|154419423|ref|XP_001582728.1|hydrogenosomal membrane protein 31 precursor [Trichomonas vaginalis G3]	EG_transcript_18084	GO:0055085, GO:0003735, GO:0016020, GO:0016021, GO:0006810, GO:0006412	gi|154419423|ref|XP_001582728.1|hydrogenosomal membrane protein 31 precursor [Trichomonas vaginalis G3]	0.00793011	-1.08105	-5.19235	0.00103405	-1.46288	-9.12188	0.110647	-0.381826	-1.96356	11	11	11	1	11	11	11	4	5	5
EG_transcript_16160	EG_transcript_16160	430860000	608800000	698160000	602160000	475460000	412270000	10220000	12005000	18212000	0.0232688	4.13561	EG_transcript_16160	GO:0005737, GO:0008233, GO:0006508, GO:0008236, GO:0004252, GO:0016787	gi|499390682|ref|WP_011078149.1|ATP-dependent Clp protease proteolytic subunit [Vibrio vulnificus]	+			K01358	Clp endopeptidase, ortholog of AT1G02560 CLPP5	protein transport, folding, processing, and degradation	no	no signal	N/A	EG_transcript_16160	GO:0005737, GO:0008233, GO:0006508, GO:0008236, GO:0004252, GO:0016787	gi|499390682|ref|WP_011078149.1|ATP-dependent Clp protease proteolytic subunit [Vibrio vulnificus]	EG_transcript_16160	GO:0005737, GO:0008233, GO:0006508, GO:0008236, GO:0004252, GO:0016787	gi|499390682|ref|WP_011078149.1|ATP-dependent Clp protease proteolytic subunit [Vibrio vulnificus]	0.474306	0.211228	0.808081	0	5.44087	16.8228	0.00466019	5.22964	17.7224	11	11	11	1	11	11	11	8	7	9
EG_transcript_18250	EG_transcript_18250	26999000	20080000	18898000	45071000	38620000	12982000	121530000	98170000	113440000	5.04934	3.67199																			0.625682	-0.380386	-0.64798	0.000131823	-2.34849	-12.8288	0.0289027	-1.96811	-3.43874	11	11	11	1	11	11	11	5	4	6
EG_transcript_16201	EG_transcript_16201	34105000	62707000	33015000	48048000	92525000	61509000	189650000	147510000	127530000	3.5793	2.26727																			0.140573	-0.651129	-1.59535	0.00320132	-1.88635	-5.47844	0.0235686	-1.23522	-3.83134	11	11	11	1	11	11	11	4	7	4
EG_transcript_15212	EG_transcript_15212	20201000	33987000	29820000	20918000	29759000	34447000	62020000	62943000	70977000	2.3324	2.23342																			0.974468	-0.0222524	-0.07166	0.00336187	-1.25281	-5.36103	0.0113655	-1.23056	-5.53583	11	11	11	1	11	11	11	5	2	6
EG_transcript_15592	EG_transcript_15592	59337000	100540000	74626000	171170000	192070000	141940000	179140000	188150000	276610000	2.74581	2.1061	EG_transcript_15592	GO:0055085, GO:0016020, GO:0016021, GO:0006810, GO:0005215, GO:0005743	gi|676483069|ref|XP_009062904.1|hypothetical protein LOTGIDRAFT_220681 [Lottia gigantea]										EG_transcript_15592	GO:0055085, GO:0016020, GO:0016021, GO:0006810, GO:0005215, GO:0005743	gi|676483069|ref|XP_009062904.1|hypothetical protein LOTGIDRAFT_220681 [Lottia gigantea]	EG_transcript_15592	GO:0055085, GO:0016020, GO:0016021, GO:0006810, GO:0005215, GO:0005743	gi|676483069|ref|XP_009062904.1|hypothetical protein LOTGIDRAFT_220681 [Lottia gigantea]	0.0115067	-1.12994	-4.44324	0.00424795	-1.46277	-4.93718	0.218464	-0.332827	-1.41351	12	12	11	1	12	12	11	4	6	6
EG_transcript_9355	EG_transcript_9355	36418000	34247000	36148000	31341000	41362000	44169000	37761000	40916000	56586000	1.26635	0.816686																			0.533493	-0.114948	-0.745242	0.0778188	-0.318487	-1.76393	0.483158	-0.203539	-0.86924	11	11	11	1	11	11	11	3	3	3
EG_transcript_16842	EG_transcript_16842	39665000	37248000	57951000	8635600	11852000	15293000	16087000	13931000	18402000	0.359028	2.49626	EG_transcript_16842	GO:0008270	zinc-binding dehydrogenase										EG_transcript_16842	GO:0008270	zinc-binding dehydrogenase	EG_transcript_16842	GO:0008270	zinc-binding dehydrogenase	0.00484874	1.9245	6.19394	0.00201204	1.4586	6.32914	0.143204	-0.465897	-1.75699	11	11	11	1	11	11	11	9	6	7
EG_transcript_14868	EG_transcript_14868	46378000	0	46935000	31969000	34446000	33968000	51703000	55247000	57602000	1.76344	0.534816																			0.708407	-0.603605	-0.556603	0.183529	-1.31596	-1.21299	0.00452489	-0.712359	-12.6896	11	11	11	1	11	11	11	4	0	5
EG_transcript_13660	EG_transcript_13660	92012000	172960000	118540000	78913000	121430000	47362000	0	0	0	7.82244e-10	3.27545				+				chloroplastic release factor 3	ribosome, aminoacyl-tRNA biosynthesis and translation	yes	SP	N/A							0.170912	0.685149	1.4473	0.000663087	6.03609	10.1509	0.00600972	5.35094	8.08778	11	11	11	1	11	11	11	7	4	10
EG_transcript_15547	EG_transcript_15547	8470200	0	0	17842000	13676000	6236400	34827000	60514000	66142000	19.0648	2.72168																			0.102831	-1.04672	-1.85228	0.00178374	-3.21916	-7.2736	0.021299	-2.17244	-4.02706	11	11	11	1	11	11	11	2	0	1
EG_transcript_14120	EG_transcript_14120	147530000	241060000	215610000	230240000	257320000	178360000	48279000	75393000	43292000	0.276339	2.34091	EG_transcript_14120	GO:0004807	plastid triosephosphate isomerase, partial	+		algae	K01803	triosephosphate isomerase (TIM)	core metabolic pathways	yes	TP	N/A	EG_transcript_14120	GO:0004807	plastid triosephosphate isomerase, partial	EG_transcript_14120	GO:0004807	plastid triosephosphate isomerase, partial	0.688193	-0.154223	-0.580976	0.00267168	1.86823	5.74101	0.00764841	2.02245	6.96025	12	11	11	1	12	11	11	6	8	7
EG_transcript_15696	EG_transcript_15696	54887000	63367000	67665000	27807000	31095000	14776000	63774000	72256000	66805000	1.09099	0.552546	EG_transcript_15696	GO:0005515	hypothetical protein										EG_transcript_15696	GO:0005515	hypothetical protein	EG_transcript_15696	GO:0005515	hypothetical protein	0.014727	1.40107	4.05072	0.171104	-0.129145	-1.24772	0.0169008	-1.53022	-4.52322	11	11	11	1	11	11	11	4	8	8
EG_transcript_18536	EG_transcript_18536	162550000	71694000	91562000	0	20931000	25948000	84930000	169680000	174850000	1.31815	0.351703	EG_transcript_18536	GO:0043461	gi|528222109|gb|EPY22831.1|ATP synthase mitochondrial F1 complex assembly factor 2 [Strigomonas culicis]										EG_transcript_18536	GO:0043461	gi|528222109|gb|EPY22831.1|ATP synthase mitochondrial F1 complex assembly factor 2 [Strigomonas culicis]	EG_transcript_18536	GO:0043461	gi|528222109|gb|EPY22831.1|ATP synthase mitochondrial F1 complex assembly factor 2 [Strigomonas culicis]	0.0549199	3.55344	2.42367	0.384492	-0.413218	-0.84652	0.0500553	-3.96666	-2.70975	11	11	11	1	11	11	11	9	6	7
EG_transcript_9617	EG_transcript_9617	516850000	745220000	838510000	502900000	632170000	1189500000	25425000	0	37916000	0.0301541	1.81572	EG_transcript_9617	GO:0015934	50S ribosomal L1	+			K02863	50S subunit ribosomal protein L1 | RP-L1, MRPL1, rplA	ribosome, aminoacyl-tRNA biosynthesis and translation	no	SPTP	N/A	EG_transcript_9617	GO:0015934	50S ribosomal L1	EG_transcript_9617	GO:0015934	50S ribosomal L1	0.930715	-0.0758762	-0.177797	0.00784648	5.88967	4.065	0.0213134	5.96554	4.02837	20	20	11	1	20	20	11	15	17	17
EG_transcript_11892	EG_transcript_11892	61275000	73792000	73218000	31772000	36455000	22297000	77694000	86359000	89064000	1.21524	1.25795	EG_transcript_11892	No annotation											EG_transcript_11892	No annotation		EG_transcript_11892	No annotation		0.00718925	1.22675	5.36399	0.0249112	-0.284011	-2.68026	0.00753325	-1.51076	-6.88168	11	11	11	1	11	11	11	7	7	8
EG_transcript_11023	EG_transcript_11023	1078400000	708200000	1407600000	0	0	0	5077400	0	0	0.00158957	3.59164	EG_transcript_11023	No annotation											EG_transcript_11023	No annotation		EG_transcript_11023	No annotation		0.000265928	10.1272	19.2711	0.000120527	8.62108	12.237	0.114601	-1.50608	-1.93459	28	16	11	1	28	16	11	22	21	25
EG_transcript_12481	EG_transcript_12481	0	0	0	24925000	16057000	0	132530000	68367000	11598000	7.08317e+08	1.46732																			0.251455	-1.43959	-1.17183	0.0154651	-3.75713	-3.16275	0.189065	-2.31754	-1.5283	20	11	11	1	20	11	11	3	1	5
EG_transcript_12268	EG_transcript_12268	4699100	0	0	31062000	41235000	27860000	121060000	172110000	115640000	86.9975	2.61523																			0.0127294	-3.37636	-4.27344	0.0019173	-5.40212	-6.81338	0.00573798	-2.02575	-8.18407	11	11	11	1	11	11	11	1	2	2
EG_transcript_5269	EG_transcript_5269	472130000	324120000	300440000	23229000	25108000	5924800	3874500	11295000	9510200	0.0225038	3.3727	EG_transcript_5269	GO:0008152, GO:0004029, GO:0006081, GO:0016491, GO:0016020, GO:0016021, GO:0004030, GO:0055114, GO:0016620, GO:0004028	gi|301105809|ref|XP_002901988.1|aldehyde dehydrogenase, putative [Phytophthora infestans T30-4]	+			K00128	aldehyde dehydrogenase	core metabolic pathways	yes	no signal	N/A	EG_transcript_5269	GO:0008152, GO:0004029, GO:0006081, GO:0016491, GO:0016020, GO:0016021, GO:0004030, GO:0055114, GO:0016620, GO:0004028	gi|301105809|ref|XP_002901988.1|aldehyde dehydrogenase, putative [Phytophthora infestans T30-4]	EG_transcript_5269	GO:0008152, GO:0004029, GO:0006081, GO:0016491, GO:0016020, GO:0016021, GO:0004030, GO:0055114, GO:0016620, GO:0004028	gi|301105809|ref|XP_002901988.1|aldehyde dehydrogenase, putative [Phytophthora infestans T30-4]	0.00423519	4.56655	6.469	0.000489978	5.58442	10.7536	0.280654	1.01787	1.22831	22	11	11	1	22	11	11	20	18	21
EG_transcript_7099	EG_transcript_7099	189470000	157970000	161630000	488230000	530490000	405320000	615220000	849740000	1099900000	5.03832	3.06842	EG_transcript_7099	GO:0016491, GO:0055114	gi|514701789|ref|XP_004998462.1|L-2-hydroxyglutarate dehydrogenase [Salpingoeca rosetta]										EG_transcript_7099	GO:0016491, GO:0055114	gi|514701789|ref|XP_004998462.1|L-2-hydroxyglutarate dehydrogenase [Salpingoeca rosetta]	EG_transcript_7099	GO:0016491, GO:0055114	gi|514701789|ref|XP_004998462.1|L-2-hydroxyglutarate dehydrogenase [Salpingoeca rosetta]	0.0021619	-1.47988	-10.4693	0.00100787	-2.2977	-8.97134	0.0378432	-0.817826	-3.04853	21	12	11	1	21	12	11	14	12	14
EG_transcript_10115	EG_transcript_10115	83487000	85043000	72900000	66345000	44453000	18108000	151420000	183350000	234420000	2.35758	2.47043	EG_transcript_10115	GO:0000287, GO:0016616, GO:0046872, GO:0051287, GO:0016491, GO:0006099, GO:0006097, GO:0004450, GO:0055114	gi|167534021|ref|XP_001748689.1|hypothetical protein [Monosiga brevicollis MX1]										EG_transcript_10115	GO:0000287, GO:0016616, GO:0046872, GO:0051287, GO:0016491, GO:0006099, GO:0006097, GO:0004450, GO:0055114	gi|167534021|ref|XP_001748689.1|hypothetical protein [Monosiga brevicollis MX1]	EG_transcript_10115	GO:0000287, GO:0016616, GO:0046872, GO:0051287, GO:0016491, GO:0006099, GO:0006097, GO:0004450, GO:0055114	gi|167534021|ref|XP_001748689.1|hypothetical protein [Monosiga brevicollis MX1]	0.091609	1.09226	1.95644	0.00201925	-1.21746	-6.22799	0.0220927	-2.30971	-3.96068	27	11	11	1	27	11	11	14	12	13
EG_transcript_7629	EG_transcript_7629	51633000	70787000	77755000	71671000	65731000	81264000	144790000	122200000	351630000	3.0904	1.3712	EG_transcript_7629	No annotation											EG_transcript_7629	No annotation		EG_transcript_7629	No annotation		0.559884	-0.143289	-0.718197	0.0194412	-1.48411	-2.93642	0.047238	-1.34082	-2.78718	11	11	11	1	11	11	11	6	5	5
EG_transcript_5716	EG_transcript_5716	0	0	4537800	0	9019500	0	29642000	33743000	37529000	22.2385	4.36738	EG_transcript_5716	No annotation											EG_transcript_5716	No annotation		EG_transcript_5716	No annotation		0.355002	1.3101	0.964945	0	-3.0329	-19.2504	0.0336144	-4.343	-3.20355	11	11	11	1	11	11	11	2	0	2
EG_transcript_7694	EG_transcript_7694	0	0	0	17074000	11599000	12987000	31694000	64224000	37199000	4.43723e+08	2.81967																			0.00719193	-2.52525	-5.36645	0.00159299	-4.15182	-7.72125	0.0158812	-1.62657	-4.6465	11	11	11	1	11	11	11	1	0	0
EG_transcript_6785	EG_transcript_6785	25400000	0	0	173740000	262710000	105260000	397730000	683900000	362980000	56.8744	2.15465																			0.0173769	-4.58516	-3.78347	0.00402242	-6.03887	-5.0956	0.0378375	-1.4537	-3.05197	22	12	11	1	22	12	11	8	6	5
EG_transcript_5152	EG_transcript_5152	26501000	22416000	31448000	12341000	42004000	24394000	29323000	40460000	37938000	1.3404	0.991231	EG_transcript_5152	GO:0003824	presequence protease 1, chloroplastic mitochondrial-like										EG_transcript_5152	GO:0003824	presequence protease 1, chloroplastic mitochondrial-like	EG_transcript_5152	GO:0003824	presequence protease 1, chloroplastic mitochondrial-like	0.847806	0.187677	0.353923	0.0495726	-0.422876	-2.11391	0.313708	-0.610553	-1.15087	12	11	11	1	12	11	11	4	4	9
EG_transcript_1809	EG_transcript_1809	0	0	0	8322400	7964200	0	96005000	26572000	36332000	5.29697e+08	2.1078																			0.105746	-1.47308	-1.83059	0.00425182	-4.36881	-4.94266	0.0200224	-2.89573	-4.14159	12	12	11	1	12	12	11	1	0	0
EG_transcript_44892	EG_transcript_44892	858470000	347610000	774280000	1027600000	1218500000	803010000	1384200000	3160300000	3376200000	3.99963	1.57346	EG_transcript_44892	No annotation											EG_transcript_44892	No annotation		EG_transcript_44892	No annotation		0.143217	-0.707189	-1.57973	0.0121114	-1.9994	-3.4232	0.0431249	-1.29221	-2.87702	12	12	12	1	12	12	12	5	6	6
EG_transcript_36680	EG_transcript_36680	199930000	0	132880000	226290000	138000000	305770000	658600000	350050000	474870000	4.45756	0.838412																			0.248591	-2.24691	-1.18011	0.0735866	-3.41998	-1.80687	0.048572	-1.17307	-2.75529	12	12	12	1	12	12	12	7	1	8
EG_transcript_56139	EG_transcript_56139	4559900000	7530700000	3875800000	30528000000	35405000000	35529000000	52781000000	52216000000	35178000000	8.77937	3.09947	EG_transcript_56139	GO:0000166, GO:0003824, GO:0003968, GO:0019012, GO:0001172, GO:0030430, GO:0016740, GO:0032259, GO:0008152, GO:0006370, GO:0016779, GO:0004482, GO:0036265, GO:0006397, GO:0008168, GO:0005524	gi|674269317|ref|YP_009052467.1|putative RNA dependent RNA polymerase [Soybean cyst nematode virus]										EG_transcript_56139	GO:0000166, GO:0003824, GO:0003968, GO:0019012, GO:0001172, GO:0030430, GO:0016740, GO:0032259, GO:0008152, GO:0006370, GO:0016779, GO:0004482, GO:0036265, GO:0006397, GO:0008168, GO:0005524	gi|674269317|ref|YP_009052467.1|putative RNA dependent RNA polymerase [Soybean cyst nematode virus]	EG_transcript_56139	GO:0000166, GO:0003824, GO:0003968, GO:0019012, GO:0001172, GO:0030430, GO:0016740, GO:0032259, GO:0008152, GO:0006370, GO:0016779, GO:0004482, GO:0036265, GO:0006397, GO:0008168, GO:0005524	gi|674269317|ref|YP_009052467.1|putative RNA dependent RNA polymerase [Soybean cyst nematode virus]	0.00263745	-2.7242	-9.16358	0.00103704	-3.16956	-9.13974	0.088283	-0.445366	-2.16571	12	12	12	1	12	12	12	9	9	8
EG_transcript_32178	EG_transcript_32178	123760000	65629000	121080000	128960000	135070000	150050000	199550000	355780000	668600000	3.9422	1.47453	EG_transcript_32178	No annotation											EG_transcript_32178	No annotation		EG_transcript_32178	No annotation		0.152606	-0.470054	-1.53207	0.0152713	-1.86432	-3.18009	0.0489065	-1.39427	-2.74541	12	12	12	1	12	12	12	7	6	7
EG_transcript_36207	EG_transcript_36207	75406000	108410000	93381000	103760000	59050000	68252000	314780000	164730000	193290000	2.42715	1.74719	EG_transcript_36207	GO:0000166, GO:0003735, GO:0005840, GO:0006412, GO:0005622	gi|909611410|gb|KNF01650.1|hypothetical protein PSTG_05082 [Puccinia striiformis f. sp. tritici PST-78]										EG_transcript_36207	GO:0000166, GO:0003735, GO:0005840, GO:0006412, GO:0005622	gi|909611410|gb|KNF01650.1|hypothetical protein PSTG_05082 [Puccinia striiformis f. sp. tritici PST-78]	EG_transcript_36207	GO:0000166, GO:0003735, GO:0005840, GO:0006412, GO:0005622	gi|909611410|gb|KNF01650.1|hypothetical protein PSTG_05082 [Puccinia striiformis f. sp. tritici PST-78]	0.329206	0.289416	1.00728	0.00887971	-1.23825	-3.87624	0.020332	-1.52767	-4.10638	12	12	12	1	12	12	12	5	5	7
EG_transcript_40714	EG_transcript_40714	1374600000	1769500000	1273600000	219060000	227670000	341370000	200170000	221700000	232990000	0.148236	4.19803	EG_transcript_40714	GO:0005525, GO:0005789, GO:0000166, GO:0007264, GO:0015031, GO:0000139, GO:0006888	gi|390346094|ref|XP_003726477.1|PREDICTED: ras-related protein ORAB-1 isoform X2 [Strongylocentrotus purpuratus]	+			K07874	Ras-related protein Rab-1A	regulation and signal transduction	no	no signal	N/A	EG_transcript_40714	GO:0005525, GO:0005789, GO:0000166, GO:0007264, GO:0015031, GO:0000139, GO:0006888	gi|390346094|ref|XP_003726477.1|PREDICTED: ras-related protein ORAB-1 isoform X2 [Strongylocentrotus purpuratus]	EG_transcript_40714	GO:0005525, GO:0005789, GO:0000166, GO:0007264, GO:0015031, GO:0000139, GO:0006888	gi|390346094|ref|XP_003726477.1|PREDICTED: ras-related protein ORAB-1 isoform X2 [Strongylocentrotus purpuratus]	0.00225133	2.50248	10.0136	0	2.74232	17.4454	0.329568	0.239835	1.11752	14	14	12	1	14	14	12	12	12	9
EG_transcript_22314	EG_transcript_22314	72020000	80918000	72914000	294730000	320810000	326030000	893060000	673480000	766050000	10.328	4.88708	EG_transcript_22314	GO:0016020	mitochondrial inner membrane protease subunit 2										EG_transcript_22314	GO:0016020	mitochondrial inner membrane protease subunit 2	EG_transcript_22314	GO:0016020	mitochondrial inner membrane protease subunit 2	0	-2.06028	-29.4913	0	-3.36085	-26.016	0.00432804	-1.30057	-10.3185	12	12	12	1	12	12	12	6	4	6
EG_transcript_23578	EG_transcript_23578	28643000	0	32203000	176410000	116790000	70294000	295700000	258210000	141840000	11.4346	1.87995	EG_transcript_23578	GO:0016020, GO:0016021	gi|909139126|gb|KNE64467.1|hypothetical protein AMAG_09485 [Allomyces macrogynus ATCC 38327]										EG_transcript_23578	GO:0016020, GO:0016021	gi|909139126|gb|KNE64467.1|hypothetical protein AMAG_09485 [Allomyces macrogynus ATCC 38327]	EG_transcript_23578	GO:0016020, GO:0016021	gi|909139126|gb|KNE64467.1|hypothetical protein AMAG_09485 [Allomyces macrogynus ATCC 38327]	0.0320813	-2.69404	-3.0417	0.00679054	-3.66158	-4.24752	0.116331	-0.96754	-1.92205	12	12	12	1	12	12	12	3	0	3
EG_transcript_28543	EG_transcript_28543	70860000	57554000	71855000	69950000	61135000	46021000	243410000	266820000	167530000	3.38425	2.78469	EG_transcript_28543	No annotation											EG_transcript_28543	No annotation		EG_transcript_28543	No annotation		0.378143	0.191454	0.929648	0.00164653	-1.73816	-7.5587	0.00763684	-1.92961	-7.10046	12	12	12	1	12	12	12	8	4	6
EG_transcript_25604	EG_transcript_25604	78682000	132720000	129010000	238330000	229260000	115490000	412830000	560510000	328720000	3.82495	2.3723	EG_transcript_25604	GO:0015035, GO:0045454, GO:0055114, GO:0006662, GO:0005623	gi|71655725|ref|XP_816421.1|hypothetical protein [Trypanosoma cruzi strain CL Brener]										EG_transcript_25604	GO:0015035, GO:0045454, GO:0055114, GO:0006662, GO:0005623	gi|71655725|ref|XP_816421.1|hypothetical protein [Trypanosoma cruzi strain CL Brener]	EG_transcript_25604	GO:0015035, GO:0045454, GO:0055114, GO:0006662, GO:0005623	gi|71655725|ref|XP_816421.1|hypothetical protein [Trypanosoma cruzi strain CL Brener]	0.11356	-0.74258	-1.77409	0.00250035	-1.93972	-5.856	0.0408165	-1.19714	-2.94741	12	12	12	1	12	12	12	5	4	8
EG_transcript_28123	EG_transcript_28123	197490000	136840000	213700000	889240000	946300000	594570000	1298400000	1285300000	1828500000	8.05102	3.50553	EG_transcript_28123	No annotation											EG_transcript_28123	No annotation		EG_transcript_28123	No annotation		0.00335609	-2.14562	-7.42901	0.000215201	-3.01514	-11.6318	0.0325815	-0.869523	-3.23852	20	12	12	1	20	12	12	14	8	8
EG_transcript_17105	EG_transcript_17105	49264000	11838000	24674000	1099800000	979520000	338700000	0	7679700	33945000	0.485272	0.535258	EG_transcript_17105	No annotation		+		algae		HHPred: unknown protein, similar to TPM phosphatase / DUF5130 / YgcG	UNKNOWN	yes	SP	class II	EG_transcript_17105	No annotation		EG_transcript_17105	No annotation		0.00515618	-4.87669	-6.07173	0.183177	1.75539	1.21386	0.0158462	6.63208	4.65381	12	12	12	1	12	12	12	4	2	5
EG_transcript_21243	EG_transcript_21243	76042000	101380000	103710000	478620000	385120000	302630000	716390000	793050000	516580000	7.20665	3.56522	EG_transcript_21243	GO:0016020, GO:0016021	gi|493356381|ref|WP_006312955.1|hypothetical protein [Agrobacterium sp. ATCC 31749]										EG_transcript_21243	GO:0016020, GO:0016021	gi|493356381|ref|WP_006312955.1|hypothetical protein [Agrobacterium sp. ATCC 31749]	EG_transcript_21243	GO:0016020, GO:0016021	gi|493356381|ref|WP_006312955.1|hypothetical protein [Agrobacterium sp. ATCC 31749]	0.00299761	-2.04152	-8.5333	0.000116047	-2.83998	-12.0481	0.0393422	-0.798468	-2.99062	12	12	12	1	12	12	12	9	7	9
EG_transcript_22752	EG_transcript_22752	370020000	279590000	404170000	1732300000	1912600000	1099800000	1572200000	2103600000	1053500000	4.48794	2.52237	EG_transcript_22752	No annotation		+			K03098	lipocalin/apolipoprotein D family protein	other	yes	SP	N/A	EG_transcript_22752	No annotation		EG_transcript_22752	No annotation		0.00340451	-2.14846	-7.32236	0.00195566	-2.12691	-6.43282	0.980141	0.0215429	0.0567626	12	12	12	1	12	12	12	8	7	6
EG_transcript_31449	EG_transcript_31449	40140000	39927000	54256000	92930000	45615000	45881000	253760000	196870000	184560000	4.72883	3.42198	EG_transcript_31449	GO:0005840	unnamed protein product										EG_transcript_31449	GO:0005840	unnamed protein product	EG_transcript_31449	GO:0005840	unnamed protein product	0.30866	-0.38712	-1.04384	0.00034769	-2.2428	-11.0718	0.0138524	-1.85568	-5.03531	12	12	12	1	12	12	12	5	5	5
EG_transcript_28843	EG_transcript_28843	65516000	69846000	67032000	182350000	212460000	164350000	359890000	467300000	349900000	5.81583	4.31212	EG_transcript_28843	No annotation											EG_transcript_28843	No annotation		EG_transcript_28843	No annotation		0.00104739	-1.45853	-13.1499	0	-2.52792	-18.6421	0.00852871	-1.06939	-6.25484	12	12	12	1	12	12	12	5	4	6
EG_transcript_29757	EG_transcript_29757	57314000	56793000	56451000	185310000	211240000	135090000	159460000	236290000	264500000	3.87112	3.01244	EG_transcript_29757	No annotation											EG_transcript_29757	No annotation		EG_transcript_29757	No annotation		0.00302786	-1.61564	-8.43513	0.00119936	-1.9204	-8.67493	0.36972	-0.304758	-1.04157	12	12	12	1	12	12	12	4	8	4
EG_transcript_22814	EG_transcript_22814	148140000	127510000	144940000	225030000	222390000	161700000	380590000	706880000	374740000	3.47657	2.30518	EG_transcript_22814	GO:0016310, GO:0016301	gi|512193256|gb|EPE09014.1|serine threonine protein kinase [Ophiostoma piceae UAMH 11346]										EG_transcript_22814	GO:0016310, GO:0016301	gi|512193256|gb|EPE09014.1|serine threonine protein kinase [Ophiostoma piceae UAMH 11346]	EG_transcript_22814	GO:0016310, GO:0016301	gi|512193256|gb|EPE09014.1|serine threonine protein kinase [Ophiostoma piceae UAMH 11346]	0.0315187	-0.521168	-3.06338	0.00299261	-1.73419	-5.61235	0.0269767	-1.21302	-3.57213	12	12	12	1	12	12	12	7	9	9
EG_transcript_25741	EG_transcript_25741	130330000	72597000	85692000	38100000	46319000	26818000	307060000	244320000	301830000	2.95618	2.37677	EG_transcript_25741	No annotation											EG_transcript_25741	No annotation		EG_transcript_25741	No annotation		0.0152783	1.36619	4.00603	0.00250646	-1.60121	-5.87255	0.00512635	-2.9674	-11.6893	12	12	12	1	12	12	12	8	8	7
EG_transcript_26422	EG_transcript_26422	57127000	107410000	78632000	175900000	155040000	192970000	299300000	339430000	406460000	4.2982	2.731	EG_transcript_26422	No annotation											EG_transcript_26422	No annotation		EG_transcript_26422	No annotation		0.0139262	-1.14907	-4.12709	0.00168375	-2.13975	-7.31516	0.00849345	-0.990682	-6.29224	12	12	12	1	12	12	12	5	6	6
EG_transcript_26893	EG_transcript_26893	405670000	356280000	418740000	774890000	472340000	547870000	1507600000	1736000000	1248100000	3.8043	3.60804	EG_transcript_26893	No annotation											EG_transcript_26893	No annotation		EG_transcript_26893	No annotation		0.0467982	-0.576093	-2.57999	0.000122488	-1.91806	-12.3557	0.0121891	-1.34196	-5.31315	12	12	12	1	12	12	12	8	7	6
EG_transcript_22300	EG_transcript_22300	68775000	85894000	107310000	21735000	18052000	0	101020000	110540000	117180000	1.25483	0.826365	EG_transcript_22300	GO:0004114	cAMP-phosphodiesterase D,										EG_transcript_22300	GO:0004114	cAMP-phosphodiesterase D,	EG_transcript_22300	GO:0004114	cAMP-phosphodiesterase D,	0.0436207	3.37009	2.65479	0.076054	-0.348522	-1.78304	0.0405124	-3.71861	-2.95741	12	12	12	1	12	12	12	6	6	7
EG_transcript_18355	EG_transcript_18355	60533000	222280000	186160000	298830000	539290000	335820000	395200000	681280000	517920000	3.39977	1.428	EG_transcript_18355	No annotation											EG_transcript_18355	No annotation		EG_transcript_18355	No annotation		0.0628227	-1.47779	-2.29942	0.0172843	-1.93295	-3.06913	0.247213	-0.455162	-1.318	12	12	12	1	12	12	12	4	6	7
EG_transcript_11219	EG_transcript_11219	130230000	139160000	135350000	34955000	49115000	0	73173000	219950000	184890000	1.18104	0.0655668	EG_transcript_11219	No annotation											EG_transcript_11219	No annotation		EG_transcript_11219	No annotation		0.074136	3.17895	2.14303	0.913075	-0.0929082	-0.188215	0.0962504	-3.27186	-2.09349	12	12	12	1	12	12	12	4	6	7
EG_transcript_20901	EG_transcript_20901	73360000	155940000	138040000	185710000	145030000	218550000	367770000	321300000	250670000	2.55823	1.70729	EG_transcript_20901	No annotation											EG_transcript_20901	No annotation		EG_transcript_20901	No annotation		0.128884	-0.632741	-1.6717	0.00957227	-1.40979	-3.76904	0.0317242	-0.77705	-3.28937	12	12	12	1	12	12	12	7	6	7
EG_transcript_22246	EG_transcript_22246	0	16115000	12616000	20056000	17847000	13251000	87720000	260020000	64649000	14.3535	1.53749																			0.239458	-1.27909	-1.20407	0.0132504	-4.03918	-3.33362	0.0185733	-2.76009	-4.34796	12	12	12	1	12	12	12	2	4	2
EG_transcript_20811	EG_transcript_20811	18051000	0	41273000	157210000	120840000	80583000	194830000	167560000	190370000	9.31765	1.54924																			0.0422119	-3.16404	-2.69675	0.0129236	-3.83782	-3.36273	0.0738644	-0.673788	-2.33585	12	12	12	1	12	12	12	2	0	3
EG_transcript_24897	EG_transcript_24897	4745100000	3160100000	1833100000	13566000	48210000	19091000	116440000	143040000	200480000	0.0472321	3.15646	EG_transcript_24897	GO:0006094, GO:0004613, GO:0005525, GO:0017076, GO:0016310, GO:0016301, GO:0004611	gi|470419471|ref|XP_004337195.1|phosphoenolpyruvate carboxykinase (GTP), putative [Acanthamoeba castellanii str. Neff]										EG_transcript_24897	GO:0006094, GO:0004613, GO:0005525, GO:0017076, GO:0016310, GO:0016301, GO:0004611	gi|470419471|ref|XP_004337195.1|phosphoenolpyruvate carboxykinase (GTP), putative [Acanthamoeba castellanii str. Neff]	EG_transcript_24897	GO:0006094, GO:0004613, GO:0005525, GO:0017076, GO:0016310, GO:0016301, GO:0004611	gi|470419471|ref|XP_004337195.1|phosphoenolpyruvate carboxykinase (GTP), putative [Acanthamoeba castellanii str. Neff]	0.00213398	7.02335	10.3934	0.000942029	4.33567	9.45644	0.0167877	-2.68767	-4.53751	23	12	12	1	23	12	12	23	20	17
EG_transcript_17043	EG_transcript_17043	108770000	180550000	177930000	165660000	165480000	153400000	411480000	642100000	396620000	3.10369	2.12099	EG_transcript_17043	GO:0008152, GO:0003824	gi|116784773|gb|ABK23467.1|unknown [Picea sitchensis]										EG_transcript_17043	GO:0008152, GO:0003824	gi|116784773|gb|ABK23467.1|unknown [Picea sitchensis]	EG_transcript_17043	GO:0008152, GO:0003824	gi|116784773|gb|ABK23467.1|unknown [Picea sitchensis]	0.840227	-0.0890636	-0.36643	0.00422604	-1.63546	-4.98535	0.00741235	-1.5464	-6.83161	12	12	12	1	12	12	12	7	10	10
EG_transcript_21549	EG_transcript_21549	17615000	27386000	38296000	8622800	6745200	0	108000000	124510000	130910000	4.36294	2.54979	EG_transcript_21549	No annotation											EG_transcript_21549	No annotation		EG_transcript_21549	No annotation		0.0425406	2.76474	2.68634	0.00198757	-2.1914	-6.54325	0.0138996	-4.95614	-5.05605	12	12	12	1	12	12	12	7	5	5
EG_transcript_14805	EG_transcript_14805	797810000	1457400000	1576500000	847730000	595330000	814560000	1343600000	1528000000	1692200000	1.19106	0.400505	EG_transcript_14805	No annotation											EG_transcript_14805	No annotation		EG_transcript_14805	No annotation		0.0817568	0.718903	2.05543	0.309513	-0.30747	-0.946155	0.0115165	-1.02637	-5.46542	12	12	12	1	12	12	12	10	12	10
EG_transcript_17132	EG_transcript_17132	0	26279000	14872000	58515000	73575000	67409000	163320000	93823000	114870000	9.04019	1.96302																			0.0224712	-2.38711	-3.4476	0.0055731	-3.25396	-4.49203	0.0290768	-0.866847	-3.43053	12	12	12	1	12	12	12	1	3	2
EG_transcript_19125	EG_transcript_19125	74940000	107830000	68835000	22612000	28142000	34995000	148020000	67515000	134580000	1.39153	0.447104	EG_transcript_19125	No annotation											EG_transcript_19125	No annotation		EG_transcript_19125	No annotation		0.00606171	1.54753	5.74656	0.254618	-0.424585	-1.03971	0.0141689	-1.97212	-4.92406	12	12	12	1	12	12	12	8	7	9
EG_transcript_16724	EG_transcript_16724	11497000	21267000	12436000	70649000	20436000	34402000	187180000	106110000	179170000	10.4527	3.04815																			0.0637995	-1.34329	-2.28067	0.000991699	-3.39757	-8.86295	0.0275983	-2.05428	-3.53155	12	12	12	1	12	12	12	4	5	4
EG_transcript_14129	EG_transcript_14129	170450000	115780000	140060000	256240000	164350000	140970000	156360000	163180000	201460000	1.22217	0.690268	EG_transcript_14129	GO:0008270, GO:0016491, GO:0055114	gi|294880497|ref|XP_002769039.1|alcohol dehydrogenase, putative [Perkinsus marinus ATCC 50983]	+			K00001	alcohol dehydrogenase	core metabolic pathways	no	TP	N/A	EG_transcript_14129	GO:0008270, GO:0016491, GO:0055114	gi|294880497|ref|XP_002769039.1|alcohol dehydrogenase, putative [Perkinsus marinus ATCC 50983]	EG_transcript_14129	GO:0008270, GO:0016491, GO:0055114	gi|294880497|ref|XP_002769039.1|alcohol dehydrogenase, putative [Perkinsus marinus ATCC 50983]	0.23832	-0.367625	-1.20701	0.111086	-0.29835	-1.51624	0.903821	0.0692749	0.245549	13	12	12	1	13	12	12	6	5	5
EG_transcript_16258	EG_transcript_16258	287330000	137290000	180070000	3265900	2966800	0	4380900	10597000	6731600	0.0359019	3.25217	EG_transcript_16258	GO:0003824	diaminohydroxyphosphoribosylaminopyrimidine deaminase										EG_transcript_16258	GO:0003824	diaminohydroxyphosphoribosylaminopyrimidine deaminase	EG_transcript_16258	GO:0003824	diaminohydroxyphosphoribosylaminopyrimidine deaminase	0.000244275	5.90852	18.6821	0.000806262	4.8241	10.0114	0.0418944	-1.08442	-2.91321	13	12	12	1	13	12	12	11	10	10
EG_transcript_15975	EG_transcript_15975	115140000	72662000	101350000	78651000	115560000	62651000	173900000	198460000	217260000	2.03914	2.05991	EG_transcript_15975	GO:0016020, GO:0016021	gi|470246572|ref|XP_004366439.1|hypothetical protein DFA_04029 [Dictyostelium fasciculatum]										EG_transcript_15975	GO:0016020, GO:0016021	gi|470246572|ref|XP_004366439.1|hypothetical protein DFA_04029 [Dictyostelium fasciculatum]	EG_transcript_15975	GO:0016020, GO:0016021	gi|470246572|ref|XP_004366439.1|hypothetical protein DFA_04029 [Dictyostelium fasciculatum]	0.681642	0.191473	0.58914	0.00450983	-1.04817	-4.79002	0.0168879	-1.23965	-4.52248	12	12	12	1	12	12	12	6	6	7
EG_transcript_12758	EG_transcript_12758	69922000	0	28888000	34874000	34147000	15169000	199190000	402000000	187300000	7.97986	1.47642	EG_transcript_12758	GO:0008152, GO:0008270, GO:0016829, GO:0004089, GO:0015976	gi|375332047|gb|AFA52563.1|carbonic anhydrase beta superfamily protein [Vaucheria litorea]										EG_transcript_12758	GO:0008152, GO:0008270, GO:0016829, GO:0004089, GO:0015976	gi|375332047|gb|AFA52563.1|carbonic anhydrase beta superfamily protein [Vaucheria litorea]	EG_transcript_12758	GO:0008152, GO:0008270, GO:0016829, GO:0004089, GO:0015976	gi|375332047|gb|AFA52563.1|carbonic anhydrase beta superfamily protein [Vaucheria litorea]	0.943644	-0.157898	-0.146301	0.015225	-3.39038	-3.18462	0.00933333	-3.23248	-6.09553	15	12	12	1	15	12	12	9	3	7
EG_transcript_10588	EG_transcript_10588	147190000	138430000	123910000	132170000	117150000	128780000	116290000	181670000	100540000	0.973067	0.112919	EG_transcript_10588	GO:0006979, GO:0030091, GO:0016671, GO:0055114, GO:0008113	gi|551569820|ref|XP_005770870.1|methionine sulfoxide reductase [Emiliania huxleyi CCMP1516]										EG_transcript_10588	GO:0006979, GO:0030091, GO:0016671, GO:0055114, GO:0008113	gi|551569820|ref|XP_005770870.1|methionine sulfoxide reductase [Emiliania huxleyi CCMP1516]	EG_transcript_10588	GO:0006979, GO:0030091, GO:0016671, GO:0055114, GO:0008113	gi|551569820|ref|XP_005770870.1|methionine sulfoxide reductase [Emiliania huxleyi CCMP1516]	0.220536	0.11349	1.26261	0.846094	0.0831038	0.311405	0.958772	-0.030386	-0.115902	12	12	12	1	12	12	12	7	9	9
EG_transcript_14156	EG_transcript_14156	47123000	0	37923000	80819000	57006000	28196000	120680000	142920000	176580000	5.17579	0.978926																			0.273341	-1.87362	-1.11783	0.0511141	-3.39069	-2.08881	0.0337053	-1.51707	-3.19934	13	13	12	1	13	13	12	8	1	5
EG_transcript_11207	EG_transcript_11207	35715000	30108000	25522000	8393300	7755000	0	55668000	43148000	49133000	1.61967	1.7902	EG_transcript_11207	GO:0030170, GO:0009058, GO:0003824	gi|929773008|ref|XP_014161437.1|hypothetical protein SARC_00359 [Sphaeroforma arctica JP610]										EG_transcript_11207	GO:0030170, GO:0009058, GO:0003824	gi|929773008|ref|XP_014161437.1|hypothetical protein SARC_00359 [Sphaeroforma arctica JP610]	EG_transcript_11207	GO:0030170, GO:0009058, GO:0003824	gi|929773008|ref|XP_014161437.1|hypothetical protein SARC_00359 [Sphaeroforma arctica JP610]	0.0198747	2.61185	3.60891	0.00819414	-0.701472	-3.99401	0.0160249	-3.31332	-4.615	12	12	12	1	12	12	12	7	5	8
EG_transcript_8448	EG_transcript_8448	0	18861000	13202000	202890000	206570000	125610000	0	0	2845600	0.0887503	0.564328				+			K02115	F-type H+-transporting ATPase subunit gamma	photosynthesis	no	SPTP	N/A							0.0109884	-4.39325	-4.52311	0.164463	1.26942	1.27076	0.00316484	5.66267	13.9423	12	12	12	1	12	12	12	1	3	4
EG_transcript_12086	EG_transcript_12086	7140500	0	0	14696000	14788000	33192000	25639000	57308000	59278000	19.9181	2.19789				+			K00898	pyruvate dehydrogenase kinase	regulation and signal transduction	yes	no signal	N/A							0.0194036	-2.66546	-3.62795	0.00354566	-3.86342	-5.23998	0.0887276	-1.19796	-2.1568	12	12	12	1	12	12	12	3	0	2
EG_transcript_13855	EG_transcript_13855	33016000	19837000	21374000	48407000	74645000	30784000	47260000	109230000	58862000	2.90126	1.58629	EG_transcript_13855	GO:0006783, GO:0004325	gi|327493901|gb|AEA86537.1|ferrochelatase [Euglena gracilis]										EG_transcript_13855	GO:0006783, GO:0004325	gi|327493901|gb|AEA86537.1|ferrochelatase [Euglena gracilis]	EG_transcript_13855	GO:0006783, GO:0004325	gi|327493901|gb|AEA86537.1|ferrochelatase [Euglena gracilis]	0.0629454	-0.996742	-2.29506	0.0119208	-1.48001	-3.45547	0.436853	-0.48327	-0.935205	12	12	12	1	12	12	12	8	3	5
EG_transcript_7536	EG_transcript_7536	182780000	243770000	301030000	177910000	160550000	113040000	437860000	479270000	483700000	1.92533	1.98452	EG_transcript_7536	GO:0016491	amino acid dehydrogenase										EG_transcript_7536	GO:0016491	amino acid dehydrogenase	EG_transcript_7536	GO:0016491	amino acid dehydrogenase	0.0576404	0.684844	2.38062	0.00534485	-0.973295	-4.55694	0.00571901	-1.65814	-8.15532	12	12	12	1	12	12	12	11	9	11
EG_transcript_13840	EG_transcript_13840	46281000	92498000	146960000	0	6105800	0	6577800	11409000	8848500	0.0939154	2.45002	EG_transcript_13840	GO:0004326	hypothetical protein										EG_transcript_13840	GO:0004326	hypothetical protein	EG_transcript_13840	GO:0004326	hypothetical protein	0.00551981	5.06322	5.87451	0.00210973	3.29595	6.14905	0.0719155	-1.76728	-2.35957	12	12	12	1	12	12	12	10	8	11
EG_transcript_8666	EG_transcript_8666	68474000	73587000	75286000	98374000	47309000	48447000	148110000	102230000	114810000	1.68003	1.96043	EG_transcript_8666	No annotation											EG_transcript_8666	No annotation		EG_transcript_8666	No annotation		0.560756	0.250197	0.717052	0.005562	-0.732044	-4.48425	0.0573779	-0.982241	-2.57951	16	16	12	1	16	16	12	4	6	8
EG_transcript_5212	EG_transcript_5212	33468000	0	18402000	67756000	67853000	66036000	193070000	285030000	160050000	12.3029	1.99892																			0.0392115	-2.18732	-2.76749	0.0051839	-3.80683	-4.6008	0.00755972	-1.61951	-6.59584	12	12	12	1	12	12	12	3	1	2
EG_transcript_6696	EG_transcript_6696	27832000	0	0	57531000	56465000	0	43724000	105210000	36001000	6.64469	1.02317				+				HHPred: unannotated hypothetical protein, probably non-membrane	UNKNOWN	yes	no signal	N/A							0.390546	-1.71479	-0.911309	0.0452465	-3.02015	-2.17942	0.456529	-1.30536	-0.906541	13	13	12	1	13	13	12	4	1	2
EG_transcript_4929	EG_transcript_4929	61251000	60301000	57411000	52622000	54519000	38333000	258620000	223870000	89371000	3.19541	1.4806	EG_transcript_4929	GO:0000166, GO:0003676	gi|551609363|ref|XP_005785893.1|RNA binding protein-like protein, partial [Emiliania huxleyi CCMP1516]										EG_transcript_4929	GO:0000166, GO:0003676	gi|551609363|ref|XP_005785893.1|RNA binding protein-like protein, partial [Emiliania huxleyi CCMP1516]	EG_transcript_4929	GO:0000166, GO:0003676	gi|551609363|ref|XP_005785893.1|RNA binding protein-like protein, partial [Emiliania huxleyi CCMP1516]	0.0951092	0.315744	1.92547	0.0150709	-1.53631	-3.19471	0.0257146	-1.85205	-3.65642	21	21	12	1	21	21	12	6	3	8
EG_transcript_4815	EG_transcript_4815	9151000	0	0	8078800	4597200	3215700	98097000	26870000	16323000	15.4398	1.37518																			0.733824	0.288249	0.526038	0.0192312	-2.54271	-2.94563	0.0317782	-2.83096	-3.28167	12	12	12	1	12	12	12	5	0	0
EG_transcript_2593	EG_transcript_2593	8615000	9704800	8464200	25318000	14211000	8784600	137530000	110370000	153850000	14.9996	4.84132																			0.137502	-0.719695	-1.61447	0	-3.89609	-25.3363	0.007505	-3.17639	-6.85541	12	12	12	1	12	12	12	2	2	3
EG_transcript_4500	EG_transcript_4500	24899000	0	7692000	86954000	194770000	68150000	258320000	508300000	179730000	29.0372	2.10328																			0.0209422	-3.74679	-3.5263	0.00423893	-5.19806	-4.9281	0.077018	-1.45126	-2.28682	17	12	12	1	17	12	12	8	4	4
EG_transcript_2008	EG_transcript_2008	0	0	0	62293000	95755000	50336000	86176000	150300000	87039000	1.07838e+09	3.85712																			0.00106667	-4.39268	-12.2857	0.000163474	-5.02892	-14.2992	0.158284	-0.636237	-1.67234	12	12	12	1	12	12	12	2	1	0
EG_transcript_46762	EG_transcript_46762	249410000	605180000	380120000	529080000	1163000000	349720000	1852500000	3085800000	1807800000	5.46371	2.29888	EG_transcript_46762	GO:0000166, GO:0003676	gi|597937850|ref|XP_007323269.1|hypothetical protein SERLADRAFT_401051 [Serpula lacrymans var. lacrymans S7.9]										EG_transcript_46762	GO:0000166, GO:0003676	gi|597937850|ref|XP_007323269.1|hypothetical protein SERLADRAFT_401051 [Serpula lacrymans var. lacrymans S7.9]	EG_transcript_46762	GO:0000166, GO:0003676	gi|597937850|ref|XP_007323269.1|hypothetical protein SERLADRAFT_401051 [Serpula lacrymans var. lacrymans S7.9]	0.326617	-0.635708	-1.0116	0.0029836	-2.4976	-5.58992	0.0317965	-1.86189	-3.28244	13	13	13	1	13	13	13	6	6	6
EG_transcript_48664	EG_transcript_48664	864520000	820080000	545070000	4546900000	5198500000	2652300000	8680600000	13109000000	4773700000	11.9136	2.74498	EG_transcript_48664	No annotation											EG_transcript_48664	No annotation		EG_transcript_48664	No annotation		0.00417208	-2.4473	-6.72954	0.00170299	-3.48569	-7.37789	0.105454	-1.03839	-2.00948	14	14	13	1	14	14	13	9	8	9
EG_transcript_30657	EG_transcript_30657	2363000000	4085800000	2796600000	5178800000	5149000000	2807700000	11318000000	10131000000	5719300000	2.93857	1.78953	EG_transcript_30657	GO:0005758, GO:0046872, GO:0005739, GO:0009055, GO:0020037, GO:0070469, GO:0055114	gi|117984|sp|P00076.1|CYC_EUGGRRecName: Full=Cytochrome c										EG_transcript_30657	GO:0005758, GO:0046872, GO:0005739, GO:0009055, GO:0020037, GO:0070469, GO:0055114	gi|117984|sp|P00076.1|CYC_EUGGRRecName: Full=Cytochrome c	EG_transcript_30657	GO:0005758, GO:0046872, GO:0005739, GO:0009055, GO:0020037, GO:0070469, GO:0055114	gi|117984|sp|P00076.1|CYC_EUGGRRecName: Full=Cytochrome c	0.205043	-0.490463	-1.30876	0.00818982	-1.53406	-3.99216	0.0647342	-1.0436	-2.46694	13	13	13	1	13	13	13	7	6	7
EG_transcript_37673	EG_transcript_37673	159380000	208720000	108340000	788690000	687910000	532540000	1537400000	1571200000	748270000	8.09519	2.58869	EG_transcript_37673	No annotation											EG_transcript_37673	No annotation		EG_transcript_37673	No annotation		0.00417352	-2.10832	-6.57147	0.00188999	-2.99006	-6.70266	0.0788704	-0.881734	-2.26744	13	13	13	1	13	13	13	10	7	6
EG_transcript_52562	EG_transcript_52562	993470000	1181900000	840680000	1115100000	2356900000	2464100000	9145500000	5392000000	4357400000	6.26478	2.75769	EG_transcript_52562	No annotation											EG_transcript_52562	No annotation		EG_transcript_52562	No annotation		0.0641483	-0.904613	-2.2771	0.00171961	-2.58869	-7.43533	0.0287832	-1.68408	-3.44643	13	13	13	1	13	13	13	11	9	9
EG_transcript_32205	EG_transcript_32205	1152800000	390920000	1158000000	695140000	1146400000	747670000	1755200000	3167800000	3621400000	3.16258	1.34227	EG_transcript_32205	No annotation											EG_transcript_32205	No annotation		EG_transcript_32205	No annotation		0.958036	-0.0637461	-0.11229	0.020576	-1.75665	-2.86997	0.0186589	-1.6929	-4.31785	13	13	13	1	13	13	13	10	9	9
EG_transcript_30576	EG_transcript_30576	378050000	256760000	208570000	358180000	354510000	267280000	1148900000	975060000	1288900000	4.04665	2.75039	EG_transcript_30576	GO:0015934	hypothetical protein T552_03136										EG_transcript_30576	GO:0015934	hypothetical protein T552_03136	EG_transcript_30576	GO:0015934	hypothetical protein T552_03136	0.425649	-0.248445	-0.865751	0.00171201	-2.05207	-7.4023	0.00464039	-1.80363	-9.9603	13	13	13	1	13	13	13	8	7	9
EG_transcript_19989	EG_transcript_19989	224290000	507310000	732070000	12041000	3284300	0	8082700	14012000	0	0.0150954	2.88886	EG_transcript_19989	GO:0006801, GO:0046872, GO:0016491, GO:0019430, GO:0055114, GO:0004784	gi|497411857|ref|WP_009726055.1|superoxide dismutase (Fe) [Methylophaga lonarensis]										EG_transcript_19989	GO:0006801, GO:0046872, GO:0016491, GO:0019430, GO:0055114, GO:0004784	gi|497411857|ref|WP_009726055.1|superoxide dismutase (Fe) [Methylophaga lonarensis]	EG_transcript_19989	GO:0006801, GO:0046872, GO:0016491, GO:0019430, GO:0055114, GO:0004784	gi|497411857|ref|WP_009726055.1|superoxide dismutase (Fe) [Methylophaga lonarensis]	0.00308883	6.45884	7.92985	0.0015143	5.8239	8.05202	0.555713	-0.634935	-0.77124	13	13	13	1	13	13	13	11	12	13
EG_transcript_27461	EG_transcript_27461	231570000	152190000	311750000	108590000	105580000	68551000	128770000	190420000	125090000	0.638783	0.790972	EG_transcript_27461	GO:0006979, GO:0004602, GO:0004601, GO:0016491, GO:0055114, GO:0098869	gi|225436960|ref|XP_002276256.1|PREDICTED: probable glutathione peroxidase 5 [Vitis vinifera]										EG_transcript_27461	GO:0006979, GO:0004602, GO:0004601, GO:0016491, GO:0055114, GO:0098869	gi|225436960|ref|XP_002276256.1|PREDICTED: probable glutathione peroxidase 5 [Vitis vinifera]	EG_transcript_27461	GO:0006979, GO:0004602, GO:0004601, GO:0016491, GO:0055114, GO:0098869	gi|225436960|ref|XP_002276256.1|PREDICTED: probable glutathione peroxidase 5 [Vitis vinifera]	0.0226898	1.26841	3.43719	0.083143	0.613588	1.71328	0.0795246	-0.654824	-2.25482	13	13	13	1	13	13	13	8	7	11
EG_transcript_25802	EG_transcript_25802	768820000	1122600000	986520000	323570000	350770000	438440000	2430300000	2176900000	2404200000	2.43626	2.82307	EG_transcript_25802	GO:0008152, GO:0005737, GO:0008233, GO:0046872, GO:0003824, GO:0009376, GO:0006508, GO:0030163, GO:0005839, GO:0004298, GO:0051603, GO:0016787	gi|498352943|ref|WP_010667099.1|ATP-dependent protease subunit HslV [Acetobacter aceti]										EG_transcript_25802	GO:0008152, GO:0005737, GO:0008233, GO:0046872, GO:0003824, GO:0009376, GO:0006508, GO:0030163, GO:0005839, GO:0004298, GO:0051603, GO:0016787	gi|498352943|ref|WP_010667099.1|ATP-dependent protease subunit HslV [Acetobacter aceti]	EG_transcript_25802	GO:0008152, GO:0005737, GO:0008233, GO:0046872, GO:0003824, GO:0009376, GO:0006508, GO:0030163, GO:0005839, GO:0004298, GO:0051603, GO:0016787	gi|498352943|ref|WP_010667099.1|ATP-dependent protease subunit HslV [Acetobacter aceti]	0.00419039	1.36559	6.59549	0.00159593	-1.30033	-7.73722	0.00428916	-2.66592	-18.9761	13	13	13	1	13	13	13	9	11	10
EG_transcript_28989	EG_transcript_28989	828400000	836930000	1062200000	950210000	1350800000	1211200000	2861700000	2910800000	3634300000	3.44883	3.42162	EG_transcript_28989	No annotation											EG_transcript_28989	No annotation		EG_transcript_28989	No annotation		0.0989659	-0.359313	-1.88792	0.000347418	-1.78711	-11.0694	0.00671278	-1.4278	-7.65037	13	13	13	1	13	13	13	7	7	8
EG_transcript_32395	EG_transcript_32395	301870000	248250000	407330000	467310000	619910000	329320000	1091000000	1652400000	776020000	3.67583	2.08569	EG_transcript_32395	GO:0008137	NADH dehydrogenase										EG_transcript_32395	GO:0008137	NADH dehydrogenase	EG_transcript_32395	GO:0008137	NADH dehydrogenase	0.13527	-0.548003	-1.63152	0.00434396	-1.83942	-4.87173	0.0353937	-1.29141	-3.14081	13	13	13	1	13	13	13	4	4	4
EG_transcript_29027	EG_transcript_29027	291830000	302090000	315540000	15388000	56605000	66931000	689180000	552340000	651920000	2.08194	3.31446	EG_transcript_29027	GO:0005515	SPRY domain-containing SOCS box										EG_transcript_29027	GO:0005515	SPRY domain-containing SOCS box	EG_transcript_29027	GO:0005515	SPRY domain-containing SOCS box	0.0116666	2.9661	4.41976	0.000688022	-1.0524	-10.3887	0.00963618	-4.0185	-5.93456	13	13	13	1	13	13	13	10	10	13
EG_transcript_30365	EG_transcript_30365	195650000	246090000	251340000	151550000	208560000	166810000	656170000	498510000	548130000	2.45687	2.85808	EG_transcript_30365	No annotation											EG_transcript_30365	No annotation		EG_transcript_30365	No annotation		0.0672758	0.399546	2.23307	0.00159314	-1.29637	-7.90335	0.00486344	-1.69592	-9.45996	17	13	13	1	17	13	13	10	11	9
EG_transcript_27035	EG_transcript_27035	86874000	99066000	97291000	288250000	130660000	219440000	625610000	623190000	598300000	6.52153	5.76274	EG_transcript_27035	No annotation											EG_transcript_27035	No annotation		EG_transcript_27035	No annotation		0.0275041	-1.10104	-3.23848	0	-2.70732	-43.1354	0.0150662	-1.60628	-4.78898	13	13	13	1	13	13	13	7	5	6
EG_transcript_24312	EG_transcript_24312	63089000	48391000	37803000	72287000	102720000	67124000	191730000	264920000	275960000	4.90752	2.98537	EG_transcript_24312	GO:0003723, GO:0003735, GO:0030529, GO:0005840, GO:0019843, GO:0006412	gi|518426673|ref|WP_019596880.1|50S ribosomal protein L6 [Rhodonellum psychrophilum]										EG_transcript_24312	GO:0003723, GO:0003735, GO:0030529, GO:0005840, GO:0019843, GO:0006412	gi|518426673|ref|WP_019596880.1|50S ribosomal protein L6 [Rhodonellum psychrophilum]	EG_transcript_24312	GO:0003723, GO:0003735, GO:0030529, GO:0005840, GO:0019843, GO:0006412	gi|518426673|ref|WP_019596880.1|50S ribosomal protein L6 [Rhodonellum psychrophilum]	0.0526596	-0.703528	-2.46651	0.00117227	-2.30808	-8.53487	0.00820935	-1.60456	-6.36956	13	13	13	1	13	13	13	4	6	4
EG_transcript_17719	EG_transcript_17719	12245000000	10023000000	10185000000	182740000	185930000	192860000	122010000	243320000	137690000	0.0155	4.33929	EG_transcript_17719	GO:0031514	gi|159475433|ref|XP_001695823.1|flagellar associated protein [Chlamydomonas reinhardtii]	+				HHPred: unannotated hypothetical protein, probably non-membrane	UNKNOWN	no	no signal	N/A	EG_transcript_17719	GO:0031514	gi|159475433|ref|XP_001695823.1|flagellar associated protein [Chlamydomonas reinhardtii]	EG_transcript_17719	GO:0031514	gi|159475433|ref|XP_001695823.1|flagellar associated protein [Chlamydomonas reinhardtii]	0	5.84714	61.2451	0	6.07408	18.9389	0.581641	0.226942	0.737082	23	23	13	1	23	23	13	18	21	19
EG_transcript_22173	EG_transcript_22173	33194000	26497000	13749000	39643000	50802000	78984000	254910000	281450000	365510000	12.2804	3.0686	EG_transcript_22173	No annotation											EG_transcript_22173	No annotation		EG_transcript_22173	No annotation		0.04666	-1.23914	-2.58351	0.00100844	-3.69416	-8.97228	0.00698575	-2.45502	-7.44876	13	13	13	1	13	13	13	4	6	3
EG_transcript_21418	EG_transcript_21418	163970000	153590000	124010000	34776000	36341000	31279000	11628000	23779000	27829000	0.143207	2.68512	EG_transcript_21418	GO:0016020, GO:0016021	gi|514700094|ref|XP_004997615.1|hypothetical protein PTSG_01636 [Salpingoeca rosetta]	+			K00721	dolichol-phosphate mannosyltransferase	protein transport, folding, processing, and degradation	no	no signal	N/A	EG_transcript_21418	GO:0016020, GO:0016021	gi|514700094|ref|XP_004997615.1|hypothetical protein PTSG_01636 [Salpingoeca rosetta]	EG_transcript_21418	GO:0016020, GO:0016021	gi|514700094|ref|XP_004997615.1|hypothetical protein PTSG_01636 [Salpingoeca rosetta]	0.000504854	2.10129	15.2716	0.00182353	2.88829	7.11256	0.105858	0.787001	2.00403	13	13	13	1	13	13	13	10	11	9
EG_transcript_22055	EG_transcript_22055	1119800000	1466700000	1076400000	0	0	0	10474000	0	0	0.00285948	3.03022	EG_transcript_22055	GO:0005839, GO:0004175, GO:0019773, GO:0004298, GO:0051603, GO:0005634, GO:0006511	gi|290985172|ref|XP_002675300.1|predicted protein [Naegleria gruberi]										EG_transcript_22055	GO:0005839, GO:0004175, GO:0019773, GO:0004298, GO:0051603, GO:0005634, GO:0006511	gi|290985172|ref|XP_002675300.1|predicted protein [Naegleria gruberi]	EG_transcript_22055	GO:0005839, GO:0004175, GO:0019773, GO:0004298, GO:0051603, GO:0005634, GO:0006511	gi|290985172|ref|XP_002675300.1|predicted protein [Naegleria gruberi]	0.000311688	9.52285	20.4998	0.00104585	8.82728	8.76807	0.659494	-0.695572	-0.637629	13	13	13	1	13	13	13	11	12	13
EG_transcript_20434	EG_transcript_20434	0	29991000	42629000	195540000	223180000	264790000	626330000	554130000	653970000	25.2607	1.5537	EG_transcript_20434	GO:0006825, GO:0004129, GO:0006878, GO:0046872, GO:0016491, GO:0005507, GO:0016020, GO:0016021, GO:0055114, GO:1902600, GO:0008535, GO:0005743	gi|146076547|ref|XP_001462953.1|putative cytochrome c oxidase assembly factor [Leishmania infantum JPCM5]										EG_transcript_20434	GO:0006825, GO:0004129, GO:0006878, GO:0046872, GO:0016491, GO:0005507, GO:0016020, GO:0016021, GO:0055114, GO:1902600, GO:0008535, GO:0005743	gi|146076547|ref|XP_001462953.1|putative cytochrome c oxidase assembly factor [Leishmania infantum JPCM5]	EG_transcript_20434	GO:0006825, GO:0004129, GO:0006878, GO:0046872, GO:0016491, GO:0005507, GO:0016020, GO:0016021, GO:0055114, GO:1902600, GO:0008535, GO:0005743	gi|146076547|ref|XP_001462953.1|putative cytochrome c oxidase assembly factor [Leishmania infantum JPCM5]	0.0488453	-4.37362	-2.537	0.0127882	-5.80557	-3.37382	0.00503597	-1.43195	-9.84569	13	13	13	1	13	13	13	1	3	5
EG_transcript_23031	EG_transcript_23031	135780000	137940000	127200000	66230000	114090000	93987000	395870000	305230000	433140000	2.82909	3.17314	EG_transcript_23031	GO:0008152, GO:0004180, GO:0006508, GO:0016787	gi|740872649|ref|WP_038657897.1|glutamate carboxypeptidase [Pseudomonas stutzeri]										EG_transcript_23031	GO:0008152, GO:0004180, GO:0006508, GO:0016787	gi|740872649|ref|WP_038657897.1|glutamate carboxypeptidase [Pseudomonas stutzeri]	EG_transcript_23031	GO:0008152, GO:0004180, GO:0006508, GO:0016787	gi|740872649|ref|WP_038657897.1|glutamate carboxypeptidase [Pseudomonas stutzeri]	0.0502144	0.582049	2.50489	0.000897311	-1.48578	-9.55103	0.00710725	-2.06783	-7.51911	13	13	13	1	13	13	13	8	9	8
EG_transcript_25664	EG_transcript_25664	433850000	543860000	439790000	0	5473400	0	0	7605100	0	0.00536515	3.19627	EG_transcript_25664	GO:0008152, GO:0016491, GO:0055114	gi|762082752|ref|XP_011424087.1|PREDICTED: carbonyl reductase [NADPH] 1-like [Crassostrea gigas]										EG_transcript_25664	GO:0008152, GO:0016491, GO:0055114	gi|762082752|ref|XP_011424087.1|PREDICTED: carbonyl reductase [NADPH] 1-like [Crassostrea gigas]	EG_transcript_25664	GO:0008152, GO:0016491, GO:0055114	gi|762082752|ref|XP_011424087.1|PREDICTED: carbonyl reductase [NADPH] 1-like [Crassostrea gigas]	0.000229117	7.17761	18.2044	0.000912368	7.4587	9.68367	0.862339	0.281091	0.329799	13	13	13	1	13	13	13	11	12	12
EG_transcript_12540	EG_transcript_12540	217730000	159690000	256370000	113470000	110520000	75578000	219860000	169140000	307890000	1.09956	0.138947	EG_transcript_12540	GO:0031072, GO:0046872, GO:0016020, GO:0051082, GO:0006457	gi|461942|sp|Q03363.1|DNJH1_ALLPORecName: Full=DnaJ protein homolog 1										EG_transcript_12540	GO:0031072, GO:0046872, GO:0016020, GO:0051082, GO:0006457	gi|461942|sp|Q03363.1|DNJH1_ALLPORecName: Full=DnaJ protein homolog 1	EG_transcript_12540	GO:0031072, GO:0046872, GO:0016020, GO:0051082, GO:0006457	gi|461942|sp|Q03363.1|DNJH1_ALLPORecName: Full=DnaJ protein homolog 1	0.0160012	1.0778	3.90988	0.806037	-0.120392	-0.37573	0.0236835	-1.19819	-3.81905	14	14	13	1	14	14	13	12	10	11
EG_transcript_26083	EG_transcript_26083	343200000	325640000	382680000	1011800000	950490000	1263800000	9361800	19440000	45072000	0.0702543	2.47588				+				FKBP-like peptidyl-prolyl cis-trans isomerase family protein	protein transport, folding, processing, and degradation	yes	SPTP	class I							0.00156279	-1.60958	-11.3086	0.00202374	4.11604	6.24921	0.00582469	5.72563	8.58622	13	13	13	1	13	13	13	11	8	10
EG_transcript_18134	EG_transcript_18134	225120000	452630000	469340000	225240000	179440000	201730000	740310000	836120000	615210000	1.91061	1.27143	EG_transcript_18134	GO:0070062, GO:0016020, GO:0043231, GO:0016021, GO:0051537, GO:0043457, GO:0005741	gi|823462785|ref|XP_012429872.1|PREDICTED: CDGSH iron-sulfur domain-containing protein 1 isoform X2 [Taeniopygia guttata]										EG_transcript_18134	GO:0070062, GO:0016020, GO:0043231, GO:0016021, GO:0051537, GO:0043457, GO:0005741	gi|823462785|ref|XP_012429872.1|PREDICTED: CDGSH iron-sulfur domain-containing protein 1 isoform X2 [Taeniopygia guttata]	EG_transcript_18134	GO:0070062, GO:0016020, GO:0043231, GO:0016021, GO:0051537, GO:0043457, GO:0005741	gi|823462785|ref|XP_012429872.1|PREDICTED: CDGSH iron-sulfur domain-containing protein 1 isoform X2 [Taeniopygia guttata]	0.0577287	0.850757	2.37849	0.0242839	-0.997753	-2.71019	0.00507143	-1.84851	-11.5701	13	13	13	1	13	13	13	11	11	11
EG_transcript_19952	EG_transcript_19952	102040000	51574000	71712000	104770000	105180000	68749000	273430000	244540000	334550000	3.7835	2.47904	EG_transcript_19952	GO:0008152, GO:0016746, GO:0016740	gi|496030443|ref|WP_008754950.1|phosphatidylcholine--retinol O-acyltransferase [Lachnoanaerobaculum saburreum]										EG_transcript_19952	GO:0008152, GO:0016746, GO:0016740	gi|496030443|ref|WP_008754950.1|phosphatidylcholine--retinol O-acyltransferase [Lachnoanaerobaculum saburreum]	EG_transcript_19952	GO:0008152, GO:0016746, GO:0016740	gi|496030443|ref|WP_008754950.1|phosphatidylcholine--retinol O-acyltransferase [Lachnoanaerobaculum saburreum]	0.358976	-0.335121	-0.958582	0.00202976	-1.96311	-6.26156	0.00751691	-1.62799	-6.70582	13	13	13	1	13	13	13	6	7	7
EG_transcript_18464	EG_transcript_18464	0	52956000	56759000	167710000	225610000	144190000	304010000	524170000	340810000	10.6548	1.55389	EG_transcript_18464	GO:0016020, GO:0016021	gi|731701160|ref|XP_010700506.1|hypothetical protein LPMP_281660 [Leishmania panamensis]										EG_transcript_18464	GO:0016020, GO:0016021	gi|731701160|ref|XP_010700506.1|hypothetical protein LPMP_281660 [Leishmania panamensis]	EG_transcript_18464	GO:0016020, GO:0016021	gi|731701160|ref|XP_010700506.1|hypothetical protein LPMP_281660 [Leishmania panamensis]	0.0537235	-2.82148	-2.44388	0.0127647	-3.9266	-3.37429	0.026206	-1.10512	-3.61918	13	13	13	1	13	13	13	1	4	5
EG_transcript_24944	EG_transcript_24944	101670000	130280000	135930000	100690000	98232000	57824000	482180000	531740000	149390000	3.1622	1.14715	EG_transcript_24944	GO:0000166, GO:0005524	gi|342179994|emb|CCC89469.1|putative serine peptidase [Trypanosoma congolense IL3000]										EG_transcript_24944	GO:0000166, GO:0005524	gi|342179994|emb|CCC89469.1|putative serine peptidase [Trypanosoma congolense IL3000]	EG_transcript_24944	GO:0000166, GO:0005524	gi|342179994|emb|CCC89469.1|putative serine peptidase [Trypanosoma congolense IL3000]	0.0988617	0.551483	1.88953	0.031842	-1.47033	-2.43932	0.0354133	-2.02182	-3.14086	17	16	13	1	17	16	13	6	4	8
EG_transcript_20598	EG_transcript_20598	83153000	181280000	156740000	356730000	346730000	344820000	782420000	1216500000	903070000	6.89026	2.70929	EG_transcript_20598	GO:0016491	3-oxoacyl-[acyl-carrier ] reductase										EG_transcript_20598	GO:0016491	3-oxoacyl-[acyl-carrier ] reductase	EG_transcript_20598	GO:0016491	3-oxoacyl-[acyl-carrier ] reductase	0.0151309	-1.39135	-4.02696	0.00176315	-2.83567	-7.21866	0.00660423	-1.44432	-7.67696	15	15	13	1	15	15	13	9	7	6
EG_transcript_23935	EG_transcript_23935	50275000	56853000	57088000	93997000	68455000	91041000	105950000	134510000	76999000	1.93318	1.72137	EG_transcript_23935	GO:0016491, GO:0016020, GO:0016021, GO:0055114	gi|857312377|gb|KMN81946.1|hypothetical protein VK98_12365 [Chromobacterium sp. LK11]										EG_transcript_23935	GO:0016491, GO:0016020, GO:0016021, GO:0055114	gi|857312377|gb|KMN81946.1|hypothetical protein VK98_12365 [Chromobacterium sp. LK11]	EG_transcript_23935	GO:0016491, GO:0016020, GO:0016021, GO:0055114	gi|857312377|gb|KMN81946.1|hypothetical protein VK98_12365 [Chromobacterium sp. LK11]	0.0160578	-0.614674	-3.90611	0.00939862	-0.916509	-3.80665	0.338808	-0.301835	-1.09852	13	13	13	1	13	13	13	2	6	7
EG_transcript_15209	EG_transcript_15209	96407000	83516000	120760000	98356000	101570000	86676000	227850000	216360000	297250000	2.46592	2.46596	EG_transcript_15209	No annotation											EG_transcript_15209	No annotation		EG_transcript_15209	No annotation		0.860446	0.0557378	0.328167	0.00208625	-1.30457	-6.21065	0.00585612	-1.36031	-8.59902	13	13	13	1	13	13	13	5	7	4
EG_transcript_15524	EG_transcript_15524	105880000	209110000	175330000	0	0	9124300	14158000	17652000	23640000	0.113089	2.9928	EG_transcript_15524	GO:0008152, GO:0016491, GO:0055114	gi|470427707|ref|XP_004338019.1|shortchain dehydrogenase/reductase SDR, putative [Acanthamoeba castellanii str. Neff]										EG_transcript_15524	GO:0008152, GO:0016491, GO:0055114	gi|470427707|ref|XP_004338019.1|shortchain dehydrogenase/reductase SDR, putative [Acanthamoeba castellanii str. Neff]	EG_transcript_15524	GO:0008152, GO:0016491, GO:0055114	gi|470427707|ref|XP_004338019.1|shortchain dehydrogenase/reductase SDR, putative [Acanthamoeba castellanii str. Neff]	0.00721668	5.86543	5.3556	0.0011797	3.11996	8.57309	0.0595404	-2.74547	-2.55045	13	13	13	1	13	13	13	11	11	12
EG_transcript_20455	EG_transcript_20455	64747000	58679000	75512000	48174000	67016000	41459000	94435000	85366000	98113000	1.39699	1.79565	EG_transcript_20455	No annotation											EG_transcript_20455	No annotation		EG_transcript_20455	No annotation		0.141342	0.366639	1.59132	0.00802854	-0.487688	-4.00911	0.0215507	-0.854328	-4.00689	13	13	13	1	13	13	13	7	5	4
EG_transcript_22909	EG_transcript_22909	964910000	689090000	838510000	1192800000	1454000000	1323700000	2057200000	4121300000	3207100000	3.76552	2.34303	EG_transcript_22909	No annotation											EG_transcript_22909	No annotation		EG_transcript_22909	No annotation		0.0136643	-0.680608	-4.16946	0.00267534	-1.86931	-5.74873	0.0227134	-1.1887	-3.90415	13	13	13	1	13	13	13	8	10	10
EG_transcript_12970	EG_transcript_12970	6945200	48372000	43726000	121330000	75258000	126280000	190970000	254490000	200130000	6.51827	1.5637	EG_transcript_12970	GO:0003824	enoyl- hydratase										EG_transcript_12970	GO:0003824	enoyl- hydratase	EG_transcript_12970	GO:0003824	enoyl- hydratase	0.0675903	-2.09817	-2.22941	0.0123965	-3.12364	-3.39875	0.0244265	-1.02547	-3.76969	13	13	13	1	13	13	13	3	6	4
EG_transcript_15330	EG_transcript_15330	53236000	237330000	276860000	10159000	5692000	9623000	50581000	28832000	43846000	0.217225	1.13612	EG_transcript_15330	GO:0008152, GO:0016491, GO:0055114	gi|255082794|ref|XP_002504383.1|predicted protein [Micromonas commoda]										EG_transcript_15330	GO:0008152, GO:0016491, GO:0055114	gi|255082794|ref|XP_002504383.1|predicted protein [Micromonas commoda]	EG_transcript_15330	GO:0008152, GO:0016491, GO:0055114	gi|255082794|ref|XP_002504383.1|predicted protein [Micromonas commoda]	0.00767836	4.20599	5.23119	0.0329343	1.92453	2.4158	0.00846256	-2.28146	-6.3218	13	13	13	1	13	13	13	10	10	10
EG_transcript_10469	EG_transcript_10469	269350000	370170000	328510000	1134600000	981480000	904330000	1312800000	996820000	1360700000	3.79154	3.22589	EG_transcript_10469	GO:0016020, GO:0016021	gi|929773430|ref|XP_014161648.1|hypothetical protein SARC_00180 [Sphaeroforma arctica JP610]										EG_transcript_10469	GO:0016020, GO:0016021	gi|929773430|ref|XP_014161648.1|hypothetical protein SARC_00180 [Sphaeroforma arctica JP610]	EG_transcript_10469	GO:0016020, GO:0016021	gi|929773430|ref|XP_014161648.1|hypothetical protein SARC_00180 [Sphaeroforma arctica JP610]	0.00225477	-1.64744	-10.0164	0.000787261	-1.92153	-9.85603	0.172122	-0.274089	-1.60212	22	22	13	1	22	22	13	15	14	14
EG_transcript_18414	EG_transcript_18414	105760000	237220000	218900000	27105000	20617000	29026000	28331000	39610000	45247000	0.201445	2.22787	EG_transcript_18414	No annotation											EG_transcript_18414	No annotation		EG_transcript_18414	No annotation		0.00373486	2.80111	7.00012	0.00339547	2.25234	5.34197	0.0858493	-0.548777	-2.18451	13	13	13	1	13	13	13	10	12	13
EG_transcript_18070	EG_transcript_18070	61701000	51714000	62597000	31687000	19177000	0	93029000	145570000	134370000	2.119	2.08833	EG_transcript_18070	No annotation											EG_transcript_18070	No annotation		EG_transcript_18070	No annotation		0.084856	2.42499	2.01917	0.00434919	-1.06251	-4.88015	0.0432806	-3.4875	-2.87246	13	13	13	1	13	13	13	5	5	6
EG_transcript_15413	EG_transcript_15413	833090000	1178000000	1170800000	845720000	959330000	878710000	3883700000	2282100000	5633700000	3.70833	1.93017	EG_transcript_15413	GO:0006561	Delta-1-pyrroline-5-carboxylate synthase										EG_transcript_15413	GO:0006561	Delta-1-pyrroline-5-carboxylate synthase	EG_transcript_15413	GO:0006561	Delta-1-pyrroline-5-carboxylate synthase	0.202102	0.229523	1.32141	0.00587124	-1.81383	-4.39418	0.0120394	-2.04335	-5.34748	21	21	13	1	21	21	13	13	12	14
EG_transcript_18512	EG_transcript_18512	80291000	43904000	69747000	89658000	83873000	33654000	179350000	213020000	190110000	3.00337	2.40152	EG_transcript_18512	GO:0016857, GO:0050662, GO:0003824, GO:0005975	gi|756791832|gb|AJM91245.1|NAD-dependent epimerase/dehydratase [Candidatus Nitrosopumilus sp. D3C]										EG_transcript_18512	GO:0016857, GO:0050662, GO:0003824, GO:0005975	gi|756791832|gb|AJM91245.1|NAD-dependent epimerase/dehydratase [Candidatus Nitrosopumilus sp. D3C]	EG_transcript_18512	GO:0016857, GO:0050662, GO:0003824, GO:0005975	gi|756791832|gb|AJM91245.1|NAD-dependent epimerase/dehydratase [Candidatus Nitrosopumilus sp. D3C]	0.991496	-0.0138976	-0.0263981	0.0024136	-1.62822	-5.9648	0.0281742	-1.61432	-3.49561	13	13	13	1	13	13	13	9	8	7
EG_transcript_15518	EG_transcript_15518	390480000	207870000	403050000	146430000	162500000	55574000	270680000	313000000	313020000	0.895446	0.11501	EG_transcript_15518	No annotation											EG_transcript_15518	No annotation		EG_transcript_15518	No annotation		0.043866	1.54292	2.64731	0.842699	0.100961	0.316653	0.0425112	-1.44196	-2.89673	13	13	13	1	13	13	13	11	9	13
EG_transcript_20519	EG_transcript_20519	32201000	35364000	22226000	81507000	45713000	27915000	137020000	155490000	124900000	4.64868	3.24823	EG_transcript_20519	No annotation											EG_transcript_20519	No annotation		EG_transcript_20519	No annotation		0.185116	-0.679644	-1.38325	0.000801556	-2.23871	-9.98792	0.0292525	-1.55907	-3.41885	13	13	13	1	13	13	13	5	2	5
EG_transcript_17066	EG_transcript_17066	88533000	40174000	71936000	162420000	148450000	69001000	131280000	156690000	155890000	2.21219	1.58828	EG_transcript_17066	No annotation											EG_transcript_17066	No annotation		EG_transcript_17066	No annotation		0.119478	-0.90033	-1.7328	0.0118684	-1.21589	-3.4605	0.544014	-0.315564	-0.787479	13	13	13	1	13	13	13	8	6	8
EG_transcript_18963	EG_transcript_18963	23554000	0	0	33348000	21527000	15236000	82566000	81240000	77788000	10.257	1.65791	EG_transcript_18963	GO:0016772, GO:0016310, GO:0016740, GO:0016301, GO:0004740, GO:0006468	gi|734319192|gb|KHN03232.1|[Pyruvate dehydrogenase [lipoamide]] kinase, mitochondrial [Glycine soja]										EG_transcript_18963	GO:0016772, GO:0016310, GO:0016740, GO:0016301, GO:0004740, GO:0006468	gi|734319192|gb|KHN03232.1|[Pyruvate dehydrogenase [lipoamide]] kinase, mitochondrial [Glycine soja]	EG_transcript_18963	GO:0016772, GO:0016310, GO:0016740, GO:0016301, GO:0004740, GO:0006468	gi|734319192|gb|KHN03232.1|[Pyruvate dehydrogenase [lipoamide]] kinase, mitochondrial [Glycine soja]	0.105749	-2.06118	-1.83149	0.0107789	-3.91987	-3.63904	0.0107249	-1.85868	-5.66685	13	13	13	1	13	13	13	5	0	0
EG_transcript_15674	EG_transcript_15674	725190000	535760000	379030000	216230000	178210000	101520000	0	0	15973000	0.00973975	2.71438	EG_transcript_15674	GO:0000774	GrpE protein homolog	+			K03687	nucleotide exchange factor GrpE	protein transport, folding, processing, and degradation	yes	SP	N/A	EG_transcript_15674	GO:0000774	GrpE protein homolog	EG_transcript_15674	GO:0000774	GrpE protein homolog	0.0140619	1.74478	4.11061	0.00177224	6.86041	7.24116	0.0124342	5.11563	5.30033	13	13	13	1	13	13	13	11	12	11
EG_transcript_11779	EG_transcript_11779	1151500000	1417000000	1287700000	405280000	491450000	355480000	12536000	8780900	0	0.00552796	3.14445	EG_transcript_11779	GO:0004316, GO:0008152, GO:0051287, GO:0016491, GO:0055114, GO:0006633	gi|522071708|ref|WP_020582917.1|beta-ketoacyl-ACP reductase [Endozoicomonas elysicola]	+			K00059	beta-ketoacyl reductase | fabG	lipid metabolism	yes	SPTP	class I	EG_transcript_11779	GO:0004316, GO:0008152, GO:0051287, GO:0016491, GO:0055114, GO:0006633	gi|522071708|ref|WP_020582917.1|beta-ketoacyl-ACP reductase [Endozoicomonas elysicola]	EG_transcript_11779	GO:0004316, GO:0008152, GO:0051287, GO:0016491, GO:0055114, GO:0006633	gi|522071708|ref|WP_020582917.1|beta-ketoacyl-ACP reductase [Endozoicomonas elysicola]	0.00205759	1.6304	10.1315	0.000931343	7.73771	9.38885	0.00720337	6.10731	7.3516	13	13	13	1	13	13	13	9	11	12
EG_transcript_13012	EG_transcript_13012	181180000	108330000	118150000	361230000	148000000	67120000	0	0	5287700	0.0129709	3.47174				+			K00218	light-dependent protochlorophyllide oxido-reductase	metabolism of cofactors and vitamins	no	SP	N/A							0.880562	-0.209952	-0.284526	0.000286892	5.46682	11.4021	0.00762897	5.67677	6.93948	13	13	13	1	13	13	13	10	9	9
EG_transcript_12133	EG_transcript_12133	39292000	30085000	41680000	264880000	218920000	193470000	349430000	305820000	365260000	9.18907	4.39701	EG_transcript_12133	GO:0008270, GO:0003824, GO:0009231, GO:0055114, GO:0008703, GO:0008835, GO:0016787	gi|490121472|ref|WP_004021973.1|bifunctional diaminohydroxyphosphoribosylaminopyrimidine deaminase/5-amino-6-(5-phosphoribosylamino)uracil reductase [Gordonia terrae]										EG_transcript_12133	GO:0008270, GO:0003824, GO:0009231, GO:0055114, GO:0008703, GO:0008835, GO:0016787	gi|490121472|ref|WP_004021973.1|bifunctional diaminohydroxyphosphoribosylaminopyrimidine deaminase/5-amino-6-(5-phosphoribosylamino)uracil reductase [Gordonia terrae]	EG_transcript_12133	GO:0008270, GO:0003824, GO:0009231, GO:0055114, GO:0008703, GO:0008835, GO:0016787	gi|490121472|ref|WP_004021973.1|bifunctional diaminohydroxyphosphoribosylaminopyrimidine deaminase/5-amino-6-(5-phosphoribosylamino)uracil reductase [Gordonia terrae]	0.00107674	-2.61033	-13.3362	0	-3.20992	-19.5845	0.0223085	-0.599586	-3.92742	13	13	13	1	13	13	13	10	4	5
EG_transcript_9792	EG_transcript_9792	56432000	29208000	71229000	83436000	49546000	67186000	251540000	223940000	365080000	5.35836	2.31478	EG_transcript_9792	GO:0004334	fumarylacetoacetase										EG_transcript_9792	GO:0004334	fumarylacetoacetase	EG_transcript_9792	GO:0004334	fumarylacetoacetase	0.374149	-0.414086	-0.935618	0.00277568	-2.48418	-5.64667	0.00747549	-2.0701	-6.79585	13	13	13	1	13	13	13	8	3	7
EG_transcript_8878	EG_transcript_8878	177260000	62277000	95592000	55674000	0	0	60426000	0	0	0.180307	1.08519	EG_transcript_8878	GO:0005634	nuclear RNA export factor 1-like isoform X2										EG_transcript_8878	GO:0005634	nuclear RNA export factor 1-like isoform X2	EG_transcript_8878	GO:0005634	nuclear RNA export factor 1-like isoform X2	0.0568521	3.74157	2.38869	0.0373318	4.9594	2.30827	0.781254	1.21783	0.470982	13	13	13	1	13	13	13	6	7	10
EG_transcript_9396	EG_transcript_9396	47973000	84860000	90603000	44081000	42894000	0	107080000	172170000	85310000	1.63161	0.770082	EG_transcript_9396	GO:0046872, GO:0008233, GO:0006508, GO:0008237, GO:0004222, GO:0016787	gi|910761950|gb|KNH08733.1|mitochondrial intermediate peptidase [Perkinsela sp. CCAP 1560/4]										EG_transcript_9396	GO:0046872, GO:0008233, GO:0006508, GO:0008237, GO:0004222, GO:0016787	gi|910761950|gb|KNH08733.1|mitochondrial intermediate peptidase [Perkinsela sp. CCAP 1560/4]	EG_transcript_9396	GO:0046872, GO:0008233, GO:0006508, GO:0008237, GO:0004222, GO:0016787	gi|910761950|gb|KNH08733.1|mitochondrial intermediate peptidase [Perkinsela sp. CCAP 1560/4]	0.181169	2.43263	1.40171	0.0877243	-0.69741	-1.67225	0.135747	-3.13004	-1.80231	13	13	13	1	13	13	13	3	5	8
EG_transcript_6820	EG_transcript_6820	0	0	14677000	30424000	19870000	16426000	43971000	49147000	38693000	8.98079	1.5497																			0.0620159	-2.47034	-2.31506	0.0128745	-3.49498	-3.36387	0.0257731	-1.02465	-3.64457	13	13	13	1	13	13	13	1	0	3
EG_transcript_5683	EG_transcript_5683	0	25788000	25754000	23718000	19830000	16879000	30867000	28182000	30442000	1.73627	0.507626																			0.564024	-0.941189	-0.713952	0.203036	-1.52052	-1.15958	0.0223234	-0.579336	-3.92768	13	13	13	1	13	13	13	1	2	2
EG_transcript_51824	EG_transcript_51824	2324600000	4198700000	1666000000	54909000	89596000	31814000	116220000	167320000	57246000	0.0416136	2.81574	EG_transcript_51824	GO:0008152, GO:0003755, GO:0000413, GO:0016853, GO:0006457	gi|585106782|gb|EWM25144.1|peptidylprolyl isomerase [Nannochloropsis gaditana]										EG_transcript_51824	GO:0008152, GO:0003755, GO:0000413, GO:0016853, GO:0006457	gi|585106782|gb|EWM25144.1|peptidylprolyl isomerase [Nannochloropsis gaditana]	EG_transcript_51824	GO:0008152, GO:0003755, GO:0000413, GO:0016853, GO:0006457	gi|585106782|gb|EWM25144.1|peptidylprolyl isomerase [Nannochloropsis gaditana]	0.00248062	5.55491	9.55224	0.00158713	4.61146	7.70284	0.19332	-0.943454	-1.50594	14	14	14	1	14	14	14	13	13	12
EG_transcript_58467	EG_transcript_58467	1040600000	1236200000	1142700000	1031500000	1021000000	1067700000	5569600000	2488000000	2284900000	3.02456	1.62367	EG_transcript_58467	No annotation											EG_transcript_58467	No annotation		EG_transcript_58467	No annotation		0.119675	0.128847	1.73114	0.0112301	-1.47631	-3.55057	0.0226428	-1.60515	-3.91492	14	14	14	1	14	14	14	10	11	11
EG_transcript_52520	EG_transcript_52520	305600000	450030000	331500000	479550000	484550000	284920000	2243100000	1760800000	1245900000	4.82905	2.77759	EG_transcript_52520	No annotation											EG_transcript_52520	No annotation		EG_transcript_52520	No annotation		0.681804	-0.179403	-0.588752	0.00164209	-2.25134	-7.5261	0.00982394	-2.07194	-5.87083	14	14	14	1	14	14	14	8	5	7
EG_transcript_56559	EG_transcript_56559	2426500000	2769400000	1618100000	14851000000	11092000000	9595600000	21898000000	25650000000	22815000000	10.3262	3.82015	EG_transcript_56559	No annotation											EG_transcript_56559	No annotation		EG_transcript_56559	No annotation		0.00314539	-2.39452	-8.03856	0.000154776	-3.40092	-13.9931	0.0137979	-1.0064	-5.0956	14	14	14	1	14	14	14	6	6	6
EG_transcript_43295	EG_transcript_43295	2094300000	2918300000	1852900000	2301900000	4792100000	2577900000	8932200000	5970700000	3414400000	2.66802	1.39247	EG_transcript_43295	No annotation											EG_transcript_43295	No annotation		EG_transcript_43295	No annotation		0.257448	-0.442767	-1.15711	0.0184925	-1.33572	-2.98577	0.149719	-0.892956	-1.71878	18	18	14	1	18	18	14	13	13	14
EG_transcript_15528	EG_transcript_15528	3200400000	3641300000	2636700000	95603000	70018000	127320000	70063000	143460000	121800000	0.0353776	3.85651	EG_transcript_15528	GO:0016868, GO:0006096, GO:0004619	gi|569428351|gb|ETO32160.1|phosphoglycerate mutase [Reticulomyxa filosa]	+			K01834	phosphoglycerate mutaseÔøΩ	core metabolic pathways	yes	no signal	N/A	EG_transcript_15528	GO:0016868, GO:0006096, GO:0004619	gi|569428351|gb|ETO32160.1|phosphoglycerate mutase [Reticulomyxa filosa]	EG_transcript_15528	GO:0016868, GO:0006096, GO:0004619	gi|569428351|gb|ETO32160.1|phosphoglycerate mutase [Reticulomyxa filosa]	0.00022069	5.04595	17.7992	0.00016285	4.87178	14.294	0.803065	-0.174168	-0.435559	14	14	14	1	14	14	14	10	12	11
EG_transcript_29973	EG_transcript_29973	2504500000	1025100000	2513200000	249190000	361800000	295480000	671260000	1351100000	1662300000	0.60976	0.526034	EG_transcript_29973	GO:0004602	glutathione peroxidase										EG_transcript_29973	GO:0004602	glutathione peroxidase	EG_transcript_29973	GO:0004602	glutathione peroxidase	0.00599206	2.64003	5.76874	0.189254	0.699185	1.19576	0.0167698	-1.94085	-4.5644	14	14	14	1	14	14	14	12	11	14
EG_transcript_40339	EG_transcript_40339	126670000	43500000	118520000	133710000	140520000	232910000	284560000	362910000	539560000	4.11178	1.70887	EG_transcript_40339	No annotation											EG_transcript_40339	No annotation		EG_transcript_40339	No annotation		0.135231	-0.914787	-1.63199	0.0095496	-2.13828	-3.77327	0.0315311	-1.22349	-3.29608	14	14	14	1	14	14	14	9	3	9
[truncated: 758 more rows]
[truncated: 100 more columns]

## Sheet: Mitogenome peptides
Protein IDs	Peptide counts (all)	Peptide counts (razor+unique)	Peptide counts (unique)	Fasta headers	ratio Mt/Cp	N: -Log Student's T-test p-value c_m	ratio Mt/lysate	N: -Log Student's T-test p-value c_l	N: Student's T-test q-value c_m	N: Student's T-test Difference c_m	N: Student's T-test Test statistic c_m	N: Student's T-test q-value c_l	N: Student's T-test Difference c_l	N: Student's T-test Test statistic c_l	Number of proteins	Peptides	Razor + unique peptides	Unique peptides	Peptides 1	Peptides 10	Peptides 11	Peptides 12	Peptides 13	Peptides 14	Peptides 15	Peptides 16	Peptides 17	Peptides 18	Peptides 19	Peptides 2	Peptides 20	Peptides 22	Peptides 23	Peptides 24	Peptides 3	Peptides 30	Peptides 31	Peptides 32	Peptides 33	Peptides 34	Peptides 35	Peptides 36	Peptides 37	Peptides 39	Peptides 4	Peptides 40	Peptides 41	Peptides 42	Peptides 43
[truncated: 5 more rows]
[truncated: 559 more columns]
