# Supplementary material for: A Uniquely Complex Mitochondrial Proteome from Euglena gracilis
Source: Mol Biol Evol. 2020 Apr 5;37(8):2173–91. doi: 10.1093/molbev/msaa061 (PMC7403612; doi:10.1093/molbev/msaa061)
Supplement: msaa061_Supplementary_Data [file msaa061_supplementary_data.zip › msaa061-suppl_data/Suppl. Table 4..xlsx]

## Sheet: Verified Transcripts
Transcipt_ID	MT/CP	Confidence value	Met_start	targetp	predicted_function	category	kegg	kegg_function	Blast2GO	tbrucei	athaliana	mmusculus	scerevisiae
EG_transcript_102	Infinite	Infinite	0	_	#N/A	#N/A	K22128	piezo-type mechanosensitive ion channel component 1/2	gi|554931345|gb|ESL05881.1|hypothetical protein TRSC58_06454, integral component of membrane;mechanically-gated ion channel activity	#N/A	#N/A	#N/A	#N/A
EG_transcript_1026	Infinite	Infinite	0	_	#N/A	#N/A	0		gi|294891915|ref|XP_002773802.1|conserved hypothetical protein, integral component of membrane;transport	Tbru_Tb927.10.9080, Tbru_Tb927.1.2880	#N/A	#N/A	#N/A
EG_transcript_10325	Infinite	Infinite	1	_	#N/A	#N/A	0		gi|427369911|gb| |aspartate tyrosine aromatic aminotransferase, catalytic activity;pyridoxal phosphate binding;biosynthetic process	#N/A	#N/A	#N/A	#N/A
EG_transcript_10613	Infinite	Infinite	1	M	Calcium-binding endonuclease/exonuclease/phosphatase family	Unknown	0		partial, calcium ion binding	Tbru_Tb927.9.3670	#N/A	Mmus_NP_067396	Scer_YOL042W
EG_transcript_10628	Infinite	Infinite	0	_	beta-aspartyl-dipeptidase (metallo-type)	protein transport, folding, processing and degradation	K01305	beta-aspartyl-dipeptidase (metallo-type)	gi|470300925|ref| |beta-aspartyl peptidase, hydrolase activity	#N/A	#N/A	#N/A	#N/A
EG_transcript_10682	Infinite	Infinite	1	_	Glutamate dehydrogenase (NADP+)	Amino acid metabolism	K00262	glutamate dehydrogenase (NADP+)	gi|755070946|ref| |glutamate dehydrogenase, oxidoreductase activity	#N/A	Atha_AT3G03910.1, Atha_AT5G18170.1, Atha_AT5G07440.1	Mmus_NP_032159	Scer_YAL062W
EG_transcript_10821	Infinite	Infinite	1	M	gi|302760315|ref|XP_002963580.1|hypothetical protein SELMODRAFT_230186; FMN binding;oxidoreductase activity;oxidation-reduction process	Unknown	K10680	N-ethylmaleimide reductase	gi|302760315|ref|XP_002963580.1|hypothetical protein SELMODRAFT_230186, FMN binding;oxidoreductase activity;oxidation-reduction process	#N/A	#N/A	#N/A	Scer_YHR179W
EG_transcript_10948	Infinite	Infinite	1	M	#N/A	#N/A	K13696	abhydrolase domain-containing protein 1/3	gi|673027560|ref|XP_008867741.1|hypothetical protein H310_04955,	#N/A	#N/A	#N/A	#N/A
EG_transcript_10972	Infinite	Infinite	0	M	#N/A	#N/A	0		---NA---,	Tbru_Tb927.11.11380	#N/A	#N/A	#N/A
EG_transcript_1100	Infinite	Infinite	1	_	#N/A	#N/A	K12559	myosin X	gi|686621256|ref| | myosin heavy chain mya2-related, myosin complex;motor activity;protein binding;ATP binding	#N/A	Atha_AT3G58160.1	#N/A	Scer_YAL029C
EG_transcript_1104	Infinite	Infinite	1	S	#N/A	#N/A	0		---NA---,	#N/A	#N/A	#N/A	#N/A
EG_transcript_11231	Infinite	Infinite	0	_	Uncharacterised ACR, YagE family COG1723, putative	Unknown	0		gi|746341094|ref| |sporulation protein rmd1,	#N/A	#N/A	Mmus_NP_079619	#N/A
EG_transcript_11285	Infinite	Infinite	0	_	#N/A	#N/A	0		gi|745852012|gb|KIE49360.1|hypothetical protein MB54_04860, integral component of membrane;transmembrane transport	#N/A	#N/A	#N/A	Scer_YKL217W
EG_transcript_11326	Infinite	Infinite	1	M	protein binding; hypothetical protein, conserved	Unknown	0		---NA---, protein binding	#N/A	#N/A	#N/A	Scer_YML072C, Scer_YOR086C
EG_transcript_1139	Infinite	Infinite	1	_	#N/A	#N/A	K06184	ATP-binding cassette, subfamily F, member 1	gi|686642927|ref| |atp-binding cassette protein, ATP binding;ATPase activity	#N/A	#N/A	Mmus_NP_038881	#N/A
EG_transcript_11394	Infinite	Infinite	0	_	#N/A	#N/A	K01866	tyrosyl-tRNA synthetase	gi|551660439|ref|XP_005832987.1|hypothetical protein GUITHDRAFT_94450,	Tbru_Tb927.7.3620	#N/A	#N/A	#N/A
EG_transcript_11670	Infinite	Infinite	1	M	Unknown protein	Unknown	0		---NA---,	#N/A	#N/A	#N/A	#N/A
EG_transcript_11705	Infinite	Infinite	1	M	mitochondrion;double-stranded DNA binding;regulation of transcription, DNA-templated	regulation and signal transduction	K15032	mTERF domain-containing protein, mitochondrial	---NA---, mitochondrion;double-stranded DNA binding;regulation of transcription	#N/A	Atha_AT4G38160.3, Atha_AT2G44020.1	Mmus_NP_079823	#N/A
EG_transcript_11745	Infinite	Infinite	0	_	#N/A	#N/A	0		---NA---,	#N/A	#N/A	#N/A	#N/A
EG_transcript_11827	Infinite	Infinite	1	M	D-lactate dehydrogenase (cytochrome)	core metabolic pathways	K00102	D-lactate dehydrogenase (cytochrome)	gi|647348862|ref| |lactate dehydrogenase, oxidoreductase activity	#N/A	Atha_AT5G06580.1	Mmus_NP_081846	Scer_YDL174C
EG_transcript_11845	Infinite	Infinite	1	M	Mitochondrial ribosomal LSU subunit	ribosome, aminoacyl-tRNA biosynthesis and translation	0		gi|528226690|gb|EPY24564.1|hypothetical protein STCU_07117,	Tbru_Tb927.8.3300	#N/A	#N/A	#N/A
EG_transcript_11885	Infinite	Infinite	1	_	ankyrin repeat domain-containing protein 30	Unknown	0		gi|302803967|ref|XP_002983736.1|hypothetical protein SELMODRAFT_180340, protein binding	#N/A	#N/A	Mmus_NP_001074581	#N/A
EG_transcript_1195	Infinite	Infinite	0	_	#N/A	#N/A	0		gi|673040479|ref|XP_008874200.1|hypothetical protein H310_09810,	Tbru_Tb927.9.9640	#N/A	#N/A	#N/A
EG_transcript_12026	Infinite	Infinite	0	_	apyrase	other	K01510	apyrase	gi|871234758|ref| | nucleoside-diphosphatase mig-23-like, hydrolase activity	#N/A	#N/A	#N/A	#N/A
EG_transcript_12181	Infinite	Infinite	1	_	#N/A	#N/A	0		---NA---, protein binding	#N/A	#N/A	#N/A	#N/A
EG_transcript_12199	Infinite	Infinite	0	M	#N/A	#N/A	0		---NA---, DNA binding;regulation of transcription	#N/A	#N/A	#N/A	#N/A
EG_transcript_12270	Infinite	Infinite	1	M	Unknown protein	Unknown	0		---NA---,	#N/A	#N/A	#N/A	#N/A
EG_transcript_12306	Infinite	Infinite	1	_	PACRGA	Unknown	0		gi|873223143|emb|CEM29660.1|unnamed protein product, binding	#N/A	#N/A	#N/A	#N/A
EG_transcript_12653	Infinite	Infinite	1	M	DnaJ chaperone family member	protein transport, folding, processing and degradation	K03686	molecular chaperone DnaJ	gi|490938652|ref| |molecular chaperone, ATP binding;heat shock protein binding;unfolded protein binding;protein folding;response to heat	Tbru_Tb927.9.8410	Atha_AT5G48030.1	Mmus_NP_076135	#N/A
EG_transcript_12705	Infinite	Infinite	1	_	#N/A	#N/A	0		---NA---, protein binding	#N/A	#N/A	#N/A	Scer_YML072C, Scer_YOR086C
EG_transcript_12778	Infinite	Infinite	1	_	#N/A	#N/A	K13979	uncharacterized zinc-type alcohol dehydrogenase-like protein	gi|825310773|ref| |hydroxyacid dehydrogenase, zinc ion binding;oxidoreductase activity;oxidation-reduction process	#N/A	Atha_AT5G63620.1	#N/A	Scer_YMR083W
EG_transcript_12779	Infinite	Infinite	0	_	Unknown protein	Unknown	0		---NA---,	#N/A	#N/A	#N/A	#N/A
EG_transcript_12806	Infinite	Infinite	1	_	#N/A	#N/A	K05692	actin beta/gamma 1	gi|3046986|gb| |actin, ATP binding	#N/A	#N/A	#N/A	Scer_YDL029W
EG_transcript_12807	Infinite	Infinite	1	_	#N/A	#N/A	0		gi|163775772|gb| | protein, membrane	#N/A	#N/A	#N/A	#N/A
EG_transcript_12866	Infinite	Infinite	1	M	mitochondrion;double-stranded DNA binding;regulation of transcription, DNA-templated	regulation and signal transduction	0		---NA---, mitochondrion;double-stranded DNA binding;regulation of transcription	#N/A	Atha_AT4G38160.3, Atha_AT2G44020.1	Mmus_NP_079823	#N/A
EG_transcript_12889	Infinite	Infinite	1	M	Hypothetical protein	unknown	0		---NA---,	#N/A	#N/A	#N/A	#N/A
EG_transcript_13049	Infinite	Infinite	0	C	#N/A	#N/A	0		gi|910756473|gb| |aspartic protease,	#N/A	#N/A	#N/A	#N/A
EG_transcript_13273	Infinite	Infinite	1	M	gi|71749216|ref| |syntaxin	metabolite and ion transport	0		gi|71749216|ref| |syntaxin, protein binding	#N/A	#N/A	#N/A	#N/A
EG_transcript_13385	Infinite	Infinite	1	S	#N/A	#N/A	K02040	phosphate transport system substrate-binding protein	gi|612395540|ref| |adenylate cyclase,	#N/A	#N/A	#N/A	#N/A
EG_transcript_13389	Infinite	Infinite	1	_	gi|668957259|gb| | hydratase decarboxylase	Unknown	K02554	2-keto-4-pentenoate hydratase	gi|668957259|gb| | hydratase decarboxylase, lyase activity;metabolic process	#N/A	#N/A	#N/A	#N/A
EG_transcript_13449	Infinite	Infinite	1	M	#N/A	#N/A	K15032	mTERF domain-containing protein, mitochondrial	gi|255070313|ref| | protein, mitochondrion;double-stranded DNA binding;regulation of transcription	#N/A	Atha_AT4G38160.3, Atha_AT2G44020.1	Mmus_NP_079823	#N/A
EG_transcript_13456	Infinite	Infinite	1	M	#N/A	#N/A	K15032	mTERF domain-containing protein, mitochondrial	gi|703097832|ref|XP_010096220.1|hypothetical protein L484_026956, mitochondrion;double-stranded DNA binding;regulation of transcription	#N/A	Atha_AT4G38160.3, Atha_AT2G44020.1	Mmus_NP_079823	#N/A
EG_transcript_13463	Infinite	Infinite	1	M	[3-methyl-2-oxobutanoate dehydrogenase (acetyl-transferring)] kinase	core metabolic pathways	K00905	[3-methyl-2-oxobutanoate dehydrogenase (acetyl-transferring)] kinase	gi|907090032|gb|KNC96520.1|hypothetical protein SPPG_08108,	#N/A	Atha_AT3G06483.1	Mmus_NP_033869	Scer_YIL042C, Scer_YGL059W
EG_transcript_13473	Infinite	Infinite	0	_	#N/A	#N/A	K13953	alcohol dehydrogenase, propanol-preferring	gi|206570199|gb| |nad-dependent alcohol dehydrogenase, alcohol dehydrogenase (NAD) activity;zinc ion binding;oxidation-reduction process	#N/A	Atha_AT5G63620.1	#N/A	Scer_YMR083W
EG_transcript_13543	Infinite	Infinite	0	_	Unknown protein	Unknown	0		---NA---,	#N/A	#N/A	#N/A	#N/A
EG_transcript_13555	Infinite	Infinite	1	M	methionyl-tRNA formyltransferase	ribosome, aminoacyl-tRNA biosynthesis and translation	K00604	methionyl-tRNA formyltransferase	gi|330844088|ref|XP_003293969.1|hypothetical protein DICPUDRAFT_84478, hydroxymethyl-	Tbru_Tb927.11.15470, Tbru_Tb11.v5.0544	#N/A	Mmus_NP_081410	Scer_YBL013W
EG_transcript_13614	Infinite	Infinite	0	_	NAD+ kinase	reaction to oxidative and toxic stress	K00858	NAD+ kinase	gi|552820686|ref|XP_005845658.1|hypothetical protein CHLNCDRAFT_136701, NAD+ kinase activity;NADP biosynthetic process;NAD metabolic process	#N/A	#N/A	#N/A	Scer_YPL188W
EG_transcript_13724	Infinite	Infinite	1	S	#N/A	#N/A	K00559	sterol 24-C-methyltransferase	gi|743907849|ref| | cycloartenol-c-24-methyltransferase-like, methyltransferase activity;steroid biosynthetic process	#N/A	#N/A	#N/A	Scer_YML008C
EG_transcript_13840	Infinite	Infinite	0	M	#N/A	#N/A	K11754	dihydrofolate synthase / folylpolyglutamate synthase	gi|917374989|ref|WP_051981701.1|hypothetical protein, tetrahydrofolylpolyglutamate synthase activity;ATP binding;folic acid-containing compound biosynthetic process	#N/A	Atha_AT5G41480.1	Mmus_NP_034366	Scer_YOR241W
EG_transcript_13900	Infinite	Infinite	1	M	#N/A	#N/A	0		gi|569418308|gb|ETO27624.1|hypothetical protein RFI_09511,	#N/A	#N/A	#N/A	#N/A
EG_transcript_13925	Infinite	Infinite	1	M	gi|258593649|emb|CBE69990.1|conserved protein of unknown function	Unknown	0		gi|258593649|emb|CBE69990.1|conserved protein of unknown function,	Tbru_Tb927.7.910, Tbru_Tb11.v5.0841	#N/A	#N/A	#N/A
EG_transcript_13974	Infinite	Infinite	1	_	#N/A	#N/A	0		gi|585107795|gb| |glycosyl family 43, hydrolase activity	#N/A	#N/A	#N/A	#N/A
EG_transcript_14053	Infinite	Infinite	1	_	#N/A	#N/A	0		gi|585107795|gb| |glycosyl family 43, hydrolase activity	#N/A	#N/A	#N/A	#N/A
EG_transcript_14193	Infinite	Infinite	0	_	serine threonine protein kinase	regulation and signal transduction	0		gi|290985475|ref| |serine threonine protein kinase, protein kinase activity;ATP binding;protein phosphorylation	#N/A	#N/A	Mmus_NP_766446	Scer_YDR477W
EG_transcript_14298	Infinite	Infinite	0	_	#N/A	#N/A	0		gi|553183697|ref| |glycosyl family 43, hydrolase activity	#N/A	#N/A	#N/A	#N/A
EG_transcript_14349	Infinite	Infinite	1	M	#N/A	#N/A	K07393	glutathionyl-hydroquinone reductase	gi|552838002|ref|XP_005849485.1|hypothetical protein CHLNCDRAFT_142785, protein binding	#N/A	Atha_AT4G19880.2	#N/A	#N/A
EG_transcript_14405	Infinite	Infinite	1	_	#N/A	#N/A	0		gi|168017098|ref| | protein,	Tbru_Tb927.8.2650	Atha_AT1G06130.1	Mmus_NP_077246, Mmus_NP_075643	Scer_YOR040W
EG_transcript_1453	Infinite	Infinite	1	_	valyl-tRNA synthetase	ribosome, aminoacyl-tRNA biosynthesis and translation	K01873	valyl-tRNA synthetase	gi|308801771|ref| | valyl trna synthetase, aminoacyl-tRNA editing activity;valine-tRNA ligase activity;ATP binding;valyl-tRNA aminoacylation	Tbru_Tb927.6.4480	Atha_AT1G14610.1	Mmus_NP_780346	Scer_YGR094W
EG_transcript_14538	Infinite	Infinite	0	S	gi|470253478|ref|XP_004359837.1|hypothetical protein DFA_01872	Unknown	0		gi|470253478|ref|XP_004359837.1|hypothetical protein DFA_01872,	#N/A	#N/A	#N/A	#N/A
EG_transcript_14715	Infinite	Infinite	0	_	gi|504245562|ref| |2-aminoethylphosphonate--pyruvate aminotransferase	Other	0		gi|504245562|ref| |2-aminoethylphosphonate--pyruvate aminotransferase, 2-aminoethylphosphonate-pyruvate transaminase activity;organic phosphonate catabolic process	#N/A	#N/A	Mmus_NP_057911	Scer_YFL030W
EG_transcript_14916	Infinite	Infinite	1	_	NADPH2:quinone reductase	regulation and signal transduction	K00344	NADPH2:quinone reductase	gi|499605580|ref| |quinone oxidoreductase, zinc ion binding;oxidoreductase activity;oxidation-reduction process	#N/A	#N/A	Mmus_NP_001028456	#N/A
EG_transcript_14946	Infinite	Infinite	1	_	kinetoplast polyadenylation/uridylation factor 1	RNA processing and degradation	0		gi|218197756|gb|EEC80183.1|hypothetical protein OsI_22045,	Tbru_Tb927.2.3180, Tbru_Tb11.v5.0782, Tbru_Tb927.9.12770	#N/A	Mmus_NP_598496	Scer_YOR354C, Scer_YGL107C
EG_transcript_14990	Infinite	Infinite	1	S	#N/A	#N/A	0		gi|550948034|ref| |aldo keto reductase, oxidoreductase activity;oxidation-reduction process	#N/A	#N/A	Mmus_NP_079613	#N/A
EG_transcript_15039	Infinite	Infinite	1	_	sterol-4alpha-carboxylate 3-dehydrogenase (decarboxylating)	lipid metabolism	0		decarboxylating, 3-beta-hydroxy-delta5-steroid dehydrogenase activity;steroid biosynthetic process;oxidation-reduction process	#N/A	#N/A	Mmus_NP_032319	#N/A
EG_transcript_15054	Infinite	Infinite	1	M	protein kinase	regulation and signal transduction	0		partial, protein kinase activity;ATP binding;protein phosphorylation	#N/A	#N/A	Mmus_NP_766446	#N/A
EG_transcript_15095	Infinite	Infinite	1	S	#N/A	#N/A	0		gi|524916355|ref|XP_005112956.1|PREDICTED: uncharacterized protein LOC101859460, ferrous iron binding;oxidoreductase activity;cellular aromatic compound metabolic process	#N/A	#N/A	#N/A	#N/A
EG_transcript_15202	Infinite	Infinite	1	S	#N/A	#N/A	K01975	RNA 2',3'-cyclic 3'-phosphodiesterase	gi|545654356|ref| |2 -5 rna ligase, 2'	#N/A	#N/A	#N/A	#N/A
EG_transcript_15371	Infinite	Infinite	1	_	2;3-bisphosphoglycerate-dependent phosphoglycerate mutase	core metabolic pathways	K01834	2,3-bisphosphoglycerate-dependent phosphoglycerate mutase	gi|569428351|gb| |phosphoglycerate mutase, phosphoglycerate mutase activity;glycolytic process	#N/A	#N/A	#N/A	Scer_YKL152C
EG_transcript_15376	Infinite	Infinite	0	_	Unknown protein	Unknown	0		---NA---,	#N/A	#N/A	#N/A	#N/A
EG_transcript_15485	Infinite	Infinite	1	S	#N/A	#N/A	0		gi|663705847|ref| |aldo keto reductase,	#N/A	#N/A	Mmus_NP_079613	#N/A
EG_transcript_15503	Infinite	Infinite	0	_	#N/A	#N/A	0		---NA---,	#N/A	#N/A	#N/A	#N/A
EG_transcript_15524	Infinite	Infinite	1	M	multifunctional beta-oxidation protein; beta-D-hydroxybutyrate dehydrogenase	lipid metabolism	K00059	3-oxoacyl-[acyl-carrier protein] reductase	putative, oxidoreductase activity;metabolic process	#N/A	#N/A	#N/A	#N/A
EG_transcript_15590	Infinite	Infinite	1	C	#N/A	#N/A	0		gi|654930511|ref|WP_028380880.1|hypothetical protein,	Tbru_Tb927.7.2230	#N/A	#N/A	#N/A
EG_transcript_16043	Infinite	Infinite	0	_	cob(I)alamin adenosyltransferase	metabolism of cofactors and vitamins	K00798	cob(I)alamin adenosyltransferase	gi|528264297|gb| |cob alamin adenosyltransferase,	#N/A	#N/A	Mmus_NP_084232	#N/A
EG_transcript_16186	Infinite	Infinite	1	M	#N/A	#N/A	0		gi|301298973|gb| | histone deacetylase superfamily protein,	#N/A	#N/A	#N/A	#N/A
EG_transcript_16187	Infinite	Infinite	1	_	#N/A	#N/A	0		gi|159482380|ref|XP_001699249.1|hypothetical protein CHLREDRAFT_121343, NAD binding;oxidation-reduction process	#N/A	Atha_AT5G14780.1	Mmus_NP_525028	Scer_YNL274C
EG_transcript_16245	Infinite	Infinite	1	M	Mitochondrial solute carrier family 25 (mitochondrial carnitine/acylcarnitine transporter); member 20/29	metabolite and ion transport	K15109	solute carrier family 25 (mitochondrial carnitine/acylcarnitine transporter), member 20/29	gi|906948003|gb|KNC79025.1|hypothetical protein SARC_08566,	Tbru_Tb927.11.5290	Atha_AT5G46800.1	Mmus_NP_851845, Mmus_NP_001012310, Mmus_NP_808477, Mmus_NP_598915	Scer_YPR058W, Scer_YBR104W
EG_transcript_16258	Infinite	Infinite	0	_	#N/A	#N/A	0		gi|651359377|ref| |diaminohydroxyphosphoribosylaminopyrimidine deaminase, catalytic activity;coenzyme binding	#N/A	#N/A	Mmus_NP_032319	#N/A
EG_transcript_16327	Infinite	Infinite	0	M	#N/A	#N/A	K00029	malate dehydrogenase (oxaloacetate-decarboxylating)(NADP+)	gi|302828106|ref|XP_002945620.1|hypothetical protein VOLCADRAFT_78607, malate dehydrogenase (decarboxylating) (NAD+) activity;NAD binding;malate metabolic process;oxidation-reduction process	Tbru_Tb927.11.5450	Atha_AT1G79750.1	Mmus_NP_852072, Mmus_NP_032641, Mmus_NP_663469	#N/A
EG_transcript_16359	Infinite	Infinite	1	M	#N/A	#N/A	K19199	histone-lysine N-methyltransferase SETD3	---NA---, protein binding	Tbru_Tb927.4.1260	#N/A	#N/A	#N/A
EG_transcript_16369	Infinite	Infinite	1	M	Unknown protein	Unknown	0		---NA---,	#N/A	#N/A	#N/A	#N/A
EG_transcript_16441	Infinite	Infinite	0	_	#N/A	#N/A	0		---NA---, hydrolase activity	#N/A	#N/A	#N/A	#N/A
EG_transcript_16472	Infinite	Infinite	1	_	haloacid dehalogenase-like hydrolase, putative	Unknown	0		gi|546543318|ref| |haloacid dehalogenase, hydrolase activity;metabolic process	#N/A	#N/A	#N/A	#N/A
EG_transcript_16484	Infinite	Infinite	1	M	#N/A	#N/A	0		gi|737209207|ref| |cation transporter, integral component of membrane;cation transmembrane transporter activity;cation transport;transmembrane transport	#N/A	#N/A	#N/A	Scer_YMR177W, Scer_YPL224C
EG_transcript_16589	Infinite	Infinite	1	S	#N/A	#N/A	K19244	alanine dehydrogenase	gi|739708683|ref|WP_037562636.1|hypothetical protein,	#N/A	#N/A	#N/A	#N/A
EG_transcript_16705	Infinite	Infinite	1	S	#N/A	#N/A	0		gi|761910229|ref| | uncharacterized pyrophosphatase phosphodiesterase -like, catalytic activity;metabolic process	#N/A	Atha_AT1G32580.1, Atha_AT2G35240.1, Atha_AT3G15000.1, Atha_AT3G06790.1	#N/A	#N/A
EG_transcript_16846	Infinite	Infinite	1	M	#N/A	#N/A	K00077	2-dehydropantoate 2-reductase	gi|749898685|gb|KIJ66269.1|hypothetical protein HYDPIDRAFT_86860, cytoplasm;2-dehydropantoate 2-reductase activity;NADP binding;pantothenate biosynthetic process;oxidation-reduction process	#N/A	#N/A	#N/A	#N/A
EG_transcript_16957	Infinite	Infinite	1	_	#N/A	#N/A	0		gi|219115047|ref| | protein,	#N/A	#N/A	Mmus_NP_079613	#N/A
EG_transcript_17067	Infinite	Infinite	1	_	syntaxin 1B/2/3; target SNARE	metabolite and ion transport	K08486	syntaxin 1B/2/3	gi|686628710|ref| | target snare, membrane;protein binding;vesicle-mediated transport	#N/A	#N/A	Mmus_NP_080619	#N/A
EG_transcript_17367	Infinite	Infinite	1	_	#N/A	#N/A	0		---NA---,	#N/A	#N/A	#N/A	#N/A
EG_transcript_17637	Infinite	Infinite	0	M	inositol-phosphate phosphatase / L-galactose 1-phosphate phosphatase / histidinol-phosphatase	Amino acid metabolism	0		inositol monophosphatase, phosphatidylinositol phosphorylation	#N/A	Atha_AT5G63980.1	#N/A	#N/A
EG_transcript_17679	Infinite	Infinite	1	_	integral component of membrane	Unknown	K13348	protein Mpv17	---NA---, integral component of membrane	#N/A	#N/A	#N/A	#N/A
EG_transcript_17727	Infinite	Infinite	0	_	#N/A	#N/A	K12663	Delta(3,5)-Delta(2,4)-dienoyl-CoA isomerase	delta( )-delta( )-dienoyl- mitochondrial-like, catalytic activity;metabolic process	#N/A	#N/A	Mmus_NP_058052	#N/A
EG_transcript_17880	Infinite	Infinite	1	_	#N/A	#N/A	K14709	solute carrier family 39 (zinc transporter), member 1/2/3	zip zinc transporter, membrane;metal ion transmembrane transporter activity;metal ion transport;transmembrane transport	#N/A	#N/A	#N/A	#N/A
EG_transcript_1803	Infinite	Infinite	1	S	ATP-binding cassette; subfamily C; bacterial EexD	metabolite and ion transport	K05658	ATP-binding cassette, subfamily B (MDR/TAP), member 1	gi|820971969|ref| | bile salt export pump, ATP binding;ATPase activity	#N/A	#N/A	#N/A	#N/A
EG_transcript_18161	Infinite	Infinite	1	M	nad-dependent protein deacetylase	protein transport, folding, processing and degradation	0		nad-dependent protein deacetylase, NAD+ binding	#N/A	#N/A	#N/A	#N/A
EG_transcript_18179	Infinite	Infinite	1	_	#N/A	#N/A	K01803	triosephosphate isomerase (TIM)	triose-phosphate isomerase, triose-phosphate isomerase activity;gluconeogenesis;glycolytic process	#N/A	#N/A	Mmus_NP_033441	Scer_YDR050C
EG_transcript_18235	Infinite	Infinite	0	M	#N/A	#N/A	K00057	glycerol-3-phosphate dehydrogenase (NAD(P)+)	nadp oxidoreductase coenzyme f420-dependent, glycerol-3-phosphate dehydrogenase complex;glycerol-3-phosphate dehydrogenase [NAD+] activity;NAD binding;carbohydrate metabolic process;lipid metabolic process;glycerol-3-phosphate catabolic process;oxidation-reduction process	#N/A	#N/A	#N/A	Scer_YOL059W
EG_transcript_18402	Infinite	Infinite	0	C	#N/A	#N/A	0		iron-sulfur cluster assembly protein, iron ion binding;iron-sulfur cluster binding;iron-sulfur cluster assembly	#N/A	#N/A	#N/A	#N/A
EG_transcript_18416	Infinite	Infinite	1	C	#N/A	#N/A	0		---NA---,	#N/A	#N/A	#N/A	#N/A
EG_transcript_18699	Infinite	Infinite	1	M	23S rRNA pseudouridine1911/1915/1917 synthase	ribosome, aminoacyl-tRNA biosynthesis and translation	K06180	23S rRNA pseudouridine1911/1915/1917 synthase	pseudouridine synthase, RNA binding;pseudouridine synthase activity;pseudouridine synthesis	Tbru_Tb927.3.2130	Atha_AT3G19440.1	Mmus_NP_001028376, Mmus_NP_082316	Scer_YLR165C, Scer_YDL036C, Scer_YGR169C
EG_transcript_18732	Infinite	Infinite	1	_	#N/A	#N/A	K14454	aspartate aminotransferase, cytoplasmic	aspartate cytoplasmic, transaminase activity;pyridoxal phosphate binding;cellular amino acid metabolic process;biosynthetic process;dicarboxylic acid metabolic process;cellular catabolic process	#N/A	Atha_AT5G11520.1	#N/A	Scer_YKL106W
EG_transcript_18769	Infinite	Infinite	0	_	#N/A	#N/A	0		hypothetical protein AALP_AA5G050400,	#N/A	Atha_AT3G27930.1	#N/A	#N/A
EG_transcript_18868	Infinite	Infinite	1	M	nuclear lim interactor-interacting factor	regulation and signal transduction	K15731	carboxy-terminal domain RNA polymerase II polypeptide A small phosphatase	nuclear lim interactor-interacting factor,	Tbru_Tb927.2.4830	Atha_AT1G55900.1	Mmus_NP_079892	Scer_YHR004C
EG_transcript_1888	Infinite	Infinite	1	_	#N/A	#N/A	K03235	elongation factor 3	gi|545364732|ref| |elongation factor ef-3, ATP binding;ATPase activity	#N/A	#N/A	#N/A	Scer_YPL226W
EG_transcript_18919	Infinite	Infinite	0	M	#N/A	#N/A	0		short-chain dehydrogenase, oxidoreductase activity;metabolic process	Tbru_Tb927.10.11930	#N/A	Mmus_NP_001033027	#N/A
EG_transcript_19016	Infinite	Infinite	1	M	#N/A	#N/A	0		---NA---,	Tbru_Tb927.11.11120	#N/A	#N/A	#N/A
EG_transcript_19253	Infinite	Infinite	0	C	RNA binding;ribonuclease III activity;RNA processing	RNA processing and degradation	K03685	ribonuclease III	---NA---, RNA binding;ribonuclease III activity;RNA processing	#N/A	#N/A	#N/A	#N/A
EG_transcript_19383	Infinite	Infinite	1	_	mitochondrial GTPase Era	ribosome, aminoacyl-tRNA biosynthesis and translation	K03595	GTPase	gtpase era, RNA binding	Tbru_Tb927.11.480	#N/A	Mmus_NP_071708	#N/A
EG_transcript_19430	Infinite	Infinite	0	_	#N/A	#N/A	K15306	Ran-binding protein 1	ran gtpase binding protein sbp1, cytoplasm;nucleocytoplasmic transport;macromolecule localization;regulation of GTPase activity;single-organism cellular process;organic substance transport	#N/A	#N/A	#N/A	Scer_YLR335W
EG_transcript_1947	Infinite	Infinite	1	S	folate-biopterin transporter family	metabolite and ion transport	0		gi|255072815|ref| |folate-biopterin transporter family, integral component of membrane;transport	Tbru_Tb927.10.9080, Tbru_Tb927.1.2880	#N/A	#N/A	#N/A
EG_transcript_19487	Infinite	Infinite	0	M	aspartate dehydrogenase	reaction to oxidative and toxic stress	K06989	aspartate dehydrogenase	aspartate dehydrogenase, aspartate dehydrogenase activity;NADP binding;NADP catabolic process;NAD biosynthetic process;oxidation-reduction process	#N/A	#N/A	#N/A	#N/A
EG_transcript_19742	Infinite	Infinite	1	_	adenosylhomocysteinase	Amino acid metabolism	K01251	adenosylhomocysteinase	adenosylhomocysteinase, cytosol;extracellular exosome;adenosylhomocysteinase activity;one-carbon metabolic process;S-adenosylmethionine cycle	#N/A	#N/A	#N/A	#N/A
EG_transcript_19958	Infinite	Infinite	1	M	#N/A	#N/A	K08766	carnitine O-palmitoyltransferase 2	choline carnitine oacyltransferase, transferase activity	#N/A	#N/A	#N/A	#N/A
EG_transcript_19989	Infinite	Infinite	0	_	superoxide dismutase; Fe-Mn family	regulation and signal transduction	K04564	superoxide dismutase, Fe-Mn family	superoxide dismutase, superoxide dismutase activity;metal ion binding;superoxide metabolic process;oxidation-reduction process	Tbru_Tb927.5.3350, Tbru_Tb927.11.15820	Atha_AT4G25100.1, Atha_AT3G10920.1	Mmus_NP_038699	Scer_YHR008C
EG_transcript_20304	Infinite	Infinite	1	_	hypothetical protein, conserved	Unknown	0		---NA---,	#N/A	#N/A	#N/A	#N/A
EG_transcript_20307	Infinite	Infinite	0	M	#N/A	#N/A	K00643	5-aminolevulinate synthase	5-aminolevulinate synthase, 5-aminolevulinate synthase activity;pyridoxal phosphate binding;tetrapyrrole biosynthetic process	#N/A	#N/A	Mmus_NP_038875, Mmus_NP_065584, Mmus_NP_033783	Scer_YDR232W
EG_transcript_20393	Infinite	Infinite	0	M	mosc domain protein	FeS cluster assembly and sulfur metabolism	K07140	uncharacterized protein	mosc domain protein, catalytic activity;molybdenum ion binding;pyridoxal phosphate binding	#N/A	#N/A	Mmus_NP_598445	#N/A
EG_transcript_20430	Infinite	Infinite	1	M	F-box protein 21	other	0		hypothetical protein,	#N/A	#N/A	#N/A	#N/A
EG_transcript_20465	Infinite	Infinite	1	M	ankyrin repeat domain-containing protein 29	Unknown	0		ankyrin repeat domain-containing protein 29, protein binding	#N/A	#N/A	Mmus_NP_001074581	#N/A
EG_transcript_20950	Infinite	Infinite	1	M	#N/A	#N/A	K02221	YggT family protein	membrane protein, membrane	#N/A	#N/A	#N/A	#N/A
EG_transcript_20977	Infinite	Infinite	0	_	#N/A	#N/A	K01015	alcohol sulfotransferase	sulfotransferase 1a1, sulfotransferase activity	#N/A	#N/A	#N/A	#N/A
EG_transcript_21045	Infinite	Infinite	0	M	multispecies: transglutaminase	protein transport, folding, processing and degradation	0		multispecies: transglutaminase,	#N/A	#N/A	#N/A	#N/A
EG_transcript_21133	Infinite	Infinite	0	_	#N/A	#N/A	K13566	omega-amidase	omega-amidase nit2, cytoplasm;membrane-bounded organelle;intracellular organelle;hydrolase activity	#N/A	#N/A	Mmus_NP_075664	Scer_YLR351C
EG_transcript_21239	Infinite	Infinite	0	S	lipase family protein	lipid metabolism	0		lipase family protein, lipid metabolic process	#N/A	#N/A	#N/A	#N/A
EG_transcript_21278	Infinite	Infinite	1	_	spry domain-containing socs box protein	Unknown	K10343	SPRY domain-containing SOCS box protein 1/4	spry domain-containing socs box protein, protein binding	#N/A	#N/A	#N/A	#N/A
EG_transcript_2128	Infinite	Infinite	1	_	kinesin	other	0		gi|686637731|ref| | kinesin, microtubule motor activity;ATP binding;microtubule binding;microtubule-based movement	Tbru_Tb927.8.4950	#N/A	Mmus_NP_997565	Scer_YPL155C
EG_transcript_21302	Infinite	Infinite	0	M	Unknown protein	Unknown	0		---NA---,	#N/A	#N/A	#N/A	#N/A
EG_transcript_21310	Infinite	Infinite	1	M	Iron-sulfur cluster assembly protein	FeS cluster assembly and sulfur metabolism	K04488	nitrogen fixation protein NifU and related proteins	fe-s cluster assembly scaffold, iron ion binding;iron-sulfur cluster binding;iron-sulfur cluster assembly	Tbru_Tb927.9.11720	Atha_AT3G01020.1, Atha_AT4G04080.1, Atha_AT4G22220.1	Mmus_NP_079802	Scer_YPL135W
EG_transcript_21350	Infinite	Infinite	0	_	#N/A	#N/A	0		methyltransferase-like protein 9 isoform x3,	#N/A	#N/A	#N/A	#N/A
EG_transcript_21365	Infinite	Infinite	1	M	Unknown protein	Unknown	0		---NA---,	#N/A	#N/A	#N/A	#N/A
EG_transcript_21390	Infinite	Infinite	0	M	#N/A	#N/A	K13703	abhydrolase domain-containing protein 11	alpha beta hydrolase, catalytic activity	Tbru_Tb927.11.3690	Atha_AT3G52570.1	Mmus_NP_660250	Scer_YGR015C, Scer_YGR031W
EG_transcript_21415	Infinite	Infinite	1	_	dihydropteroate synthase	metabolism of cofactors and vitamins	K00796	dihydropteroate synthase	dihydropteroate synthase, pteridine-containing compound metabolic process	#N/A	#N/A	#N/A	Scer_YNL256W
EG_transcript_21734	Infinite	Infinite	1	M	#N/A	#N/A	K00297	methylenetetrahydrofolate reductase (NADPH)	-methylenetetrahydrofolate reductase,	#N/A	#N/A	#N/A	#N/A
EG_transcript_21942	Infinite	Infinite	0	_	thiamine-triphosphatase	reaction to oxidative and toxic stress	K05307	thiamine-triphosphatase	thiamine-triphosphatase,	#N/A	#N/A	#N/A	#N/A
EG_transcript_22055	Infinite	Infinite	1	_	#N/A	#N/A	K02726	20S proteasome subunit alpha 2	proteasome subunit alpha type 2, nucleus;cytoplasm;proteasome core complex	#N/A	#N/A	#N/A	Scer_YOL038W
EG_transcript_22146	Infinite	Infinite	1	C	#N/A	#N/A	0		coproporphyrinogen iii oxidase, catalytic activity;iron-sulfur cluster binding	#N/A	#N/A	#N/A	#N/A
EG_transcript_22303	Infinite	Infinite	0	M	#N/A	#N/A	0		mitochondrial carrier protein,	#N/A	#N/A	#N/A	Scer_YJR095W
EG_transcript_22385	Infinite	Infinite	0	_	#N/A	#N/A	K14753	guanine nucleotide-binding protein subunit beta-2-like 1 protein	receptor of activated protein kinase c component of 40s small ribosomal subunit, protein binding;kinase activity;phosphorylation	Tbru_Tb927.8.6790	#N/A	#N/A	Scer_YKR036C, Scer_YJL112W
EG_transcript_22404	Infinite	Infinite	1	_	alpha beta superfamily hydrolase	Unknown	0		alpha beta superfamily hydrolase,	#N/A	#N/A	#N/A	#N/A
EG_transcript_22502	Infinite	Infinite	0	_	maleylacetoacetate isomerase	Amino acid metabolism	K01800	maleylacetoacetate isomerase	maleylacetoacetate isomerase, cytoplasm;catalytic activity;protein binding;aromatic amino acid family metabolic process	#N/A	#N/A	Mmus_NP_034493	Scer_YLL060C
EG_transcript_22690	Infinite	Infinite	1	_	#N/A	#N/A	K16066	3-hydroxy acid dehydrogenase / malonic semialdehyde reductase	malonic semialdehyde reductase, oxidoreductase activity;metabolic process	#N/A	#N/A	Mmus_NP_663403	Scer_YKL055C, Scer_YIL124W
EG_transcript_22736	Infinite	Infinite	1	S	isochorismatase hydrolase; nicotinamidase	Amino acid metabolism	0		isochorismatase hydrolase, catalytic activity;metabolic process	#N/A	#N/A	#N/A	#N/A
EG_transcript_22777	Infinite	Infinite	1	M	#N/A	#N/A	0		coproporphyrinogen iii oxidase, catalytic activity;iron-sulfur cluster binding	#N/A	#N/A	#N/A	#N/A
EG_transcript_22899	Infinite	Infinite	1	M	#N/A	#N/A	K00545	catechol O-methyltransferase	catechol o-methyltransferase, O-methyltransferase activity;catechol-containing compound metabolic process	#N/A	#N/A	Mmus_NP_031770	#N/A
EG_transcript_22912	Infinite	Infinite	0	_	#N/A	#N/A	0		3-oxoacyl-acp reductase, oxidoreductase activity;metabolic process	#N/A	#N/A	#N/A	#N/A
EG_transcript_22934	Infinite	Infinite	0	_	tyrosyl-tRNA synthetase	ribosome, aminoacyl-tRNA biosynthesis and translation	K01866	tyrosyl-tRNA synthetase	probable methionine--trna ligase, cytoplasm;tRNA binding;aminoacyl-tRNA ligase activity;tRNA aminoacylation for protein translation	Tbru_Tb927.9.5210	#N/A	#N/A	Scer_YOR168W
EG_transcript_23005	Infinite	Infinite	0	M	#N/A	#N/A	0		---NA---,	#N/A	#N/A	#N/A	#N/A
EG_transcript_23210	Infinite	Infinite	1	_	monoglyceride lipase	lipid metabolism	K01054	acylglycerol lipase	monoglyceride lipase, cell part;lipid metabolic process;single-organism cellular process;regulation of biological process	#N/A	#N/A	#N/A	Scer_YKL094W
EG_transcript_23466	Infinite	Infinite	0	S	#N/A	#N/A	0		protein rap, intracellular membrane-bounded organelle	Tbru_Tb11.v5.0691, Tbru_Tb927.5.3010, Tbru_Tb927.10.4850	#N/A	Mmus_NP_937819	#N/A
EG_transcript_23589	Infinite	Infinite	0	C	#N/A	#N/A	0		---NA---,	#N/A	#N/A	#N/A	#N/A
EG_transcript_23652	Infinite	Infinite	0	_	#N/A	#N/A	0		nonspecific lipid-transfer, catalytic activity;metabolic process	#N/A	#N/A	Mmus_NP_035457	#N/A
EG_transcript_23831	Infinite	Infinite	0	C	#N/A	#N/A	0		nonspecific lipid-transfer, catalytic activity;metabolic process	#N/A	#N/A	Mmus_NP_035457	#N/A
EG_transcript_23922	Infinite	Infinite	1	_	#N/A	#N/A	0		hypothetical protein THAOC_18934, integral component of membrane;oxidoreductase activity	#N/A	#N/A	#N/A	#N/A
EG_transcript_23974	Infinite	Infinite	0	_	#N/A	#N/A	K14645	serine protease	peptidase s8, serine-type endopeptidase activity;proteolysis	#N/A	#N/A	#N/A	#N/A
EG_transcript_24265	Infinite	Infinite	0	_	#N/A	#N/A	0		---NA---,	#N/A	#N/A	#N/A	#N/A
EG_transcript_24453	Infinite	Infinite	0	S	#N/A	#N/A	0		predicted protein,	#N/A	#N/A	#N/A	#N/A
EG_transcript_24995	Infinite	Infinite	0	_	peptide synthetase	Unknown	0		peptide synthetase, catalytic activity;metabolic process	#N/A	#N/A	#N/A	#N/A
EG_transcript_25082	Infinite	Infinite	0	_	#N/A	#N/A	0		---NA---, FMN binding;oxidoreductase activity;oxidation-reduction process	Tbru_Tb927.7.7330	#N/A	#N/A	#N/A
EG_transcript_25103	Infinite	Infinite	1	M	#N/A	#N/A	K20838	N-acetyltransferase 8	probable n-acetyltransferase cml1, N-acetyltransferase activity	#N/A	#N/A	#N/A	#N/A
EG_transcript_25335	Infinite	Infinite	1	M	#N/A	#N/A	0		hemerythrin hhe cation binding domain protein,	#N/A	#N/A	#N/A	#N/A
EG_transcript_25510	Infinite	Infinite	0	_	iron complex transport systemsubstrate-binding protein	metabolite and ion transport	K02016	iron complex transport system substrate-binding protein	iron complex transport systemsubstrate-binding protein, binding	#N/A	#N/A	#N/A	#N/A
EG_transcript_2559	Infinite	Infinite	0	_	gi|669220632|emb| |fer4 12 and duf3029 and radical sam domain containing protein	Unknown	0		gi|669220632|emb| |fer4 12 and duf3029 and radical sam domain contai ning protein, catalytic activity;iron-sulfur cluster binding	#N/A	#N/A	#N/A	#N/A
EG_transcript_25664	Infinite	Infinite	1	_	#N/A	#N/A	K00079	carbonyl reductase 1	carbonyl reductase, oxidoreductase activity;metabolic process	#N/A	#N/A	Mmus_NP_766635	#N/A
EG_transcript_25852	Infinite	Infinite	1	S	#N/A	#N/A	K01106	inositol-1,4,5-trisphosphate 5-phosphatase	type i inositol -trisphosphate 5-phosphatase isoform x1,	#N/A	#N/A	#N/A	#N/A
EG_transcript_2608	Infinite	Infinite	1	_	#N/A	#N/A	K01681	aconitate hydratase	mitochondrial-like, metabolic process	Tbru_Tb927.10.14000	Atha_AT4G26970.1, Atha_AT2G05710.1, Atha_AT4G35830.1	Mmus_NP_031412	#N/A
EG_transcript_26123	Infinite	Infinite	0	C	#N/A	#N/A	0		---NA---,	#N/A	#N/A	#N/A	#N/A
EG_transcript_26156	Infinite	Infinite	0	M	#N/A	#N/A	0		nonspecific lipid-transfer protein, catalytic activity;metabolic process	#N/A	#N/A	Mmus_NP_035457	#N/A
EG_transcript_26395	Infinite	Infinite	1	_	#N/A	#N/A	0		hypothetical protein AGDE_12019,	#N/A	#N/A	#N/A	#N/A
EG_transcript_2641	Infinite	Infinite	1	M	#N/A	#N/A	0		gi|818421176|gb| |c-methyltransferase, catalytic activity;coenzyme binding	#N/A	#N/A	#N/A	#N/A
EG_transcript_2649	Infinite	Infinite	1	_	kinesin	other	0		gi|195172686|ref| |gl20037, kinesin complex;microtubule motor activity;ATP binding;microtubule binding;zinc ion binding;microtubule-based movement	#N/A	#N/A	Mmus_NP_997565	#N/A
EG_transcript_26496	Infinite	Infinite	0	_	#N/A	#N/A	K06972	presequence protease	peptidase m16, catalytic activity;metal ion binding;proteolysis	Tbru_Tb927.8.1860	Atha_AT1G49630.1, Atha_AT3G19170.1	Mmus_NP_660113	Scer_YDR430C
EG_transcript_26575	Infinite	Infinite	0	_	#N/A	#N/A	K01557	acylpyruvate hydrolase	acylpyruvase mitochondrial, intracellular membrane-bounded organelle;cytoplasmic part;hydrolase activity;metabolic process	#N/A	Atha_AT3G16700.1, Atha_AT4G15940.1	Mmus_NP_075969	Scer_YNL168C
EG_transcript_2686	Infinite	Infinite	1	_	#N/A	#N/A	0		gi|290997658|ref| |dil domain-containing protein,	#N/A	#N/A	#N/A	#N/A
EG_transcript_26962	Infinite	Infinite	0	S	NAD(P)H-hydrate epimerase	reaction to oxidative and toxic stress	K17759	NAD(P)H-hydrate epimerase	family domain-containing protein, racemase and epimerase activity;nicotinamide nucleotide metabolic process	Tbru_Tb927.7.3770	#N/A	Mmus_NP_659146	Scer_YNL200C
EG_transcript_26970	Infinite	Infinite	1	M	#N/A	#N/A	0		---NA---,	#N/A	#N/A	#N/A	#N/A
EG_transcript_27032	Infinite	Infinite	0	M	Unknown protein	Unknown	0		---NA---,	#N/A	#N/A	#N/A	#N/A
EG_transcript_27119	Infinite	Infinite	0	_	cysteine-type peptidase	protein transport, folding, processing and degradation	0		a chain crystal structure analysis of cruzain bound to vinyl sulfone derived inhibitor, cysteine-type peptidase activity;proteolysis	#N/A	#N/A	#N/A	#N/A
EG_transcript_27282	Infinite	Infinite	1	M	#N/A	#N/A	0		bnr repeat domain protein,	#N/A	Atha_AT5G48330.1, Atha_AT5G08710.1	Mmus_NP_291050	#N/A
EG_transcript_2758	Infinite	Infinite	1	S	#N/A	#N/A	K06994	putative drug exporter of the RND superfamily	gi|514698892|ref|XP_004997015.1|hypothetical protein PTSG_11885, integral component of membrane	#N/A	#N/A	#N/A	#N/A
EG_transcript_27930	Infinite	Infinite	0	_	Unknown protein	Unknown	0		---NA---,	#N/A	#N/A	#N/A	#N/A
EG_transcript_28018	Infinite	Infinite	0	_	radical sam protein	Unknown	0		radical sam protein, catalytic activity	#N/A	#N/A	#N/A	#N/A
EG_transcript_2824	Infinite	Infinite	1	M	#N/A	#N/A	K05676	ATP-binding cassette, subfamily D (ALD), member 2	gi|524925880|ref| | atp-binding cassette sub-family d member 2, integral component of membrane;ATP binding;ATPase activity	#N/A	#N/A	Mmus_NP_033017, Mmus_NP_031461, Mmus_NP_036124	#N/A
EG_transcript_2832	Infinite	Infinite	1	S	#N/A	#N/A	0		gi|343474533|emb|CCD13855.1|unnamed protein product, phosphorus-oxygen lyase activity;cyclic nucleotide biosynthetic process;intracellular signal transduction	Tbru_Tb11.v5.0576, Tbru_Tb927.6.430	#N/A	#N/A	Scer_YJL005W
EG_transcript_28388	Infinite	Infinite	1	_	#N/A	#N/A	0		---NA---,	#N/A	#N/A	#N/A	#N/A
EG_transcript_2847	Infinite	Infinite	1	_	#N/A	#N/A	K03243	translation initiation factor 5B	gi|325183049|emb| | protein, GTPase activity;GTP binding	#N/A	#N/A	#N/A	Scer_YAL035W
EG_transcript_2855	Infinite	Infinite	0	_	#N/A	#N/A	0		---NA---, phosphorus-oxygen lyase activity;cyclic nucleotide biosynthetic process;intracellular signal transduction	#N/A	#N/A	#N/A	#N/A
EG_transcript_28653	Infinite	Infinite	1	M	zinc-binding protein	Unknown	0		zinc-binding protein,	#N/A	#N/A	#N/A	#N/A
EG_transcript_28694	Infinite	Infinite	1	S	#N/A	#N/A	0		---NA---,	#N/A	#N/A	#N/A	#N/A
EG_transcript_29076	Infinite	Infinite	0	_	#N/A	#N/A	0		hypothetical protein EMIHUDRAFT_99465,	#N/A	#N/A	#N/A	#N/A
EG_transcript_2937	Infinite	Infinite	0	_	#N/A	#N/A	0		---NA---, protein binding	#N/A	#N/A	#N/A	#N/A
EG_transcript_29400	Infinite	Infinite	0	_	#N/A	#N/A	0		kelch motif family expressed, protein binding	#N/A	#N/A	#N/A	#N/A
EG_transcript_29418	Infinite	Infinite	0	_	#N/A	#N/A	K02865	large subunit ribosomal protein L10Ae	60s ribosomal protein l10a, large ribosomal subunit;RNA binding;structural constituent of ribosome;translation	#N/A	#N/A	Mmus_NP_035417	#N/A
EG_transcript_29597	Infinite	Infinite	0	_	2-oxoisovalerate dehydrogenase E2 component (dihydrolipoyl transacylase)	core metabolic pathways	K09699	2-oxoisovalerate dehydrogenase E2 component (dihydrolipoyl transacylase)	lipoamide acyltransferase component of branched-chain alpha-keto acid dehydrogenase mitochondrial, transferase activity	Tbru_Tb927.5.4330	Atha_AT3G06850.1	Mmus_NP_034152	#N/A
EG_transcript_29997	Infinite	Infinite	1	_	#N/A	#N/A	0		---NA---,	#N/A	#N/A	#N/A	#N/A
EG_transcript_30171	Infinite	Infinite	1	_	#N/A	#N/A	K09131	uncharacterized protein	upf0235 protein c15orf40 homolog,	Tbru_Tb927.4.3080, Tbru_Tb11.v5.0963	#N/A	#N/A	#N/A
EG_transcript_30234	Infinite	Infinite	0	_	Unknown protein	Unknown	0		---NA---,	#N/A	#N/A	#N/A	#N/A
EG_transcript_3075	Infinite	Infinite	1	M	#N/A	#N/A	K07516	3-hydroxyacyl-CoA dehydrogenase	gi|759527956|ref| |3-hydroxyacyl- dehydrogenase, 3-hydroxyacyl-CoA dehydrogenase activity;fatty acid metabolic process;oxidation-reduction process	#N/A	#N/A	Mmus_NP_076226	#N/A
EG_transcript_30978	Infinite	Infinite	0	_	#N/A	#N/A	0		hypothetical protein, protein binding	#N/A	#N/A	#N/A	#N/A
EG_transcript_30979	Infinite	Infinite	1	C	#N/A	#N/A	0		hypothetical protein TCDM_13970,	#N/A	#N/A	#N/A	#N/A
EG_transcript_3168	Infinite	Infinite	0	M	#N/A	#N/A	K01897	long-chain acyl-CoA synthetase	gi|302781724|ref|XP_002972636.1|hypothetical protein SELMODRAFT_97046, catalytic activity;metabolic process	#N/A	#N/A	Mmus_NP_997508	Scer_YOR317W
EG_transcript_31729	Infinite	Infinite	0	_	#N/A	#N/A	K07937	ADP-ribosylation factor 1	adp-ribosylation factor, intracellular;GTP binding;intracellular protein transport;small GTPase mediated signal transduction	#N/A	#N/A	Mmus_NP_031506	#N/A
EG_transcript_31775	Infinite	Infinite	0	M	#N/A	#N/A	0		betaine-aldehyde dehydrogenase, oxidoreductase activity;oxidation-reduction process	#N/A	#N/A	#N/A	#N/A
EG_transcript_31783	Infinite	Infinite	1	C	Cofactor-binding protein	Unknown	K06929	uncharacterized protein	#NAME?	#N/A	#N/A	#N/A	#N/A
EG_transcript_33334	Infinite	Infinite	0	_	Trypanosome-like alternative oxidase, mitochondrial (AOX)	OxPhos and electron transport chain	0		alternative partial, alternative oxidase activity;ion binding;oxidation-reduction process	Tbru_Tb927.10.9760	Atha_AT3G22370.1, Atha_AT3G27620.1, Atha_AT5G64210.1	#N/A	#N/A
EG_transcript_33458	Infinite	Infinite	0	M	#N/A	#N/A	0		nitroreductase, oxidoreductase activity	#N/A	#N/A	#N/A	#N/A
EG_transcript_33942	Infinite	Infinite	1	_	#N/A	#N/A	0		---NA---,	#N/A	#N/A	#N/A	#N/A
EG_transcript_34023	Infinite	Infinite	0	_	#N/A	#N/A	K07000	uncharacterized protein	hypothetical protein EMIHUDRAFT_223586,	#N/A	#N/A	#N/A	#N/A
EG_transcript_3404	Infinite	Infinite	1	C	#N/A	#N/A	0		gi|122202257|sp| |rtpr_euggr ame: full=adenosylcobalamin-dependent ribonucleoside-triphosphate reductase short=rtpr, ribonucleoside-triphosphate reductase activity;cobalamin binding;DNA replication;oxidation-reduction process	#N/A	#N/A	#N/A	#N/A
EG_transcript_34185	Infinite	Infinite	1	C	#N/A	#N/A	K03637	cyclic pyranopterin monophosphate synthase	molybdenum cofactor biosynthesis protein, Mo-molybdopterin cofactor biosynthetic process	#N/A	#N/A	Mmus_NP_064426	#N/A
EG_transcript_3421	Infinite	Infinite	0	C	#N/A	#N/A	K01180	endo-1,3(4)-beta-glucanase	3-beta-glucanase, glucan endo-1	#N/A	#N/A	#N/A	#N/A
EG_transcript_34334	Infinite	Infinite	1	_	#N/A	#N/A	0		histone deacetylase family protein,	#N/A	#N/A	#N/A	#N/A
EG_transcript_3471	Infinite	Infinite	0	_	#N/A	#N/A	K04567	lysyl-tRNA synthetase, class II	gi|805792089|ref| | lysine--trna ligase isoform x3, cytoplasm;tRNA binding;lysine-tRNA ligase activity;ATP binding;lysyl-tRNA aminoacylation	Tbru_Tb927.6.1510	Atha_AT3G13490.1	Mmus_NP_001124340	Scer_YNL073W
EG_transcript_35568	Infinite	Infinite	0	_	#N/A	#N/A	0		hypothetical protein VOLCADRAFT_87940, N-acetyltransferase activity	#N/A	#N/A	#N/A	#N/A
EG_transcript_35793	Infinite	Infinite	1	_	#N/A	#N/A	K02940	large subunit ribosomal protein L9e	60s ribosomal protein l9, cytosolic large ribosomal subunit;structural constituent of ribosome;rRNA binding;cytoplasmic translation	#N/A	Atha_AT1G33120.1	#N/A	Scer_YHR147C
EG_transcript_36451	Infinite	Infinite	0	M	#N/A	#N/A	0		---NA---,	#N/A	#N/A	#N/A	#N/A
EG_transcript_36553	Infinite	Infinite	0	_	succinate-semialdehyde dehydrogenase	core metabolic pathways	K00135	succinate-semialdehyde dehydrogenase / glutarate-semialdehyde dehydrogenase	succinate-semialdehyde dehydrogenase, succinate-semialdehyde dehydrogenase [NAD(P)+] activity;oxidation-reduction process	#N/A	#N/A	#N/A	#N/A
EG_transcript_36678	Infinite	Infinite	1	_	#N/A	#N/A	0		---NA---,	#N/A	#N/A	#N/A	#N/A
EG_transcript_37210	Infinite	Infinite	0	_	#N/A	#N/A	0		---NA---, protein binding	#N/A	#N/A	#N/A	#N/A
EG_transcript_37603	Infinite	Infinite	0	_	dihydroneopterin aldolase / 7;8-dihydroneopterin epimerase	metabolism of cofactors and vitamins	K01633	7,8-dihydroneopterin aldolase/epimerase/oxygenase	dihydroneopterin aldolase, dihydroneopterin aldolase activity;folic acid-containing compound metabolic process	#N/A	#N/A	#N/A	Scer_YNL256W
EG_transcript_379	Infinite	Infinite	1	M	#N/A	#N/A	0		gi|669149286|ref|XP_008610205.1|hypothetical protein SDRG_06216, nucleic acid binding	Tbru_Tb927.6.3350	#N/A	#N/A	#N/A
EG_transcript_38693	Infinite	Infinite	0	_	#N/A	#N/A	K20790	nucleoside diphosphate kinase homolog 5	nucleoside diphosphate kinase homolog 5, kinase activity;phosphate-containing compound metabolic process;organophosphate metabolic process;primary metabolic process;single-organism metabolic process;single-organism cellular process	#N/A	#N/A	Mmus_NP_061227	#N/A
EG_transcript_39732	Infinite	Infinite	1	C	#N/A	#N/A	0		---NA---,	#N/A	#N/A	#N/A	#N/A
EG_transcript_39815	Infinite	Infinite	0	_	dephospho-CoA kinase	reaction to oxidative and toxic stress	0		dephospho- kinase, dephospho-CoA kinase activity;ATP binding;coenzyme A biosynthetic process	#N/A	#N/A	Mmus_NP_080827	Scer_YDR196C
EG_transcript_40746	Infinite	Infinite	0	_	#N/A	#N/A	0		---NA---,	#N/A	#N/A	#N/A	#N/A
EG_transcript_4097	Infinite	Infinite	1	_	DnaJ chaperone family member	protein transport, folding, processing and degradation	0		gi|743778207|ref| | chaperone protein dnaj 13,	#N/A	Atha_AT2G35720.1	Mmus_NP_766292	#N/A
EG_transcript_4109	Infinite	Infinite	1	_	prolyl-tRNA synthetase; bifunctional aminoacyl-tRNA synthetase	ribosome, aminoacyl-tRNA biosynthesis and translation	0		gi|342184838|emb| | prolyl-trna synthetase, cytoplasm;aminoacyl-tRNA editing activity;proline-tRNA ligase activity;ATP binding;prolyl-tRNA aminoacylation	Tbru_Tb927.10.12890	Atha_AT5G52520.1	Mmus_NP_001272712	Scer_YER087W
EG_transcript_41429	Infinite	Infinite	1	M	small subunit ribosomal protein S23e	ribosome, aminoacyl-tRNA biosynthesis and translation	K02973	small subunit ribosomal protein S23e	40s ribosomal protein s23, small ribosomal subunit;structural constituent of ribosome;translation	#N/A	#N/A	Mmus_NP_036015	Scer_YNR036C
EG_transcript_4149	Infinite	Infinite	1	S	#N/A	#N/A	0		gi|502674441|ref| |metallophosphoesterase, hydrolase activity	#N/A	#N/A	#N/A	#N/A
EG_transcript_41875	Infinite	Infinite	0	C	Unknown protein	Unknown	0		---NA---,	#N/A	#N/A	#N/A	#N/A
EG_transcript_419	Infinite	Infinite	1	C	#N/A	#N/A	0		gi|813163613|ref|XP_012202867.1|hypothetical protein SPRG_08233, membrane;ATP binding;ATPase activity	#N/A	#N/A	#N/A	Scer_YNR070W, Scer_YDR011W
EG_transcript_42866	Infinite	Infinite	0	M	glycerol-3-phosphate dehydrogenase (NAD(P)+)	lipid metabolism	K00057	glycerol-3-phosphate dehydrogenase (NAD(P)+)	nadp oxidoreductase coenzyme f420-dependent, glycerol-3-phosphate dehydrogenase complex;glycerol-3-phosphate dehydrogenase [NAD+] activity;NAD binding;primary metabolic process;glycerol-3-phosphate catabolic process;oxidation-reduction process	#N/A	#N/A	#N/A	Scer_YOL059W
EG_transcript_4307	Infinite	Infinite	1	S	Unknown protein	Unknown	0		---NA---,	#N/A	#N/A	#N/A	#N/A
EG_transcript_4313	Infinite	Infinite	0	M	#N/A	#N/A	0		---NA---,	#N/A	#N/A	#N/A	#N/A
EG_transcript_4351	Infinite	Infinite	0	_	isocitrate dehydrogenase	core metabolic pathways	K00031	isocitrate dehydrogenase	gi|499811967|ref| |isocitrate dehydrogenase, isocitrate dehydrogenase (NADP+) activity;metal ion binding;tricarboxylic acid cycle	#N/A	#N/A	#N/A	#N/A
EG_transcript_4377	Infinite	Infinite	0	_	#N/A	#N/A	0		---NA---,	#N/A	#N/A	#N/A	#N/A
EG_transcript_4387	Infinite	Infinite	1	_	#N/A	#N/A	0		---NA---,	#N/A	#N/A	#N/A	#N/A
EG_transcript_4424	Infinite	Infinite	1	_	4-coumarate--CoA ligase	Amino acid metabolism	0		gi|503832339|ref| |amp-dependent synthetase, catalytic activity;metabolic process	#N/A	#N/A	#N/A	#N/A
EG_transcript_4490	Infinite	Infinite	1	C	#N/A	#N/A	K13755	calcium/calmodulin-dependent 3',5'-cyclic nucleotide phosphodiesterase	5 -cyclic nucleotide phosphodiesterase, 3'	#N/A	#N/A	#N/A	#N/A
EG_transcript_44974	Infinite	Infinite	0	_	#N/A	#N/A	0		---NA---,	#N/A	#N/A	#N/A	#N/A
EG_transcript_45523	Infinite	Infinite	0	_	Unknown protein	Unknown	0		---NA---,	#N/A	#N/A	#N/A	#N/A
EG_transcript_457	Infinite	Infinite	1	M	#N/A	#N/A	0		---NA---,	#N/A	#N/A	#N/A	#N/A
EG_transcript_4580	Infinite	Infinite	0	_	gi|488814079|ref| |peptide synthetase	other	0		gi|488814079|ref| |peptide synthetase, catalytic activity;metabolic process	#N/A	#N/A	#N/A	#N/A
EG_transcript_4603	Infinite	Infinite	1	_	#N/A	#N/A	K01895	acetyl-CoA synthetase	gi|159484368|ref| |acetyl synthetase, acetate-CoA ligase activity;AMP binding;acetyl-CoA biosynthetic process from acetate	#N/A	#N/A	Mmus_NP_542142	Scer_YAL054C
EG_transcript_4639	Infinite	Infinite	0	C	#N/A	#N/A	K14645	serine protease	gi|738256592|ref| |peptidase s8, serine-type endopeptidase activity;proteolysis	#N/A	#N/A	#N/A	#N/A
EG_transcript_46763	Infinite	Infinite	1	_	#N/A	#N/A	K00451	homogentisate 1,2-dioxygenase	homogentisate -dioxygenase, homogentisate 1	#N/A	#N/A	#N/A	#N/A
EG_transcript_48747	Infinite	Infinite	1	M	ECM15-like	Unknown	0		duf77 domain-containing protein,	#N/A	#N/A	#N/A	#N/A
EG_transcript_49554	Infinite	Infinite	0	_	#N/A	#N/A	K01866	tyrosyl-tRNA synthetase	tyrosyl-trna synthetase, aminoacyl-tRNA ligase activity;ATP binding;tRNA aminoacylation for protein translation	Tbru_Tb927.7.3620	#N/A	#N/A	#N/A
EG_transcript_49635	Infinite	Infinite	1	M	thiolase protein (acetyl-coenzyme A acetyltransferase)	OxPhos and electron transport chain	0		thiolase protein, transferase activity	#N/A	#N/A	#N/A	#N/A
EG_transcript_5020	Infinite	Infinite	0	_	kinesin	other	0		gi|752274093|dbj|GAM90512.1|hypothetical protein ANO11243_085560, kinesin complex;microtubule motor activity;ATP binding;microtubule binding;zinc ion binding;microtubule-based movement	#N/A	#N/A	Mmus_NP_997565	#N/A
EG_transcript_5025	Infinite	Infinite	1	_	dna-directed rna polymerases and iii kda polypeptide	transcription and transcription regulation	0		gi|922855039|gb| |dna-directed rna polymerases and iii kda polypeptide, GTP binding	#N/A	#N/A	#N/A	#N/A
EG_transcript_5108	Infinite	Infinite	1	_	#N/A	#N/A	K01810	glucose-6-phosphate isomerase	cytosolic 2a short=gpi ame: full=pgi3 short=pgi ame: full=phosphoglucose isomerase ame: full=phosphohexose isomerase short=phi, glucose-6-phosphate isomerase activity;gluconeogenesis;glycolytic process	#N/A	#N/A	Mmus_NP_032181	Scer_YBR196C
EG_transcript_5140	Infinite	Infinite	1	M	NAD+ kinase	other	K00858	NAD+ kinase	gi|298707008|emb|CBJ29816.1|conserved unknown protein, NAD+ kinase activity;calcium ion binding;NADP biosynthetic process;NAD metabolic process	#N/A	#N/A	#N/A	Scer_YPL188W
EG_transcript_5177	Infinite	Infinite	1	S	#N/A	#N/A	0		---NA---,	#N/A	#N/A	#N/A	#N/A
EG_transcript_5181	Infinite	Infinite	0	S	#N/A	#N/A	K03320	ammonium transporter, Amt family	gi|552820272|ref|XP_005845571.1|hypothetical protein CHLNCDRAFT_136742, membrane;ammonium transmembrane transporter activity;ammonium transmembrane transport	#N/A	#N/A	#N/A	#N/A
EG_transcript_5202	Infinite	Infinite	1	_	Pentatricopeptide repeat (PPR) superfamily protein	Unknown	0		gi|291001677|ref| | protein, protein binding	Tbru_Tb927.1.2990	Atha_AT4G21170.1, Atha_AT1G26460.1	Mmus_NP_082509	Scer_YGR150C
EG_transcript_52051	Infinite	Infinite	0	_	cysteine-type peptidase partial	protein transport, folding, processing and degradation	K01365	cathepsin L	cysteine partial, cysteine-type peptidase activity;proteolysis	#N/A	#N/A	#N/A	#N/A
EG_transcript_52116	Infinite	Infinite	1	_	#N/A	#N/A	0		aspartate aminotransferase, transaminase activity;pyridoxal phosphate binding;biosynthetic process	#N/A	#N/A	Mmus_NP_776124	Scer_YJL060W
EG_transcript_52239	Infinite	Infinite	1	C	#N/A	#N/A	0		---NA---,	#N/A	#N/A	#N/A	#N/A
EG_transcript_532	Infinite	Infinite	1	M	neurocan core protein	Unknown	0		gi|71995293|ref| |,	#N/A	#N/A	Mmus_NP_079627	#N/A
EG_transcript_53938	Infinite	Infinite	0	_	peptidase s8	protein transport, folding, processing and degradation	K14645	serine protease	peptidase s8, serine-type endopeptidase activity;proteolysis	#N/A	#N/A	#N/A	#N/A
EG_transcript_5397	Infinite	Infinite	0	M	#N/A	#N/A	K14645	serine protease	gi|917634005|ref| |peptidase s8, serine-type endopeptidase activity;proteolysis	#N/A	#N/A	#N/A	#N/A
EG_transcript_5509	Infinite	Infinite	1	C	long-chain acyl-CoA synthetase-like	lipid metabolism	K01897	long-chain acyl-CoA synthetase	putative, catalytic activity;metabolic process	#N/A	#N/A	Mmus_NP_032007, Mmus_NP_659072	#N/A
EG_transcript_56253	Infinite	Infinite	0	S	#N/A	#N/A	K02894	large subunit ribosomal protein L23e	60s ribosomal protein l23, ribosome;structural constituent of ribosome;translation	Tbru_Tb927.4.930	Atha_AT5G46160.1, Atha_AT1G17560.1	Mmus_NP_081008	Scer_YKL170W
EG_transcript_56659	Infinite	Infinite	0	M	#N/A	#N/A	0		---NA---,	#N/A	#N/A	#N/A	#N/A
EG_transcript_57441	Infinite	Infinite	0	_	#N/A	#N/A	0		ca2+-transporting atpase,	#N/A	#N/A	#N/A	#N/A
EG_transcript_5768	Infinite	Infinite	1	S	#N/A	#N/A	K09516	all-trans-retinol 13,14-reductase	gi|156391123|ref| | protein,	#N/A	Atha_AT5G49555.1	#N/A	#N/A
EG_transcript_5843	Infinite	Infinite	0	_	#N/A	#N/A	K15979	staphylococcal nuclease domain-containing protein 1	gi|125539689|gb|EAY86084.1|hypothetical protein OsI_07454, transcription cofactor activity;posttranscriptional gene silencing by RNA	#N/A	#N/A	Mmus_NP_062750	#N/A
EG_transcript_5913	Infinite	Infinite	1	_	#N/A	#N/A	0		gi|906952664|gb|KNC82139.1|hypothetical protein SARC_05559, integral component of membrane;transport	Tbru_Tb927.10.9080, Tbru_Tb927.1.2880	#N/A	#N/A	#N/A
EG_transcript_59714	Infinite	Infinite	1	_	#N/A	#N/A	K02974	small subunit ribosomal protein S24e	40s ribosomal protein s24, cytosolic small ribosomal subunit;nucleotide binding;structural constituent of ribosome;maturation of SSU-rRNA from tricistronic rRNA transcript (SSU-rRNA	#N/A	#N/A	#N/A	Scer_YER074W
EG_transcript_59819	Infinite	Infinite	0	C	#N/A	#N/A	0		nitroreductase,	#N/A	#N/A	#N/A	#N/A
EG_transcript_6008	Infinite	Infinite	1	_	#N/A	#N/A	0		gi|551591898|ref|XP_005780127.1|hypothetical protein EMIHUDRAFT_100094,	#N/A	#N/A	#N/A	#N/A
EG_transcript_6048	Infinite	Infinite	1	_	#N/A	#N/A	0		partial,	Tbru_Tb11.v5.0691, Tbru_Tb927.5.3010, Tbru_Tb927.10.4850	#N/A	Mmus_NP_937819	#N/A
EG_transcript_6054	Infinite	Infinite	0	_	gi|488527964|ref| | acid sphingomyelinase-like phosphodiesterase 3b isoform x1	lipid metabolism	K01128	sphingomyelin phosphodiesterase acid-like 3	gi|488527964|ref| | acid sphingomyelinase-like phosphodiesterase 3b isoform x1,	#N/A	#N/A	#N/A	#N/A
EG_transcript_60685	Infinite	Infinite	0	_	Unknown protein	Unknown	0		---NA---,	#N/A	#N/A	#N/A	#N/A
EG_transcript_6076	Infinite	Infinite	0	_	#N/A	#N/A	K00643	5-aminolevulinate synthase	gi|12620813|gb| |af325915_15-aminolevulinate synthase, 5-aminolevulinate synthase activity;pyridoxal phosphate binding;tetrapyrrole biosynthetic process	#N/A	#N/A	Mmus_NP_038875, Mmus_NP_065584, Mmus_NP_033783	Scer_YDR232W
EG_transcript_6124	Infinite	Infinite	1	_	pyruvate kinase	core metabolic pathways	K00873	pyruvate kinase	gi|470323332|ref| |pyruvate kinase, magnesium ion binding;pyruvate kinase activity;potassium ion binding;glycolytic process	#N/A	#N/A	Mmus_NP_038659	Scer_YOR347C
EG_transcript_6154	Infinite	Infinite	0	M	long chain fatty acid CoA FadD26	lipid metabolism	0		gi|515877817|ref|WP_017308400.1|hypothetical protein, catalytic activity;metabolic process	#N/A	#N/A	#N/A	#N/A
EG_transcript_61610	Infinite	Infinite	0	_	#N/A	#N/A	0		non-ribosomal peptide synthetase,	#N/A	#N/A	#N/A	#N/A
EG_transcript_6254	Infinite	Infinite	1	S	#N/A	#N/A	K14645	serine protease	gi|738256592|ref| |peptidase s8, serine-type endopeptidase activity;proteolysis	#N/A	#N/A	#N/A	#N/A
EG_transcript_63579	Infinite	Infinite	1	M	Hypothetical protein	unknown	0		---NA---,	#N/A	#N/A	#N/A	#N/A
EG_transcript_6385	Infinite	Infinite	1	_	PMCA (plasma membrane Ca2+ ATPase)-type family protein; vacuolar-type Ca2+-ATPase 2	metabolite and ion transport	0		pmca-type family protein, nucleotide binding;metal ion binding	#N/A	#N/A	#N/A	#N/A
EG_transcript_63920	Infinite	Infinite	0	_	#N/A	#N/A	K03695	ATP-dependent Clp protease ATP-binding subunit ClpB	atp-dependent clp protease heat shock protein 78, ATP binding;peptidase activity;proteolysis	#N/A	Atha_AT2G25140.1	Mmus_NP_033217	Scer_YDR258C
EG_transcript_640	Infinite	Infinite	0	M	#N/A	#N/A	0		gi|820896727|ref| |peptide synthetase, catalytic activity;phosphopantetheine binding;metabolic process	#N/A	#N/A	#N/A	#N/A
EG_transcript_6401	Infinite	Infinite	1	M	Mitochondrial ribosomal LSU subunit; thiosulfate sulfurtransferase	ribosome, aminoacyl-tRNA biosynthesis and translation	0		gi|910759344|gb| | domain-containing protein,	Tbru_Tb927.9.2620	#N/A	#N/A	#N/A
EG_transcript_64039	Infinite	Infinite	0	_	#N/A	#N/A	0		peptidase m16, catalytic activity;metal ion binding;proteolysis	Tbru_Tb927.8.1860	Atha_AT1G49630.1, Atha_AT3G19170.1	Mmus_NP_660113	Scer_YDR430C
EG_transcript_6447	Infinite	Infinite	0	_	#N/A	#N/A	K08776	puromycin-sensitive aminopeptidase	gi|514697781|ref| |puromycin-sensitive aminopeptidase-like protein, metallopeptidase activity;zinc ion binding;proteolysis	#N/A	#N/A	#N/A	Scer_YKL157W
EG_transcript_6674	Infinite	Infinite	1	M	Cell cycle and apoptosis regulator protein 2 isoform x2, regulation of transcription	other	0		gi|859833694|ref| | cell cycle and apoptosis regulator protein 2 isoform x2, regulation of transcription	#N/A	#N/A	#N/A	#N/A
EG_transcript_67650	Infinite	Infinite	0	M	Unknown protein	Unknown	0		---NA---,	#N/A	#N/A	Mmus_NP_035259	Scer_YOR205C
EG_transcript_6778	Infinite	Infinite	1	M	gi|489071971|ref| |t9ss c-terminal target domain-containing protein	Unknown	0		gi|489071971|ref| |t9ss c-terminal target domain-containing protein,	#N/A	#N/A	#N/A	#N/A
EG_transcript_6824	Infinite	Infinite	1	C	#N/A	#N/A	K12823	ATP-dependent RNA helicase DDX5/DBP2	gi|544217069|ref| |p68 rna helicase, nucleic acid binding;ATP binding	Tbru_Tb927.8.3830, Tbru_Tb927.11.8870	#N/A	Mmus_NP_082314	#N/A
EG_transcript_68542	Infinite	Infinite	0	M	Unknown protein	Unknown	0		---NA---,	#N/A	#N/A	#N/A	#N/A
EG_transcript_68878	Infinite	Infinite	0	_	Homoaconitate hydratase	core metabolic pathways	0		homoaconitase, homoaconitate hydratase activity;4 iron	#N/A	#N/A	Mmus_NP_542364	Scer_YLR304C, Scer_YJL200C, Scer_YDR234W
EG_transcript_7089	Infinite	Infinite	0	S	#N/A	#N/A	0		---NA---,	#N/A	#N/A	#N/A	#N/A
EG_transcript_715	Infinite	Infinite	1	M	Malate synthase	core metabolic pathways	K01638	malate synthase	gi|22036050|dbj| |malate synthase-isocitrate lyase, isocitrate lyase activity;malate synthase activity;glyoxylate cycle	#N/A	#N/A	#N/A	#N/A
EG_transcript_7204	Infinite	Infinite	0	M	Aldehyde dehydrogenase (NAD(P)+)	core metabolic pathways	0		putative, aldehyde dehydrogenase [NAD(P)+] activity;cellular aldehyde metabolic process;oxidation-reduction process	Tbru_Tb927.6.3050	#N/A	Mmus_NP_031463	Scer_YMR110C
EG_transcript_7211	Infinite	Infinite	1	S	lactase-phlorizin hydrolase	carbohydrate metabolism	K01188	beta-glucosidase	gi|503532934|ref| |biopolymer transporter, hydrolase activity	#N/A	#N/A	#N/A	#N/A
EG_transcript_73	Infinite	Infinite	1	S	1,3-beta-D-glucan synthase	carbohydrate metabolism	K11000	callose synthase	gi|604316191|gb|EYU28588.1|hypothetical protein MIMGU_mgv1a000108mg, 1	#N/A	#N/A	#N/A	Scer_YMR306W, Scer_YLR342W
EG_transcript_7308	Infinite	Infinite	1	S	#N/A	#N/A	K04521	beta-site APP-cleaving enzyme 1 (memapsin 2)	gi|330842955|ref|XP_003293432.1|hypothetical protein DICPUDRAFT_158270, aspartic-type endopeptidase activity;proteolysis	#N/A	#N/A	#N/A	#N/A
EG_transcript_7421	Infinite	Infinite	0	M	#N/A	#N/A	0		---NA---,	#N/A	#N/A	#N/A	#N/A
EG_transcript_7508	Infinite	Infinite	1	_	#N/A	#N/A	0		gi|719977589|ref|XP_010248895.1|PREDICTED: uncharacterized protein LOC104591655 isoform X2, FAD binding	#N/A	#N/A	#N/A	#N/A
EG_transcript_7534	Infinite	Infinite	1	M	Hypothetical protein	unknown	0		---NA---,	#N/A	#N/A	#N/A	#N/A
EG_transcript_7541	Infinite	Infinite	0	S	gi|857973646|emb|CEP00268.1|hypothetical protein PBRA_008002	Unknown	0		gi|857973646|emb|CEP00268.1|hypothetical protein PBRA_008002,	#N/A	#N/A	#N/A	#N/A
EG_transcript_7599	Infinite	Infinite	1	S	gi|655018559|ref| |abc transporter substrate-binding protein; receptor-type adenylate cyclase GRESAG 4	metabolite and ion transport	0		gi|655018559|ref| |abc transporter substrate-binding protein,	#N/A	#N/A	#N/A	#N/A
EG_transcript_7652	Infinite	Infinite	0	_	#N/A	#N/A	K00029	malate dehydrogenase (oxaloacetate-decarboxylating)(NADP+)	gi|545376047|ref| |cytosolic nadp malic enzyme, malate dehydrogenase (decarboxylating) (NAD+) activity;NAD binding;malate metabolic process;oxidation-reduction process	Tbru_Tb927.11.5450	Atha_AT1G79750.1	Mmus_NP_852072, Mmus_NP_032641, Mmus_NP_663469	#N/A
EG_transcript_7808	Infinite	Infinite	1	M	Xaa-Pro aminopeptidase	protein transport, folding, processing and degradation	K01262	Xaa-Pro aminopeptidase	putative, aminopeptidase activity;manganese ion binding	#N/A	Atha_AT1G09300.1	Mmus_NP_796284	Scer_YER078C
EG_transcript_8024	Infinite	Infinite	0	S	gi|10716082|dbj| |endoglycoceramidase	lipid metabolism	K05991	endoglycosylceramidase	gi|10716082|dbj| |endoglycoceramidase, hydrolase activity	#N/A	#N/A	#N/A	#N/A
EG_transcript_8068	Infinite	Infinite	0	S	gi|551333298|ref| |paraquat-inducible protein a	Unknown	0		gi|551333298|ref| |paraquat-inducible protein a,	#N/A	#N/A	#N/A	#N/A
EG_transcript_8117	Infinite	Infinite	1	M	pyruvate dehydrogenase kinase 2/3/4	core metabolic pathways	K00898	pyruvate dehydrogenase kinase 2/3/4	gi|698783713|ref|XP_009824900.1|hypothetical protein H257_02798,	Tbru_Tb927.1.1000	Atha_AT3G06483.1	Mmus_NP_663605, Mmus_NP_766253, Mmus_NP_598428, Mmus_NP_038771	#N/A
EG_transcript_8174	Infinite	Infinite	1	M	DEAD-box atp-dependent rna helicase 20-like	RNA processing and degradation	K12823	ATP-dependent RNA helicase DDX5/DBP2	gi|702256566|ref| | dead-box atp-dependent rna helicase 20-like, nucleic acid binding;ATP binding	Tbru_Tb927.8.3830, Tbru_Tb927.11.8870	#N/A	Mmus_NP_082314	Scer_YNL112W
EG_transcript_8234	Infinite	Infinite	1	S	#N/A	#N/A	K00128	aldehyde dehydrogenase (NAD+)	gi|737217427|ref| |betaine-aldehyde dehydrogenase, oxidoreductase activity;oxidation-reduction process	Tbru_Tb927.10.6190	Atha_AT3G48000.1	Mmus_NP_033786, Mmus_NP_082546, Mmus_NP_036051	Scer_YER073W, Scer_YOR374W, Scer_YPL061W
EG_transcript_8364	Infinite	Infinite	0	_	Trypanosome-like alternative oxidase, mitochondrial (AOX)	OxPhos and electron transport chain	0		gi|922855415|gb| |alternative oxidase, alternative oxidase activity;oxidation-reduction process	Tbru_Tb927.10.9760	Atha_AT3G22370.1, Atha_AT3G27620.1, Atha_AT5G64210.1	#N/A	#N/A
EG_transcript_8405	Infinite	Infinite	0	_	#N/A	#N/A	K08582	calpain-15	gi|158281855|gb| | protein, intracellular;calcium-dependent cysteine-type endopeptidase activity;proteolysis	#N/A	#N/A	#N/A	#N/A
EG_transcript_858	Infinite	Infinite	1	_	Unknown protein	Unknown	0		---NA---,	#N/A	#N/A	#N/A	#N/A
EG_transcript_867	Infinite	Infinite	1	S	#N/A	#N/A	0		gi|551638650|ref|XP_005822138.1|hypothetical protein GUITHDRAFT_80074, phosphorus-oxygen lyase activity;cyclic nucleotide biosynthetic process;intracellular signal transduction	#N/A	#N/A	#N/A	#N/A
EG_transcript_8696	Infinite	Infinite	1	S	#N/A	#N/A	0		---NA---,	#N/A	#N/A	#N/A	#N/A
EG_transcript_8772	Infinite	Infinite	1	_	#N/A	#N/A	K00451	homogentisate 1,2-dioxygenase	partial, homogentisate 1	#N/A	#N/A	#N/A	#N/A
EG_transcript_8839	Infinite	Infinite	1	S	#N/A	#N/A	K01078	acid phosphatase	gi|213402415|ref| |acid phosphatase, acid phosphatase activity	#N/A	#N/A	Mmus_NP_062774	#N/A
EG_transcript_8993	Infinite	Infinite	1	M	magnesium transporter	metabolite and ion transport	K16075	magnesium transporter	gi|401887801|gb|EJT51779.1|hypothetical protein A1Q1_07010, membrane;calcium ion binding;metal ion transmembrane transporter activity;metal ion transport;transmembrane transport	#N/A	#N/A	Mmus_NP_001013407	Scer_YOR334W
EG_transcript_8997	Infinite	Infinite	1	M	Ca2+:H+ antiporter	metabolite and ion transport	K07300	Ca2+:H+ antiporter	gi|873229543|emb|CEM12943.1|unnamed protein product, integral component of membrane;calcium:proton antiporter activity;calcium ion transport;transmembrane transport	#N/A	#N/A	#N/A	#N/A
EG_transcript_9051	Infinite	Infinite	1	C	#N/A	#N/A	K15119	solute carrier family 25, member 39/40	gi|548367937|ref| | solute carrier family 25 member 40,	#N/A	Atha_AT4G27940.1	Mmus_NP_001276524, Mmus_NP_080818	Scer_YGR257C
EG_transcript_9097	Infinite	Infinite	1	S	kynurenine---oxoglutarate transaminase / cysteine-S-conjugate beta-lyase / glutamine---phenylpyruvate transaminase; glutamine aminotransferase (GlnAT)	Amino acid metabolism	K00816	kynurenine---oxoglutarate transaminase / cysteine-S-conjugate beta-lyase / glutamine---phenylpyruvate transaminase	gi|470474326|ref| |kynurenine aminotransferase, catalytic activity;pyridoxal phosphate binding;biosynthetic process	#N/A	#N/A	Mmus_NP_776124	#N/A
EG_transcript_9150	Infinite	Infinite	0	M	#N/A	#N/A	0		gi|291000544|ref| |atp-dependent rna helicase, nucleic acid binding;ATP binding	#N/A	#N/A	Mmus_NP_082314	#N/A
EG_transcript_925	Infinite	Infinite	1	S	#N/A	#N/A	0		gi|343470983|emb|CCD16486.1|unnamed protein product, phosphorus-oxygen lyase activity;cyclic nucleotide biosynthetic process;intracellular signal transduction	Tbru_Tb11.v5.0576, Tbru_Tb927.6.430	#N/A	#N/A	Scer_YJL005W
EG_transcript_9294	Infinite	Infinite	0	_	#N/A	#N/A	0		partial, catalytic activity;metabolic process	#N/A	#N/A	#N/A	#N/A
EG_transcript_9642	Infinite	Infinite	0	M	gi|906942932|gb|KNC76399.1|hypothetical protein SARC_11098; integral component of membrane;transporter activity;transmembrane transport	metabolite and ion transport	0		gi|906942932|gb|KNC76399.1|hypothetical protein SARC_11098, integral component of membrane;transporter activity;transmembrane transport	#N/A	#N/A	#N/A	Scer_YNR055C
EG_transcript_9658	Infinite	Infinite	0	M	#N/A	#N/A	0		gi|299471710|emb|CBN76931.1|conserved unknown protein, sequence-specific DNA binding	#N/A	Atha_AT2G03780.1	#N/A	#N/A
EG_transcript_9682	Infinite	Infinite	1	_	seryl-tRNA synthetase	ribosome, aminoacyl-tRNA biosynthesis and translation	K01875	seryl-tRNA synthetase	gi|510034290|gb| |seryl-trna synthetase, cytoplasm;serine-tRNA ligase activity;ATP binding;seryl-tRNA aminoacylation	Tbru_Tb927.11.7170	Atha_AT1G11870.2	Mmus_NP_076126	Scer_YHR011W
EG_transcript_9689	Infinite	Infinite	0	_	#N/A	#N/A	0		gi|302902455|ref|XP_003048648.1|hypothetical protein NECHADRAFT_95362, oxidoreductase activity;metabolic process	#N/A	#N/A	#N/A	#N/A
EG_transcript_97	Infinite	Infinite	1	M	#N/A	#N/A	K11262	acetyl-CoA carboxylase / biotin carboxylase 1	gi|146095603|ref| | acetyl- carboxylase, acetyl-CoA carboxylase activity;biotin carboxylase activity;ATP binding;metal ion binding;fatty acid biosynthetic process	#N/A	Atha_AT5G35360.3	#N/A	#N/A
EG_transcript_9702	Infinite	Infinite	1	_	#N/A	#N/A	K05658	ATP-binding cassette, subfamily B (MDR/TAP), member 1	variant 2, integral component of membrane;ATP binding;ATPase activity	#N/A	#N/A	Mmus_NP_083296, Mmus_NP_062425	Scer_YLR188W, Scer_YPL270W
EG_transcript_9803	Infinite	Infinite	0	S	lysophospholipase III	lipid metabolism	K06129	lysophospholipase III	gi|507654622|ref| | group xv phospholipase a2, O-acyltransferase activity;lipid metabolic process	#N/A	#N/A	#N/A	#N/A
EG_transcript_9824	Infinite	Infinite	1	M	pyruvate dehydrogenase kinase	core metabolic pathways	K00898	pyruvate dehydrogenase kinase 2/3/4	gi|168060180|ref| | protein,	Tbru_Tb927.11.4780	Atha_AT3G06483.1	Mmus_NP_663605, Mmus_NP_766253, Mmus_NP_598428, Mmus_NP_038771	#N/A
EG_transcript_9976	Infinite	Infinite	1	C	[3-methyl-2-oxobutanoate dehydrogenase (acetyl-transferring)] kinase	core metabolic pathways	K00905	[3-methyl-2-oxobutanoate dehydrogenase (acetyl-transferring)] kinase	gi|545709167|ref| |pyruvate dehydrogenase kinase, transferase activity	#N/A	Atha_AT3G06483.1	Mmus_NP_033869	Scer_YIL042C, Scer_YGL059W
EG_transcript_12276	Infinite	Infinite	1	M	gi|919019402|ref| | transmembrane protein 53-a-like	Unknown	0		gi|919019402|ref| | transmembrane protein 53-a-like,	#N/A	#N/A	#N/A	#N/A
EG_transcript_14138	Infinite	Infinite	1	_	gi|566015418|gb|ETI38329.1|hypothetical protein F443_15926	Unknown	0		gi|566015418|gb|ETI38329.1|hypothetical protein F443_15926, catalytic activity;metabolic process	#N/A	#N/A	#N/A	#N/A
EG_transcript_24648	Infinite	Infinite	1	_	#N/A	#N/A	0		---NA---,	#N/A	#N/A	#N/A	#N/A
EG_transcript_7618	Infinite	Infinite	1	S	#N/A	#N/A	K08176	MFS transporter, PHS family, inorganic phosphate transporter	gi|166240414|ref| |major facilitator superfamily protein, integral component of membrane;transmembrane transport	#N/A	#N/A	#N/A	#N/A
EG_transcript_11676	Infinite	Infinite	0	C	#N/A	#N/A	0		---NA---,	#N/A	#N/A	#N/A	#N/A
EG_transcript_16659	Infinite	Infinite	0	M	#N/A	#N/A	K07937	ADP-ribosylation factor 1	gi|7025460|gb| |af227524_1adp ribosylation factor 1, intracellular;GTP binding;small GTPase mediated signal transduction	#N/A	#N/A	#N/A	#N/A
EG_transcript_20626	Infinite	Infinite	1	_	#N/A	#N/A	0		protein fam78a,	#N/A	#N/A	#N/A	#N/A
EG_transcript_10569	Infinite	Infinite	0	_	#N/A	#N/A	0		---NA---,	#N/A	#N/A	#N/A	#N/A
EG_transcript_23904	Infinite	Infinite	1	_	#N/A	#N/A	0		---NA---,	#N/A	#N/A	#N/A	#N/A
EG_transcript_18548	Infinite	Infinite	1	_	#N/A	#N/A	0		---NA---,	#N/A	#N/A	#N/A	#N/A
EG_transcript_12058	Infinite	Infinite	1	_	#N/A	#N/A	0		---NA---,	#N/A	#N/A	#N/A	#N/A
EG_transcript_26012	Infinite	Infinite	0	_	#N/A	#N/A	0		---NA---,	#N/A	#N/A	#N/A	#N/A
EG_transcript_15307	Infinite	Infinite	1	_	#N/A	#N/A	0		---NA---,	#N/A	#N/A	#N/A	#N/A
EG_transcript_30476	Infinite	Infinite	0	_	#N/A	#N/A	0		---NA---,	#N/A	#N/A	#N/A	#N/A
EG_transcript_15060	30.2023	1.48004	0	_	#N/A	#N/A	0		gi|147839728|emb|CAN70559.1|hypothetical protein VITISV_032465, cysteine-type peptidase activity;proteolysis	#N/A	#N/A	#N/A	#N/A
EG_transcript_29027	24.1192	1.38236	1	_	spry domain-containing socs box protein	Unknown	K10343	SPRY domain-containing SOCS box protein 1/4	spry domain-containing socs box protein, protein binding	#N/A	#N/A	#N/A	#N/A
EG_transcript_24727	23.7132	1.37499	1	M	Unknown protein	Unknown	0		hypothetical protein,	#N/A	#N/A	#N/A	#N/A
EG_transcript_21549	21.8602	1.33965	1	M	Unknown protein	Unknown	0		---NA---,	#N/A	#N/A	#N/A	#N/A
EG_transcript_21906	20.8956	1.32005	0	M	polyprenyldihydroxybenzoate methyltransferase / 3-demethylubiquinol 3-O-methyltransferase	OxPhos and electron transport chain	0		3-demethylubiquinone-9 3-methyltransferase, 2-polyprenyl-6-methoxy-1	Tbru_Tb927.9.10580	Atha_AT2G30920.1	Mmus_NP_766275	Scer_YOL096C
EG_transcript_29641	17.4183	1.24101	1	M	Complex I (NADH dehydrogenase) subunit, LVR family protein	OxPhos and electron transport chain	K18170	complex III assembly factor LYRM7	---NA---,	#N/A	Atha_AT3G62810.1	Mmus_NP_083603	#N/A
EG_transcript_26732	17.3663	1.23971	1	M	small subunit ribosomal protein S12; 40S ribosomal protein S23	ribosome, aminoacyl-tRNA biosynthesis and translation	K02950	small subunit ribosomal protein S12	30s ribosomal protein s12, small ribosomal subunit;RNA binding;structural constituent of ribosome;translation	#N/A	#N/A	Mmus_NP_036015	Scer_YNR036C
EG_transcript_49250	16.4386	1.21587	0	_	#N/A	#N/A	0		anhydrase, transferase activity;metabolic process	#N/A	Atha_AT1G19580.1, Atha_AT5G66510.2, Atha_AT1G47260.1	#N/A	#N/A
EG_transcript_7167	16.0296	1.20492	0	_	CREB-regulated transcription coactivator 1; cAMP phosphodiesterase A	regulation and signal transduction	K13755	calcium/calmodulin-dependent 3',5'-cyclic nucleotide phosphodiesterase	gi|686623241|ref| |phosphodiesterase, 3'	#N/A	#N/A	#N/A	#N/A
EG_transcript_13185	15.8861	1.20102	1	M	#N/A	#N/A	0		gi|759687769|ref|WP_043404532.1|hypothetical protein,	#N/A	#N/A	#N/A	#N/A
EG_transcript_41443	15.5479	1.19167	1	M	#N/A	#N/A	K22075	BolA-like protein 3	mitochondrial conserved eukaryotic protein,	Tbru_Tb927.8.6190	#N/A	Mmus_NP_081251	#N/A
EG_transcript_3241	15.126	1.17972	0	S	#N/A	#N/A	0		gi|343470179|emb|CCD17047.1|unnamed protein product, phosphorus-oxygen lyase activity;cyclic nucleotide biosynthetic process;intracellular signal transduction	Tbru_Tb11.v5.0576, Tbru_Tb927.6.430	#N/A	#N/A	Scer_YJL005W
EG_transcript_39957	14.8619	1.17208	1	_	#N/A	#N/A	K05692	actin beta/gamma 1	partial, ATP binding	#N/A	#N/A	#N/A	Scer_YDL029W
EG_transcript_9176	14.6501	1.16584	1	_	#N/A	#N/A	K00428	cytochrome c peroxidase	partial, peroxidase activity;heme binding;response to oxidative stress;oxidation-reduction process	Tbru_Tb927.9.11910	Atha_AT4G08390.1	#N/A	Scer_YKR066C
EG_transcript_41706	14.3626	1.15723	1	M	Phosphoenolpyruvate carboxykinase	core metabolic pathways	0		---NA---,	#N/A	#N/A	#N/A	#N/A
EG_transcript_24328	14.1794	1.15166	1	M	Putative transcription factor	transcription and transcription regulation	0		---NA---, DNA binding;regulation of transcription	#N/A	#N/A	#N/A	#N/A
EG_transcript_34830	14.0792	1.14858	1	_	#N/A	#N/A	0		---NA---,	#N/A	#N/A	#N/A	#N/A
EG_transcript_51345	14.0792	1.14858	0	C	#N/A	#N/A	0		---NA---,	#N/A	#N/A	#N/A	#N/A
EG_transcript_18707	14.0358	1.14724	1	M	Photoactivated adenylyl cyclase subunit alpha-like	regulation and signal transduction	0		blue light sensor protein, blue light photoreceptor activity;FAD binding	#N/A	#N/A	#N/A	#N/A
EG_transcript_10729	13.3657	1.12599	1	M	#N/A	#N/A	K12035	tripartite motif-containing protein 71	gi|357625536|gb| |dappled, protein binding	#N/A	#N/A	#N/A	#N/A
EG_transcript_15105	13.2832	1.1233	1	M	maleylacetoacetate isomerase	Amino acid metabolism	K01800	maleylacetoacetate isomerase	gi|672826678|gb| |maleylacetoacetate isomerase, cytoplasm;catalytic activity;protein binding;aromatic amino acid family metabolic process	#N/A	#N/A	Mmus_NP_034493	Scer_YLL060C
EG_transcript_11207	13.1248	1.11809	1	M	#N/A	#N/A	K00816	kynurenine---oxoglutarate transaminase / cysteine-S-conjugate beta-lyase / glutamine---phenylpyruvate transaminase	gi|906959529|gb|KNC87535.1|hypothetical protein SARC_00359, catalytic activity;pyridoxal phosphate binding;biosynthetic process	#N/A	#N/A	Mmus_NP_776124	Scer_YJL060W
EG_transcript_46482	13.079	1.11658	1	M	Glycine cleavage system H protein	amino acid metabolism	K02437	glycine cleavage system H protein	glycine cleavage system protein h,	#N/A	#N/A	#N/A	#N/A
EG_transcript_30862	12.9315	1.11165	1	M	4a-hydroxytetrahydrobiopterin dehydratase	amino acid metabolism	K01724	4a-hydroxytetrahydrobiopterin dehydratase	pterin-4-alpha-carbinolamine dehydratase, 4-alpha-hydroxytetrahydrobiopterin dehydratase activity;tetrahydrobiopterin biosynthetic process	Tbru_Tb927.11.7040	#N/A	Mmus_NP_082557	#N/A
EG_transcript_26541	12.7101	1.10415	1	M	fumarylacetoacetate hydrolase	Amino acid metabolism	K01557	acylpyruvate hydrolase	fumarylacetoacetate hydrolase, catalytic activity;metabolic process	#N/A	Atha_AT3G16700.1, Atha_AT4G15940.1	Mmus_NP_075969	Scer_YNL168C
EG_transcript_28001	12.3396	1.0913	0	M	1-pyrroline-5-carboxylate dehydrogenase	Amino acid metabolism	K00294	1-pyrroline-5-carboxylate dehydrogenase	1-pyrroline-5-carboxylate dehydrogenase, 1-pyrroline-5-carboxylate dehydrogenase activity;aldehyde dehydrogenase (NAD) activity;glutamine family amino acid biosynthetic process;oxidation-reduction process	#N/A	#N/A	#N/A	#N/A
EG_transcript_6591	11.9962	1.07904	1	S	#N/A	#N/A	0		gi|290982761|ref| | protein,	#N/A	#N/A	#N/A	#N/A
EG_transcript_4985	11.9957	1.07903	1	_	#N/A	#N/A	0		partial, catalytic activity;metabolic process	#N/A	#N/A	#N/A	#N/A
EG_transcript_22605	11.9818	1.07852	0	_	#N/A	#N/A	K03695	ATP-dependent Clp protease ATP-binding subunit ClpB	caseinolytic peptidase b protein partial, protein binding;ATP binding;cellular response to heat	#N/A	Atha_AT2G25140.1	Mmus_NP_033217	Scer_YDR258C
EG_transcript_24887	11.7049	1.06837	1	_	thioredoxin-like protein; polyketide biosynthesis protein	metabolism of terpenoids and polyketides	0		polyketide biosynthesis protein, protein disulfide oxidoreductase activity	#N/A	#N/A	#N/A	#N/A
EG_transcript_3758	11.5142	1.06124	0	M	#N/A	#N/A	K07568	S-adenosylmethionine:tRNA ribosyltransferase-isomerase	gi|551623681|ref|XP_005792139.1|hypothetical protein EMIHUDRAFT_433488, transferase activity;isomerase activity;queuosine biosynthetic process	#N/A	#N/A	#N/A	#N/A
EG_transcript_23941	11.4789	1.0599	1	M	Unknown protein	Unknown	0		---NA---,	#N/A	#N/A	#N/A	#N/A
EG_transcript_26128	11.1866	1.0487	0	M	Unknown protein	Unknown	0		---NA---,	#N/A	#N/A	#N/A	#N/A
EG_transcript_12184	11.0085	1.04173	1	_	#N/A	#N/A	K01557	acylpyruvate hydrolase	gi|922853939|gb| |acylpyruvase mitochondrial, catalytic activity;metabolic process	#N/A	Atha_AT3G16700.1, Atha_AT4G15940.1	Mmus_NP_075969	Scer_YNL168C
EG_transcript_5418	10.8989	1.03738	1	_	#N/A	#N/A	K06948	30S ribosome assembly GTPase	gi|497277965|ref| |gtpase, GTP binding	#N/A	Atha_AT3G47450.1	Mmus_NP_062810	#N/A
EG_transcript_14139	10.8236	1.03437	0	M	NADH dehydrogenase [ubiquinone] 1 alpha subcomplex assembly factor 7	OxPhos and electron transport chain	K18164	NADH dehydrogenase [ubiquinone] 1 alpha subcomplex assembly factor 7	gi|635362806|emb|CCI48553.1|unnamed protein product,	Tbru_Tb927.8.2670	Atha_AT3G28700.1	Mmus_NP_082887	#N/A
EG_transcript_368	10.0552	1.00239	0	_	sarcosine dehydrogenase	Amino acid metabolism	0		gi|505237592|ref| |sulfurtransferase, electron carrier activity;oxidoreductase activity;2 iron	#N/A	#N/A	#N/A	#N/A
EG_transcript_35814	9.92738	0.996835	0	M	#N/A	#N/A	K22066	BolA-like protein 1	bola-like protein 1 isoform x1,	Tbru_Tb927.8.6190	#N/A	Mmus_NP_081251	#N/A
EG_transcript_23042	9.90286	0.995761	0	_	gdsl family lipase acylhydrolase domain containing protein	lipid metabolism	0		gdsl family lipase acylhydrolase domain containing protein,	#N/A	#N/A	#N/A	#N/A
EG_transcript_3760	9.90234	0.995738	1	S	#N/A	#N/A	K09490	heat shock 70kDa protein 5	putative, nucleotide binding	#N/A	Atha_AT5G49910.1	#N/A	Scer_YLL024C
EG_transcript_13675	9.76955	0.989875	1	_	gi|343474978|emb|CCD13499.1|unnamed protein product; 5-cyclic nucleotide phosphodiesterase	regulation and signal transduction	K13755	calcium/calmodulin-dependent 3',5'-cyclic nucleotide phosphodiesterase	gi|343474978|emb|CCD13499.1|unnamed protein product, 3'	#N/A	#N/A	#N/A	#N/A
EG_transcript_27561	9.54113	0.9796	1	_	gi|490448869|ref|WP_004319763.1|ATPase AAA [Bacteroides ovatus]	Unknown	0		---NA---,	#N/A	#N/A	#N/A	#N/A
EG_transcript_24856	9.54025	0.97956	1	M	Unknown protein	Unknown	0		---NA---,	#N/A	#N/A	#N/A	#N/A
EG_transcript_30675	9.44982	0.975424	0	M	glycine cleavage system H protein	Amino acid metabolism	K02437	glycine cleavage system H protein	glycine cleavage system h protein, glycine cleavage complex;glycine decarboxylation via glycine cleavage system	Tbru_Tb927.9.9840	Atha_AT2G35120.1, Atha_AT1G32470.1, Atha_AT2G35370.1	Mmus_NP_080848	Scer_YAL044C
EG_transcript_15887	9.38058	0.97223	1	M	gi|754351028|ref| |kinase	regulation and signal transduction	K00905	[3-methyl-2-oxobutanoate dehydrogenase (acetyl-transferring)] kinase	gi|754351028|ref| |kinase, transferase activity	#N/A	Atha_AT3G06483.1	Mmus_NP_033869	Scer_YIL042C, Scer_YGL059W
EG_transcript_58502	9.28028	0.967561	1	M	#N/A	#N/A	0		---NA---,	#N/A	#N/A	#N/A	#N/A
EG_transcript_5716	9.24843	0.966068	0	_	#N/A	#N/A	0		---NA---,	#N/A	#N/A	#N/A	#N/A
EG_transcript_1809	9.22002	0.964732	0	M	phospholipase D1/2	lipid metabolism	K01115	phospholipase D1/2	gi|470113435|ref| | phospholipase d delta-like, catalytic activity;protein binding	#N/A	#N/A	#N/A	#N/A
EG_transcript_30060	9.17361	0.96254	1	C	mekhla domain-containing protein	Unknown	0		mekhla domain-containing protein,	#N/A	#N/A	#N/A	#N/A
EG_transcript_18811	9.0149	0.954961	1	M	ubiquinone biosynthesis protein COQ4	OxPhos and electron transport chain	K18586	ubiquinone biosynthesis protein COQ4	ubiquinone biosynthesis protein coq4 mitochondrial, mitochondrion;membrane;ubiquinone biosynthetic process	Tbru_Tb927.11.13580	#N/A	Mmus_NP_848808	Scer_YDR204W
EG_transcript_14214	9.00529	0.954498	0	M	#N/A	#N/A	K10680	N-ethylmaleimide reductase	gi|494658418|ref| |12-oxophytodienoate reductase, FMN binding;oxidoreductase activity;oxidation-reduction process	#N/A	#N/A	#N/A	Scer_YHR179W
EG_transcript_20971	8.98407	0.953473	1	M	2-dehydro-3-deoxyglucarate aldolase	carbohydrate metabolism	K01630	2-dehydro-3-deoxyglucarate aldolase	2-keto-3-deoxy-l-rhamnonate aldolase, catalytic activity	#N/A	#N/A	#N/A	#N/A
EG_transcript_3498	8.96961	0.952773	1	_	Unknown protein	Unknown	0		---NA---,	#N/A	#N/A	#N/A	#N/A
EG_transcript_34451	8.87061	0.947953	1	M	2-oxoisovalerate dehydrogenase E2 component (dihydrolipoyl transacylase)	core metabolic pathways	K09699	2-oxoisovalerate dehydrogenase E2 component (dihydrolipoyl transacylase)	dihydrolipoyllysine-residue acetyltransferase,	#N/A	#N/A	#N/A	#N/A
EG_transcript_12509	8.82152	0.945544	0	_	sulfate adenylyltransferase (ATP sulfurylase)	FeS cluster assembly and sulfur metabolism	K00958	sulfate adenylyltransferase	gi|553190364|ref| |sulfate adenylyltransferase, sulfate adenylyltransferase (ATP) activity;sulfate assimilation	#N/A	#N/A	#N/A	Scer_YJR010W
EG_transcript_8383	8.7685	0.942925	1	M	D-lactate dehydrogenase (cytochrome)	core metabolic pathways	K00102	D-lactate dehydrogenase (cytochrome)	gi|518137884|ref|WP_019308092.1|hypothetical protein, oxidoreductase activity	#N/A	Atha_AT5G06580.1	Mmus_NP_081846	Scer_YDL174C
EG_transcript_33392	8.75157	0.942086	1	M	RRM domain-containing RNA-binding	RNA processing and degradation	0		---NA---, nucleotide binding;nucleic acid binding	#N/A	#N/A	Mmus_NP_444344	#N/A
EG_transcript_33180	8.75055	0.942035	0	_	dihydropteridine reductase	metabolism of cofactors and vitamins	K00357	dihydropteridine reductase	dihydropteridine reductase, oxidoreductase activity;metabolic process	#N/A	#N/A	Mmus_NP_077198	#N/A
EG_transcript_32960	8.4951	0.929169	1	M	Unknown protein	Unknown	0		---NA---,	#N/A	#N/A	#N/A	#N/A
EG_transcript_6722	8.27138	0.917578	0	_	glutaminyl-tRNA synthetase	ribosome, aminoacyl-tRNA biosynthesis and translation	K01886	glutaminyl-tRNA synthetase	gi|659867700|ref| |glutamine--trna ligase, cytoplasm;tRNA binding;glutamine-tRNA ligase activity;ATP binding;glutaminyl-tRNA aminoacylation	Tbru_Tb927.9.5210	#N/A	#N/A	Scer_YOR168W
EG_transcript_13485	8.20795	0.914235	1	M	#N/A	#N/A	K06942	ribosome-binding ATPase	gi|495467781|ref| |gtp-binding protein, GTP binding	Tbru_Tb927.2.4240	#N/A	#N/A	Scer_YHL014C
EG_transcript_17251	8.14493	0.910887	1	_	#N/A	#N/A	0		---NA---,	#N/A	#N/A	#N/A	#N/A
EG_transcript_12750	8.10547	0.908778	0	_	gi|570333888|gb|ETO81836.1|hypothetical protein F444_03925	Unknown	K06873	uncharacterized protein	gi|570333888|gb|ETO81836.1|hypothetical protein F444_03925,	#N/A	#N/A	#N/A	#N/A
EG_transcript_30664	8.0712	0.906938	0	_	Unknown protein	Unknown	0		---NA---,	Tbru_Tb927.11.11460	#N/A	#N/A	#N/A
EG_transcript_4373	8.07047	0.906899	0	_	#N/A	#N/A	K01868	threonyl-tRNA synthetase	gi|528266037|gb| |threonyl-trna synthetase, cytoplasm;threonine-tRNA ligase activity;ATP binding;threonyl-tRNA aminoacylation	Tbru_Tb927.5.1090	Atha_AT5G26830.1	Mmus_NP_082207, Mmus_NP_149065	Scer_YIL078W
EG_transcript_22300	7.97571	0.901769	0	_	5-cyclic nucleotide phosphodiesterase	regulation and signal transduction	K13761	high affinity cGMP-specific 3',5'-cyclic phosphodiesterase 9	5-cyclic nucleotide phosphodiesterase, 3'	#N/A	#N/A	#N/A	#N/A
EG_transcript_45310	7.91567	0.898487	1	_	gi|642956078|emb|CDR09734.1|Thioesterase [Streptomyces iranensis]	Unknown	0		---NA---,	#N/A	#N/A	#N/A	#N/A
EG_transcript_11568	7.90164	0.897717	1	M	cysteine desulfurase	FeS cluster assembly and sulfur metabolism	K04487	cysteine desulfurase	gi|168042317|ref| | protein, pyridoxal phosphate binding;cysteine desulfurase activity;cysteine metabolic process;[2Fe-2S] cluster assembly	Tbru_Tb927.11.1670	Atha_AT5G65720.1	Mmus_NP_035041	Scer_YCL017C
EG_transcript_5512	7.76337	0.89005	1	S	#N/A	#N/A	0		---NA---,	#N/A	#N/A	#N/A	#N/A
EG_transcript_13057	7.68556	0.885675	0	_	adenylyl-sulfate reductase (glutathione) (APS reductase)	FeS cluster assembly and sulfur metabolism	K05907	adenylyl-sulfate reductase (glutathione)	gi|157326550|gb| |adenosine 5 -phosphosulfate reductase, phosphoadenylyl-sulfate reductase (thioredoxin) activity;sulfate assimilation	#N/A	#N/A	#N/A	#N/A
EG_transcript_39305	7.67104	0.884854	1	S	Unknown protein	Unknown	0		---NA---,	#N/A	#N/A	#N/A	#N/A
EG_transcript_18417	7.6352	0.88282	1	_	#N/A	#N/A	0		---NA---,	#N/A	#N/A	#N/A	#N/A
EG_transcript_1047	7.62722	0.882367	1	_	pyruvate ferredoxin oxidoreductase beta subunit	core metabolic pathways	K03737	pyruvate-ferredoxin/flavodoxin oxidoreductase	partial, iron ion binding;oxidoreductase activity	#N/A	#N/A	#N/A	#N/A
EG_transcript_9247	7.60572	0.881141	1	M	#N/A	#N/A	K01578	malonyl-CoA decarboxylase	gi|675163015|ref|XP_008890392.1|hypothetical protein PPTG_00696, malonyl-CoA decarboxylase activity;fatty acid biosynthetic process	Tbru_Tb927.8.1060	Atha_AT4G04320.1	Mmus_NP_064350	#N/A
EG_transcript_27254	7.53162	0.876889	1	M	gi|500054497|ref|WP_011734414.1|ferritin [Pelobacter propionicus]	reaction to oxidative and toxic stress	0		---NA---, oxidoreductase activity;metal ion binding;oxidation-reduction process	#N/A	#N/A	#N/A	#N/A
EG_transcript_24341	7.44597	0.871921	1	M	transketolase- c-terminal	lipid metabolism	K00627	pyruvate dehydrogenase E2 component (dihydrolipoamide acetyltransferase)	transketolase- c-terminal, cytoplasmic part;catalytic activity;metabolic process	Tbru_Tb927.10.2350	#N/A	#N/A	Scer_YGR193C
EG_transcript_22353	7.39473	0.868922	0	M	#N/A	#N/A	K16297	serine carboxypeptidase-like clade II	serine protease family, serine-type carboxypeptidase activity;proteolysis	#N/A	#N/A	#N/A	#N/A
EG_transcript_11934	7.29381	0.862955	0	M	#N/A	#N/A	K00905	[3-methyl-2-oxobutanoate dehydrogenase (acetyl-transferring)] kinase	gi|873240267|emb|CEL93607.1|unnamed protein product,	#N/A	Atha_AT3G06483.1	Mmus_NP_033869	Scer_YIL042C, Scer_YGL059W
EG_transcript_4557	7.25207	0.860462	0	M	#N/A	#N/A	0		gi|754540335|ref|WP_041938289.1|hypothetical protein,	#N/A	#N/A	#N/A	#N/A
EG_transcript_12281	7.23292	0.859314	0	M	#N/A	#N/A	0		gi|521968397|ref| |non-ribosomal peptide synthetase, catalytic activity;metabolic process	#N/A	#N/A	#N/A	#N/A
EG_transcript_16196	7.23292	0.859314	0	M	#N/A	#N/A	0		gi|521008599|gb|AGP41602.1|hypothetical protein SCE1572_48195, catalytic activity;metabolic process	#N/A	#N/A	#N/A	#N/A
EG_transcript_30082	7.23292	0.859314	0	_	#N/A	#N/A	0		nonribosomal peptide synthase, catalytic activity;metabolic process	#N/A	#N/A	#N/A	#N/A
EG_transcript_18536	7.09495	0.850949	1	M	ATP synthase mitochondrial F1 complex assembly factor 2	OxPhos and electron transport chain	K07556	ATP synthase mitochondrial F1 complex assembly factor 2	atp synthase mitochondrial f1 complex assembly factor 2, proton-transporting ATP synthase complex assembly	Tbru_Tb927.10.13850	Atha_AT5G40660.1	Mmus_NP_663402	Scer_YJL180C
EG_transcript_12422	7.08002	0.850035	1	M	hypothetical protein AGDE_09347	Unknown	0		---NA---, protein binding	Tbru_Tb927.10.3590	#N/A	#N/A	#N/A
EG_transcript_51669	7.06481	0.8491	1	_	tryparedoxin peroxidase	regulation and signal transduction	0		peroxiredoxin, peroxiredoxin activity;oxidation-reduction process	#N/A	#N/A	#N/A	#N/A
EG_transcript_23048	7.03827	0.847466	1	M	DNA binding;regulation of transcription, DNA-templated	regulation and signal transduction	0		---NA---, DNA binding;regulation of transcription	#N/A	#N/A	#N/A	#N/A
EG_transcript_27970	6.94961	0.84196	1	M	Unknown protein	Unknown	0		---NA---,	#N/A	#N/A	#N/A	#N/A
EG_transcript_22107	6.73043	0.828043	1	_	nad-dependent epimerase dehydratase	carbohydrate metabolism	0		nad-dependent epimerase dehydratase, oxidoreductase activity	#N/A	#N/A	#N/A	#N/A
EG_transcript_38146	6.73043	0.828043	0	_	#N/A	#N/A	0		nad-dependent epimerase dehydratase, oxidoreductase activity	#N/A	#N/A	#N/A	#N/A
EG_transcript_26215	6.67497	0.82445	1	M	hydratase decarboxylase 4-oxalocrotonate decarboxylase	reaction to oxidative and toxic stress	0		hydratase decarboxylase 4-oxalocrotonate decarboxylase, catalytic activity;metabolic process	#N/A	#N/A	#N/A	#N/A
EG_transcript_8786	6.65775	0.823327	0	_	#N/A	#N/A	K19670	phosphonoacetate hydrolase	gi|737663051|ref| |phosphonoacetate hydrolase, phosphonoacetate hydrolase activity;metabolic process	#N/A	#N/A	#N/A	#N/A
EG_transcript_17460	6.63818	0.822049	1	M	prostaglandin f synthase-like	lipid metabolism	0		partial, oxidoreductase activity;oxidation-reduction process	#N/A	#N/A	Mmus_NP_765986, Mmus_NP_033861	#N/A
EG_transcript_38691	6.6225	0.821022	1	_	Unknown protein	Unknown	0		---NA---,	#N/A	#N/A	#N/A	#N/A
EG_transcript_39015	6.53739	0.815405	1	_	nadh-cytochrome b5 reductase	carbohydrate metabolism	K00326	cytochrome-b5 reductase	nadh-cytochrome b5 reductase, membrane;intracellular membrane-bounded organelle;cytoplasmic part;oxidoreductase activity;oxidation-reduction process	#N/A	#N/A	#N/A	#N/A
EG_transcript_13843	6.47943	0.811537	0	M	sulfate adenylyltransferase (ATP sulfurylase)	FeS cluster assembly and sulfur metabolism	K00958	sulfate adenylyltransferase	gi|545361357|ref| |atp sulfurylase, sulfate adenylyltransferase (ATP) activity;sulfate assimilation	#N/A	#N/A	#N/A	Scer_YJR010W
EG_transcript_41700	6.4698	0.810891	0	_	alcohol dehydrogenase	core metabolic pathways	K13953	alcohol dehydrogenase, propanol-preferring	alcohol dehydrogenase, alcohol dehydrogenase (NAD) activity;zinc ion binding;oxidation-reduction process	#N/A	Atha_AT5G63620.1	#N/A	Scer_YMR083W
EG_transcript_29005	6.41955	0.807505	1	S	gi|923137019|ref|XP_013761974.1|hypothetical protein AMSG_01368 [Thecamonas trahens ATCC 50062]	Unknown	0		---NA---,	#N/A	#N/A	#N/A	#N/A
EG_transcript_22246	6.40174	0.806298	1	_	lipid binding, START domain containing protein, putative	Unknown	0		---NA---, lipid binding	#N/A	#N/A	#N/A	#N/A
EG_transcript_34672	6.37225	0.804292	1	M	#N/A	#N/A	0		radical sam domain protein, catalytic activity;iron-sulfur cluster binding	#N/A	#N/A	#N/A	#N/A
EG_transcript_18300	6.33705	0.801887	1	M	#N/A	#N/A	0		hypothetical protein MVEG_12415, nucleic acid binding;zinc ion binding;hydrolase activity	#N/A	#N/A	#N/A	#N/A
EG_transcript_12072	6.28764	0.798488	1	M	#N/A	#N/A	K06969	23S rRNA (cytosine1962-C5)-methyltransferase	gi|501500043|ref| |sam-dependent methyltransferase, methyltransferase activity	Tbru_Tb927.6.3600	#N/A	#N/A	#N/A
EG_transcript_15698	6.27291	0.797469	1	S	phosphonopyruvate decarboxylase	core metabolic pathways	K09459	phosphonopyruvate decarboxylase	gi|515983007|ref|WP_017413590.1|hypothetical protein, thiamine pyrophosphate binding;phosphonopyruvate decarboxylase activity;organic phosphonate biosynthetic process	#N/A	#N/A	#N/A	#N/A
EG_transcript_32001	6.26012	0.796583	1	M	frataxin	FeS cluster assembly and sulfur metabolism	K19054	frataxin	frataxin-like protein, mitochondrion;ferroxidase activity;ferric iron binding;response to superoxide;nematode larval development;feeding behavior;determination of adult lifespan;embryo development ending in birth or egg hatching;iron-sulfur cluster assembly;oviposition;locomotion;positive regulation of multicellular organism growth;response to hydrogen peroxide;oxidation-reduction process	Tbru_Tb927.3.1000	#N/A	Mmus_NP_032070	Scer_YDL120W
EG_transcript_443	6.23093	0.794553	1	M	Pentatricopeptide repeat (PPR) superfamily protein	Unknown	0		partial, mitochondrial inner membrane;cytochrome-c oxidase activity;protein binding	Tbru_Tb927.10.10160	Atha_AT1G10270.1, Atha_AT3G49240.1, Atha_AT3G13160.1, Atha_AT1G55890.1, Atha_AT2G18520.1, Atha_AT4G36680.1, Atha_AT1G61870.1, Atha_AT3G48810.1, Atha_AT4G20090.1, Atha_AT1G09680.1, Atha_AT2G15630.1, Atha_AT5G39710.1, Atha_AT5G14770.1, Atha_AT5G12100.1, Atha_AT1G19290.1, Atha_AT2G19280.1, Atha_AT3G16890.1, Atha_AT1G20300.1, Atha_AT1G74900.1	Mmus_NP_598496	Scer_YOR354C, Scer_YGL107C
EG_transcript_35135	6.16936	0.79024	0	_	#N/A	#N/A	0		---NA---, protein binding	Tbru_Tb927.4.2360	#N/A	#N/A	#N/A
EG_transcript_10115	6.16796	0.790142	1	M	isocitrate dehydrogenase	core metabolic pathways	K00031	isocitrate dehydrogenase	gi|163772930|gb| | protein, magnesium ion binding;isocitrate dehydrogenase (NADP+) activity;NAD binding;glyoxylate cycle;tricarboxylic acid cycle	#N/A	#N/A	#N/A	#N/A
EG_transcript_43186	6.16607	0.790008	0	_	#N/A	#N/A	0		rna-binding protein, nucleotide binding;nucleic acid binding	#N/A	#N/A	Mmus_NP_081234	Scer_YGR159C
EG_transcript_11219	6.14649	0.788627	1	M	Unknown protein	Unknown	0		---NA---,	#N/A	#N/A	#N/A	#N/A
EG_transcript_47752	6.10804	0.785902	1	M	gi|926788187|ref|XP_013902567.1|hypothetical protein MNEG_4413 [Monoraphidium neglectum]	ribosome, aminoacyl-tRNA biosynthesis and translation	K02954	small subunit ribosomal protein S14	---NA---, ribosome;structural constituent of ribosome;translation	#N/A	#N/A	Mmus_NP_079750	Scer_YPR166C
EG_transcript_17406	6.02061	0.779641	0	M	Alcohol dehydrogenase	core metabolic pathways	0		gi|918367757|ref| |alcohol dehydrogenase, zinc ion binding;oxidoreductase activity;oxidation-reduction process	#N/A	#N/A	#N/A	#N/A
EG_transcript_36862	6.01799	0.779451	0	_	A-type ISC assembly protein (Isa2)	FeS cluster assembly and sulfur metabolism	K22072	iron-sulfur cluster assembly 2	iron-sulfur assembly mitochondrial, structural molecule activity;iron-sulfur cluster binding;iron-sulfur cluster assembly	Tbru_Tb927.5.1030	#N/A	Mmus_NP_083139	Scer_YPR067W
EG_transcript_11688	5.99781	0.777993	1	_	N-ethylmaleimide reductase	reaction to oxidative and toxic stress	K10680	N-ethylmaleimide reductase	gi|494658418|ref| |12-oxophytodienoate reductase, FMN binding;oxidoreductase activity;oxidation-reduction process	#N/A	#N/A	#N/A	Scer_YHR179W
EG_transcript_25320	5.89165	0.770237	0	M	maleylacetoacetate isomerase	Amino acid metabolism	K01800	maleylacetoacetate isomerase	maleylacetoacetate isomerase, cytoplasm;catalytic activity;protein binding;aromatic amino acid family metabolic process	#N/A	#N/A	Mmus_NP_034493	Scer_YLL060C
EG_transcript_17970	5.88205	0.769529	1	_	acetyl- acetyltransferase	lipid metabolism	K00626	acetyl-CoA C-acetyltransferase	acetyl- acetyltransferase, transferase activity	#N/A	#N/A	Mmus_NP_803421	#N/A
EG_transcript_8850	5.87464	0.768982	1	_	#N/A	#N/A	K03798	cell division protease FtsH	gi|342184898|emb| | zinc metallopeptidase, ATP binding;carbohydrate metabolic process	#N/A	Atha_AT4G04180.1	#N/A	#N/A
EG_transcript_10100	5.81813	0.764784	0	_	isovaleryl-CoA dehydrogenase	Amino acid metabolism	K00253	isovaleryl-CoA dehydrogenase	gi|695382885|ref|XP_009517540.1|hypothetical protein PHYSODRAFT_553331, acyl-CoA dehydrogenase activity;flavin adenine dinucleotide binding;oxidation-reduction process	Tbru_Tb927.11.1540	Atha_AT3G45300.1	Mmus_NP_062800	#N/A
EG_transcript_5904	5.81658	0.764668	1	S	dipeptidase	protein transport, folding, processing and degradation	0		gi|163775205|gb| | protein, dipeptidase activity;proteolysis	#N/A	#N/A	#N/A	#N/A
EG_transcript_8156	5.78668	0.76243	1	M	aldehyde dehydrogenase	core metabolic pathways	0		gi|344224097|gb| | aldehyde-dehydrogenase-like protein, oxidoreductase activity	#N/A	#N/A	#N/A	#N/A
EG_transcript_12758	5.77997	0.761925	0	_	carbonic anhydrase	reaction to oxidative and toxic stress	K01673	carbonic anhydrase	gi|375332047|gb| |carbonic anhydrase beta superfamily protein, carbonate dehydratase activity;calcium ion binding;zinc ion binding;carbon utilization	#N/A	Atha_AT1G58180.2	#N/A	#N/A
EG_transcript_2274	5.76229	0.760595	1	_	kinesin	other	0		partial, kinesin complex;microtubule motor activity;ATP binding;microtubule binding;microtubule-based movement	Tbru_Tb927.8.4950	#N/A	Mmus_NP_997565	#N/A
EG_transcript_3719	5.7602	0.760438	0	_	pantothenate kinase subunit, putative	Unknown	0		gi|517509977|ref|WP_018680185.1|hypothetical protein, catalytic activity;metabolic process	#N/A	#N/A	#N/A	#N/A
EG_transcript_39302	5.74459	0.759259	0	M	Thiosulfate sulfurtransferase/rhodanese-like domain-containing protein 1	reaction to oxidative and toxic stress	0		heat shock protein 67b2,	#N/A	#N/A	Mmus_NP_001157997, Mmus_NP_084116	Scer_YOR286W, Scer_YOR285W
EG_transcript_26529	5.67783	0.754182	1	M	#N/A	#N/A	0		nonspecific lipid-transfer, catalytic activity;metabolic process	Tbru_Tb927.8.1820	#N/A	Mmus_NP_035457	#N/A
EG_transcript_28661	5.66758	0.753398	1	M	protein embryo defective 1793	Unknown	0		protein embryo defective 1793,	#N/A	#N/A	#N/A	#N/A
EG_transcript_24336	5.66418	0.753137	0	M	#N/A	#N/A	K00942	guanylate kinase	guanylate kinase, guanylate kinase activity;purine nucleotide metabolic process;phosphorylation	#N/A	#N/A	Mmus_NP_032219	#N/A
EG_transcript_38077	5.59522	0.747817	1	M	#N/A	#N/A	K01935	dethiobiotin synthetase	atp-dependent dethiobiotin synthetase, magnesium ion binding;dethiobiotin synthase activity;ATP binding;biotin biosynthetic process	#N/A	#N/A	#N/A	#N/A
EG_transcript_9616	5.57949	0.746594	0	_	ornithine--oxo-acid transaminase	Amino acid metabolism	K00819	ornithine--oxo-acid transaminase	mitochondrial-like, transaminase activity;pyridoxal phosphate binding	#N/A	#N/A	Mmus_NP_058674	#N/A
EG_transcript_282	5.55725	0.74486	0	_	gi|818842356|gb|KKU80285.1|Adenylate cyclase [Candidatus Peregrinibacteria bacterium GW2011_GWA2_47_7]	regulation and signal transduction	0		---NA---,	#N/A	#N/A	#N/A	#N/A
EG_transcript_25505	5.54857	0.744181	0	_	glycine cleavage system transcriptional repressor	regulation and signal transduction	K03567	glycine cleavage system transcriptional repressor	glycine cleavage system transcriptional repressor,	#N/A	#N/A	#N/A	#N/A
EG_transcript_10443	5.53867	0.743405	1	M	acetyl-CoA acyltransferase 2	lipid metabolism	K00626	acetyl-CoA C-acetyltransferase	gi|815248828|dbj| | 3-ketoacyl- thiolase, transferase activity	#N/A	#N/A	Mmus_NP_803421	#N/A
EG_transcript_2545	5.53858	0.743399	1	M	DNA-directed RNA polymerase, mitochondrial	transcription and transcription regulation	K10908	DNA-directed RNA polymerase, mitochondrial	gi|290976388|ref| | protein, DNA binding;DNA-directed RNA polymerase activity;transcription	Tbru_Tb927.11.5780	Atha_AT1G68990.2, Atha_AT5G15700.2	Mmus_NP_766139	Scer_YFL036W
EG_transcript_25741	5.53408	0.743046	1	M	Unknown protein	Unknown	0		---NA---,	#N/A	#N/A	#N/A	#N/A
EG_transcript_18691	5.53333	0.742987	1	M	phosphatidylinositol-4-phosphate 5-kinase related	other	0		morncontaining protein,	Tbru_Tb927.1.740	#N/A	#N/A	#N/A
EG_transcript_66085	5.48879	0.739476	0	_	#N/A	#N/A	K01889	phenylalanyl-tRNA synthetase alpha chain	phenylalanyl-trna synthetase class iic family protein, cytoplasm;tRNA binding;aminoacyl-tRNA ligase activity;ATP binding;tRNA aminoacylation for protein translation	Tbru_Tb927.11.14120	Atha_AT3G58140.1	Mmus_NP_077236	Scer_YPR047W
EG_transcript_6510	5.48095	0.738856	1	M	Propionyl-CoA carboxylase beta chain	core metabolic pathways	K01966	propionyl-CoA carboxylase beta chain	mitochondrial, ligase activity	#N/A	#N/A	Mmus_NP_080111	#N/A
EG_transcript_18537	5.46486	0.737579	1	_	pyrroline-5-carboxylase partial	Amino acid metabolism	K12657	delta-1-pyrroline-5-carboxylate synthetase	pyrroline-5-carboxylase partial, glutamate 5-kinase activity;oxidoreductase activity;proline biosynthetic process	#N/A	#N/A	#N/A	#N/A
EG_transcript_4815	5.42544	0.734435	1	S	Unknown protein	Unknown	0		---NA---,	#N/A	#N/A	#N/A	#N/A
EG_transcript_487	5.42253	0.734202	1	M	hydroxylamine reductase	reaction to oxidative and toxic stress	K05601	hydroxylamine reductase	gi|698817492|ref| |hydroxylamine reductase, cytoplasm;iron ion binding;electron carrier activity;FMN binding;oxidoreductase activity	#N/A	#N/A	#N/A	#N/A
EG_transcript_45178	5.4204	0.734032	0	_	#N/A	#N/A	K09568	FK506-binding protein 1	fk506-binding protein, peptidyl-prolyl cis-trans isomerase activity;protein peptidyl-prolyl isomerization;protein folding	#N/A	#N/A	#N/A	Scer_YNL135C
EG_transcript_12418	5.41929	0.733943	1	M	homoisocitrate dehydrogenase	core metabolic pathways	K05824	homoisocitrate dehydrogenase	gi|504244662|ref| |3-isopropylmalate dehydrogenase, magnesium ion binding;oxidoreductase activity	#N/A	#N/A	#N/A	Scer_YIL094C
EG_transcript_35745	5.36131	0.729271	0	_	NADH dehydrogenase [ubiquinone] euglenozoa-specific subunit 11	OxPhos and electron transport chain	K04564	superoxide dismutase, Fe-Mn family	superoxide dismutase, superoxide dismutase activity;metal ion binding;superoxide metabolic process;oxidation-reduction process	Tbru_Tb927.5.3350, Tbru_Tb927.11.15820	Atha_AT4G25100.1, Atha_AT3G10920.1	Mmus_NP_038699	Scer_YHR008C
EG_transcript_24718	5.3371	0.727306	1	M	DnaJ chaperone family member	protein transport, folding, processing and degradation	0		molecular chaperone,	#N/A	#N/A	Mmus_NP_065591	#N/A
EG_transcript_21765	5.33518	0.727149	0	M	serine O-acetyltransferase	FeS cluster assembly and sulfur metabolism	K00640	serine O-acetyltransferase	serine o-acetyltransferase, transferase activity	#N/A	Atha_AT3G13110.1	#N/A	#N/A
EG_transcript_1428	5.33422	0.727071	1	M	Fatty acid synthase subunit beta, fungi type	lipid metabolism	0		gi|50286015|ref|XP_445436.1|hypothetical protein, transferase activity;metabolic process	#N/A	#N/A	#N/A	#N/A
EG_transcript_8975	5.32505	0.726324	1	M	2-oxoisovalerate dehydrogenase E1 component alpha subunit	core metabolic pathways	K00166	2-oxoisovalerate dehydrogenase E1 component alpha subunit	gi|695390054|ref|XP_009519606.1|hypothetical protein PHYSODRAFT_556912, oxidoreductase activity	Tbru_Tb927.10.660, Tbru_Tb11.v5.0500	Atha_AT1G21400.1	Mmus_NP_031559	#N/A
EG_transcript_8498	5.32209	0.726082	0	_	#N/A	#N/A	0		partial, phosphorus-oxygen lyase activity;cyclic nucleotide biosynthetic process;intracellular signal transduction	Tbru_Tb11.v5.0576, Tbru_Tb927.6.430	#N/A	#N/A	Scer_YJL005W
EG_transcript_31146	5.30629	0.724791	0	_	#N/A	#N/A	0		---NA---,	#N/A	#N/A	#N/A	#N/A
EG_transcript_19208	5.30224	0.72446	1	M	Iron-sulfur assembly protein 1 (Isa1)	FeS cluster assembly and sulfur metabolism	K22063	iron-sulfur cluster assembly 1	iron-sulfur cluster assembly complex family protein, structural molecule activity;iron-sulfur cluster binding;iron-sulfur cluster assembly	Tbru_Tb927.8.5540	#N/A	Mmus_NP_081197	#N/A
EG_transcript_70442	5.30224	0.72446	0	M	#N/A	#N/A	K22063	iron-sulfur cluster assembly 1	iron-sulfur cluster assembly complex family protein,	Tbru_Tb927.8.5540	#N/A	Mmus_NP_081197	#N/A
EG_transcript_20386	5.30007	0.724282	1	M	#N/A	#N/A	0		alpha beta hydrolase fold-containing protein,	#N/A	#N/A	Mmus_NP_080788	#N/A
EG_transcript_18831	5.29688	0.72402	1	M	superoxide dismutase; Fe-Mn family	regulation and signal transduction	K04564	superoxide dismutase, Fe-Mn family	superoxide dismutase, superoxide dismutase activity;metal ion binding;superoxide metabolic process;oxidation-reduction process	Tbru_Tb927.5.3350, Tbru_Tb927.11.15820	Atha_AT4G25100.1, Atha_AT3G10920.1	Mmus_NP_038699	Scer_YHR008C
EG_transcript_16544	5.29539	0.723898	1	S	methylisocitrate lyase	core metabolic pathways	0		gi|651616080|ref| |carboxyvinyl-carboxyphosphonate phosphorylmutase, catalytic activity	#N/A	#N/A	#N/A	Scer_YPR006C
EG_transcript_25802	5.27074	0.721871	0	_	ATP-dependent HslUV protease; peptidase subunit HslV	protein transport, folding, processing and degradation	K01419	ATP-dependent HslUV protease, peptidase subunit HslV	atp-dependent protease subunit, proteasome core complex;HslUV protease complex;threonine-type endopeptidase activity;proteolysis involved in cellular protein catabolic process	Tbru_Tb927.11.10240	#N/A	#N/A	#N/A
EG_transcript_40617	5.2627	0.721209	1	M	monothiol glutaredoxin	FeS cluster assembly and sulfur metabolism	K07390	monothiol glutaredoxin	monothiol glutaredoxin, electron carrier activity;protein disulfide oxidoreductase activity;cell redox homeostasis	Tbru_Tb11.v5.0904, Tbru_Tb927.9.3590	Atha_AT3G15660.1	Mmus_NP_082695	Scer_YPL059W
EG_transcript_2839	5.23695	0.719078	1	M	gi|735850869|dbj|GAM26969.1|hypothetical protein SAMD00019534_101440	Unknown	0		gi|735850869|dbj|GAM26969.1|hypothetical protein SAMD00019534_101440,	#N/A	#N/A	Mmus_NP_081269	#N/A
EG_transcript_17065	5.23329	0.718775	1	M	benzil reductase ((S)-benzoin forming)	metabolism of cofactors and vitamins	K16216	benzil reductase ((S)-benzoin forming)	gi|496476580|ref| |short-chain dehydrogenase, oxidoreductase activity;metabolic process	#N/A	#N/A	Mmus_NP_035597	#N/A
EG_transcript_926	5.22095	0.717749	1	C	gi|156406861|ref| | protein	Unknown	0		gi|156406861|ref| | protein,	#N/A	#N/A	Mmus_NP_079627	#N/A
EG_transcript_18840	5.20474	0.716399	1	M	glutathione s-transferase	reaction to oxidative and toxic stress	K00799	glutathione S-transferase	glutathione s-transferase, protein binding	#N/A	#N/A	#N/A	#N/A
EG_transcript_9827	5.19189	0.715325	1	M	pyruvate dehydrogenase E1 component alpha subunit	core metabolic pathways	K00161	pyruvate dehydrogenase E1 component alpha subunit	gi|47600749|emb| |pyruvate dehydrogenase e1 alpha subunit, intracellular membrane-bounded organelle;pyruvate dehydrogenase (acetyl-transferring) activity;acetyl-CoA biosynthetic process from pyruvate;glycolytic process;oxidation-reduction process	Tbru_Tb927.10.12700	Atha_AT1G24180.1, Atha_AT1G59900.1	Mmus_NP_032837, Mmus_NP_032836	Scer_YER178W
EG_transcript_20108	5.18742	0.714951	1	M	S-adenosyl-L-methionine-dependent methyltransferase	DNA RRR	0		hypothetical protein CISIN_1g021661mg, methyltransferase activity;metabolic process	#N/A	#N/A	#N/A	#N/A
EG_transcript_33313	5.18702	0.714918	1	_	#N/A	#N/A	0		translationally-controlled tumor protein,	#N/A	#N/A	#N/A	Scer_YKL056C
EG_transcript_7434	5.1802	0.714347	1	M	serine carboxypeptidase-like 20-like protein	protein transport, folding, processing and degradation	K16296	serine carboxypeptidase-like clade I	gi|922855821|gb| |serine carboxypeptidase-like 20-like protein, serine-type carboxypeptidase activity;proteolysis	#N/A	#N/A	#N/A	#N/A
EG_transcript_17619	5.17883	0.714232	1	M	ES1 protein homolog	Unknown	0		es1 protein mitochondrial,	#N/A	#N/A	Mmus_NP_613067	#N/A
EG_transcript_18384	5.17143	0.71361	0	M	Unknown protein	Unknown	0		---NA---,	#N/A	#N/A	#N/A	#N/A
EG_transcript_7639	5.1688	0.71339	0	M	#N/A	#N/A	K03978	GTP-binding protein	gi|530326946|ref| |gtp-binding protein, GTP binding;barrier septum assembly	#N/A	#N/A	Mmus_NP_035259	Scer_YOR205C
EG_transcript_2593	5.1686	0.713373	1	_	RNA terminal uridylyl transferase	RNA processing and degradation	0		gi|157866607|ref| |rna editing 3 terminal uridylyl transferase 1,	Tbru_Tb11.v5.0667, Tbru_Tb927.11.15650	#N/A	Mmus_NP_080433	#N/A
EG_transcript_8704	5.16361	0.712953	0	_	4-aminobutyrate aminotransferase / (S)-3-amino-2-methylpropionate transaminase	core metabolic pathways	K00823	4-aminobutyrate aminotransferase	gi|472585680|gb| |4-aminobutyrate aminotransferase -3-amino-2-methylpropionate transaminase, transaminase activity;pyridoxal phosphate binding	#N/A	Atha_AT5G46180.1	Mmus_NP_058674	Scer_YOL140W
EG_transcript_36734	5.11581	0.708915	0	_	2-iminobutanoate/2-iminopropanoate deaminase	Amino acid metabolism	K09022	2-iminobutanoate/2-iminopropanoate deaminase	endoribonuclease l-psp, deaminase activity	#N/A	Atha_AT3G20390.1	Mmus_NP_032313	Scer_YIL051C
EG_transcript_15937	5.11352	0.70872	1	_	oxidoreductase activity, acting on the CH-OH group of donors, NAD or NADP as acceptor;NAD binding;oxidation-reduction process	Unknown	0		gi|168029901|ref| | protein, oxidoreductase activity	#N/A	Atha_AT5G14780.1	Mmus_NP_525028	Scer_YNL274C
EG_transcript_12101	5.1092	0.708353	0	_	butyryl-CoA dehydrogenase	core metabolic pathways	K00248	butyryl-CoA dehydrogenase	gi|218749864|ref| |short-chain acyl- dehydrogenase, acyl-CoA dehydrogenase activity;flavin adenine dinucleotide binding;oxidation-reduction process	#N/A	#N/A	Mmus_NP_080102, Mmus_NP_031409	#N/A
EG_transcript_21879	5.09333	0.707002	1	M	elongation factor p	ribosome, aminoacyl-tRNA biosynthesis and translation	K02356	elongation factor P	elongation factor p,	Tbru_Tb927.3.1730	#N/A	#N/A	#N/A
EG_transcript_17527	5.06695	0.704746	0	_	acetyl-CoA acyltransferase 2	lipid metabolism	K00626	acetyl-CoA C-acetyltransferase	gi|571794264|gb| |acetyl- acetyltransferase, transferase activity	#N/A	#N/A	Mmus_NP_803421	#N/A
EG_transcript_37550	5.04748	0.703075	0	_	50s ribosomal protein l21	ribosome, aminoacyl-tRNA biosynthesis and translation	K09958	uncharacterized protein	50s ribosomal protein l21, ribosome	#N/A	#N/A	#N/A	#N/A
EG_transcript_24767	5.04677	0.703013	1	_	tumor protein p53-inducible protein 3	regulation and signal transduction	0		nadph:quinone oxidoreductase, zinc ion binding;oxidoreductase activity;oxidation-reduction process	Tbru_Tb927.3.4990	#N/A	#N/A	#N/A
EG_transcript_39619	5.04539	0.702895	1	M	ATP phosphoribosyltransferase regulatory subunit	Amino acid metabolism	0		---NA---,	#N/A	#N/A	#N/A	#N/A
EG_transcript_34319	5.03077	0.701635	0	M	oxidoreductase activity;metal ion binding;oxidation-reduction process	Unknown	0		---NA---, oxidoreductase activity;metal ion binding;oxidation-reduction process	#N/A	#N/A	#N/A	#N/A
EG_transcript_9899	5.03048	0.701609	0	_	succinyl-CoA synthetase beta subunit	core metabolic pathways	K01900	succinyl-CoA synthetase beta subunit	gi|636603623|ref| |succinate- ligase, catalytic activity;ATP binding;metal ion binding;metabolic process	Tbru_Tb927.10.7410	Atha_AT2G20420.1	Mmus_NP_035636, Mmus_NP_035637	Scer_YGR244C
EG_transcript_17387	5.02361	0.701016	1	M	#N/A	#N/A	K15112	solute carrier family 25 (mitochondrial uncoupling protein), member 27	gi|729304466|ref| | mitochondrial uncoupling protein 3, transmembrane transport	#N/A	#N/A	#N/A	#N/A
EG_transcript_4976	5.0235	0.701007	0	_	#N/A	#N/A	K01880	glycyl-tRNA synthetase	gi|551618986|ref| |glycyl-trna synthetase, cytoplasm;glycine-tRNA ligase activity;ATP binding;glycyl-tRNA aminoacylation	#N/A	Atha_AT1G29880.1	Mmus_NP_851009	Scer_YBR121C
EG_transcript_511	5.00662	0.699545	1	C	DNA mismatch repair ATPase MutS	DNA RRR	0		gi|219110543|ref| | protein, ATP binding;mismatched DNA binding;mismatch repair	#N/A	#N/A	#N/A	Scer_YHR120W
EG_transcript_28293	4.99245	0.698313	0	S	glutathione S-transferase	reaction to oxidative and toxic stress	K00799	glutathione S-transferase	microsomal glutathione s-transferase 3-like,	#N/A	#N/A	Mmus_NP_079845	#N/A
EG_transcript_30791	4.98656	0.697801	0	M	#N/A	#N/A	0		---NA---,	#N/A	#N/A	#N/A	#N/A
EG_transcript_8835	4.97671	0.696942	1	S	#N/A	#N/A	K14617	LMBR1 domain-containing protein 1	gi|910762853|gb| |lmbr1-like conserved region-containing protein,	#N/A	#N/A	#N/A	#N/A
EG_transcript_14103	4.97465	0.696762	0	M	#N/A	#N/A	0		---NA---, DNA binding;regulation of transcription	#N/A	#N/A	#N/A	#N/A
EG_transcript_68647	4.96817	0.696196	0	_	adenylylsulfate kinase (APS kinase)	FeS cluster assembly and sulfur metabolism	K00860	adenylylsulfate kinase	adenylyl-sulfate kinase, nucleus;cytosol;adenylylsulfate kinase activity;ATP binding;methionine biosynthetic process;phosphorylation;sulfate assimilation	#N/A	#N/A	#N/A	#N/A
EG_transcript_18914	4.94756	0.694391	1	S	lysophospholipase II	lipid metabolism	K06130	lysophospholipase II	acyl-protein thioesterase 1, hydrolase activity	Tbru_Tb927.8.6390	#N/A	Mmus_NP_666218, Mmus_NP_032892	#N/A
EG_transcript_11517	4.93513	0.693299	1	M	Unknown protein	Unknown	0		---NA---,	#N/A	#N/A	#N/A	#N/A
EG_transcript_33208	4.9098	0.691064	1	M	transcription factor; DNA binding	transcription and transcription regulation	0		single-stranded dna-bindig protein mitochondrial, DNA binding;regulation of transcription	#N/A	Atha_AT1G71260.1	#N/A	#N/A
EG_transcript_5918	4.90608	0.690735	0	_	molecular chaperone HtpG	protein transport, folding, processing and degradation	K04079	molecular chaperone HtpG	gi|33694248|gb| |heat shock protein 90, ATP binding;unfolded protein binding;protein folding;response to stress	#N/A	Atha_AT3G07770.1	Mmus_NP_080784	Scer_YMR186W
EG_transcript_2898	4.89754	0.689978	1	M	citrate synthase	core metabolic pathways	K01647	citrate synthase	gi|676389299|ref|XP_009037928.1|hypothetical protein AURANDRAFT_37826, citrate (Si)-synthase activity;tricarboxylic acid cycle;cellular carbohydrate metabolic process	Tbru_Tb927.10.13430	Atha_AT3G60100.1, Atha_AT2G44350.2	Mmus_NP_082221, Mmus_NP_080720	Scer_YCR005C, Scer_YNR001C
EG_transcript_23304	4.8369	0.684567	1	M	FMN-dependent NADH-azoreductase	reaction to oxidative and toxic stress	K01118	FMN-dependent NADH-azoreductase	fmn-dependent nadh-azoreductase, FMN reductase activity;electron carrier activity;FMN binding;oxidoreductase activity	#N/A	#N/A	#N/A	#N/A
EG_transcript_6598	4.81462	0.682562	0	_	#N/A	#N/A	K18577	mannosylglycoprotein endo-beta-mannosidase	gi|551605322|ref|XP_005784070.1|hypothetical protein EMIHUDRAFT_231619, mannosylglycoprotein endo-beta-mannosidase activity;carbohydrate metabolic process	#N/A	#N/A	#N/A	#N/A
EG_transcript_19272	4.81376	0.682484	0	_	alcohol dehydrogenase	core metabolic pathways	K13953	alcohol dehydrogenase, propanol-preferring	alcohol dehydrogenase, alcohol dehydrogenase (NAD) activity;zinc ion binding;oxidation-reduction process	#N/A	Atha_AT5G63620.1	#N/A	Scer_YMR083W
EG_transcript_2347	4.80773	0.68194	0	_	geranylgeranyl diphosphate synthase, type III	metabolism of terpenoids and polyketides	K00804	geranylgeranyl diphosphate synthase, type III	gi|353237869|emb| |probable farnesyltranstransferase (al-3), isoprenoid biosynthetic process	#N/A	Atha_AT1G49530.1	#N/A	#N/A
EG_transcript_10118	4.79163	0.680483	1	M	4-hydroxyphenylpyruvate dioxygenase	Amino acid metabolism	K00457	4-hydroxyphenylpyruvate dioxygenase	gi|545704129|ref| |4-hydroxyphenylpyruvate dioxygenase, 4-hydroxyphenylpyruvate dioxygenase activity;aromatic amino acid family metabolic process;oxidation-reduction process	#N/A	#N/A	#N/A	#N/A
EG_transcript_17359	4.77168	0.678671	1	M	gi|655390409|ref| |4-carboxymuconolactone decarboxylase-like	Unknown	K01607	4-carboxymuconolactone decarboxylase	gi|655390409|ref| |4-carboxymuconolactone decarboxylase, peroxiredoxin activity;oxidation-reduction process	#N/A	#N/A	#N/A	#N/A
EG_transcript_1177	4.76832	0.678365	1	_	leucyl-tRNA synthetase	ribosome, aminoacyl-tRNA biosynthesis and translation	K01869	leucyl-tRNA synthetase	gi|528226520|gb| |leucyl-trna synthetase, cytoplasm;aminoacyl-tRNA editing activity;leucine-tRNA ligase activity;ATP binding;leucyl-tRNA aminoacylation	Tbru_Tb927.11.3730	#N/A	#N/A	#N/A
EG_transcript_21849	4.76617	0.67817	0	_	#N/A	#N/A	K00624	carnitine O-acetyltransferase	carnitine o-acetyltransferase, transferase activity	#N/A	#N/A	#N/A	#N/A
EG_transcript_18673	4.74534	0.676267	0	_	pyrroline-5-carboxylate reductase	Amino acid metabolism	K00286	pyrroline-5-carboxylate reductase	pyrroline-5-carboxylate reductase, pyrroline-5-carboxylate reductase activity;proline biosynthetic process;oxidation-reduction process	#N/A	#N/A	Mmus_NP_598466, Mmus_NP_659044	#N/A
EG_transcript_31806	4.73009	0.67487	0	_	acetyl- acetyltransferase	lipid metabolism	K00626	acetyl-CoA C-acetyltransferase	acetyl- acetyltransferase, transferase activity	#N/A	#N/A	Mmus_NP_803421	#N/A
EG_transcript_7694	4.72997	0.674859	1	M	mannitol 2-dehydrogenase	carbohydrate metabolism	K00045	mannitol 2-dehydrogenase	gi|298706007|emb| |mannitol dehydrogenase rossman domain family, oxidoreductase activity;coenzyme binding;oxidation-reduction process	#N/A	#N/A	#N/A	#N/A
EG_transcript_21524	4.71738	0.673701	0	S	fructose-bisphosphate aldolase	core metabolic pathways	K01624	fructose-bisphosphate aldolase, class II	fructose-bisphosphate aldolase, nucleus;cytosol;fructose-bisphosphate aldolase activity;zinc ion binding;glycolytic process	#N/A	#N/A	#N/A	Scer_YKL060C
EG_transcript_15325	4.69753	0.67187	0	_	hypothetical protein GUITHDRAFT_109581	Unknown	0		---NA---,	#N/A	#N/A	#N/A	#N/A
EG_transcript_25197	4.62323	0.664945	1	M	molecular chaperone HscB	protein transport, folding, processing and degradation	K04082	molecular chaperone HscB	cobalamin 5 -phosphate synthase, chaperone binding;protein folding;protein oligomerization	Tbru_Tb927.3.1760	#N/A	Mmus_NP_705799	Scer_YGL018C
EG_transcript_14291	4.60652	0.663373	1	M	nucleolin, partial	ribosome, aminoacyl-tRNA biosynthesis and translation	0		---NA---,	#N/A	#N/A	#N/A	#N/A
EG_transcript_56241	4.59829	0.662596	1	M	pyruvate dehydrogenase E2 component (dihydrolipoamide (dihydrolipoyl) acetyltransferase)	core metabolic pathways	0		dihydrolipoamide acetyltransferase component pyruvate dehydrogenase complex, mitochondrial matrix;pyruvate dehydrogenase complex;dihydrolipoyllysine-residue acetyltransferase activity;pyruvate metabolic process	Tbru_Tb927.10.2350	#N/A	#N/A	Scer_YGR193C
EG_transcript_10872	4.59241	0.66204	0	M	isocitrate dehydrogenase	core metabolic pathways	K00031	isocitrate dehydrogenase	gi|514701147|ref| |isocitrate dehydrogenase, magnesium ion binding;oxidoreductase activity	#N/A	#N/A	#N/A	#N/A
EG_transcript_24209	4.59173	0.661976	1	_	isochorismatase domain-containing protein 1	Amino acid metabolism	0		isochorismatase domain-containing protein 1, catalytic activity;metabolic process	#N/A	#N/A	Mmus_NP_001095068	#N/A
EG_transcript_5415	4.5709	0.660002	1	M	#N/A	#N/A	0		gi|291001929|ref| | protein, copper ion binding;methyltransferase activity;translation	Tbru_Tb927.11.5060	#N/A	Mmus_NP_001025161	Scer_YKL155C
EG_transcript_25226	4.54348	0.657389	1	M	hypothetical protein, conserved	Unknown	0		---NA---,	#N/A	#N/A	#N/A	#N/A
EG_transcript_16868	4.5301	0.656108	1	M	Uncharacterized ACR, COG1678, putative	Unknown	K07735	putative transcriptional regulator	---NA---,	Tbru_Tb927.11.4320	#N/A	#N/A	#N/A
EG_transcript_25331	4.52676	0.655787	1	M	osmotically inducible protein OsmC	reaction to oxidative and toxic stress	K04063	osmotically inducible protein OsmC	peroxiredoxin, peroxidase activity;response to oxidative stress	#N/A	#N/A	#N/A	#N/A
EG_transcript_9802	4.52323	0.655448	1	M	Monooxygenase, putative	Unknown	0		---NA---,	Tbru_Tb927.7.5820	Atha_AT3G24200.2	Mmus_NP_766170	Scer_YGR255C
EG_transcript_25797	4.48232	0.651503	1	M	gi|495522571|ref|WP_008247216.1|MarR family transcriptional regulator [Zhongshania aliphaticivorans]	regulation and signal transduction	0		---NA---,	#N/A	#N/A	#N/A	#N/A
EG_transcript_15100	4.45607	0.648952	1	M	acetyl-CoA C-acetyltransferase	core metabolic pathways	K00626	acetyl-CoA C-acetyltransferase	gi|815248832|dbj| | 3-ketoacyl- thiolase, transferase activity	#N/A	#N/A	Mmus_NP_659033	#N/A
EG_transcript_12396	4.44023	0.647405	1	_	ubiquitin C	protein transport, folding, processing and degradation	K08770	ubiquitin C	gi|169635149|gb| |ubiquitin-like protein, protein binding	#N/A	#N/A	#N/A	Scer_YKR094C
EG_transcript_8408	4.43233	0.646632	1	M	indole-3-pyruvate monooxygenase	Amino acid metabolism	K11816	indole-3-pyruvate monooxygenase	gi|737040619|ref|WP_035035862.1|hypothetical protein, N	Tbru_Tb927.5.1530	#N/A	#N/A	#N/A
EG_transcript_60126	4.42635	0.646045	0	_	superoxide dismutase; Fe-Mn family	regulation and signal transduction	K04564	superoxide dismutase, Fe-Mn family	multispecies: superoxide dismutase, superoxide dismutase activity;metal ion binding;removal of superoxide radicals;oxidation-reduction process	Tbru_Tb927.5.3350, Tbru_Tb927.11.15820	Atha_AT4G25100.1, Atha_AT3G10920.1	Mmus_NP_038699	Scer_YHR008C
EG_transcript_64090	4.41949	0.645372	0	M	#N/A	#N/A	0		phospho2-dehydro-3-deoxyheptonate aldolase,	#N/A	#N/A	Mmus_NP_663447	#N/A
EG_transcript_9028	4.41552	0.644982	0	_	#N/A	#N/A	K05906	prenylcysteine oxidase / farnesylcysteine lyase	gi|813199726|ref|XP_012209434.1|hypothetical protein SPRG_14908, prenylcysteine oxidase activity;prenylcysteine catabolic process;oxidation-reduction process	#N/A	#N/A	#N/A	#N/A
EG_transcript_5889	4.4113	0.644566	0	_	#N/A	#N/A	0		gi|857971731|emb|CEP02225.1|hypothetical protein PBRA_002490,	Tbru_Tb11.v5.0691, Tbru_Tb927.5.3010, Tbru_Tb927.10.4850	#N/A	Mmus_NP_937819	#N/A
EG_transcript_27937	4.3821	0.641683	1	S	phosphatidylglycerol phosphatidylinositol transfer protein	metabolite and ion transport	0		phosphatidylglycerol phosphatidylinositol transfer protein,	#N/A	#N/A	#N/A	#N/A
EG_transcript_26115	4.37376	0.640855	1	M	#N/A	#N/A	0		---NA---,	#N/A	#N/A	#N/A	#N/A
EG_transcript_9792	4.34584	0.638073	1	M	fumarylacetoacetase	Amino acid metabolism	K01555	fumarylacetoacetase	gi|516341797|ref|WP_017731830.1|hypothetical protein, fumarylacetoacetase activity;aromatic amino acid family metabolic process	#N/A	#N/A	#N/A	#N/A
EG_transcript_34050	4.3386	0.637349	0	_	#N/A	#N/A	0		---NA---,	#N/A	#N/A	#N/A	#N/A
EG_transcript_29914	4.31711	0.635193	0	_	#N/A	#N/A	K13993	HSP20 family protein	---NA---,	#N/A	#N/A	#N/A	#N/A
EG_transcript_52815	4.30057	0.633526	0	M	acylphosphatase	core metabolic pathways	K01512	acylphosphatase	GF18541, acylphosphatase activity	#N/A	#N/A	Mmus_NP_083620	#N/A
EG_transcript_26412	4.29319	0.63278	1	_	Mitochondrial ribosomal SSU subunit	ribosome, aminoacyl-tRNA biosynthesis and translation	0		hypothetical protein,	Tbru_Tb927.5.1510	#N/A	#N/A	#N/A
EG_transcript_7536	4.29247	0.632707	0	M	amino acid dehydrogenase	Amino acid metabolism	0		gi|652628109|ref| |amino acid dehydrogenase, oxidoreductase activity;cellular amino acid metabolic process;oxidation-reduction process	#N/A	Atha_AT3G03910.1, Atha_AT5G18170.1, Atha_AT5G07440.1	Mmus_NP_032159	Scer_YAL062W
EG_transcript_4023	4.28542	0.631993	0	C	#N/A	#N/A	0		partial,	Tbru_Tb11.v5.0691, Tbru_Tb927.5.3010, Tbru_Tb927.10.4850	#N/A	Mmus_NP_937819	#N/A
EG_transcript_10083	4.27962	0.631406	1	M	hydroxymethylglutaryl-CoA reductase (NADPH)	metabolism of terpenoids and polyketides	K00021	hydroxymethylglutaryl-CoA reductase (NADPH)	gi|154341983|ref| | 3-hydroxy-3-methylglutaryl- reductase, endoplasmic reticulum;integral component of membrane;hydroxymethylglutaryl-CoA reductase (NADPH) activity;NADP binding;isoprenoid biosynthetic process;coenzyme A metabolic process;oxidation-reduction process	Tbru_Tb927.6.4540	#N/A	#N/A	#N/A
EG_transcript_32304	4.26229	0.629643	1	M	Unknown protein	Unknown	0		---NA---,	#N/A	#N/A	#N/A	#N/A
EG_transcript_29284	4.25389	0.628786	0	_	gnat family acetyltransferase	Unknown	0		gnat family acetyltransferase, N-acetyltransferase activity	#N/A	#N/A	#N/A	#N/A
EG_transcript_37274	4.24885	0.628271	0	_	Mitochondrial ribosomal SSU subunit MRPS15	ribosome, aminoacyl-tRNA biosynthesis and translation	K02956	small subunit ribosomal protein S15	30s ribosomal protein s15, ribosome;structural constituent of ribosome;translation	Tbru_Tb927.1.1200	#N/A	Mmus_NP_079820	Scer_YDR337W
EG_transcript_38082	4.24596	0.627975	1	M	cdgsh iron-sulfur domain-containing protein 2 homolog	metabolite and ion transport	0		cdgsh iron-sulfur domain-containing protein 2 homolog, endoplasmic reticulum;membrane part;2 iron	#N/A	#N/A	Mmus_NP_080178, Mmus_NP_598768	#N/A
EG_transcript_15413	4.23524	0.626878	1	M	glutamate 5-kinase	Amino acid metabolism	K12657	delta-1-pyrroline-5-carboxylate synthetase	gi|156378108|ref| | protein, glutamate 5-kinase activity;oxidoreductase activity;proline biosynthetic process	#N/A	#N/A	#N/A	#N/A
EG_transcript_27692	4.23272	0.62662	1	M	HIRA-interacting protein; iron-sulfur cluster scaffold protein	FeS cluster assembly and sulfur metabolism	K22074	NFU1 iron-sulfur cluster scaffold homolog, mitochondrial	hira-interacting protein 5, iron ion binding;iron-sulfur cluster binding;iron-sulfur cluster assembly	Tbru_Tb927.7.1720	Atha_AT1G51390.1, Atha_AT3G20970.1	Mmus_NP_001164062	Scer_YKL040C
EG_transcript_9664	4.23098	0.626441	1	_	aminomethyltransferase	Amino acid metabolism	K00605	aminomethyltransferase	gi|922856174|gb| |glycine cleavage system protein t, aminomethyltransferase activity;protein binding;glycine catabolic process	Tbru_Tb927.11.9670	Atha_AT1G11860.1	Mmus_NP_001013836, Mmus_NP_083048, Mmus_NP_938050, Mmus_NP_619606	Scer_YDR019C
EG_transcript_12329	4.2225	0.62557	1	_	aldehyde dehydrogenase	core metabolic pathways	K00128	aldehyde dehydrogenase (NAD+)	putative, oxidoreductase activity	Tbru_Tb927.10.6190	Atha_AT3G48000.1	Mmus_NP_033786, Mmus_NP_082546, Mmus_NP_036051	Scer_YER073W, Scer_YOR374W, Scer_YPL061W
EG_transcript_10326	4.21867	0.625175	0	_	gi|545706985|ref| |4-carboxymuconolactone decarboxylase-like	Unknown	0		gi|545706985|ref| |4-carboxymuconolactone decarboxylase,	#N/A	#N/A	#N/A	#N/A
EG_transcript_18963	4.21012	0.624294	1	M	pyruvate dehydrogenase kinase 2/3/4	core metabolic pathways	K00898	pyruvate dehydrogenase kinase 2/3/4	pyruvate dehydrogenase (acetyl-transferring) mitochondrial,	#N/A	Atha_AT3G06483.1	Mmus_NP_033869	Scer_YIL042C, Scer_YGL059W
EG_transcript_12481	4.20957	0.624238	0	M	splicing factor; arginine/serine-rich 4/5/6	RNA processing and degradation	0		---NA---, nucleotide binding;nucleic acid binding;protein binding	#N/A	#N/A	#N/A	#N/A
EG_transcript_26116	4.19818	0.623061	1	M	NADH dehydrogenase [ubiquinone] euglenozoa-specific subunit 29	OxPhos and electron transport chain	K01802	peptidylprolyl isomerase	peptidylprolyl isomerase, peptidyl-prolyl cis-trans isomerase activity;protein peptidyl-prolyl isomerization;protein folding	Tbru_Tb927.2.1680, Tbru_Tb927.2.1560	Atha_AT3G56070.1	Mmus_NP_598845	Scer_YML078W, Scer_YDR155C
EG_transcript_11777	4.16772	0.619899	1	C	carbonic anhydrase; calmodulin	reaction to oxidative and toxic stress	K01673	carbonic anhydrase	gi|494925939|ref| |carbonic anhydrase, carbonate dehydratase activity;calcium ion binding;zinc ion binding;carbon utilization	#N/A	Atha_AT1G58180.2	#N/A	#N/A
EG_transcript_19429	4.15735	0.618816	0	_	inorganic pyrophosphatase; acidocalcisomal pyrophosphatase	OxPhos and electron transport chain	K01507	inorganic pyrophosphatase	inorganic pyrophosphatase, cytoplasm;magnesium ion binding;inorganic diphosphatase activity;phosphate-containing compound metabolic process	Tbru_Tb927.3.2840	#N/A	Mmus_NP_666253	Scer_YMR267W
EG_transcript_14092	4.12588	0.615517	0	_	biotin synthase; lipoic acid synthetase; mitochondrial precursor	metabolism of cofactors and vitamins	K01012	biotin synthase	gi|546308150|ref| |biotin synthetase, biotin synthase activity;metal ion binding;2 iron	#N/A	Atha_AT2G43360.1	#N/A	Scer_YGR286C
EG_transcript_15547	4.11968	0.614863	1	M	histone deacetylase	transcription and transcription regulation	0		gi|494036694|ref| |histone deacetylase,	#N/A	#N/A	#N/A	#N/A
EG_transcript_28112	4.10381	0.613187	1	_	hypothetical protein DQ04_01221090	Unknown	0		hypothetical protein DQ04_01221090,	Tbru_Tb927.10.16060	#N/A	#N/A	#N/A
EG_transcript_24975	4.10373	0.613179	1	M	Mitochondrial ribosomal SSU subunit MRPS8	ribosome, aminoacyl-tRNA biosynthesis and translation	K02994	small subunit ribosomal protein S8	30s ribosomal protein s8, ribosome;structural constituent of ribosome;translation	Tbru_Tb927.10.13300	#N/A	#N/A	Scer_YMR158W
EG_transcript_33419	4.08045	0.610708	0	_	#N/A	#N/A	0		---NA---,	#N/A	#N/A	#N/A	#N/A
EG_transcript_34476	4.07099	0.6097	1	M	ferritin-like protein	reaction to oxidative and toxic stress	0		ferritin-like protein, oxidoreductase activity;metal ion binding;oxidation-reduction process	#N/A	#N/A	#N/A	#N/A
EG_transcript_20175	4.06983	0.609576	1	_	ubiquitin-protein transferase	protein transport, folding, processing and degradation	0		---NA---, ubiquitin-protein transferase activity;protein ubiquitination	#N/A	#N/A	#N/A	#N/A
EG_transcript_23270	4.06223	0.608765	0	_	pyruvate carboxylase; Hydroxymethylglutaryl-CoA lyase, mitochondrial,	core metabolic pathways	K01958	pyruvate carboxylase	pyruvate mitochondrial, DNA binding;biotin carboxylase activity;pyruvate carboxylase activity;ATP binding;biotin binding;metal ion binding;pyruvate metabolic process;gluconeogenesis	#N/A	Atha_AT5G35360.3	Mmus_NP_001156418	#N/A
EG_transcript_6918	4.05029	0.607486	1	M	gamma-butyrobetaine dioxygenase	Amino acid metabolism	K00471	gamma-butyrobetaine dioxygenase	variant, oxidoreductase activity;oxidation-reduction process	#N/A	#N/A	Mmus_NP_082195	Scer_YHL021C
EG_transcript_64893	4.03662	0.606018	1	_	putative serine/threonine receptor protein kinase STK4	regulation and signal transduction	0		---NA---,	#N/A	#N/A	#N/A	#N/A
EG_transcript_11677	4.0134	0.603512	1	M	gi|545706985|ref| |4-carboxymuconolactone decarboxylase-like	Unknown	0		gi|545706985|ref| |4-carboxymuconolactone decarboxylase, peroxiredoxin activity;oxidation-reduction process	#N/A	#N/A	#N/A	#N/A
EG_transcript_5646	4.01292	0.603461	1	_	1-pyrroline-5-carboxylate dehydrogenase	Amino acid metabolism	K00294	1-pyrroline-5-carboxylate dehydrogenase	gi|545705893|ref| |1-pyrroline-5-carboxylate dehydrogenase, 1-pyrroline-5-carboxylate dehydrogenase activity;oxidoreductase activity	Tbru_Tb927.10.3210	#N/A	Mmus_NP_780647	Scer_YHR037W
EG_transcript_22173	3.99394	0.601401	1	M	Unknown protein	Unknown	0		---NA---,	#N/A	#N/A	#N/A	#N/A
EG_transcript_3478	3.98906	0.60087	1	M	#N/A	#N/A	K01392	thimet oligopeptidase	gi|612389883|ref|XP_007510462.1|unnamed protein product, metalloendopeptidase activity;proteolysis	#N/A	#N/A	Mmus_NP_083723	Scer_YCL057W
EG_transcript_25670	3.98232	0.600136	1	M	37s ribosomal protein mitochondrial-like	ribosome, aminoacyl-tRNA biosynthesis and translation	K02959	small subunit ribosomal protein S16	37s ribosomal protein mitochondrial-like, ribosome;structural constituent of ribosome;translation	Tbru_Tb927.11.7790	Atha_AT5G56940.1	Mmus_NP_079716	Scer_YPL013C
EG_transcript_49523	3.97677	0.59953	0	M	Unknown protein	Unknown	0		---NA---,	#N/A	#N/A	#N/A	#N/A
EG_transcript_12805	3.97506	0.599343	1	M	aminotransferase class-iii	Amino acid metabolism	K15372	taurine---2-oxoglutarate transaminase	gi|330802199|ref| |aminotransferase class-iii, transaminase activity;pyridoxal phosphate binding	#N/A	#N/A	#N/A	#N/A
EG_transcript_15045	3.97282	0.599099	1	M	malonate-semialdehyde dehydrogenase (acetylating) / methylmalonate-semialdehyde dehydrogenase	core metabolic pathways	K00140	malonate-semialdehyde dehydrogenase (acetylating) / methylmalonate-semialdehyde dehydrogenase	gi|321469876|gb|EFX80854.1|hypothetical protein DAPPUDRAFT_303718, aldehyde dehydrogenase (NAD) activity;methylmalonate-semialdehyde dehydrogenase (acylating) activity;malonate-semialdehyde dehydrogenase (acetylating) activity;oxidation-reduction process	#N/A	Atha_AT2G14170.1	Mmus_NP_598803	#N/A
EG_transcript_18070	3.96513	0.598258	0	M	Mitochondrial ribosomal SSU subunit MRPS29	ribosome, aminoacyl-tRNA biosynthesis and translation	K17408	small subunit ribosomal protein S29	mitochondrial 28s ribosomal protein s29-like protein,	Tbru_Tb927.6.1250, Tbru_Tb11.v5.0743	Atha_AT1G16870.1	Mmus_NP_075370	#N/A
EG_transcript_8779	3.96226	0.597943	1	M	Mitochondrial-processing peptidase subunit alpha	OxPhos and electron transport chain	K01412	mitochondrial-processing peptidase subunit alpha	gi|528226989|gb| |mitochondrial processing peptidase, catalytic activity;metal ion binding	Tbru_Tb927.2.4110	Atha_AT1G51980.1, Atha_AT3G16480.1	Mmus_NP_775272, Mmus_NP_080175	Scer_YHR024C
EG_transcript_4532	3.96063	0.597764	1	M	3-isopropylmalate dehydratase	Amino acid metabolism	K01702	3-isopropylmalate dehydratase	gi|551672481|ref| |isopropylmalate dehydratase, 3-isopropylmalate dehydratase complex;3-isopropylmalate dehydratase activity;4 iron	#N/A	#N/A	#N/A	#N/A
EG_transcript_22903	3.95617	0.597275	0	_	4-carboxymuconolactone decarboxylase	metabolism of cofactors and vitamins	K01607	4-carboxymuconolactone decarboxylase	4-carboxymuconolactone decarboxylase, peroxiredoxin activity;oxidation-reduction process	#N/A	#N/A	#N/A	#N/A
EG_transcript_20340	3.95043	0.596645	1	_	elongation factor Ts	ribosome, aminoacyl-tRNA biosynthesis and translation	K02357	elongation factor Ts	elongation factor ts, intracellular;translation elongation factor activity;protein binding;translational elongation	Tbru_Tb927.3.3630	Atha_AT4G11120.1	Mmus_NP_079813	#N/A
EG_transcript_20258	3.94422	0.595961	0	M	PLP dependent protein	Unknown	K06997	PLP dependent protein	alanine racemase,	#N/A	#N/A	Mmus_NP_473398	#N/A
EG_transcript_50079	3.92758	0.594125	1	M	adenylate kinase	FeS cluster assembly and sulfur metabolism	K00939	adenylate kinase	adenylate kinase, ATP binding;nucleobase-containing compound kinase activity;nucleobase-containing compound metabolic process;phosphate-containing compound metabolic process	#N/A	#N/A	#N/A	#N/A
EG_transcript_63444	3.9212	0.593419	1	M	DNA binding;regulation of transcription, DNA-templated	regulation and signal transduction	0		---NA---, DNA binding;regulation of transcription	#N/A	#N/A	#N/A	#N/A
EG_transcript_1172	3.92086	0.593381	1	_	#N/A	#N/A	K18758	DIS3-like exonuclease 2	gi|589943122|ref| | dis3-like exonuclease 2, nucleotide binding;nucleic acid binding	#N/A	#N/A	#N/A	Scer_YOL021C
EG_transcript_12890	3.91682	0.592933	1	_	#N/A	#N/A	K00249	acyl-CoA dehydrogenase	gi|643645005|ref| |acyl- dehydrogenase, acyl-CoA dehydrogenase activity;flavin adenine dinucleotide binding;oxidation-reduction process	#N/A	#N/A	Mmus_NP_780533, Mmus_NP_848914, Mmus_NP_082313	#N/A
EG_transcript_6763	3.90914	0.592081	0	C	protease Do-like 10, mitochondrial isoform X1	protein transport, folding, processing and degradation	0		mitochondrial isoform x1, serine-type endopeptidase activity;protein binding;proteolysis	#N/A	Atha_AT3G16540.1, Atha_AT3G16550.1, Atha_AT1G65630.1, Atha_AT5G36950.1	#N/A	#N/A
EG_transcript_7542	3.90286	0.591383	1	_	glycine hydroxymethyltransferase	Amino acid metabolism	K00600	glycine hydroxymethyltransferase	gi|529498024|gb| |glycine hydroxymethyltransferase, glycine hydroxymethyltransferase activity;pyridoxal phosphate binding;glycine metabolic process;L-serine metabolic process;one-carbon metabolic process	#N/A	Atha_AT4G37930.1, Atha_AT5G26780.3	Mmus_NP_033197, Mmus_NP_082506	Scer_YBR263W
EG_transcript_27314	3.89681	0.590709	0	C	unnamed protein product	Unknown	0		unnamed protein product,	#N/A	#N/A	#N/A	#N/A
EG_transcript_5258	3.89429	0.590428	1	_	hydroxymethylglutaryl-CoA synthase	core metabolic pathways	K01641	hydroxymethylglutaryl-CoA synthase	gi|686631215|ref| |hydroxymethylglutaryl- synthase, hydroxymethylglutaryl-CoA synthase activity;isoprenoid biosynthetic process	Tbru_Tb927.8.6110	#N/A	Mmus_NP_032282	#N/A
EG_transcript_31724	3.89118	0.590081	0	_	pyruvate carboxylase, mitochondrial isoform X2	core metabolic pathways	K01958	pyruvate carboxylase	pyruvate mitochondrial isoform x2, cytoplasm;DNA binding;biotin carboxylase activity;pyruvate carboxylase activity;serine-tRNA ligase activity;ATP binding;biotin binding;metal ion binding;pyruvate metabolic process;gluconeogenesis;seryl-tRNA aminoacylation	#N/A	Atha_AT5G35360.3	Mmus_NP_001156418	#N/A
EG_transcript_66446	3.89118	0.590081	0	_	#N/A	#N/A	0			#N/A	Atha_AT5G35360.3	Mmus_NP_001156418	#N/A
EG_transcript_28183	3.88666	0.589577	0	M	phosphoenolpyruvate carboxykinase	core metabolic pathways	K01596	phosphoenolpyruvate carboxykinase (GTP)	phosphoenolpyruvate carboxykinase, phosphoenolpyruvate carboxykinase activity;GTP binding;gluconeogenesis	#N/A	#N/A	#N/A	#N/A
EG_transcript_6218	3.88613	0.589517	1	_	gi|913352603|dbj|GAP64655.1|hypothetical protein ARMA_3078	Unknown	0		gi|913352603|dbj|GAP64655.1|hypothetical protein ARMA_3078, catalytic activity;metabolic process	#N/A	#N/A	#N/A	#N/A
EG_transcript_4213	3.87689	0.588484	1	M	3-oxo-5;6-didehydrosuberyl-CoA/3-oxoadipyl-CoA thiolase	Amino acid metabolism	K00626	acetyl-CoA C-acetyltransferase	gi|527023531|ref| |acetyl- acetyltransferase, transferase activity	#N/A	#N/A	Mmus_NP_803421	#N/A
EG_transcript_13959	3.86911	0.587611	1	M	aspartate aminotransferase; mitochondrial	Amino acid metabolism	K14455	aspartate aminotransferase, mitochondrial	putative, transaminase activity;pyridoxal phosphate binding;cellular amino acid metabolic process;biosynthetic process	Tbru_Tb927.11.5090	Atha_AT2G30970.1	Mmus_NP_034455	Scer_YKL106W
EG_transcript_5750	3.86831	0.587521	1	M	aldehyde dehydrogenase (NAD+)	core metabolic pathways	K00128	aldehyde dehydrogenase (NAD+)	gi|499931423|ref| |betaine-aldehyde dehydrogenase, oxidoreductase activity	Tbru_Tb927.10.6190	Atha_AT3G48000.1	Mmus_NP_033786, Mmus_NP_082546, Mmus_NP_036051	Scer_YER073W, Scer_YOR374W, Scer_YPL061W
EG_transcript_9836	3.85876	0.586448	1	M	tryptophan 5-monooxygenase	Amino acid metabolism	K00500	phenylalanine-4-hydroxylase	gi|727154139|emb| | phenylalanine hydroxylase, iron ion binding;amino acid binding;oxidoreductase activity	#N/A	#N/A	#N/A	#N/A
EG_transcript_5732	3.85282	0.585779	0	_	partial	Unknown	0		partial,	Tbru_Tb11.v5.0691, Tbru_Tb927.5.3010, Tbru_Tb927.10.4850	#N/A	Mmus_NP_937819	#N/A
EG_transcript_8652	3.8517	0.585653	0	_	gi|545706985|ref| |4-carboxymuconolactone decarboxylase-like	Unknown	0		gi|545706985|ref| |4-carboxymuconolactone decarboxylase,	#N/A	#N/A	#N/A	#N/A
EG_transcript_25390	3.85048	0.585515	1	_	protein mother of ft and tf 1-like	regulation and signal transduction	0		protein mother of ft and tf 1-like,	Tbru_Tb927.11.14980	#N/A	Mmus_NP_077139	Scer_YDR322W
EG_transcript_7857	3.84783	0.585216	1	M	DNA repair and recombination helicase protein PIF7	DNA RRR	K15255	ATP-dependent DNA helicase PIF1	gi|817081630|ref| | atp-dependent dna helicase pif1, DNA helicase activity;ATP binding;telomere maintenance;DNA repair	Tbru_Tb927.8.3560	#N/A	Mmus_NP_766041	Scer_YML061C
EG_transcript_17348	3.83927	0.584249	1	_	ethylmalonyl-CoA/methylmalonyl-CoA decarboxylase	core metabolic pathways	K18426	ethylmalonyl-CoA/methylmalonyl-CoA decarboxylase	gi|196000298|ref|XP_002110017.1|hypothetical protein TRIADDRAFT_53519, catalytic activity;metabolic process	#N/A	#N/A	Mmus_NP_080131	#N/A
EG_transcript_27401	3.83361	0.583607	0	_	ketol-acid reductoisomerase	Amino acid metabolism	K00053	ketol-acid reductoisomerase	ketol-acid reductoisomerase, ketol-acid reductoisomerase activity;isomerase activity;isoleucine biosynthetic process;valine biosynthetic process;oxidation-reduction process	#N/A	Atha_AT3G58610.1	#N/A	Scer_YLR355C
EG_transcript_27059	3.83327	0.58357	1	M	ISC biogenesis desulfurase-interacting protein of 11 kDa	FeS cluster assembly and sulfur metabolism	K22069	LYR motif-containing protein 4	lyr motif-containing protein 4,	Tbru_Tb927.10.12000	#N/A	Mmus_NP_958746	Scer_YER048W-A
EG_transcript_63679	3.83292	0.58353	1	_	Unknown protein	Unknown	0		---NA---,	#N/A	#N/A	#N/A	#N/A
EG_transcript_22169	3.82887	0.58307	0	M	Mitochondrial ribosomal SSU subunit	ribosome, aminoacyl-tRNA biosynthesis and translation	0		unnamed protein product,	Tbru_Tb927.7.2620	#N/A	#N/A	#N/A
EG_transcript_15845	3.82597	0.582741	1	M	Sideroflexin	metabolite and ion transport	0		gi|551642687|ref|XP_005824140.1|hypothetical protein GUITHDRAFT_155055, membrane;ion transmembrane transporter activity;ion transport;transmembrane transport	#N/A	#N/A	Mmus_NP_444426, Mmus_NP_444427, Mmus_NP_081600	Scer_YOR271C
EG_transcript_19766	3.82075	0.582148	1	M	ribosome recycling factor	ribosome, aminoacyl-tRNA biosynthesis and translation	K02838	ribosome recycling factor	ribosome recycling factor, translation	#N/A	#N/A	#N/A	#N/A
EG_transcript_14153	3.81943	0.581999	1	_	Unknown protein	Unknown	0		---NA---,	#N/A	#N/A	#N/A	#N/A
EG_transcript_8349	3.81497	0.581491	0	_	Unknown protein	Unknown	0		---NA---,	#N/A	#N/A	#N/A	#N/A
EG_transcript_41155	3.81413	0.581396	1	M	NADH dehydrogenase [ubiquinone] 1 alpha/beta subcomplex 1	OxPhos and electron transport chain	K03955	NADH dehydrogenase (ubiquinone) 1 alpha/beta subcomplex 1	type ii fatty acid synthase component,	Tbru_Tb927.3.860	Atha_AT1G65290.1	Mmus_NP_082453	Scer_YKL192C
EG_transcript_440	3.7942	0.57912	0	M	Paraquat-inducible protein A, putative	Unknown	0		gi|163777706|gb| | protein,	#N/A	#N/A	#N/A	#N/A
EG_transcript_23771	3.78806	0.578417	1	M	PREDICTED: uncharacterized protein LOC106650646	Unknown	0		---NA---, protein binding	#N/A	#N/A	#N/A	#N/A
EG_transcript_40791	3.78483	0.578046	1	M	hypothetical protein, conserved	Unknown	0		---NA---,	#N/A	#N/A	#N/A	#N/A
EG_transcript_11218	3.77537	0.576959	1	M	gi|154412348|ref|XP_001579207.1|hypothetical protein	Unknown	0		gi|154412348|ref|XP_001579207.1|hypothetical protein,	#N/A	#N/A	#N/A	#N/A
EG_transcript_18565	3.76436	0.575691	0	C	ADP-ribose pyrophosphatase	other	K13987	ADP-sugar pyrophosphatase / 8-oxo-dGDP phosphatase / ADP-D-ribose pyrophosphorylase	adp-sugar pyrophosphatase, hydrolase activity	#N/A	#N/A	Mmus_NP_058614	Scer_YBR111C
EG_transcript_26742	3.76431	0.575686	1	M	transcription factor; DNA binding	transcription and transcription regulation	0		transcription factor, intracellular membrane-bounded organelle;cytoplasmic part;DNA binding;regulation of transcription	#N/A	Atha_AT1G71260.1	#N/A	#N/A
EG_transcript_21676	3.75754	0.574903	0	_	alcohol dehydrogenase	core metabolic pathways	K13953	alcohol dehydrogenase, propanol-preferring	alcohol dehydrogenase, alcohol dehydrogenase (NAD) activity;zinc ion binding;oxidation-reduction process	#N/A	Atha_AT5G63620.1	#N/A	Scer_YMR083W
EG_transcript_12096	3.74343	0.57327	1	M	3-isopropylmalate dehydrogenase	Amino acid metabolism	K00052	3-isopropylmalate dehydrogenase	gi|913353182|dbj| |3-isopropylmalate dehydrogenase, cytoplasm;magnesium ion binding;3-isopropylmalate dehydrogenase activity;NAD binding;leucine biosynthetic process;oxidation-reduction process	#N/A	#N/A	#N/A	#N/A
EG_transcript_10161	3.74023	0.572898	1	M	D-lactate dehydrogenase (cytochrome)	core metabolic pathways	K18204	D-2-hydroxyglutarate dehydrogenase	gi|281211261|gb| | actin interacting protein, oxidoreductase activity	#N/A	Atha_AT4G36400.1	Mmus_NP_849213	Scer_YDL178W
EG_transcript_35337	3.74006	0.572879	0	M	late embryogenesis abundant protein	reaction to oxidative and toxic stress	0		late embryogenesis abundant protein,	#N/A	#N/A	#N/A	#N/A
EG_transcript_8289	3.73429	0.572208	1	M	ATP-dependent HslUV protease ATP-binding subunit HslU	protein transport, folding, processing and degradation	K03667	ATP-dependent HslUV protease ATP-binding subunit HslU	gi|588315416|emb|CCW65463.1|unnamed protein product, HslUV protease complex;ATP binding;ATPase activity;peptidase activity	Tbru_Tb927.11.12230, Tbru_Tb927.5.1520	Atha_AT1G33360.1, Atha_AT5G53350.1, Atha_AT5G49840.1	Mmus_NP_035932	Scer_YBR227C
EG_transcript_31130	3.72269	0.570857	1	_	mitochondrial import inner membrane translocase subunit TIM22	protein transport, folding, processing and degradation	K17790	mitochondrial import inner membrane translocase subunit TIM22	mitochondrial import inner membrane translocase subunit tim-22,	Tbru_Tb927.11.13290	Atha_AT3G10110.1, Atha_AT1G18320.1	Mmus_NP_062792	Scer_YDL217C
EG_transcript_29688	3.71136	0.569533	1	M	DNA binding;regulation of transcription, DNA-templated	regulation and signal transduction	0		---NA---, DNA binding;regulation of transcription	#N/A	#N/A	#N/A	#N/A
EG_transcript_25253	3.69104	0.567148	1	_	putative Citrate transporter	metabolite and ion transport	0		---NA---,	#N/A	#N/A	#N/A	#N/A
EG_transcript_19495	3.69102	0.567147	0	M	cobalt transporter; Polymerase delta-interacting protein 2 (38 kDa DNA polymerase delta interaction protein) (p38)	metabolite and ion transport	K06195	ApaG protein	cobalt transporter,	Tbru_Tb927.7.1200	#N/A	Mmus_NP_080665	#N/A
EG_transcript_45528	3.68577	0.566528	1	M	Unknown protein	Unknown	0		---NA---,	#N/A	#N/A	#N/A	#N/A
EG_transcript_21653	3.6842	0.566344	1	S	Unknown protein	Unknown	0		---NA---,	#N/A	#N/A	#N/A	#N/A
EG_transcript_51351	3.68359	0.566272	0	_	gi|762091590|ref|XP_011428199.1|PREDICTED: universal stress protein A-like protein isoform X1 [Crassostrea gigas]	Unknown	0		---NA---,	#N/A	#N/A	#N/A	#N/A
EG_transcript_28543	3.65078	0.562385	1	M	Unknown protein	Unknown	0		---NA---,	#N/A	#N/A	#N/A	#N/A
EG_transcript_52520	3.64785	0.562037	1	_	hypothetical protein, conserved	Unknown	0		---NA---,	#N/A	#N/A	#N/A	#N/A
EG_transcript_10667	3.64613	0.561832	0	M	Pentatricopeptide repeat (PPR) superfamily protein	Unknown	0		---NA---,	Tbru_Tb927.10.11820	#N/A	Mmus_NP_598496	Scer_YOR354C, Scer_YGL107C
EG_transcript_15518	3.62418	0.559209	0	M	Unknown protein	Unknown	K01759	lactoylglutathione lyase	variant,	#N/A	#N/A	Mmus_NP_082902	#N/A
EG_transcript_3096	3.6146	0.558061	1	M	Mitochondrial SSU ribosomal protein; putative (KRIPP1)	ribosome, aminoacyl-tRNA biosynthesis and translation	0		gi|407860367|gb|EKG07374.1|hypothetical protein TCSYLVIO_001496,	Tbru_Tb927.11.5500	#N/A	#N/A	#N/A
EG_transcript_18209	3.61381	0.557965	1	_	citrate lyase subunit beta / citryl-CoA lyase	lipid metabolism	K01644	citrate lyase subunit beta / citryl-CoA lyase	malyl- thiolesterase, catalytic activity	Tbru_Tb927.8.6820	#N/A	Mmus_NP_083832	#N/A
EG_transcript_23031	3.61269	0.557831	1	M	glutamate carboxypeptidase	protein transport, folding, processing and degradation	0		---NA---,	#N/A	#N/A	#N/A	#N/A
EG_transcript_4312	3.60927	0.557419	0	_	elongation factor G1; mitochondrial	ribosome, aminoacyl-tRNA biosynthesis and translation	K02355	elongation factor G	gi|290990117|ref| |mitochondrial elongation factor, intracellular;translation elongation factor activity;GTPase activity;GTP binding;translational elongation	Tbru_Tb927.10.5010	Atha_AT1G45332.1	Mmus_NP_613057	Scer_YLR069C
EG_transcript_12268	3.60052	0.556365	1	M	poly(A) polymerase	RNA processing and degradation	0		gi|658868327|ref| | poly rna polymerase gld2 isoform x1,	Tbru_Tb11.v5.0667, Tbru_Tb927.11.15650	#N/A	Mmus_NP_080433	#N/A
EG_transcript_14424	3.59986	0.556285	1	_	succinyl-CoA synthetase alpha subunit	core metabolic pathways	K01899	succinyl-CoA synthetase alpha subunit	gi|695406447|ref|XP_009524111.1|hypothetical protein PHYSODRAFT_557468, ligase activity;cofactor binding;metabolic process	Tbru_Tb927.3.2230	Atha_AT5G08300.1, Atha_AT5G23250.1	Mmus_NP_063932	Scer_YOR142W
EG_transcript_27781	3.59884	0.556162	1	_	NADH dehydrogenase [ubiquinone] 1 alpha subcomplex subunit 8	OxPhos and electron transport chain	0		---NA---,	Tbru_Tb927.10.12930	#N/A	#N/A	#N/A
EG_transcript_40410	3.59611	0.555833	1	_	cytochrome b5; heme binding	OxPhos and electron transport chain	0		cytochrome b5, heme binding	#N/A	#N/A	Mmus_NP_079834, Mmus_NP_080073	#N/A
EG_transcript_16062	3.58357	0.554316	1	M	NADH dehydrogenase [ubiquinone] 1 alpha subcomplex assembly factor 5	OxPhos and electron transport chain	K18162	NADH dehydrogenase [ubiquinone] 1 alpha subcomplex assembly factor 5	gi|552929733|gb|ESA13533.1|hypothetical protein GLOINDRAFT_346895, methyltransferase activity;metabolic process	Tbru_Tb927.10.15420	Atha_AT1G22800.1	Mmus_NP_081369	#N/A
EG_transcript_13646	3.57441	0.553204	1	_	#N/A	#N/A	K08994	ion channel-forming bestrophin family protein	gi|552821303|ref|XP_005845811.1|hypothetical protein CHLNCDRAFT_58489,	#N/A	#N/A	#N/A	#N/A
EG_transcript_25188	3.56845	0.55248	1	M	Unknown protein	Unknown	0		---NA---,	#N/A	#N/A	#N/A	#N/A
EG_transcript_33302	3.56773	0.552393	1	M	acyl-CoA thioester hydrolase	metabolism of cofactors and vitamins	K07107	acyl-CoA thioester hydrolase	4-hydroxybenzoyl- thioesterase,	#N/A	#N/A	Mmus_NP_083023	#N/A
EG_transcript_15630	3.56479	0.552034	0	M	cathepsin X	protein transport, folding, processing and degradation	K08568	cathepsin X	gi|906953898|gb| |cathepsin x, cysteine-type peptidase activity;proteolysis	#N/A	#N/A	#N/A	#N/A
EG_transcript_22875	3.56438	0.551984	1	M	thiamine-phosphate pyrophosphorylase	reaction to oxidative and toxic stress	K00788	thiamine-phosphate pyrophosphorylase	thiamine-phosphate pyrophosphorylase, thiamine-phosphate diphosphorylase activity;thiamine biosynthetic process	#N/A	#N/A	#N/A	#N/A
EG_transcript_4485	3.56411	0.551951	1	_	nucleotide binding;DNA binding;ligase activity;anion binding;small molecule metabolic process;organic substance metabolic process	DNA RRR	K01958	pyruvate carboxylase	gi|156405052|ref| | protein, nucleotide binding;DNA binding;ligase activity;anion binding;small molecule metabolic process;organic substance metabolic process	#N/A	Atha_AT5G35360.3	Mmus_NP_001156418	#N/A
EG_transcript_36506	3.5641	0.55195	1	_	MFS transporter	metabolite and ion transport	0		---NA---, membrane;cytochrome-c oxidase activity;respiratory electron transport chain	#N/A	#N/A	#N/A	#N/A
EG_transcript_8651	3.55162	0.550426	0	M	gi|612388517|ref|XP_007509779.1|predicted protein [Bathycoccus prasinos]	Unknown	0		---NA---,	#N/A	#N/A	#N/A	#N/A
EG_transcript_23194	3.53946	0.548937	1	M	related to RSM7-mitochondrial ribosomal protein, small subunit	ribosome, aminoacyl-tRNA biosynthesis and translation	0		---NA---,	#N/A	#N/A	#N/A	#N/A
EG_transcript_11659	3.53425	0.548297	0	M	cysteine synthase A; O-acetylserine (thiol) lyase	FeS cluster assembly and sulfur metabolism	K01738	cysteine synthase A	gi|501447650|ref| |cysteine synthase, cysteine synthase activity;transferase activity;cysteine biosynthetic process from serine	#N/A	Atha_AT3G61440.1, Atha_AT3G59760.1	#N/A	#N/A
EG_transcript_25241	3.52597	0.547279	0	M	gi|551635966|ref|XP_005820812.1|hypothetical protein GUITHDRAFT_166370 [Guillardia theta CCMP2712]	Unknown	0		---NA---,	#N/A	#N/A	#N/A	#N/A
EG_transcript_22722	3.52376	0.547006	0	_	5-carboxymethyl-2-hydroxymuconate isomerase; Fumarylacetoacetate hydrolase domain-containing protein	Amino acid metabolism	0		5-carboxymethyl-2-hydroxymuconate isomerase, catalytic activity;metabolic process	#N/A	#N/A	Mmus_NP_083905	#N/A
EG_transcript_21763	3.51936	0.546463	1	M	5-formyltetrahydrofolate cyclo-ligase	metabolism of cofactors and vitamins	K01934	5-formyltetrahydrofolate cyclo-ligase	5-formyltetrahydrofolate cyclo-ligase,	#N/A	#N/A	Mmus_NP_001122073, Mmus_NP_081105	Scer_YER183C
EG_transcript_19601	3.51147	0.545488	1	M	Unknown protein	Unknown	0		---NA---,	#N/A	#N/A	#N/A	#N/A
EG_transcript_3771	3.50214	0.544333	1	M	threonine aldolase	Amino acid metabolism	K01620	threonine aldolase	gi|501068193|ref| |threonine aldolase, oxidoreductase activity;lyase activity;cellular amino acid metabolic process;oxidation-reduction process	#N/A	#N/A	Mmus_NP_082195	Scer_YHL021C
EG_transcript_5584	3.49663	0.54365	1	C	pyruvate dehydrogenase E2 component (dihydrolipoamide acetyltransferase)	core metabolic pathways	K00627	pyruvate dehydrogenase E2 component (dihydrolipoamide acetyltransferase)	gi|47600751|emb| |dihydrolipoyl transacetylase, mitochondrial matrix;pyruvate dehydrogenase complex;dihydrolipoyllysine-residue acetyltransferase activity;pyruvate metabolic process	Tbru_Tb11.v5.0774, Tbru_Tb927.10.7570	Atha_AT1G54220.1, Atha_AT3G13930.1	Mmus_NP_780303	Scer_YNL071W
EG_transcript_13807	3.4901	0.542838	0	_	Ribosomal protein S5	ribosome, aminoacyl-tRNA biosynthesis and translation	0		gi|389603245|ref|XP_001568825.2|conserved hypothetical protein, ribosome;RNA binding;structural constituent of ribosome;translation	Tbru_Tb927.10.6300, Tbru_Tb11.v5.0276	Atha_AT1G64880.1	Mmus_NP_084239	Scer_YBR251W
EG_transcript_17323	3.48965	0.542782	1	M	caffeoyl-CoA O-methyltransferase	Amino acid metabolism	0		gi|922306530|gb| |o-methyltransferase, O-methyltransferase activity	#N/A	#N/A	Mmus_NP_081241	#N/A
EG_transcript_23774	3.48554	0.54227	1	S	#N/A	#N/A	K15112	solute carrier family 25 (mitochondrial uncoupling protein), member 27	mitochondrial uncoupling protein 4-like, transmembrane transport	#N/A	Atha_AT1G14140.1	Mmus_NP_080508, Mmus_NP_001159922, Mmus_NP_082987	#N/A
EG_transcript_12212	3.47406	0.540837	0	_	cytochrome c oxidase assembly euglenozoa-specific subunit 16	OxPhos and electron transport chain	K00026	malate dehydrogenase	NAD-dependent, L-malate dehydrogenase activity;carbohydrate metabolic process;tricarboxylic acid cycle;malate metabolic process	Tbru_Tb927.10.2550	Atha_AT3G47520.1, Atha_AT1G53240.1, Atha_AT3G15020.1	Mmus_NP_032643	Scer_YKL085W
EG_transcript_33575	3.47104	0.540459	1	S	cysteine proteinase	protein transport, folding, processing and degradation	0		cysteine proteinase, catalytic activity	#N/A	#N/A	#N/A	#N/A
EG_transcript_18154	3.46641	0.539879	1	M	adrenodoxin-NADP+ reductase	FeS cluster assembly and sulfur metabolism	K18914	adrenodoxin-NADP+ reductase	nadph:adrenodoxin mitochondrial, mitochondrion;oxidoreductase activity;oxidation-reduction process	Tbru_Tb927.10.2230	Atha_AT4G32360.1	Mmus_NP_032023	Scer_YDR376W
EG_transcript_11196	3.45883	0.538929	0	_	glutamate dehydrogenase (NADP+)	Amino acid metabolism	K00262	glutamate dehydrogenase (NADP+)	gi|755070946|ref| |glutamate dehydrogenase, oxidoreductase activity	#N/A	Atha_AT3G03910.1, Atha_AT5G18170.1, Atha_AT5G07440.1	Mmus_NP_032159	Scer_YAL062W
EG_transcript_9413	3.45194	0.538064	0	M	succinate-semialdehyde dehydrogenase / glutarate-semialdehyde dehydrogenase	core metabolic pathways	K00135	succinate-semialdehyde dehydrogenase / glutarate-semialdehyde dehydrogenase	gi|640479414|ref| |multispecies: succinate-semialdehyde dehydrogenase, oxidoreductase activity	#N/A	#N/A	#N/A	#N/A
EG_transcript_24357	3.44811	0.537581	1	M	#N/A	#N/A	K18588	coenzyme Q-binding protein COQ10	coenzyme q-binding protein coq10 homolog mitochondrial-like,	#N/A	#N/A	Mmus_NP_001074509, Mmus_NP_001034799	Scer_YOL008W
EG_transcript_729	3.44643	0.53737	0	_	malate synthase-isocitrate lyase	core metabolic pathways	K01638	malate synthase	gi|22036050|dbj| |malate synthase-isocitrate lyase, isocitrate lyase activity;malate synthase activity;glyoxylate cycle	#N/A	#N/A	#N/A	#N/A
EG_transcript_1750	3.44215	0.536829	1	S	#N/A	#N/A	0		gi|47776273|dbj| | membrane-bound adenylyl cyclase, phosphorus-oxygen lyase activity;cyclic nucleotide biosynthetic process;intracellular signal transduction	Tbru_Tb11.v5.0576, Tbru_Tb927.6.430	#N/A	#N/A	Scer_YJL005W
EG_transcript_14156	3.4417	0.536774	1	C	gi|340372619|ref| | cytosolic acyl coenzyme a thioester hydrolase-like	lipid metabolism	K17360	acyl-coenzyme A thioesterase 7	gi|340372619|ref| | cytosolic acyl coenzyme a thioester hydrolase-like,	Tbru_Tb927.3.4260	#N/A	#N/A	#N/A
EG_transcript_29512	3.41862	0.533851	1	M	gi|110168479|gb|ABG53019.1|Tetratricopeptide TPR_2 [Trichodesmium erythraeum IMS101]	Unknown	0		---NA---, protein binding	#N/A	#N/A	#N/A	#N/A
EG_transcript_34359	3.418	0.533772	1	M	thioredoxin 1	reaction to oxidative and toxic stress	K03671	thioredoxin 1	thioredoxin, nucleus;cytosol;protein disulfide oxidoreductase activity;glycerol ether metabolic process;cellular response to oxidative stress;cellular metabolic process;cell redox homeostasis;oxidation-reduction process;negative regulation of filamentous growth of a population of unicellular organisms	Tbru_Tb927.9.3370	Atha_AT2G35010.1	Mmus_NP_064297	Scer_YLR043C, Scer_YCR083W
EG_transcript_21116	3.41244	0.533065	1	C	gi|551661918|ref|XP_005833725.1|hypothetical protein GUITHDRAFT_94256 [Guillardia theta CCMP2712]; glycine cleavage system transcriptional repressor	regulation and signal transduction	0		protein, integral component of membrane	#N/A	#N/A	#N/A	#N/A
EG_transcript_9159	3.41141	0.532934	0	_	branched-chain amino acid aminotransferase	Amino acid metabolism	K00826	branched-chain amino acid aminotransferase	gi|66808747|ref| |branched-chain amino acid aminotransferase, branched-chain-amino-acid transaminase activity;branched-chain amino acid metabolic process	Tbru_Tb927.2.4590, Tbru_Tb927.2.4610, Tbru_Tb11.v5.0820	Atha_AT1G10060.2	Mmus_NP_001019639, Mmus_NP_033867	Scer_YHR208W
EG_transcript_3246	3.40413	0.532006	1	_	#N/A	#N/A	K01872	alanyl-tRNA synthetase	gi|146086823|ref| | alanyl-trna synthetase, cytoplasm;nucleic acid binding;alanine-tRNA ligase activity;ATP binding;alanyl-tRNA aminoacylation	#N/A	Atha_AT5G22800.1, Atha_AT1G50200.1	Mmus_NP_941010	Scer_YOR335C
EG_transcript_24567	3.4022	0.53176	0	_	ATP synthase mitochondrial F1 complex assembly factor 1	OxPhos and electron transport chain	K07555	ATP synthase mitochondrial F1 complex assembly factor 1	atp synthase mitochondrial f1 complex assembly factor 1, mitochondrion;protein complex assembly	Tbru_Tb927.9.15240	#N/A	Mmus_NP_851383	Scer_YNL315C
EG_transcript_20530	3.40171	0.531697	1	M	Mitochondrial SSU ribosomal protein, putative	ribosome, aminoacyl-tRNA biosynthesis and translation	0		---NA---,	Tbru_Tb927.11.1250	#N/A	#N/A	#N/A
EG_transcript_14786	3.38343	0.529357	1	M	cyanate lyase	reaction to oxidative and toxic stress	K01725	cyanate lyase	gi|397632997|gb|EJK70788.1|hypothetical protein THAOC_07824, DNA binding;cyanate hydratase activity;cyanate metabolic process	#N/A	#N/A	#N/A	#N/A
EG_transcript_32383	3.38165	0.529129	1	M	#N/A	#N/A	0		hypothetical protein GUITHDRAFT_152150,	#N/A	#N/A	#N/A	#N/A
EG_transcript_2009	3.38111	0.529059	1	M	aconitate hydratase 2 / 2-methylisocitrate dehydratase	core metabolic pathways	K01682	aconitate hydratase 2 / 2-methylisocitrate dehydratase	gi|738294428|ref| |bifunctional aconitate hydratase 2 2-methylisocitrate dehydratase, cytosol;aconitate hydratase activity;4 iron	#N/A	#N/A	#N/A	#N/A
EG_transcript_36580	3.38038	0.528966	1	_	Unknown protein	Unknown	0		---NA---,	#N/A	#N/A	#N/A	#N/A
EG_transcript_24944	3.38021	0.528944	1	C	atp-dependent chaperone variant 1	protein transport, folding, processing and degradation	K03695	ATP-dependent Clp protease ATP-binding subunit ClpB	atp-dependent chaperone variant 1, ATP binding;peptidase activity;proteolysis	#N/A	#N/A	#N/A	#N/A
EG_transcript_790	3.37527	0.528308	1	_	pyruvate: nadp+ oxidoreductase	core metabolic pathways	K03737	pyruvate-ferredoxin/flavodoxin oxidoreductase	gi|9909124|dbj| |pyruvate: nadp+ oxidoreductase, mitochondrion;iron ion binding;FMN binding;thiamine pyrophosphate binding;pyruvate dehydrogenase (NADP+) activity;aquacobalamin reductase (NADPH) activity;4 iron	#N/A	#N/A	#N/A	#N/A
EG_transcript_42153	3.36898	0.527498	1	_	ribosome;structural constituent of ribosome;rRNA binding;translation	ribosome, aminoacyl-tRNA biosynthesis and translation	K02990	small subunit ribosomal protein S6	predicted protein, ribosome;structural constituent of ribosome;rRNA binding;translation	Tbru_Tb927.10.2800	#N/A	#N/A	#N/A
EG_transcript_21891	3.36759	0.527319	0	M	Unknown protein	Unknown	0		---NA---,	#N/A	#N/A	#N/A	#N/A
EG_transcript_33134	3.36631	0.527154	0	_	40S ribosomal protein S6, putative	ribosome, aminoacyl-tRNA biosynthesis and translation	K02991	small subunit ribosomal protein S6e	40s ribosomal protein s6, ribosome;structural constituent of ribosome;translation	#N/A	#N/A	#N/A	#N/A
EG_transcript_13481	3.36166	0.526554	1	M	ketol-acid reductoisomerase	Amino acid metabolism	K00053	ketol-acid reductoisomerase	gi|727143853|emb| | ketol-acid reductoisomerase, ketol-acid reductoisomerase activity;branched-chain amino acid biosynthetic process;oxidation-reduction process	#N/A	Atha_AT3G58610.1	#N/A	Scer_YLR355C
EG_transcript_4731	3.35551	0.525759	1	M	peroxisome-assembly ATPase	metabolite and ion transport	K18798	peroxisome-assembly ATPase	gi|831764864|ref|XP_012751309.1|hypothetical protein SAMD00019534_089660, ATP binding	Tbru_Tb927.7.6930	Atha_AT4G30490.1	Mmus_NP_665686	Scer_YEL052W
EG_transcript_25501	3.34499	0.524395	0	_	mitochondrial complement component 1 Q subcomponent-binding protein	regulation and signal transduction	K15414	complement component 1 Q subcomponent-binding protein, mitochondrial	p22 protein precursor, mitochondrial matrix	Tbru_Tb927.7.3470, Tbru_Tb927.6.2420	Atha_AT2G41600.5, Atha_AT4G32605.1, Atha_AT5G02050.1, Atha_AT3G55605.1, Atha_AT2G39795.1, Atha_AT5G05990.1	Mmus_NP_031599	Scer_YIL070C
EG_transcript_22812	3.34418	0.52429	0	_	glycine cleavage system H protein	Amino acid metabolism	K02437	glycine cleavage system H protein	glycine cleavage system protein h,	#N/A	#N/A	#N/A	#N/A
EG_transcript_39017	3.33963	0.523698	1	M	30S ribosomal protein S19	ribosome, aminoacyl-tRNA biosynthesis and translation	K02965	small subunit ribosomal protein S19	---NA---, ribosome;structural constituent of ribosome;translation	#N/A	#N/A	#N/A	#N/A
EG_transcript_35867	3.33783	0.523464	1	M	Ferredoxin B	FeS cluster assembly and sulfur metabolism	K22071	ferredoxin-2, mitochondrial	related to adrenodoxin mitochondrial, electron carrier activity;2 iron	#N/A	#N/A	Mmus_NP_032022	#N/A
EG_transcript_11577	3.33766	0.523442	1	M	3-hydroxyisobutyryl-CoA hydrolase	core metabolic pathways	K05605	3-hydroxyisobutyryl-CoA hydrolase	gi|156405974|ref| | protein,	Tbru_Tb927.11.16480	Atha_AT4G31810.1	Mmus_NP_666220	Scer_YDR036C
EG_transcript_3547	3.32293	0.521522	1	M	heat shock protein 84	protein transport, folding, processing and degradation	K09488	TNF receptor-associated protein 1	gi|71754867|ref| |heat shock protein mitochondrial precursor, ATP binding;unfolded protein binding;protein folding;response to stress	#N/A	Atha_AT3G07770.1	Mmus_NP_080784	#N/A
EG_transcript_26207	3.32218	0.521424	1	M	succinate dehydrogenase [ubiquinone] assembly factor 2	OxPhos and electron transport chain	K18168	succinate dehydrogenase assembly factor 2	succinate dehydrogenase,	Tbru_Tb927.6.2510	Atha_AT5G51040.3	Mmus_NP_079609	Scer_YOL071W
EG_transcript_5542	3.31814	0.520894	1	_	gi|306984910|gb| | beta-lactamase domain-containing protein	reaction to oxidative and toxic stress	0		gi|306984910|gb| | beta-lactamase domain-containing protein,	#N/A	#N/A	#N/A	#N/A
EG_transcript_14795	3.30151	0.518713	1	M	trypanothione reductase	other	K00384	thioredoxin reductase (NADPH)	gi|594591719|dbj| |nadph-dependent thioredoxin reductase, cytoplasm;thioredoxin-disulfide reductase activity;removal of superoxide radicals;oxidation-reduction process	#N/A	Atha_AT4G35460.1	#N/A	Scer_YHR106W, Scer_YDR353W
EG_transcript_29973	3.3002	0.51854	0	S	trypanothione/tryparedoxin dependent peroxidase 2, glutathione peroxidase-like 2 (TDPX2)	reaction to oxidative and toxic stress	K00432	glutathione peroxidase	glutathione peroxidase, glutathione peroxidase activity;response to oxidative stress;oxidation-reduction process	Tbru_Tb927.7.1130, Tbru_Tb927.7.1120, Tbru_Tb927.7.1140	#N/A	Mmus_NP_001032830	Scer_YIR037W
EG_transcript_24337	3.29335	0.517639	0	_	Unknown protein	Unknown	0		---NA---,	#N/A	#N/A	#N/A	#N/A
EG_transcript_7085	3.28644	0.516726	0	_	gi|497987152|ref| |molecular chaperone	protein transport, folding, processing and degradation	K04043	molecular chaperone DnaK	gi|497987152|ref| |molecular chaperone,	#N/A	#N/A	#N/A	#N/A
EG_transcript_20697	3.28597	0.516664	1	C	serine dehydratase	Amino acid metabolism	K22589	threo-3-hydroxy-L-aspartate ammonia-lyase	serine dehydratase, L-threonine ammonia-lyase activity;pyridoxal phosphate binding;cellular amino acid metabolic process	#N/A	#N/A	#N/A	Scer_YER086W
EG_transcript_24482	3.28555	0.516609	1	_	Mitochondrial ribosomal SSU subunit MRPS34	ribosome, aminoacyl-tRNA biosynthesis and translation	K17412	small subunit ribosomal protein S34	---NA---,	Tbru_Tb927.8.5280	#N/A	#N/A	#N/A
EG_transcript_28804	3.28532	0.516578	1	M	hypothetical protein, partial	Unknown	0		---NA---, protein binding	#N/A	#N/A	#N/A	#N/A
EG_transcript_12699	3.28222	0.516168	0	_	Delta-1-pyrroline-5-carboxylate synthase	Amino acid metabolism	K12657	delta-1-pyrroline-5-carboxylate synthetase	gi|156378108|ref| | protein, glutamate 5-kinase activity;proline biosynthetic process	#N/A	#N/A	#N/A	#N/A
EG_transcript_7315	3.27946	0.515802	0	M	MRB1 complex subunit MRB3010	Unknown	0		---NA---,	Tbru_Tb11.v5.0691, Tbru_Tb927.5.3010, Tbru_Tb927.10.4850	#N/A	Mmus_NP_937819	#N/A
EG_transcript_37435	3.27385	0.515059	1	M	gi|751179373|gb|KIL65329.1|hypothetical protein M378DRAFT_24123 [Amanita muscaria Koide BX008]	Unknown	0		---NA---,	#N/A	#N/A	#N/A	#N/A
EG_transcript_18134	3.27181	0.514788	1	M	CDGSH iron-sulfur domain-containing protein 1 (MitoNEET)	metabolite and ion transport	0		cdgsh iron-sulfur domain-containing protein partial, intracellular membrane-bounded organelle;2 iron	#N/A	#N/A	#N/A	#N/A
EG_transcript_39882	3.26977	0.514518	0	C	30S ribosomal S13	ribosome, aminoacyl-tRNA biosynthesis and translation	K02952	small subunit ribosomal protein S13	---NA---, ribosome;RNA binding;structural constituent of ribosome;translation	#N/A	Atha_AT1G77750.1	Mmus_NP_035426	Scer_YDR450W
EG_transcript_6875	3.26534	0.513928	1	_	isocitrate dehydrogenase	core metabolic pathways	K00031	isocitrate dehydrogenase	isocitrate dehydrogenase, magnesium ion binding;isocitrate dehydrogenase (NADP+) activity;NAD binding;glyoxylate cycle;tricarboxylic acid cycle	#N/A	#N/A	#N/A	#N/A
EG_transcript_22166	3.2546	0.512498	1	M	Unknown protein	Unknown	0		---NA---,	#N/A	#N/A	#N/A	#N/A
EG_transcript_28876	3.24613	0.511366	0	M	Unknown protein	Unknown	0		---NA---,	#N/A	#N/A	#N/A	#N/A
EG_transcript_33323	3.24595	0.511342	1	M	succinate dehydrogenase [ubiquinone] iron-sulfur subunit	OxPhos and electron transport chain	K00240	succinate dehydrogenase / fumarate reductase, iron-sulfur subunit	succinate dehydrogenase, iron-sulfur cluster binding	#N/A	Atha_AT3G27380.1, Atha_AT5G40650.1	Mmus_NP_075863	Scer_YLL041C
EG_transcript_8825	3.24288	0.510931	1	M	lipoyl synthase	lipid metabolism	K03644	lipoyl synthase	gi|170035952|ref| |lipoic acid synthase, lipoate synthase activity;4 iron	Tbru_Tb927.10.15010	#N/A	Mmus_NP_077791	Scer_YOR196C
EG_transcript_15784	3.23955	0.510485	1	M	Unknown protein	Unknown	0		---NA---,	#N/A	#N/A	#N/A	#N/A
EG_transcript_42708	3.23803	0.510281	0	S	peroxiredoxin (alkyl hydroperoxide reductase subunit C)	reaction to oxidative and toxic stress	0		peroxiredoxin partial, peroxiredoxin activity;oxidation-reduction process	Tbru_Tb927.8.1990	#N/A	Mmus_NP_058044, Mmus_NP_035693, Mmus_NP_031478	Scer_YBL064C
EG_transcript_12535	3.23505	0.509882	1	_	pyruvate carboxylase; 3-methylcrotonyl-CoA carboxylase alpha subunit	core metabolic pathways	K01958	pyruvate carboxylase	gi|156405052|ref| | protein, biotin carboxylase activity;ATP binding;metal ion binding;small molecule metabolic process;organic substance metabolic process	#N/A	Atha_AT5G35360.3	#N/A	#N/A
EG_transcript_19913	3.22919	0.509093	1	_	#N/A	#N/A	K15100	solute carrier family 25 (mitochondrial citrate transporter), member 1	hypothetical protein OXYTRI_16677,	#N/A	#N/A	#N/A	#N/A
EG_transcript_33024	3.2267	0.508759	0	M	gi|705437706|ref|WP_033512513.1|formate--tetrahydrofolate ligase [Bifidobacterium mongoliense]	metabolism of cofactors and vitamins	0		---NA---,	#N/A	#N/A	#N/A	#N/A
EG_transcript_1951	3.2194	0.507775	1	M	aconitate hydratase	core metabolic pathways	K01681	aconitate hydratase	cytoplasmic-like, lyase activity;iron-sulfur cluster binding;metabolic process	Tbru_Tb927.10.14000	Atha_AT4G26970.1, Atha_AT2G05710.1, Atha_AT4G35830.1	Mmus_NP_031412	#N/A
EG_transcript_37676	3.2087	0.506329	1	M	Complex 1 protein (LYR family)	Unknown	K18167	succinate dehydrogenase assembly factor 1	hypothetical protein,	Tbru_Tb927.10.12900	#N/A	Mmus_NP_001028312	Scer_YDR379C-A
EG_transcript_5575	3.20742	0.506155	1	M	aldehyde dehydrogenase (NAD+)	core metabolic pathways	K00128	aldehyde dehydrogenase (NAD+)	gi|499931423|ref| |betaine-aldehyde dehydrogenase, oxidoreductase activity	Tbru_Tb927.10.6190	Atha_AT3G48000.1	Mmus_NP_033786, Mmus_NP_082546, Mmus_NP_036051	Scer_YER073W, Scer_YOR374W, Scer_YPL061W
EG_transcript_20044	3.20316	0.505579	1	M	polar amino acid transport system substrate-binding protein	metabolite and ion transport	K02030	polar amino acid transport system substrate-binding protein	abc transporter substrate-binding protein,	#N/A	#N/A	#N/A	#N/A
EG_transcript_33225	3.20195	0.505414	1	M	NADH dehydrogenase [ubiquinone] 1 alpha subcomplex subunit 13	OxPhos and electron transport chain	K11353	NADH dehydrogenase (ubiquinone) 1 alpha subcomplex subunit 13	---NA---,	Tbru_Tb927.11.8910	Atha_AT1G04630.1, Atha_AT2G33220.1	Mmus_NP_075801	#N/A
EG_transcript_54525	3.20068	0.505243	0	_	cytochrome c oxidase assembly subunit 19	OxPhos and electron transport chain	K18183	cytochrome c oxidase assembly protein subunit 19	cytochrome c oxidase assembly protein cox19-like, mitochondrion;NADH dehydrogenase (ubiquinone) activity	Tbru_Tb927.10.15790	#N/A	Mmus_NP_932097	#N/A
EG_transcript_39315	3.1998	0.505123	1	_	hypothetical protein, conserved	Unknown	0		---NA---,	Tbru_Tb927.10.16060	#N/A	#N/A	#N/A
EG_transcript_19289	3.19244	0.504123	0	M	Sucrase/ferredoxin-like protein	OxPhos and electron transport chain	0		sucrase ferredoxin-like protein, electron carrier activity;iron-sulfur cluster binding	#N/A	#N/A	#N/A	#N/A
EG_transcript_19125	3.19194	0.504054	1	M	Unknown protein	Unknown	0		---NA---,	#N/A	#N/A	#N/A	#N/A
EG_transcript_8679	3.18415	0.502993	1	S	pyruvate dehydrogenase E3 component (dihydrolipoamide (dihydrolipoyl) dehydrogenase)	core metabolic pathways	K00382	dihydrolipoamide dehydrogenase	gi|47600753|emb| |dihydrolipoyl dehydrogenase, cell;dihydrolipoyl dehydrogenase activity;flavin adenine dinucleotide binding;cell redox homeostasis;oxidation-reduction process	Tbru_Tb927.11.16730	Atha_AT1G48030.1, Atha_AT3G17240.1	Mmus_NP_031887	Scer_YFL018C
EG_transcript_20881	3.1805	0.502496	1	M	Unknown protein	Unknown	0		---NA---,	#N/A	#N/A	#N/A	#N/A
EG_transcript_14917	3.17853	0.502227	1	M	3-hydroxyacyl-CoA dehydrogenase / 3-hydroxy-2-methylbutyryl-CoA dehydrogenase / pteridine reductase 1	Amino acid metabolism	K08683	3-hydroxyacyl-CoA dehydrogenase / 3-hydroxy-2-methylbutyryl-CoA dehydrogenase	gi|669136572|ref| |3-hydroxyacyl- dehydrogenase type-2, oxidoreductase activity;metabolic process	#N/A	Atha_AT3G26760.1, Atha_AT3G26770.1, Atha_AT4G03140.1	Mmus_NP_058043	#N/A
EG_transcript_24223	3.17362	0.501555	1	S	hypothetical protein LOTGIDRAFT_152844	Unknown	0		hypothetical protein LOTGIDRAFT_152844,	#N/A	#N/A	#N/A	#N/A
EG_transcript_9494	3.17186	0.501313	1	_	#N/A	#N/A	0		gi|397646149|gb|EJK77145.1|hypothetical protein THAOC_01042,	Tbru_Tb11.v5.0691, Tbru_Tb927.5.3010, Tbru_Tb927.10.4850	#N/A	Mmus_NP_937819	#N/A
EG_transcript_57369	3.16786	0.500766	0	M	ubiquinol-cytochrome c reductase subunit	OxPhos and electron transport chain	0		ucr9_euggr ame: full=ubiquinol-cytochrome-c reductase complex subunit mitochondrial flags: precursor, mitochondrial inner membrane;integral component of membrane;respiratory chain;oxidation-reduction process	#N/A	#N/A	#N/A	#N/A
EG_transcript_15735	3.16159	0.499905	1	_	#N/A	#N/A	0		gi|594591717|dbj| |peroxiredoxin, oxidoreductase activity;oxidation-reduction process	#N/A	Atha_AT3G52960.1, Atha_AT3G06050.1	Mmus_NP_036151	#N/A
EG_transcript_20963	3.16159	0.499905	1	_	#N/A	#N/A	0		peroxiredoxin, oxidoreductase activity;oxidation-reduction process	#N/A	Atha_AT3G52960.1, Atha_AT3G06050.1	Mmus_NP_036151	#N/A
EG_transcript_26179	3.16061	0.499771	0	_	thiosulfate/3-mercaptopyruvate sulfurtransferase	Amino acid metabolism	K01011	thiosulfate/3-mercaptopyruvate sulfurtransferase	3-mercaptopyruvate sulfurtransferase,	#N/A	Atha_AT1G79230.1	Mmus_NP_033463, Mmus_NP_619611	Scer_YOR251C
EG_transcript_23583	3.15562	0.499085	0	_	gi|123446241|ref|XP_001311873.1|CoA binding domain containing protein [Trichomonas vaginalis G3]; CoA-acetyltransferase	Unknown	0		---NA---,	#N/A	#N/A	#N/A	#N/A
EG_transcript_3249	3.15136	0.498499	0	M	gi|735850869|dbj|GAM26969.1|hypothetical protein SAMD00019534_101440	Unknown	0		gi|735850869|dbj|GAM26969.1|hypothetical protein SAMD00019534_101440,	#N/A	#N/A	Mmus_NP_081269	#N/A
EG_transcript_16311	3.1487	0.498132	1	_	gi|759964218|ref|WP_043648151.1|hypothetical protein	Unknown	0		gi|759964218|ref|WP_043648151.1|hypothetical protein,	#N/A	#N/A	#N/A	#N/A
EG_transcript_573	3.14139	0.497122	0	M	AAA domain (dynein-related subfamily)/von Willebrand factor type A domain containing protein	Unknown	0		gi|751454393|ref| | von willebrand factor a domain-containing protein 8, ATP binding;ATPase activity	Tbru_Tb927.5.2890	#N/A	Mmus_NP_082182	#N/A
EG_transcript_13259	3.14024	0.496963	0	M	succinyl-CoA synthetase beta subunit	core metabolic pathways	K01900	succinyl-CoA synthetase beta subunit	gi|831763844|ref|XP_012750993.1|hypothetical protein SAMD00019534_091250, catalytic activity;ATP binding;metabolic process	Tbru_Tb927.10.7410	Atha_AT2G20420.1	#N/A	Scer_YGR244C
EG_transcript_8513	3.12907	0.495416	1	_	cathepsin A (carboxypeptidase C)	protein transport, folding, processing and degradation	0		gi|635367335|emb|CCI44408.1|unnamed protein product, serine-type carboxypeptidase activity;proteolysis	#N/A	#N/A	#N/A	#N/A
EG_transcript_16257	3.12322	0.494602	1	M	3;2-trans-enoyl-CoA isomerase; mitochondrial	lipid metabolism	K13238	3,2-trans-enoyl-CoA isomerase, mitochondrial	partial, catalytic activity;metabolic process	Tbru_Tb927.8.7530, Tbru_Tb927.4.4910	#N/A	Mmus_NP_034153	#N/A
EG_transcript_17627	3.11737	0.493788	0	M	30S ribosomal protein S3	ribosome, aminoacyl-tRNA biosynthesis and translation	0		---NA---, ribosome;structural constituent of ribosome;translation	#N/A	#N/A	#N/A	#N/A
EG_transcript_32205	3.11434	0.493366	1	M	Unknown protein	Unknown	0		---NA---,	#N/A	#N/A	#N/A	#N/A
EG_transcript_30576	3.11382	0.493293	1	M	Mitochondrial ribosomal LSU subunit MRPL22	ribosome, aminoacyl-tRNA biosynthesis and translation	K02890	large subunit ribosomal protein L22	hypothetical protein SAMD00019534_050130, large ribosomal subunit;structural constituent of ribosome;translation	Tbru_Tb927.7.2760	Atha_AT4G28360.1, Atha_AT1G52370.1	Mmus_NP_778166	Scer_YNL177C
EG_transcript_41267	3.11286	0.49316	1	_	kinetoplast ribosomal PPR-repeat containing protein 3	Unknown	0		---NA---,	#N/A	#N/A	#N/A	#N/A
EG_transcript_12467	3.09961	0.491308	0	_	isobutyryl-CoA dehydrogenase	Amino acid metabolism	K11538	isobutyryl-CoA dehydrogenase	gi|499713885|ref| |acyl- dehydrogenase, acyl-CoA dehydrogenase activity;flavin adenine dinucleotide binding;oxidation-reduction process	#N/A	#N/A	Mmus_NP_080138	#N/A
EG_transcript_15990	3.09948	0.491289	1	M	LAO/AO transport system kinase	regulation and signal transduction	K07588	LAO/AO transport system kinase	gi|431820438|dbj| |methylmalonic aciduria type a protein,	#N/A	#N/A	#N/A	#N/A
EG_transcript_12808	3.09778	0.49105	1	M	cysteine synthase A; O-acetylserine (thiol) lyase	FeS cluster assembly and sulfur metabolism	K01738	cysteine synthase A	gi|302835754|ref|XP_002949438.1|hypothetical protein VOLCADRAFT_89892, cysteine synthase activity;cysteine biosynthetic process from serine	#N/A	Atha_AT3G61440.1, Atha_AT3G59760.1	#N/A	#N/A
EG_transcript_10979	3.09344	0.490442	1	M	isocitrate dehydrogenase (NAD+)	core metabolic pathways	0		gi|471674104|gb| |isocitrate isopropylmalate dehydrogenase, magnesium ion binding;oxidoreductase activity	#N/A	#N/A	#N/A	Scer_YIL094C
EG_transcript_50789	3.08458	0.489196	0	_	glutathione s- n-terminal	reaction to oxidative and toxic stress	K00799	glutathione S-transferase	glutathione s- n-terminal, protein binding	#N/A	#N/A	#N/A	#N/A
EG_transcript_24449	3.08017	0.488575	0	M	2-dehydropantoate 2-reductase	metabolism of cofactors and vitamins	K00077	2-dehydropantoate 2-reductase	2-dehydropantoate 2-reductase, cytoplasm;2-dehydropantoate 2-reductase activity;NADP binding;pantothenate biosynthetic process;oxidation-reduction process	#N/A	#N/A	#N/A	#N/A
EG_transcript_8715	3.07497	0.487841	1	_	54 kDa alternative NADH dehydrogenase	OxPhos and electron transport chain	K00383	glutathione reductase (NADPH)	gi|551669904|ref|XP_005837710.1|hypothetical protein GUITHDRAFT_66527, glutathione-disulfide reductase activity;flavin adenine dinucleotide binding;NADP binding;glutathione metabolic process;cell redox homeostasis;oxidation-reduction process	Tbru_Tb927.10.10390	Atha_AT3G54660.1	Mmus_NP_038739, Mmus_NP_034474	Scer_YPL091W
EG_transcript_41022	3.07494	0.487837	1	M	ribosome;structural constituent of ribosome;translation	ribosome, aminoacyl-tRNA biosynthesis and translation	0		---NA---, ribosome;structural constituent of ribosome;translation	#N/A	#N/A	#N/A	#N/A
EG_transcript_4905	3.06653	0.486648	0	C	carnitine O-palmitoyltransferase II	lipid metabolism	K08766	carnitine O-palmitoyltransferase 2	gi|813185467|ref|XP_012206905.1|hypothetical protein SPRG_11333, transferase activity	Tbru_Tb927.3.3900	#N/A	Mmus_NP_031786, Mmus_NP_034079	Scer_YAR035W
EG_transcript_10725	3.06117	0.485888	1	S	cathepsin X	protein transport, folding, processing and degradation	K08568	cathepsin X	gi|906953898|gb| |cathepsin x, cysteine-type peptidase activity;proteolysis	#N/A	#N/A	#N/A	#N/A
EG_transcript_1548	3.05816	0.485461	1	M	glycine dehydrogenase	Amino acid metabolism	K00281	glycine dehydrogenase	gi|66807215|ref| |glycine dehydrogenase, glycine dehydrogenase (decarboxylating) activity;glycine catabolic process;oxidation-reduction process	Tbru_Tb927.7.1910	Atha_AT2G26080.1, Atha_AT4G33010.1	Mmus_NP_613061	Scer_YMR189W
EG_transcript_13468	3.03607	0.482312	1	M	beta-D-hydroxybutyrate dehydrogenase	lipid metabolism	K03366	meso-butanediol dehydrogenase / (S,S)-butanediol dehydrogenase / diacetyl reductase	gi|492958750|ref| |dehydrogenase, oxidoreductase activity;metabolic process	Tbru_Tb927.10.11930	#N/A	#N/A	#N/A
EG_transcript_14010	3.03196	0.481724	0	_	tubulin beta	other	K07375	tubulin beta	gi|13661265|gb| |af182558_1beta-tubulin, cytoplasm;microtubule;GTPase activity;structural constituent of cytoskeleton;GTP binding;microtubule-based process;metabolic process;protein polymerization	#N/A	#N/A	Mmus_NP_075768	#N/A
EG_transcript_21767	3.01945	0.479929	1	M	DnaJ chaperone family member	protein transport, folding, processing and degradation	0		---NA---,	#N/A	#N/A	Mmus_NP_001093208	#N/A
EG_transcript_11445	3.01415	0.479164	1	M	serine O-acetyltransferase	FeS cluster assembly and sulfur metabolism	K00640	serine O-acetyltransferase	gi|504866558|ref| |serine o-acetyltransferase,	#N/A	Atha_AT3G13110.1	#N/A	#N/A
EG_transcript_29409	3.01359	0.479084	0	M	Ferredoxin A (FdxA)	FeS cluster assembly and sulfur metabolism	K22071	ferredoxin-2, mitochondrial	adrenodoxin homolog isoform x1, electron carrier activity;iron-sulfur cluster binding	Tbru_Tb927.7.890	Atha_AT4G21090.2, Atha_AT4G05450.1	Mmus_NP_001034913	#N/A
EG_transcript_4672	3.00645	0.478054	0	_	Unknown protein	Unknown	0		---NA---,	#N/A	#N/A	#N/A	#N/A
EG_transcript_32952	3.00377	0.477666	1	S	glutathione s-transferase mu 3-like	reaction to oxidative and toxic stress	K00799	glutathione S-transferase	glutathione s-transferase mu 3-like, protein binding	#N/A	#N/A	#N/A	#N/A
EG_transcript_12798	3.00018	0.477147	1	M	ATP-dependent HslUV protease ATP-binding subunit HslU	protein transport, folding, processing and degradation	K03667	ATP-dependent HslUV protease ATP-binding subunit HslU	gi|528249030|gb| |atp-dependent protease atp-binding protein subunit, HslUV protease complex;ATP binding;ATPase activity;peptidase activity	Tbru_Tb927.11.12230, Tbru_Tb927.5.1520	Atha_AT1G33360.1, Atha_AT5G53350.1, Atha_AT5G49840.1	Mmus_NP_035932	Scer_YBR227C
EG_transcript_10634	3.00015	0.477143	1	C	30s ribosomal protein s9	ribosome, aminoacyl-tRNA biosynthesis and translation	0		gi|497917499|ref| |multispecies: 30s ribosomal protein s9, ribosome;structural constituent of ribosome;translation	Tbru_Tb927.8.3110, Tbru_Tb11.v5.0685	#N/A	#N/A	#N/A
EG_transcript_22412	2.9986	0.476918	1	M	Mitochondrial ribosomal SSU subunit MRPS17	ribosome, aminoacyl-tRNA biosynthesis and translation	0		---NA---, ribosome;structural constituent of ribosome;translation	#N/A	#N/A	#N/A	#N/A
EG_transcript_65450	2.98269	0.474609	1	_	Alpha-2-antiplasmin	protein transport, folding, processing and degradation	0		---NA---,	#N/A	#N/A	#N/A	#N/A
EG_transcript_31449	2.98193	0.474497	1	M	Mitochondrial ribosomal LSU subunit MRPL13	ribosome, aminoacyl-tRNA biosynthesis and translation	K02871	large subunit ribosomal protein L13	50s ribosomal protein l13, ribosome;structural constituent of ribosome;translation	Tbru_Tb927.4.1070	Atha_AT3G01790.1	Mmus_NP_081035	#N/A
EG_transcript_14931	2.96732	0.472365	1	M	pyruvate dehydrogenase E1 component beta subunit	core metabolic pathways	K00162	pyruvate dehydrogenase E1 component beta subunit	gi|302795987|ref|XP_002979756.1|hypothetical protein SELMODRAFT_111224, pyruvate dehydrogenase (acetyl-transferring) activity;acetyl-CoA biosynthetic process from pyruvate;oxidation-reduction process	Tbru_Tb927.3.1790	Atha_AT1G55510.1	Mmus_NP_954665	Scer_YBR221C
EG_transcript_16639	2.95962	0.471235	1	M	exonuclease; nucleic acid binding	DNA RRR	0		gi|910225429|ref| |exonuclease, nucleic acid binding	#N/A	Atha_AT3G15140.1	Mmus_NP_536717	#N/A
EG_transcript_7037	2.95187	0.470097	1	_	phospholipid scramblase 2	lipid metabolism	0		gi|147905055|ref| |phospholipid scramblase 2,	#N/A	#N/A	#N/A	#N/A
EG_transcript_28666	2.94911	0.469691	1	_	DnaJ chaperone family member	protein transport, folding, processing and degradation	0		like protein subfamily a member 2, intracellular part;heat shock protein binding;unfolded protein binding;protein folding	#N/A	Atha_AT5G48030.1	Mmus_NP_076135	#N/A
EG_transcript_11892	2.94904	0.469681	1	M	gi|163770750|gb| | protein	Unknown	K06911	uncharacterized protein	gi|163770750|gb| | protein,	#N/A	#N/A	#N/A	#N/A
EG_transcript_14237	2.9424	0.468702	0	M	3-methyl-2-oxobutanoate hydroxymethyltransferase	Amino acid metabolism	K00606	3-methyl-2-oxobutanoate hydroxymethyltransferase	gi|503832563|ref| |3-methyl-2-oxobutanoate hydroxymethyltransferase, cytoplasm;3-methyl-2-oxobutanoate hydroxymethyltransferase activity;methyltransferase activity;metal ion binding;pantothenate biosynthetic process;methylation	#N/A	Atha_AT3G61530.1, Atha_AT2G46110.1	#N/A	Scer_YBR176W
EG_transcript_28795	2.94131	0.46854	1	M	Unknown protein	Unknown	0		---NA---,	#N/A	#N/A	#N/A	#N/A
EG_transcript_12763	2.93857	0.468136	0	_	gi|672826561|gb|KFH71451.1|hypothetical protein MVEG_01750; Tb927.7.910-like	Unknown	0		gi|672826561|gb|KFH71451.1|hypothetical protein MVEG_01750,	Tbru_Tb927.7.910, Tbru_Tb11.v5.0841	#N/A	#N/A	#N/A
EG_transcript_33222	2.93553	0.467687	0	M	#N/A	#N/A	0		hypothetical protein Naga_100414g1,	#N/A	#N/A	#N/A	#N/A
EG_transcript_43430	2.93384	0.467437	0	_	#N/A	#N/A	K02958	small subunit ribosomal protein S15e	40s ribosomal protein s15, small ribosomal subunit;RNA binding;structural constituent of ribosome;rRNA export from nucleus;translation	#N/A	Atha_AT5G47320.1	#N/A	Scer_YNR037C
EG_transcript_69460	2.93384	0.467437	0	_	#N/A	#N/A	K02958	small subunit ribosomal protein S15e	40s ribosomal protein s15, small ribosomal subunit;RNA binding;structural constituent of ribosome;translation	#N/A	Atha_AT5G47320.1	#N/A	Scer_YNR037C
EG_transcript_17768	2.93313	0.467331	0	_	#N/A	#N/A	K00488	cholestanetriol 26-monooxygenase	cytochrome p450 cyp12a2-like, monooxygenase activity;iron ion binding;oxidoreductase activity	#N/A	#N/A	#N/A	#N/A
EG_transcript_1330	2.91648	0.464859	1	_	isoleucyl-tRNA synthetase	ribosome, aminoacyl-tRNA biosynthesis and translation	K01870	isoleucyl-tRNA synthetase	cytoplasmic, cytosol;aminoacyl-tRNA editing activity;isoleucine-tRNA ligase activity;ATP binding;isoleucyl-tRNA aminoacylation	Tbru_Tb927.10.9190	Atha_AT5G49030.1	Mmus_NP_941055	Scer_YPL040C
EG_transcript_21446	2.90904	0.46375	1	_	3-isopropylmalate/(R)-2-methylmalate dehydratase small subunit	Amino acid metabolism	K01705	homoaconitate hydratase	homoaconitase, homoaconitate hydratase activity;4 iron	#N/A	#N/A	Mmus_NP_542364	Scer_YLR304C, Scer_YJL200C, Scer_YDR234W
EG_transcript_26310	2.90904	0.46375	0	_	#N/A	#N/A	0		homoaconitase, homoaconitate hydratase activity;4 iron	#N/A	#N/A	Mmus_NP_542364	Scer_YLR304C, Scer_YJL200C, Scer_YDR234W
EG_transcript_2112	2.90776	0.463559	1	_	sulfite reductase (NADPH) flavoprotein alpha-component	FeS cluster assembly and sulfur metabolism	0		mitochondrial ame: full=aquacobalamin reductase, mitochondrion;iron ion binding;FMN binding;thiamine pyrophosphate binding;pyruvate dehydrogenase (NADP+) activity;aquacobalamin reductase (NADPH) activity;4 iron	#N/A	#N/A	Mmus_NP_001239471	Scer_YPR048W
EG_transcript_53295	2.90737	0.4635	1	_	phosphoenolpyruvate synthase	core metabolic pathways	0		---NA---,	#N/A	#N/A	#N/A	#N/A
EG_transcript_28675	2.90419	0.463026	0	_	Unknown protein	Unknown	0		---NA---,	#N/A	#N/A	#N/A	#N/A
EG_transcript_35573	2.88955	0.460831	0	M	Unknown protein	Unknown	0		---NA---,	#N/A	#N/A	#N/A	#N/A
EG_transcript_12540	2.88831	0.460645	1	M	DnaJ chaperone family member	protein transport, folding, processing and degradation	K09503	DnaJ homolog subfamily A member 2	gi|16087|emb| | dna j protein, heat shock protein binding;unfolded protein binding;protein folding	Tbru_Tb927.7.2070	Atha_AT5G48030.1	Mmus_NP_076135	Scer_YLR090W
EG_transcript_15122	2.88428	0.460037	1	M	Unknown protein	Unknown	0		---NA---,	#N/A	#N/A	#N/A	#N/A
EG_transcript_46762	2.87954	0.459324	1	M	rna-binding domain-containing protein	RNA processing and degradation	0		rna-binding domain-containing protein, nucleotide binding;nucleic acid binding	#N/A	#N/A	Mmus_NP_081234	#N/A
EG_transcript_33390	2.8759	0.458774	1	_	Unknown protein	Unknown	0		---NA---,	#N/A	#N/A	#N/A	#N/A
EG_transcript_15209	2.87583	0.458763	1	C	NADH dehydrogenase [ubiquinone] assembly factor; ATP-binding protein	OxPhos and electron transport chain	K03593	ATP-binding protein involved in chromosome partitioning	gi|652393504|ref| |sodium:proton antiporter,	Tbru_Tb927.11.11730	Atha_AT4G19540.1	Mmus_NP_084036	Scer_YGL091C
EG_transcript_32483	2.86954	0.457813	0	_	D-amino-acid oxidase	Amino acid metabolism	0		---NA---,	#N/A	#N/A	#N/A	#N/A
EG_transcript_25333	2.86801	0.457581	1	_	#N/A	#N/A	0		---NA---,	#N/A	#N/A	#N/A	#N/A
EG_transcript_17384	2.8662	0.457306	0	_	gamma-glutamyl hydrolase	metabolism of cofactors and vitamins	K01307	gamma-glutamyl hydrolase	gi|906954421|gb|KNC83421.1|hypothetical protein SARC_04337, omega peptidase activity;glutamine metabolic process	#N/A	#N/A	#N/A	#N/A
EG_transcript_63362	2.8548	0.455576	1	C	Unknown protein	Unknown	0		---NA---,	#N/A	#N/A	#N/A	#N/A
EG_transcript_66564	2.85178	0.455116	0	M	hypothetical protein, conserved	Unknown	0		---NA---,	#N/A	#N/A	#N/A	#N/A
EG_transcript_49403	2.85088	0.454979	1	M	ferritin-like protein	reaction to oxidative and toxic stress	0		ferritin-like protein, oxidoreductase activity;metal ion binding;oxidation-reduction process	#N/A	#N/A	#N/A	#N/A
EG_transcript_21237	2.84891	0.454679	0	_	Mitochondrial ribosomal LSU subunit; rhodanese domain protein; thiosulfate sulfurtransferase	ribosome, aminoacyl-tRNA biosynthesis and translation	0		---NA---,	Tbru_Tb927.6.4930	#N/A	Mmus_NP_001157997, Mmus_NP_084116	Scer_YOR286W, Scer_YOR285W
EG_transcript_21377	2.84747	0.454459	0	_	Unknown protein	Unknown	0		---NA---,	#N/A	#N/A	#N/A	#N/A
EG_transcript_11869	2.8451	0.454097	1	M	sterol carrier protein 2	lipid metabolism	0		gi|673046325|ref|XP_008877123.1|hypothetical protein H310_12001, transferase activity	Tbru_Tb927.8.1820	#N/A	Mmus_NP_035457	#N/A
EG_transcript_17688	2.84118	0.453499	1	M	homoisocitrate dehydrogenase	core metabolic pathways	K05824	homoisocitrate dehydrogenase	homoisocitrate dehydrogenase, magnesium ion binding;oxidoreductase activity	#N/A	#N/A	#N/A	#N/A
EG_transcript_24996	2.83864	0.45311	1	M	Protein of unknown function (DUF1674)	Unknown	0		---NA---,	Tbru_Tb927.8.1490	Atha_AT5G67490.1	Mmus_NP_080779	Scer_YBR269C
EG_transcript_3774	2.8372	0.452889	1	_	#N/A	#N/A	0		gi|290980651|ref|XP_002673045.1|hypothetical protein NAEGRDRAFT_81047, calcium ion binding	#N/A	#N/A	#N/A	#N/A
EG_transcript_9324	2.83154	0.452022	1	M	Putative secreted acid phosphatase	lipid metabolism	0		---NA---,	#N/A	#N/A	#N/A	#N/A
EG_transcript_4929	2.82269	0.450663	0	M	splicing factor; arginine/serine-rich 4/5/6-like	RNA processing and degradation	0		---NA---, nucleotide binding;nucleic acid binding;protein binding	#N/A	#N/A	#N/A	#N/A
EG_transcript_22612	2.81559	0.44957	0	_	Isocitrate lyase	core metabolic pathways	0		malate synthase-isocitrate lyase, isocitrate lyase activity;malate synthase activity;glyoxylate cycle	#N/A	#N/A	#N/A	#N/A
EG_transcript_14495	2.80835	0.448451	1	M	2-oxoisovalerate dehydrogenase E1 component beta subunit	core metabolic pathways	K00167	2-oxoisovalerate dehydrogenase E1 component beta subunit	mitochondrial precursor, catalytic activity;metabolic process	Tbru_Tb927.3.1790	Atha_AT1G55510.1	Mmus_NP_954665	Scer_YBR221C
EG_transcript_30365	2.80621	0.448121	0	M	Unknown protein	Unknown	0		---NA---,	#N/A	#N/A	#N/A	#N/A
EG_transcript_10514	2.80333	0.447675	1	M	cathepsin D	regulation and signal transduction	K01379	cathepsin D	gi|112983576|ref| |cathepsin d precursor, aspartic-type endopeptidase activity;proteolysis	#N/A	#N/A	#N/A	Scer_YPL154C
EG_transcript_5376	2.79812	0.446867	1	M	2-Oxoglutarate decarboxylase; thiamin pyrophosphate-dependent (succinate-semialdehyde-forming)	core metabolic pathways	K01652	acetolactate synthase I/II/III large subunit	putative, magnesium ion binding;catalytic activity;thiamine pyrophosphate binding	#N/A	#N/A	#N/A	#N/A
EG_transcript_14969	2.79302	0.446073	1	_	Unknown protein	Unknown	0		---NA---,	#N/A	#N/A	#N/A	#N/A
EG_transcript_39210	2.7894	0.445511	1	_	Unknown protein	Unknown	0		---NA---,	#N/A	#N/A	#N/A	#N/A
EG_transcript_12582	2.78912	0.445467	1	M	gi|695421723|ref|XP_009528244.1|hypothetical protein PHYSODRAFT_332877	Unknown	K06873	uncharacterized protein	gi|695421723|ref|XP_009528244.1|hypothetical protein PHYSODRAFT_332877,	#N/A	#N/A	#N/A	#N/A
EG_transcript_2549	2.78571	0.444936	1	M	proline dehydrogenase	Amino acid metabolism	K00318	proline dehydrogenase	gi|754344977|ref| |proline oxidase, proline dehydrogenase activity;calcium ion binding;proline catabolic process	Tbru_Tb927.7.210	Atha_AT5G38710.1	Mmus_NP_062419, Mmus_NP_035302	Scer_YLR142W
EG_transcript_10348	2.77996	0.444038	1	S	cathepsin L	protein transport, folding, processing and degradation	K01365	cathepsin L	gi|747077736|ref| | senescence-specific cysteine protease sag39-like, cysteine-type peptidase activity;proteolysis	#N/A	#N/A	#N/A	#N/A
EG_transcript_13898	2.77655	0.443505	1	M	3-hydroxyisobutyrate dehydrogenase	Amino acid metabolism	K00020	3-hydroxyisobutyrate dehydrogenase	gi|504564268|ref| |3-hydroxyisobutyrate dehydrogenase, phosphogluconate dehydrogenase (decarboxylating) activity;3-hydroxyisobutyrate dehydrogenase activity;NAD binding;oxidation-reduction process	Tbru_Tb927.6.1570	Atha_AT4G20930.1, Atha_AT4G29120.1	Mmus_NP_663542	#N/A
EG_transcript_60249	2.77313	0.44297	0	M	hypothetical protein, conserved	Unknown	0		---NA---,	Tbru_Tb927.8.4930	#N/A	#N/A	#N/A
EG_transcript_5315	2.75501	0.440122	0	_	ATP-dependent Clp protease subunit; heat shock protein 78 (HSP78); putative	protein transport, folding, processing and degradation	K03695	ATP-dependent Clp protease ATP-binding subunit ClpB	gi|528261609|gb| |atp-dependent clp protease atp-binding protein subunit, ATP binding	#N/A	Atha_AT2G25140.1	Mmus_NP_033217	Scer_YDR258C
EG_transcript_26001	2.75457	0.440054	0	_	hypothetical protein VP01_268g3	Unknown	0		---NA---, protein binding	#N/A	#N/A	#N/A	#N/A
EG_transcript_5201	2.7507	0.439444	0	_	glutamyl-tRNA synthetase	ribosome, aminoacyl-tRNA biosynthesis and translation	K01885	glutamyl-tRNA synthetase	gi|528243353|gb| |glutamyl-trna synthetase, cytoplasm;nucleic acid binding;aminoacyl-tRNA ligase activity;ATP binding;tRNA aminoacylation for protein translation	#N/A	#N/A	#N/A	Scer_YGL245W
EG_transcript_20519	2.7485	0.439096	0	M	DnaJ chaperone family member	protein transport, folding, processing and degradation	K03686	molecular chaperone DnaJ	molecular chaperone, cytoplasm;ATP binding;zinc ion binding;lyase activity;heat shock protein binding;unfolded protein binding;DNA replication;protein folding;response to heat	Tbru_Tb927.11.1010	#N/A	#N/A	#N/A
EG_transcript_11214	2.74816	0.439043	1	_	hypothetical protein AMSG_08981; C2 domain containing protein	Unknown	0		---NA---, protein binding	#N/A	#N/A	#N/A	Scer_YML072C, Scer_YOR086C
EG_transcript_49361	2.74804	0.439024	1	_	Unknown protein	Unknown	0		---NA---,	#N/A	#N/A	#N/A	#N/A
EG_transcript_25050	2.73861	0.437531	1	M	DNA binding	regulation and signal transduction	0		---NA---, DNA binding	#N/A	#N/A	#N/A	#N/A
EG_transcript_28934	2.73505	0.436965	1	M	Unknown protein	Unknown	0		---NA---,	#N/A	#N/A	#N/A	#N/A
EG_transcript_29565	2.73381	0.436768	1	_	putative PDSW-2 homologue	Unknown	0		---NA---,	#N/A	Atha_AT1G49140.1	#N/A	#N/A
EG_transcript_15849	2.73358	0.436732	1	M	FAD-dependent oxidoreductase	OxPhos and electron transport chain	0		gi|518291473|ref| |multispecies: fad-dependent oxidoreductase, oxidoreductase activity;oxidation-reduction process	#N/A	#N/A	#N/A	#N/A
EG_transcript_52562	2.73097	0.436317	0	M	Unknown protein	Unknown	0		---NA---,	#N/A	#N/A	#N/A	#N/A
EG_transcript_8722	2.72257	0.434979	1	M	elongation factor Tu; mitochondrial	ribosome, aminoacyl-tRNA biosynthesis and translation	K02358	elongation factor Tu	gi|32186880|gb| |reconstructed ancestral elongation factor tu ml-stem, intracellular;translation elongation factor activity;GTPase activity;GTP binding;translational elongation	Tbru_Tb927.10.13360	Atha_AT4G02930.1	Mmus_NP_766333	Scer_YOR187W
EG_transcript_59561	2.71432	0.433661	0	_	Domain of unknown function (DUF543)	Unknown	K17784	mitochondrial inner membrane organizing system protein 1	hypothetical protein TRSC58_03614,	Tbru_Tb927.10.1580, Tbru_Tb927.11.2190	Atha_AT1G72170.1, Atha_AT1G22520.2	Mmus_NP_001156478	Scer_YCL057C-A
EG_transcript_7580	2.70942	0.432876	1	M	3-hydroxyacyl- dehydrogenase	Amino acid metabolism	K07516	3-hydroxyacyl-CoA dehydrogenase	gi|759527956|ref| |3-hydroxyacyl- dehydrogenase, 3-hydroxyacyl-CoA dehydrogenase activity;fatty acid metabolic process;oxidation-reduction process	#N/A	#N/A	Mmus_NP_076226	#N/A
EG_transcript_24629	2.70871	0.432763	1	M	arylacetamide deacetylase-like 3/4	reaction to oxidative and toxic stress	K01066	acetyl esterase	alpha beta hydrolase, hydrolase activity;metabolic process	#N/A	#N/A	#N/A	#N/A
EG_transcript_30995	2.70797	0.432644	1	M	Unknown protein	Unknown	0		---NA---,	#N/A	#N/A	#N/A	#N/A
EG_transcript_13250	2.70491	0.432153	1	_	uncharacterized protein	regulation and signal transduction	K07119	uncharacterized protein	gi|503519339|ref| |nadp-dependent oxidoreductase, zinc ion binding;oxidoreductase activity;oxidation-reduction process	#N/A	#N/A	Mmus_NP_666202	#N/A
EG_transcript_51636	2.69498	0.430556	0	M	gi|803629682|ref|WP_046086534.1|transcriptional regulator [Streptomyces sp. MUSC164]	regulation and signal transduction	0		---NA---,	#N/A	#N/A	#N/A	#N/A
EG_transcript_4764	2.69445	0.43047	1	M	fumarate hydratase; class I	core metabolic pathways	K01676	fumarate hydratase, class I	gi|585112914|gb| |fumarate hydratase, fumarate hydratase activity;generation of precursor metabolites and energy	Tbru_Tb927.11.5050	#N/A	#N/A	#N/A
EG_transcript_14694	2.69411	0.430416	1	M	gi|299470570|emb|CBN78558.1|conserved unknown protein	Unknown	0		gi|299470570|emb|CBN78558.1|conserved unknown protein,	#N/A	#N/A	#N/A	#N/A
EG_transcript_3873	2.6899	0.429736	1	S	methionyl-tRNA synthetase	ribosome, aminoacyl-tRNA biosynthesis and translation	K01874	methionyl-tRNA synthetase	gi|71746704|ref| |methionyl-trna synthetase, cytoplasm;tRNA binding;methionine-tRNA ligase activity;ATP binding;methionyl-tRNA aminoacylation	Tbru_Tb927.10.1500	Atha_AT3G55400.1	Mmus_NP_780648	Scer_YGR171C
EG_transcript_9396	2.68592	0.429094	1	_	mitochondrial intermediate peptidase	protein transport, folding, processing and degradation	K01410	mitochondrial intermediate peptidase	gi|910761950|gb| |mitochondrial intermediate peptidase, metalloendopeptidase activity;proteolysis	Tbru_Tb927.10.9820, Tbru_Tb11.v5.0565	#N/A	Mmus_NP_081712	Scer_YKL134C
EG_transcript_22879	2.68202	0.428462	1	_	mitochondrial fission process protein 1	other	K17981	mitochondrial fission process protein 1	protein of carbonic anhydrase family,	#N/A	#N/A	Mmus_NP_080719	#N/A
EG_transcript_32178	2.68045	0.428208	0	M	Unknown protein	Unknown	K17434	large subunit ribosomal protein L53	---NA---,	#N/A	#N/A	#N/A	#N/A
EG_transcript_18631	2.67894	0.427963	1	M	cytochrome c oxidase assembly subunit 11	OxPhos and electron transport chain	K02258	cytochrome c oxidase assembly protein subunit 11	heme biosynthesis protein, copper ion binding	Tbru_Tb927.10.3120	Atha_AT1G02410.1	Mmus_NP_950173	Scer_YPL132W
EG_transcript_36757	2.67425	0.427203	1	_	#N/A	#N/A	K03263	translation initiation factor 5A	eukaryotic translation initiation factor 5a, translation initiation factor activity;translation elongation factor activity;ribosome binding;translational initiation;translational frameshifting;positive regulation of translational elongation;positive regulation of translational termination	#N/A	#N/A	#N/A	Scer_YEL034W
EG_transcript_42115	2.67241	0.426903	0	C	Unknown protein	Unknown	0		---NA---,	#N/A	#N/A	#N/A	#N/A
EG_transcript_37478	2.67188	0.426816	1	M	Unknown protein	Unknown	0		---NA---,	#N/A	#N/A	#N/A	#N/A
EG_transcript_26585	2.66975	0.426471	1	M	Unknown protein	Unknown	0		---NA---,	#N/A	#N/A	#N/A	#N/A
EG_transcript_10854	2.66822	0.426221	0	_	hercynylcysteine sulfoxide lyase	FeS cluster assembly and sulfur metabolism	K20247	hercynylcysteine S-oxide lyase	gi|551661928|ref|XP_005833730.1|hypothetical protein GUITHDRAFT_162917, catalytic activity	#N/A	#N/A	#N/A	#N/A
EG_transcript_22434	2.66619	0.42589	0	_	glycine cleavage system protein H	Amino acid metabolism	K02437	glycine cleavage system H protein	---NA---,	#N/A	#N/A	#N/A	#N/A
EG_transcript_14038	2.66034	0.424937	1	S	gi|935501241|ref|WP_054425102.1|2-octaprenyl-6-methoxyphenyl hydroxylase [Morganella morganii]	OxPhos and electron transport chain	0		---NA---,	#N/A	#N/A	#N/A	#N/A
EG_transcript_58467	2.65919	0.42475	1	_	Unknown protein	Unknown	0		---NA---,	#N/A	#N/A	#N/A	#N/A
EG_transcript_17043	2.65404	0.423908	1	M	gi|116784773|gb|ABK23467.1|unknown; ethylmalonyl-CoA/methylmalonyl-CoA decarboxylase-like	core metabolic pathways	0		gi|116784773|gb|ABK23467.1|unknown, catalytic activity;metabolic process	#N/A	#N/A	#N/A	#N/A
EG_transcript_15919	2.65117	0.423438	0	_	malate dehydrogenase	core metabolic pathways	K00026	malate dehydrogenase	NAD-dependent, L-malate dehydrogenase activity;carbohydrate metabolic process;tricarboxylic acid cycle;malate metabolic process	Tbru_Tb927.10.2550	Atha_AT3G47520.1, Atha_AT1G53240.1, Atha_AT3G15020.1	Mmus_NP_032643	Scer_YKL085W
EG_transcript_5875	2.64208	0.421946	1	M	#N/A	#N/A	0		gi|397646525|gb|EJK77306.1|hypothetical protein THAOC_00870, integral component of membrane;transporter activity;transmembrane transport	#N/A	#N/A	#N/A	Scer_YNR055C
EG_transcript_6849	2.63692	0.421096	0	_	citrate synthase	core metabolic pathways	K01647	citrate synthase	gi|209957970|gb| |citrate synthase i, cytoplasm;citrate (Si)-synthase activity;cellular metabolic process;primary metabolic process;organic substance metabolic process	#N/A	#N/A	#N/A	#N/A
EG_transcript_47615	2.63369	0.420565	1	M	cytochrome c oxidase assembly euglenozoa-specific subunit 2	OxPhos and electron transport chain	0		---NA---,	Tbru_Tb927.10.4880	#N/A	#N/A	#N/A
EG_transcript_22493	2.6336	0.420549	1	M	gi|588319751|emb|CCW61426.1|unnamed protein product;	Unknown	0		---NA---,	#N/A	#N/A	#N/A	#N/A
EG_transcript_27475	2.62957	0.419884	1	_	sjchgc05781 protein	Unknown	0		sjchgc05781 protein,	#N/A	#N/A	#N/A	#N/A
EG_transcript_5212	2.62442	0.419034	0	C	gi|831779879|ref|XP_012755854.1|hypothetical protein SAMD00019534_038950; glutathione-s-transferase glutaredoxi	reaction to oxidative and toxic stress	0		gi|831779879|ref|XP_012755854.1|hypothetical protein SAMD00019534_038950, transferase activity	#N/A	#N/A	#N/A	#N/A
EG_transcript_3554	2.62201	0.418634	1	M	gi|551660266|ref|XP_005832901.1|hypothetical protein GUITHDRAFT_163172	Unknown	0		gi|551660266|ref|XP_005832901.1|hypothetical protein GUITHDRAFT_163172,	Tbru_Tb11.v5.0691, Tbru_Tb927.5.3010, Tbru_Tb927.10.4850	#N/A	Mmus_NP_937819	#N/A
EG_transcript_17160	2.61922	0.418172	0	M	Unknown protein	Unknown	0		---NA---,	#N/A	#N/A	#N/A	#N/A
EG_transcript_20225	2.61667	0.417749	0	_	RNP-1 like RNA-binding	RNA processing and degradation	0		---NA---, nucleotide binding	#N/A	#N/A	#N/A	#N/A
EG_transcript_21720	2.61088	0.416786	0	_	molecular chaperone GrpE	FeS cluster assembly and sulfur metabolism	K03687	molecular chaperone GrpE	protein mitochondrial, adenyl-nucleotide exchange factor activity;protein homodimerization activity;chaperone binding;protein folding	Tbru_Tb927.6.2170	Atha_AT5G55200.1, Atha_AT4G26780.1	Mmus_NP_077798, Mmus_NP_067271	Scer_YOR232W
EG_transcript_30936	2.60893	0.416462	1	_	mitochondrial inner membrane protease ATP23	protein transport, folding, processing and degradation	K18156	mitochondrial inner membrane protease ATP23	mitochondrial inner membrane protease atp23, metalloendopeptidase activity	#N/A	#N/A	Mmus_NP_001153031	#N/A
EG_transcript_8921	2.60796	0.416301	1	_	Plasma-membrane choline transporter, putative	Unknown	0		gi|909128335|gb|KNE55493.1|hypothetical protein AMAG_01382,	#N/A	#N/A	#N/A	#N/A
EG_transcript_11184	2.60413	0.415662	1	M	type iv secretion protein dot	metabolite and ion transport	0		gi|653016268|ref| |type iv secretion protein dot,	#N/A	#N/A	#N/A	#N/A
EG_transcript_510	2.6037	0.415591	1	S	#N/A	#N/A	0		gi|290972928|ref| | protein, phosphorus-oxygen lyase activity;cyclic nucleotide biosynthetic process;intracellular signal transduction	#N/A	#N/A	#N/A	#N/A
EG_transcript_21797	2.59808	0.414653	1	M	enoyl-CoA hydratase	core metabolic pathways	0		enoyl- hydratase, lyase activity;metabolic process	Tbru_Tb927.3.4850	#N/A	Mmus_NP_444349	#N/A
EG_transcript_10773	2.59598	0.414301	1	M	NADH dehydrogenase [ubiquinone] euglenozoa-specific subunit 2	OxPhos and electron transport chain	K07512	mitochondrial trans-2-enoyl-CoA reductase	gi|290983475|ref| |mitochondrial trans-2-enoyl- reductase, zinc ion binding;oxidoreductase activity;oxidation-reduction process	Tbru_Tb927.9.7190, Tbru_Tb927.7.7410	Atha_AT3G45770.1	Mmus_NP_079573	Scer_YBR026C
EG_transcript_26334	2.59122	0.413504	1	_	sjchgc05781 protein	Unknown	0		sjchgc05781 protein,	#N/A	#N/A	#N/A	#N/A
EG_transcript_19403	2.58945	0.413208	1	M	NADH dehydrogenase [ubiquinone] Fe-S protein 3	OxPhos and electron transport chain	K03936	NADH dehydrogenase (ubiquinone) Fe-S protein 3	nadh dehydrogenase subunit 9, membrane;NADH dehydrogenase (ubiquinone) activity;oxidation-reduction process	#N/A	Atha_ATMG00070.1	Mmus_NP_080964	#N/A
EG_transcript_4483	2.58776	0.412924	1	M	phosphoenolpyruvate carboxykinase (GTP)	core metabolic pathways	K01596	phosphoenolpyruvate carboxykinase (GTP)	putative, phosphoenolpyruvate carboxykinase activity;GTP binding;gluconeogenesis	#N/A	#N/A	#N/A	#N/A
EG_transcript_26374	2.58467	0.412405	0	S	#N/A	#N/A	0		peroxiredoxin, peroxidase activity;peroxiredoxin activity;oxidation-reduction process	#N/A	Atha_AT3G52960.1, Atha_AT3G06050.1	Mmus_NP_036151	#N/A
EG_transcript_31285	2.58467	0.412405	0	_	peroxiredoxin 5; atypical 2-Cys peroxiredoxin	reaction to oxidative and toxic stress	0		redoxin domain-containing protein, peroxidase activity;peroxiredoxin activity;oxidation-reduction process	#N/A	Atha_AT3G52960.1, Atha_AT3G06050.1	Mmus_NP_036151	#N/A
EG_transcript_20598	2.58165	0.411898	0	C	short-chain dehydrogenase	lipid metabolism	0		short-chain dehydrogenase, oxidoreductase activity;metabolic process	#N/A	#N/A	#N/A	#N/A
EG_transcript_26319	2.57481	0.410745	1	_	3-hydroxyacyl-CoA dehydrogenase	core metabolic pathways	K00022	3-hydroxyacyl-CoA dehydrogenase	hydroxyacyl-coenzyme a mitochondrial precursor, 3-hydroxyacyl-CoA dehydrogenase activity;NAD+ binding;fatty acid metabolic process;oxidation-reduction process	#N/A	#N/A	#N/A	#N/A
EG_transcript_22617	2.56656	0.409351	1	_	rubrerythrin	reaction to oxidative and toxic stress	0		rubrerythrin, oxidoreductase activity;metal ion binding;oxidation-reduction process	#N/A	#N/A	#N/A	#N/A
EG_transcript_9064	2.56222	0.408617	1	_	isocitrate dehydrogenase	core metabolic pathways	0		gi|922859195|gb| |isocitrate dehydrogenase, isocitrate dehydrogenase (NADP+) activity;calcium ion binding;isocitrate metabolic process;oxidation-reduction process	#N/A	#N/A	Mmus_NP_766599	#N/A
EG_transcript_32185	2.55399	0.407218	1	M	gi|667649549|ref|XP_008596606.1|Pfs, NACHT and Ankyrin domain protein [Beauveria bassiana ARSEF 2860]	other	0		---NA---, protein binding	#N/A	#N/A	#N/A	#N/A
EG_transcript_13899	2.552	0.406881	1	M	alternative oxidase	OxPhos and electron transport chain	0		gi|922855415|gb| |alternative oxidase, alternative oxidase activity;oxidation-reduction process	Tbru_Tb927.10.9760	Atha_AT3G22370.1, Atha_AT3G27620.1, Atha_AT5G64210.1	#N/A	#N/A
EG_transcript_26151	2.55166	0.406823	1	M	Unknown protein	Unknown	0		---NA---,	#N/A	#N/A	#N/A	#N/A
EG_transcript_29172	2.55106	0.406721	0	_	methylmalonate-semialdehyde dehydrogenase	core metabolic pathways	K00140	malonate-semialdehyde dehydrogenase (acetylating) / methylmalonate-semialdehyde dehydrogenase	methylmalonate-semialdehyde dehydrogenase, aldehyde dehydrogenase (NAD) activity;methylmalonate-semialdehyde dehydrogenase (acylating) activity;copper ion binding;malonate-semialdehyde dehydrogenase (acetylating) activity;response to oxidative stress;chlorophyll catabolic process;oxidation-reduction process	#N/A	#N/A	#N/A	#N/A
EG_transcript_19472	2.5494	0.406437	1	_	NADH dehydrogenase [ubiquinone] flavoprotein 2	OxPhos and electron transport chain	K03943	NADH dehydrogenase (ubiquinone) flavoprotein 2	nadh-ubiquinone mitochondrial, NADH dehydrogenase activity;iron-sulfur cluster binding;oxidation-reduction process	Tbru_Tb927.7.6350	Atha_AT4G02580.1	Mmus_NP_082664	#N/A
EG_transcript_24802	2.54189	0.405157	1	M	Unknown protein	Unknown	0		---NA---,	#N/A	#N/A	#N/A	#N/A
EG_transcript_24549	2.52052	0.401489	0	_	pentatricopeptide repeat domain containing protein, putative	Unknown	0		---NA---,	#N/A	#N/A	#N/A	#N/A
EG_transcript_15075	2.51852	0.401145	1	M	glyoxylate/succinic semialdehyde reductase; NAD binding domain of 6-phosphogluconate dehydrogenase/NAD-binding of NADP-dependent 3-hydroxyisobutyrate dehydrogenase	ribosome, aminoacyl-tRNA biosynthesis and translation	K18121	glyoxylate/succinic semialdehyde reductase	gi|302829086|ref| |6-phosphogluconate dehydrogenase, phosphogluconate dehydrogenase (decarboxylating) activity;NAD binding;oxidation-reduction process	Tbru_Tb927.3.970	#N/A	#N/A	#N/A
EG_transcript_18807	2.51557	0.400636	1	C	Mitochondrial ribosomal LSU subunit; eRF1 (eukaryotic release factor)	ribosome, aminoacyl-tRNA biosynthesis and translation	0		conserved hypothetical protein,	Tbru_Tb927.7.6800	#N/A	#N/A	#N/A
EG_transcript_21060	2.51237	0.400084	1	M	2;3-bisphosphoglycerate-independent phosphoglycerate mutase-like protein; putative	core metabolic pathways	K19761	gamma-glutamylaminecyclotransferase	gamma-glutamylaminecyclotransferase b-like isoform x2,	#N/A	#N/A	#N/A	#N/A
EG_transcript_33701	2.50473	0.398761	1	_	Unknown protein	Unknown	0		---NA---,	#N/A	#N/A	#N/A	#N/A
EG_transcript_27035	2.50238	0.398353	1	M	hypothetical protein, conserved	Unknown	0		---NA---,	Tbru_Tb11.v5.0637, Tbru_Tb927.10.380	#N/A	#N/A	#N/A
EG_transcript_15742	2.50137	0.398177	1	_	stomatin-like protein	metabolite and ion transport	0		gi|588319622|emb|CCW61297.1|unnamed protein product, membrane	Tbru_Tb927.5.520	Atha_AT5G54100.1, Atha_AT4G27585.1	Mmus_NP_075720	#N/A
EG_transcript_38627	2.50135	0.398174	1	C	#N/A	#N/A	K02969	small subunit ribosomal protein S20e	40s ribosomal protein s20, cytosolic small ribosomal subunit;RNA binding;structural constituent of ribosome;translation	#N/A	#N/A	Mmus_NP_001139684	Scer_YDR041W
EG_transcript_7573	2.49871	0.397716	1	S	F-type H+-transporting ATPase euglenozoa-specific subunit 1	OxPhos and electron transport chain	0		---NA---,	Tbru_Tb927.10.520	#N/A	#N/A	#N/A
EG_transcript_19952	2.49819	0.397625	1	M	gi|496030443|ref|WP_008754950.1|phosphatidylcholine--retinol O-acyltransferase [Lachnoanaerobaculum saburreum]	reaction to oxidative and toxic stress	0		---NA---,	#N/A	#N/A	#N/A	#N/A
EG_transcript_34687	2.49668	0.397363	0	_	pyruvate carboxylase-like; 3-methylcrotonyl-CoA carboxylase alpha subunit	core metabolic pathways	0		pyruvate carboxylase, nucleotide binding;ligase activity;anion binding;small molecule metabolic process;organic substance metabolic process	#N/A	#N/A	#N/A	#N/A
EG_transcript_14515	2.49279	0.396686	1	M	Mitochondrial ribosomal SSU subunit; 60Kd inner membrane protein	ribosome, aminoacyl-tRNA biosynthesis and translation	0		---NA---,	Tbru_Tb927.6.4560	#N/A	#N/A	#N/A
EG_transcript_16556	2.4892	0.396059	1	M	Unknown protein	Unknown	0		---NA---,	#N/A	#N/A	#N/A	#N/A
EG_transcript_12457	2.47502	0.393579	0	M	Unknown protein	Unknown	0		---NA---,	#N/A	#N/A	#N/A	#N/A
EG_transcript_28123	2.47015	0.392724	0	M	Unknown protein	Unknown	0		---NA---,	#N/A	#N/A	#N/A	#N/A
EG_transcript_10458	2.46909	0.392537	1	M	Transcriptional regulator; Sir2 family	regulation and signal transduction	K12410	NAD-dependent deacetylase	gi|290997594|ref| | protein, NAD+ binding	#N/A	#N/A	Mmus_NP_849179, Mmus_NP_001171275	Scer_YDR191W
EG_transcript_19319	2.46787	0.392323	1	M	NUDIX family hydrolase, putative	Unknown	0		nudix family hydrolase, hydrolase activity	Tbru_Tb927.8.1520	Atha_AT1G28960.1	Mmus_NP_079805	#N/A
EG_transcript_7879	2.46154	0.391208	1	_	histidyl-tRNA synthetase	ribosome, aminoacyl-tRNA biosynthesis and translation	K01892	histidyl-tRNA synthetase	gi|554943675|gb| |histidyl-trna synthetase, cytoplasm;histidine-tRNA ligase activity;ATP binding;histidyl-tRNA aminoacylation	#N/A	Atha_AT3G46100.1	Mmus_NP_542367	Scer_YPR033C
EG_transcript_25953	2.45833	0.39064	0	_	#N/A	#N/A	0		---NA---,	#N/A	#N/A	#N/A	#N/A
EG_transcript_45764	2.45833	0.39064	1	_	Unknown protein	Unknown	0		---NA---,	#N/A	#N/A	#N/A	#N/A
EG_transcript_4695	2.45762	0.390515	1	S	cysteine-type peptidase	protein transport, folding, processing and degradation	0		gi|673044253|ref|XP_008876087.1|hypothetical protein H310_11267, cysteine-type peptidase activity;proteolysis	#N/A	#N/A	#N/A	#N/A
EG_transcript_33367	2.45686	0.390381	1	M	hypothetical protein PPERSA_00772	ribosome, aminoacyl-tRNA biosynthesis and translation	K17430	large subunit ribosomal protein L49	---NA---, ribosome;structural constituent of ribosome;translation	#N/A	#N/A	Mmus_NP_080522	Scer_YCR071C
EG_transcript_31235	2.44497	0.388274	1	M	Unknown protein	Unknown	0		---NA---,	#N/A	#N/A	#N/A	#N/A
EG_transcript_12415	2.44409	0.388117	0	M	NADH dehydrogenase [ubiquinone] Fe-S protein 8	OxPhos and electron transport chain	K03941	NADH dehydrogenase (ubiquinone) Fe-S protein 8	gi|499590801|ref| |multispecies: nadh-quinone oxidoreductase subunit i, membrane;oxidoreductase activity	#N/A	Atha_AT1G16700.1, Atha_AT1G79010.1	Mmus_NP_659119	#N/A
EG_transcript_13592	2.43517	0.38653	1	M	NADH dehydrogenase [ubiquinone] Fe-S protein 2	OxPhos and electron transport chain	K03935	NADH dehydrogenase (ubiquinone) Fe-S protein 2	gi|11466595|ref| |nadh dehydrogenase subunit 7, oxidoreductase activity	#N/A	Atha_ATMG00510.1	Mmus_NP_694704	#N/A
EG_transcript_33059	2.43203	0.385969	1	M	Mitochondrial ribosomal LSU subunit MRPL52	ribosome, aminoacyl-tRNA biosynthesis and translation	0		---NA---,	Tbru_Tb927.11.4650	#N/A	#N/A	#N/A
EG_transcript_29539	2.42219	0.384208	0	_	Unknown protein	Unknown	0		-related protein,	#N/A	#N/A	Mmus_NP_081740	#N/A
EG_transcript_724	2.41612	0.383118	1	_	propionyl-CoA carboxylase alpha chain	core metabolic pathways	K01965	propionyl-CoA carboxylase alpha chain	partial, biotin carboxylase activity;ATP binding;metal ion binding	#N/A	#N/A	Mmus_NP_659093	#N/A
EG_transcript_15963	2.41414	0.382762	0	_	gi|697418393|gb|KGL79418.1|Ovostatin, partial [Tinamus guttatus]	other	0		---NA---,	#N/A	#N/A	#N/A	#N/A
EG_transcript_14338	2.41041	0.38209	1	M	3;2-trans-enoyl-CoA isomerase; mitochondrial	lipid metabolism	K13238	3,2-trans-enoyl-CoA isomerase, mitochondrial	mitochondrial precursor, catalytic activity;metabolic process	Tbru_Tb927.8.7530, Tbru_Tb927.4.4910	#N/A	Mmus_NP_034153	#N/A
EG_transcript_18034	2.40184	0.380544	0	_	#N/A	#N/A	K00624	carnitine O-acetyltransferase	carnitine o-acetyltransferase, transferase activity	#N/A	#N/A	#N/A	Scer_YML042W
EG_transcript_35940	2.40078	0.380353	1	M	Unknown protein	Unknown	0		---NA---,	#N/A	#N/A	#N/A	#N/A
EG_transcript_25456	2.40078	0.380352	0	_	band 7 protein	Unknown	0		band 7 protein, membrane	#N/A	#N/A	#N/A	#N/A
EG_transcript_901	2.39991	0.380196	1	M	Cu+-exporting ATPase	metabolite and ion transport	K17686	Cu+-exporting ATPase	gi|735859732|dbj|GAM17038.1|hypothetical protein SAMD00019534_002130, integral component of membrane;nucleotide binding;cation-transporting ATPase activity;metal ion binding;metal ion transport	#N/A	#N/A	#N/A	#N/A
EG_transcript_33872	2.39694	0.379657	1	_	#N/A	#N/A	0		---NA---,	#N/A	#N/A	#N/A	#N/A
EG_transcript_11317	2.393	0.378942	1	M	Hypothetical protein	unknown	0		gi|907093894|gb|KNC99736.1|hypothetical protein SPPG_05116,	#N/A	#N/A	#N/A	#N/A
EG_transcript_19736	2.39074	0.378532	1	M	2-methoxy-6-polyprenyl-1;4-benzoquinol methylase	OxPhos and electron transport chain	K06127	2-methoxy-6-polyprenyl-1,4-benzoquinol methylase	2-methoxy-6-polyprenyl- -benzoquinol mitochondrial, methyltransferase activity	Tbru_Tb927.11.10510	Atha_AT5G57300.1	Mmus_NP_080780	Scer_YML110C
EG_transcript_24312	2.38839	0.378105	0	M	50S ribosomal protein L6	ribosome, aminoacyl-tRNA biosynthesis and translation	K02933	large subunit ribosomal protein L6	---NA---,	#N/A	#N/A	#N/A	#N/A
EG_transcript_36579	2.38366	0.377245	0	_	Unknown protein	Unknown	0		---NA---,	#N/A	#N/A	#N/A	#N/A
EG_transcript_27105	2.38037	0.376644	1	M	Mitochondrial ribosomal SSU subunit MRPS11	ribosome, aminoacyl-tRNA biosynthesis and translation	K02948	small subunit ribosomal protein S11	30s ribosomal protein s11, ribosome;structural constituent of ribosome;translation	Tbru_Tb927.10.10400	#N/A	Mmus_NP_080774	#N/A
EG_transcript_24897	2.37582	0.375813	0	_	phosphoenolpyruvate carboxykinase	core metabolic pathways	K01596	phosphoenolpyruvate carboxykinase (GTP)	phosphoenolpyruvate carboxykinase, phosphoenolpyruvate carboxykinase activity;GTP binding;metal ion binding;gluconeogenesis	#N/A	#N/A	#N/A	#N/A
EG_transcript_27181	2.37572	0.375795	1	_	gi|281207719|gb|EFA81899.1|nucleoporin 133 [Polysphondylium pallidum PN500]	other	0		---NA---,	#N/A	#N/A	#N/A	#N/A
EG_transcript_9915	2.374	0.375481	1	_	NADH dehydrogenase [ubiquinone] euglenozoa-specific subunit 17	OxPhos and electron transport chain	0		gi|407417132|gb|EKF37964.1|hypothetical protein MOQ_001833, catalytic activity;metabolic process	Tbru_Tb927.6.2010	#N/A	#N/A	#N/A
EG_transcript_57453	2.37256	0.375217	0	M	Unknown protein	Unknown	0		---NA---,	#N/A	#N/A	#N/A	#N/A
EG_transcript_9967	2.37032	0.374808	1	M	Mitochondrial ribosomal LSU subunit MRPL2	ribosome, aminoacyl-tRNA biosynthesis and translation	K02886	large subunit ribosomal protein L2	gi|490962991|ref| |multispecies: 50s ribosomal protein l2, large ribosomal subunit;RNA binding;structural constituent of ribosome;transferase activity;translation	Tbru_Tb927.5.3360	Atha_AT2G44065.1	Mmus_NP_079578	Scer_YEL050C
EG_transcript_16724	2.368	0.374381	1	_	mitochondrial carrier protein (MCP3)	metabolite and ion transport	0		gi|813184364|ref|XP_012206354.1|hypothetical protein SPRG_11761, transmembrane transport	Tbru_Tb927.9.11040	Atha_AT4G39460.1	#N/A	#N/A
EG_transcript_5941	2.3673	0.374254	1	_	ATP-dependent RNA helicase DDX6/DHH1	RNA processing and degradation	K12614	ATP-dependent RNA helicase DDX6/DHH1	gi|148906006|gb|ABR16163.1|unknown, nucleic acid binding;helicase activity;ATP binding;metabolic process	#N/A	#N/A	Mmus_NP_082314	Scer_YDR194C
EG_transcript_38035	2.36615	0.374042	1	_	Unknown protein	Unknown	0		---NA---,	#N/A	#N/A	#N/A	#N/A
EG_transcript_11950	2.36287	0.37344	1	M	homoaconitate hydratase	Amino acid metabolism	K01705	homoaconitate hydratase	gi|758355562|dbj| |homoaconitase, homoaconitate hydratase activity;4 iron	#N/A	#N/A	Mmus_NP_542364	Scer_YLR304C, Scer_YJL200C, Scer_YDR234W
EG_transcript_535	2.35778	0.372503	1	_	phosphoenolpyruvate carboxykinase (GTP)	core metabolic pathways	K01596	phosphoenolpyruvate carboxykinase (GTP)	putative, phosphoenolpyruvate carboxykinase (GTP) activity;GTP binding;gluconeogenesis	#N/A	#N/A	Mmus_NP_083270	#N/A
EG_transcript_8188	2.35476	0.371946	0	_	glutamate carboxypeptidase	protein transport, folding, processing and degradation	K01301	N-acetylated-alpha-linked acidic dipeptidase	gi|585109423|gb| |glutamate carboxypeptidase,	#N/A	#N/A	#N/A	#N/A
EG_transcript_28465	2.35466	0.371928	1	M	gi|260793555|ref|XP_002591777.1|hypothetical protein BRAFLDRAFT_83552 [Branchiostoma floridae]	Unknown	0		---NA---,	#N/A	#N/A	#N/A	#N/A
EG_transcript_22665	2.35232	0.371496	0	M	ABC transporter permease	metabolite and ion transport	0		---NA---, integral component of membrane;serine-type endopeptidase activity	#N/A	#N/A	#N/A	#N/A
EG_transcript_33347	2.35072	0.371201	1	_	ADP-ribosylation factor-like protein 3	regulation and signal transduction	K07944	ADP-ribosylation factor-like protein 3	adp-ribosylation factor-like protein 3, intracellular;GTP binding;intracellular protein transport;small GTPase mediated signal transduction	#N/A	#N/A	Mmus_NP_062696, Mmus_NP_115933	Scer_YMR023C
EG_transcript_26203	2.34031	0.369273	1	_	Mitochondrial ribosomal LSU subunit MRPL11	ribosome, aminoacyl-tRNA biosynthesis and translation	K02867	large subunit ribosomal protein L11	ribosomal protein l11, ribosome;structural constituent of ribosome;translation	Tbru_Tb927.2.4740, Tbru_Tb927.2.4890	#N/A	Mmus_NP_079829	Scer_YNL185C
EG_transcript_8552	2.33973	0.369165	1	M	Oxa1 mitochondrial import membrane protein insertase	protein transport, folding, processing and degradation	K03217	YidC/Oxa1 family membrane protein insertase	gi|541043090|gb| |inner membrane protein oxa1l, integral component of membrane;protein insertion into membrane	Tbru_Tb927.11.6150	Atha_AT5G62050.1, Atha_AT2G46470.1	Mmus_NP_001156928, Mmus_NP_081212	Scer_YER154W
EG_transcript_15975	2.33603	0.368478	0	_	gi|470246572|ref|XP_004366439.1|hypothetical protein DFA_04029; ribosome;RNA binding;structural constituent of ribosome;translation	ribosome, aminoacyl-tRNA biosynthesis and translation	0		gi|470246572|ref|XP_004366439.1|hypothetical protein DFA_04029,	#N/A	#N/A	#N/A	#N/A
EG_transcript_13947	2.33582	0.368439	0	M	NADH dehydrogenase [ubiquinone] subunit; CA3 (gamma carbonic anhydrase)	OxPhos and electron transport chain	0		gi|290976452|ref| | protein,	Tbru_Tb927.11.10880	Atha_AT3G48680.1, Atha_AT5G63510.2	#N/A	#N/A
EG_transcript_12260	2.33471	0.368233	1	_	phosphoglycerate kinase	core metabolic pathways	K00927	phosphoglycerate kinase	gi|51860720|gb| |cytosolic phosphoglycerate kinase, phosphoglycerate kinase activity;ATP binding;glycolytic process	#N/A	#N/A	#N/A	Scer_YCR012W
EG_transcript_21120	2.32684	0.366767	1	M	hypothetical protein GUITHDRAFT_111299	Unknown	0		hypothetical protein GUITHDRAFT_111299,	#N/A	#N/A	#N/A	#N/A
EG_transcript_10302	2.32563	0.366541	0	_	citrate synthase	core metabolic pathways	K01647	citrate synthase	gi|209957970|gb| |citrate synthase i, cytoplasm;citrate (Si)-synthase activity;tricarboxylic acid cycle;cellular carbohydrate metabolic process	#N/A	#N/A	#N/A	#N/A
EG_transcript_26415	2.32228	0.365914	0	_	Unknown protein	Unknown	0		---NA---,	#N/A	#N/A	#N/A	#N/A
EG_transcript_18250	2.32167	0.3658	1	M	Isa-interacting protein	FeS cluster assembly and sulfur metabolism	K22073	transferase CAF17, mitochondrial	potential ccr4 associated factor,	Tbru_Tb927.8.6480	Atha_AT4G12130.1	Mmus_NP_776146	Scer_YJR122W
EG_transcript_10882	2.31334	0.36424	0	_	NADH dehydrogenase [ubiquinone] euglenozoa-specific subunit 12	OxPhos and electron transport chain	0		gi|290985656|ref| | protein, phosphoenolpyruvate carboxykinase activity;purine nucleotide binding;gluconeogenesis	Tbru_Tb927.11.6980	#N/A	#N/A	#N/A
EG_transcript_14391	2.313	0.364176	1	M	prostaglandin reductase 2	regulation and signal transduction	K13949	prostaglandin reductase 2	gi|762127359|ref| | prostaglandin reductase 2-like isoform x1, zinc ion binding;oxidoreductase activity;oxidation-reduction process	#N/A	#N/A	Mmus_NP_666202	#N/A
EG_transcript_10531	2.30506	0.362681	1	_	ATP-dependent RNA helicase UAP56/SUB2	RNA processing and degradation	K12812	ATP-dependent RNA helicase UAP56/SUB2	gi|357135173|ref| | dead-box atp-dependent rna helicase 15 isoform x1, nucleic acid binding;ATP binding	#N/A	#N/A	Mmus_NP_082314	Scer_YDR194C
EG_transcript_26565	2.30297	0.362288	1	M	Unknown protein	Unknown	0		---NA---,	#N/A	#N/A	#N/A	#N/A
EG_transcript_18512	2.30165	0.362039	0	_	nad-dependent epimerase dehydratase; NAD(P)-dependent steroid dehydrogenase protein	lipid metabolism	K01784	UDP-glucose 4-epimerase	nad-dependent epimerase dehydratase, catalytic activity;coenzyme binding	#N/A	#N/A	Mmus_NP_032319	#N/A
EG_transcript_13905	2.29941	0.361617	0	_	phenylalanyl-tRNA synthetase	ribosome, aminoacyl-tRNA biosynthesis and translation	K01889	phenylalanyl-tRNA synthetase alpha chain	gi|698791248|ref| |phenylalanine-trna ligase, cytoplasm;tRNA binding;magnesium ion binding;phenylalanine-tRNA ligase activity;ATP binding;phenylalanyl-tRNA aminoacylation;tRNA processing	Tbru_Tb927.11.14120	Atha_AT3G58140.1	Mmus_NP_077236	Scer_YPR047W
EG_transcript_22716	2.29549	0.360875	0	_	gi|685829233|emb|CEF64155.1|Protein of unknown function DUF167 family and LRAT-like domain-containing protein [Strongyloides ratti]	Unknown	0		---NA---,	#N/A	#N/A	#N/A	#N/A
EG_transcript_13280	2.29458	0.360704	1	M	gi|496842827|ref|WP_009382496.1|hypothetical protein [Staphylococcus massiliensis]	Unknown	0		---NA---,	#N/A	#N/A	#N/A	#N/A
EG_transcript_18974	2.29225	0.360262	0	_	Mitochondrial ribosomal LSU subunit MRPL3	ribosome, aminoacyl-tRNA biosynthesis and translation	K02906	large subunit ribosomal protein L3	50s ribosomal protein l3, ribosome;structural constituent of ribosome;translation	Tbru_Tb927.3.5610	Atha_AT3G17465.1	Mmus_NP_444389	Scer_YGR220C
EG_transcript_5944	2.29031	0.359895	1	M	NADH dehydrogenase [ubiquinone] flavoprotein 1	OxPhos and electron transport chain	K03942	NADH dehydrogenase (ubiquinone) flavoprotein 1	mitochondrial, FMN binding;oxidoreductase activity	#N/A	Atha_AT5G08530.1	Mmus_NP_598427	#N/A
EG_transcript_38462	2.28895	0.359637	0	M	Unknown protein	Unknown	0		---NA---,	#N/A	#N/A	#N/A	#N/A
EG_transcript_37217	2.28829	0.359511	1	_	50S ribosomal protein L14	ribosome, aminoacyl-tRNA biosynthesis and translation	K02874	large subunit ribosomal protein L14	---NA---, ribosome;structural constituent of ribosome;translation	#N/A	#N/A	#N/A	#N/A
EG_transcript_21478	2.28642	0.359155	0	M	Unknown protein	Unknown	0		---NA---,	#N/A	#N/A	#N/A	#N/A
EG_transcript_17662	2.28606	0.359088	0	_	lipase	lipid metabolism	K01066	acetyl esterase	lipase, hydrolase activity;metabolic process	#N/A	#N/A	#N/A	#N/A
EG_transcript_14740	2.28539	0.358961	1	M	cysteine-type peptidase	protein transport, folding, processing and degradation	K01373	cathepsin F	gi|551569238|ref|XP_005770574.1|hypothetical protein EMIHUDRAFT_349865, cysteine-type peptidase activity;proteolysis	#N/A	#N/A	#N/A	#N/A
EG_transcript_28989	2.28529	0.358942	1	M	NADH dehydrogenase [ubiquinone] 1 alpha subcomplex subunit 2	OxPhos and electron transport chain	0		---NA---,	#N/A	#N/A	#N/A	Scer_YPR100W
EG_transcript_23431	2.27611	0.357193	1	M	Mitochondrial ribosomal protein S18, putative, mitochondrial RNA binding complex 1 subunit, mitochondrial edited mRNA stability factor 1 subunit, kinteoplast poly(A) polymerase complex 1 subunit (MRPS18)	ribosome, aminoacyl-tRNA biosynthesis and translation	0		---NA---, ribosome;structural constituent of ribosome;translation	Tbru_Tb927.10.6850	Atha_AT1G07210.1	Mmus_NP_080154, Mmus_NP_081044, Mmus_NP_081102	Scer_YER050C
EG_transcript_5384	2.27555	0.357087	0	_	mitochondrial DNA polymerase I protein D (POLID)	DNA RRR	K02335	DNA polymerase I	sam domain containing protein, DNA binding;DNA-directed DNA polymerase activity;DNA-dependent DNA replication	Tbru_Tb927.11.4690, Tbru_Tb927.7.3990, Tbru_Tb927.11.3260	Atha_AT3G20540.2, Atha_AT1G50840.1	#N/A	#N/A
EG_transcript_7099	2.27012	0.356049	0	_	2-hydroxyglutarate dehydrogenase	core metabolic pathways	K00109	2-hydroxyglutarate dehydrogenase	gi|514701789|ref| |l-2-hydroxyglutarate dehydrogenase, oxidoreductase activity;oxidation-reduction process	Tbru_Tb927.10.9360	#N/A	Mmus_NP_663418	#N/A
EG_transcript_44892	2.27008	0.356042	0	M	Unknown protein	Unknown	0		---NA---,	#N/A	#N/A	#N/A	#N/A
EG_transcript_11363	2.26912	0.355858	1	_	protein binding;zinc ion binding	Unknown	0		---NA---, protein binding;zinc ion binding	#N/A	#N/A	#N/A	#N/A
EG_transcript_15696	2.26564	0.355191	0	_	gi|807048140|ref|WP_046200675.1|hypothetical protein; Bardet-Biedl syndrome 8 protein	Unknown	0		gi|807048140|ref|WP_046200675.1|hypothetical protein, protein binding	#N/A	#N/A	#N/A	#N/A
EG_transcript_4493	2.26509	0.355085	1	M	gi|569436663|gb| |coagulation factor 5 8 type domain-containing protein	Unknown	0		gi|569436663|gb| |coagulation factor 5 8 type domain-containing protein, beta-mannosidase activity;mannan catabolic process	#N/A	#N/A	#N/A	#N/A
EG_transcript_30290	2.26353	0.354786	1	M	|ribosomal protein L27	ribosome, aminoacyl-tRNA biosynthesis and translation	K02899	large subunit ribosomal protein L27	---NA---, ribosome;structural constituent of ribosome;translation	#N/A	#N/A	#N/A	#N/A
EG_transcript_39982	2.26135	0.354368	0	_	glycine-rich RNA-binding protein 4; RNA-binding protein RBP6	RNA processing and degradation	0		glycine-rich rna-binding protein mitochondrial-like, mitochondrion;nucleotide binding;double-stranded DNA binding;single-stranded DNA binding;RNA binding;response to cold;response to water deprivation;response to salt stress;cell wall organization	#N/A	Atha_AT4G13850.1, Atha_AT3G23830.1, Atha_AT5G61030.1, Atha_AT1G74230.1	Mmus_NP_081234	Scer_YGR159C
EG_transcript_64961	2.25507	0.35316	0	_	methylmalonyl-CoA mutase	metabolism of cofactors and vitamins	K01847	methylmalonyl-CoA mutase	methylmalonyl- mutase, methylmalonyl-CoA mutase activity;cobalamin binding;metal ion binding;metabolic process	#N/A	#N/A	#N/A	#N/A
EG_transcript_8177	2.25249	0.352662	1	S	gi|873221485|emb|CEM33381.1|unnamed protein product	Unknown	0		gi|873221485|emb|CEM33381.1|unnamed protein product,	#N/A	#N/A	#N/A	#N/A
EG_transcript_14868	2.25198	0.352565	1	M	hypothetical protein, conserved	Unknown	0		---NA---,	#N/A	#N/A	#N/A	#N/A
EG_transcript_8554	2.24555	0.351323	1	S	dihydroorotate dehydrogenase (quinone), mitochondrial	other	K00254	dihydroorotate dehydrogenase	mitochondrial, cytoplasm;membrane;dihydroorotate dehydrogenase activity;'de novo' pyrimidine nucleobase biosynthetic process;oxidation-reduction process	#N/A	#N/A	#N/A	#N/A
EG_transcript_13809	2.24133	0.350507	0	M	NTE family protein	Unknown	K07001	NTE family protein	gi|928503830|gb| |patatin, lipid metabolic process	#N/A	#N/A	#N/A	#N/A
EG_transcript_31519	2.24087	0.350416	0	M	Unknown protein	Unknown	0		---NA---,	#N/A	#N/A	#N/A	#N/A
EG_transcript_28774	2.23527	0.34933	1	_	gi|594144560|emb|CCW71114.1|unnamed protein product [Phytomonas sp. isolate Hart1]	Unknown	0		---NA---,	Tbru_Tb927.11.1270	#N/A	#N/A	#N/A
EG_transcript_25844	2.23097	0.348494	1	_	Unknown protein	Unknown	0		---NA---,	#N/A	#N/A	#N/A	#N/A
EG_transcript_33977	2.22945	0.348198	1	M	gi|910756073|gb|KNH03764.1|hypothetical protein XU18_4840 [Perkinsela sp. CCAP 1560/4]	Unknown	0		---NA---,	Tbru_Tb927.7.3590	#N/A	#N/A	#N/A
EG_transcript_20618	2.22672	0.347665	0	S	mitochondrial carrier family	metabolite and ion transport	K14684	solute carrier family 25 (mitochondrial phosphate transporter), member 23/24/25/41	mitochondrial carrier family, transmembrane transport	#N/A	Atha_AT5G48970.1, Atha_AT3G21390.1	Mmus_NP_080347	#N/A
EG_transcript_11180	2.22618	0.34756	0	C	2-oxoisovalerate dehydrogenase E2 component (dihydrolipoyl transacylase)	core metabolic pathways	K09699	2-oxoisovalerate dehydrogenase E2 component (dihydrolipoyl transacylase)	putative, transferase activity	Tbru_Tb927.5.4330	Atha_AT3G06850.1	Mmus_NP_034152	#N/A
EG_transcript_17692	2.22212	0.346767	1	M	hypothetical protein GUITHDRAFT_111299;	Unknown	0		hypothetical protein GUITHDRAFT_111299,	#N/A	#N/A	#N/A	#N/A
EG_transcript_10488	2.21788	0.345938	1	_	sterol 24-C-methyltransferase	lipid metabolism	K00559	sterol 24-C-methyltransferase	gi|299469830|emb| |sterol methyltransferase, methyltransferase activity;steroid biosynthetic process	#N/A	#N/A	#N/A	#N/A
EG_transcript_47790	2.2174	0.345844	1	_	F-type H+-transporting ATPase euglenozoa-specific subunit 12	OxPhos and electron transport chain	0		---NA---,	#N/A	#N/A	#N/A	#N/A
EG_transcript_9849	2.21478	0.345331	0	M	legumain; GPI-anchor transamidase subunit 8 (GPI8)	protein transport, folding, processing and degradation	K01369	legumain	gi|168033758|ref| | protein, peptidase activity;proteolysis	#N/A	#N/A	#N/A	#N/A
EG_transcript_38574	2.21371	0.345121	1	_	Unknown protein	Unknown	0		---NA---,	#N/A	#N/A	#N/A	#N/A
EG_transcript_3035	2.20968	0.34433	1	M	Unknown protein	Unknown	0		---NA---,	#N/A	#N/A	#N/A	#N/A
EG_transcript_32421	2.20903	0.344201	0	M	RNA-binding protein	Unknown	0		---NA---,	#N/A	#N/A	#N/A	#N/A
EG_transcript_11866	2.20722	0.343845	1	M	enoyl-CoA hydratase	core metabolic pathways	0		gi|290984356|ref| |enoyl- hydratase-like protein, catalytic activity;metabolic process	#N/A	#N/A	#N/A	#N/A
EG_transcript_18447	2.20695	0.343792	1	_	mitochondrial protein translocase, MPT family	protein transport, folding, processing and degradation	K17794	mitochondrial import inner membrane translocase subunit TIM23	---NA---,	#N/A	Atha_AT1G72750.1, Atha_AT1G17530.1, Atha_AT3G04800.1	Mmus_NP_058593	Scer_YNR017W
EG_transcript_36713	2.20378	0.343169	1	_	gi|980980040|ref|WP_059398597.1|hypothetical protein [Azospirillum brasilense]	Unknown	0		---NA---,	#N/A	#N/A	#N/A	#N/A
EG_transcript_32827	2.20284	0.342982	1	M	small GTP-binding protein domain protein	regulation and signal transduction	0		---NA---,	#N/A	#N/A	#N/A	#N/A
EG_transcript_22479	2.2024	0.342896	1	M	Unknown protein	Unknown	K17662	cytochrome b pre-mRNA-processing protein 3	---NA---,	Tbru_Tb927.3.3890	#N/A	#N/A	#N/A
EG_transcript_27304	2.19682	0.341795	1	M	tryparedoxin 1b, putative	regulation and signal transduction	K17609	nucleoredoxin	nucleoredoxin-like protein 2,	Tbru_Tb927.3.3760, Tbru_Tb927.3.3780	#N/A	#N/A	#N/A
EG_transcript_16358	2.1949	0.341416	1	M	Unknown protein	Unknown	0		---NA---,	#N/A	#N/A	#N/A	#N/A
EG_transcript_19555	2.19473	0.341381	1	_	mitochondrial import inner membrane translocase subunit TIM17	protein transport, folding, processing and degradation	K17795	mitochondrial import inner membrane translocase subunit TIM17	mitochondrial import inner membrane translocase subunit tim17-b, mitochondrial inner membrane presequence translocase complex;P-P-bond-hydrolysis-driven protein transmembrane transporter activity;intracellular protein transport	#N/A	Atha_AT1G20350.1, Atha_AT2G37410.2, Atha_AT2G37410.1, Atha_AT5G11690.1	Mmus_NP_035721, Mmus_NP_035720	Scer_YJL143W
EG_transcript_15212	2.19316	0.341071	1	C	protein phosphatase PTC7	regulation and signal transduction	K17508	protein phosphatase PTC7	gi|528226256|gb| |protein phosphatase 2c, catalytic activity	Tbru_Tb927.4.3680, Tbru_Tb927.3.2150	#N/A	Mmus_NP_796216	Scer_YHR076W
EG_transcript_16678	2.1929	0.341019	1	M	gi|156375081|ref| | protein; cytosolic acyl coenzyme a thioester hydrolase-like	lipid metabolism	K17360	acyl-coenzyme A thioesterase 7	gi|156375081|ref| | protein,	Tbru_Tb927.3.4260	#N/A	#N/A	#N/A
EG_transcript_27068	2.19161	0.340764	0	_	NADH dehydrogenase [ubiquinone] 1 alpha subcomplex assembly factor 3	OxPhos and electron transport chain	K09008	NADH dehydrogenase [ubiquinone] 1 alpha subcomplex assembly factor 3	nadh dehydrogenase,	#N/A	#N/A	Mmus_NP_075736	#N/A
EG_transcript_25940	2.18379	0.339211	0	M	gi|313227586|emb|CBY22733.1|unnamed protein product [Oikopleura dioica]	Unknown	0		---NA---,	#N/A	#N/A	#N/A	#N/A
EG_transcript_34869	2.18362	0.339177	0	_	Unknown protein	Unknown	0		---NA---,	#N/A	#N/A	#N/A	#N/A
EG_transcript_22909	2.1833	0.339113	1	M	Unknown protein	Unknown	0		---NA---,	#N/A	#N/A	#N/A	#N/A
EG_transcript_51155	2.17827	0.338112	0	_	Unknown protein	Unknown	0		---NA---,	#N/A	#N/A	#N/A	#N/A
EG_transcript_22111	2.1757	0.337599	0	S	succinate dehydrogenase [ubiquinone] euglenozoa-specific subunit 6	OxPhos and electron transport chain	0		---NA---,	#N/A	#N/A	#N/A	#N/A
EG_transcript_9636	2.17419	0.337298	0	M	gi|384490064|gb|EIE81286.1|hypothetical protein RO3G_05991 [Rhizopus delemar RA 99-880]	Unknown	0		---NA---,	#N/A	#N/A	#N/A	#N/A
EG_transcript_7629	2.1736	0.33718	1	_	Unknown protein	Unknown	0		---NA---,	#N/A	#N/A	#N/A	#N/A
EG_transcript_32721	2.16952	0.336364	1	_	rhodanese-like domain protein	reaction to oxidative and toxic stress	0		rhodanese-like domain protein,	#N/A	#N/A	Mmus_NP_001157997, Mmus_NP_084116	Scer_YOR286W, Scer_YOR285W
EG_transcript_31942	2.16921	0.336302	1	M	Unknown protein	Unknown	0		---NA---,	#N/A	#N/A	#N/A	#N/A
EG_transcript_4204	2.16895	0.336249	0	_	methylmalonyl-CoA mutase	core metabolic pathways	K01847	methylmalonyl-CoA mutase	gi|218775149|dbj| |methylmalonyl- mutase, methylmalonyl-CoA mutase activity;cobalamin binding;metal ion binding;metabolic process	#N/A	#N/A	Mmus_NP_032676	#N/A
EG_transcript_9695	2.16701	0.335861	0	_	mitochondrial carrier protein (MCP21)	metabolite and ion transport	K15110	solute carrier family 25 (mitochondrial 2-oxodicarboxylate transporter), member 21	putative, transmembrane transport	#N/A	#N/A	Mmus_NP_001161448	Scer_YOR222W, Scer_YPL134C
EG_transcript_20282	2.16616	0.33569	1	M	mesenchymal stem cell protein-like	Unknown	0		mesenchymal stem cell protein,	#N/A	#N/A	#N/A	#N/A
EG_transcript_25585	2.16545	0.335548	1	M	phosphatidylglycerophosphatase GEP4	lipid metabolism	K01094	phosphatidylglycerophosphatase GEP4	haloacid dehalogenase superfamily protein,	#N/A	#N/A	#N/A	Scer_YHR100C
EG_transcript_53084	2.16104	0.334662	1	M	pyruvate dehydrogenase complex E3 binding protein	core metabolic pathways	K00627	pyruvate dehydrogenase E2 component (dihydrolipoamide acetyltransferase)	dihydrolipoyllysine-residue acetyltransferase component 2 of pyruvate dehydrogenase mitochondrial-like, mitochondrion;transferase activity	Tbru_Tb927.10.2350	#N/A	#N/A	Scer_YGR193C
EG_transcript_15790	2.15293	0.333031	1	S	Unknown protein	Unknown	0		---NA---,	#N/A	#N/A	#N/A	#N/A
EG_transcript_16097	2.14319	0.331061	0	_	gi|551222114|ref|WP_022849635.1|hypothetical protein	Unknown	0		gi|551222114|ref|WP_022849635.1|hypothetical protein,	#N/A	#N/A	#N/A	#N/A
EG_transcript_32464	2.14209	0.330838	0	_	#N/A	#N/A	K00799	glutathione S-transferase	mapeg family protein,	#N/A	#N/A	Mmus_NP_079845	#N/A
EG_transcript_7126	2.14042	0.330499	1	M	Dynamin family protein	other	0		gi|813119032|ref|XP_012196138.1|hypothetical protein SPRG_02197,	Tbru_Tb927.7.2410	#N/A	#N/A	#N/A
EG_transcript_25604	2.13896	0.330203	1	_	thioredoxin	reaction to oxidative and toxic stress	0		hypothetical protein, protein disulfide oxidoreductase activity;glycerol ether metabolic process;cell redox homeostasis	Tbru_Tb927.10.11900	#N/A	#N/A	#N/A
EG_transcript_22072	2.13737	0.329879	0	M	nitroreductase; NADH dehydrogenase; putative (NTR)	reaction to oxidative and toxic stress	0		nitroreductase-like protein, oxidoreductase activity	Tbru_Tb927.7.7230	#N/A	#N/A	#N/A
EG_transcript_42748	2.13577	0.329554	0	_	Mitochondrial ribosomal LSU subunit MRPL7/12	ribosome, aminoacyl-tRNA biosynthesis and translation	K02935	large subunit ribosomal protein L7/L12	39s ribosomal protein mitochondrial, ribosome;structural constituent of ribosome;translation	Tbru_Tb927.7.4550, Tbru_Tb11.v5.0268, Tbru_Tb927.4.5170	Atha_AT1G70190.1, Atha_AT4G36420.1	Mmus_NP_081480	Scer_YGL068W
EG_transcript_41980	2.13218	0.328824	1	M	gi|514686667|ref|XP_004990911.1|hypothetical protein PTSG_07411 [Salpingoeca rosetta]	Unknown	0		---NA---,	#N/A	#N/A	#N/A	#N/A
EG_transcript_19168	2.12831	0.328034	0	_	sporulation protein rmd1	Unknown	0		sporulation protein rmd1,	#N/A	#N/A	#N/A	#N/A
EG_transcript_21574	2.12615	0.327594	1	M	Unknown protein	Unknown	0		---NA---,	#N/A	#N/A	#N/A	#N/A
EG_transcript_28843	2.1249	0.327339	1	M	Mitochondrial ribosomal LSU/SSU subunit	ribosome, aminoacyl-tRNA biosynthesis and translation	0		conserved hypothetical protein,	Tbru_Tb927.6.4080	#N/A	#N/A	#N/A
EG_transcript_30017	2.12311	0.326972	0	_	Ras-related protein	regulation and signal transduction	0		---NA---, GTP binding;small GTPase mediated signal transduction;protein transport	#N/A	#N/A	#N/A	Scer_YPR165W
EG_transcript_9973	2.12063	0.326465	1	M	retinol dehydrogenase	reaction to oxidative and toxic stress	K19329	WW domain-containing oxidoreductase	gi|551537070|ref|XP_005757189.1|hypothetical protein EMIHUDRAFT_460231, oxidoreductase activity;metabolic process	Tbru_Tb927.8.6410	#N/A	Mmus_NP_067532, Mmus_NP_780581, Mmus_NP_076186	Scer_YOR246C
EG_transcript_29745	2.1205	0.326438	1	_	#N/A	#N/A	0		alkyl hydroperoxide thiol specific, peroxidase activity;peroxiredoxin activity;oxidation-reduction process	Tbru_Tb927.8.1990	#N/A	Mmus_NP_058044, Mmus_NP_035693, Mmus_NP_031478	Scer_YBL064C
EG_transcript_8322	2.11328	0.324956	1	M	gi|635371990|emb|CCI39952.1|unnamed protein product; BTB/POZ domain/Regulator of chromosome condensation (RCC1) repeat, putative	Unknown	0		gi|635371990|emb|CCI39952.1|unnamed protein product,	#N/A	Atha_AT5G48330.1, Atha_AT5G08710.1	Mmus_NP_291050	Scer_YLR077W
EG_transcript_35090	2.1129	0.324879	0	_	Unknown protein	Unknown	0		---NA---,	#N/A	#N/A	#N/A	#N/A
EG_transcript_19156	2.10996	0.324274	1	S	Tb927.11.10140-like; hypothetical protein EMIHUDRAFT_447441	Unknown	0		hypothetical protein EMIHUDRAFT_447441,	Tbru_Tb927.11.10140	#N/A	#N/A	#N/A
EG_transcript_31538	2.10969	0.324218	1	M	nadh:flavin oxidoreductase	reaction to oxidative and toxic stress	K10680	N-ethylmaleimide reductase	nadh:flavin oxidoreductase, FMN binding;oxidoreductase activity;oxidation-reduction process	#N/A	#N/A	#N/A	Scer_YHR179W
EG_transcript_34054	2.10941	0.324161	0	M	Mitochondrial ribosomal LSU subunit	ribosome, aminoacyl-tRNA biosynthesis and translation	0		---NA---,	Tbru_Tb927.10.12050	#N/A	#N/A	#N/A
EG_transcript_20455	2.10764	0.323797	0	_	Unknown protein	Unknown	0		---NA---,	#N/A	#N/A	#N/A	#N/A
EG_transcript_15330	2.10337	0.322915	1	M	Hydroxysteroid dehydrogenase-like protein 2 (Short chain dehydrogenase/reductase family 13C member 1)	lipid metabolism	0		gi|255082794|ref| | protein, oxidoreductase activity;metabolic process	#N/A	#N/A	Mmus_NP_077217	#N/A
EG_transcript_4455	2.10069	0.322362	1	M	transglutaminase 5	protein transport, folding, processing and degradation	0		gi|602672262|ref| | protein-glutamine gamma-glutamyltransferase 5,	#N/A	#N/A	#N/A	#N/A
EG_transcript_19565	2.09724	0.321648	1	M	thiolase protein (acetyl-coenzyme A acetyltransferase)	OxPhos and electron transport chain	K00632	acetyl-CoA acyltransferase	thiolase protein, transferase activity	#N/A	#N/A	Mmus_NP_001276727	#N/A
EG_transcript_24560	2.0962	0.321433	1	M	electron carrier activity;protein disulfide oxidoreductase activity;cell redox homeostasis; glutaredoxin	OxPhos and electron transport chain	0		---NA---, electron carrier activity;protein disulfide oxidoreductase activity;cell redox homeostasis	#N/A	#N/A	#N/A	#N/A
EG_transcript_30305	2.09311	0.320791	0	M	Mitochondrial ribosomal LSU subunit MRPL43; Mitochondrial ribosomal protein L51 / S25 / CI-B8	ribosome, aminoacyl-tRNA biosynthesis and translation	K17424	large subunit ribosomal protein L43	---NA---,	Tbru_Tb927.4.4600	Atha_AT5G47890.1	Mmus_NP_035015	Scer_YPR100W
EG_transcript_19157	2.09235	0.320635	1	M	cardiolipin synthase (CMP-forming)	lipid metabolism	K08744	cardiolipin synthase (CMP-forming)	cdp-alcohol phosphatidyltransferase, membrane;phosphotransferase activity	#N/A	Atha_AT2G39290.1	Mmus_NP_001019556	Scer_YDL142C
EG_transcript_18129	2.08964	0.320072	0	M	#N/A	#N/A	0		alpha beta hydrolase,	#N/A	#N/A	#N/A	#N/A
EG_transcript_15058	2.08719	0.319562	0	_	cathepsin H	protein transport, folding, processing and degradation	K01366	cathepsin H	gi|50657027|emb| |cathepsin h, cysteine-type peptidase activity;proteolysis	#N/A	#N/A	#N/A	#N/A
EG_transcript_12376	2.08399	0.318895	1	_	Enolase	amino acid metabolism	K01689	enolase	partial, phosphopyruvate hydratase complex;magnesium ion binding;phosphopyruvate hydratase activity;glycolytic process	#N/A	#N/A	#N/A	Scer_YGR254W, Scer_YHR174W
EG_transcript_4462	2.08162	0.318401	1	M	gi|813185467|ref|XP_012206905.1|hypothetical protein SPRG_11333; transferring acyl groups; carnitine O-acetyltransferase	lipid metabolism	K08766	carnitine O-palmitoyltransferase 2	gi|813185467|ref|XP_012206905.1|hypothetical protein SPRG_11333, transferase activity	Tbru_Tb927.3.3900	#N/A	Mmus_NP_031786, Mmus_NP_034079	Scer_YAR035W
EG_transcript_19809	2.08086	0.318242	1	M	cytochrome c oxidase assembly factor; protein SCO1/4	OxPhos and electron transport chain	K07152	protein SCO1/2	sco1 protein,	Tbru_Tb927.9.2450	Atha_AT3G08950.1	Mmus_NP_001104758, Mmus_NP_001035115	Scer_YBR024W, Scer_YBR037C
EG_transcript_26893	2.07122	0.316226	1	M	trans-aconitate methyltransferase	Amino acid metabolism	0		trans-aconitate methyltransferase, methyltransferase activity;metabolic process	#N/A	#N/A	#N/A	#N/A
EG_transcript_38480	2.0666	0.315256	0	_	Unknown protein	Unknown	0		---NA---,	#N/A	#N/A	#N/A	#N/A
EG_transcript_35154	2.06282	0.314461	1	M	Unknown protein	Unknown	0		---NA---,	#N/A	#N/A	#N/A	#N/A
EG_transcript_30222	2.05399	0.312599	1	_	Unknown protein	Unknown	0		---NA---,	#N/A	#N/A	#N/A	#N/A
EG_transcript_5138	2.04721	0.311162	1	M	glutamate synthase	Amino acid metabolism	0		gi|857970787|emb|CEP02648.1|hypothetical protein PBRA_002615, glutamate synthase activity;glutamate biosynthetic process;oxidation-reduction process	#N/A	Atha_AT5G04140.2	#N/A	Scer_YDL171C
EG_transcript_51824	2.04555	0.310811	1	_	peptidylprolyl isomerase	protein transport, folding, processing and degradation	0		peptidylprolyl isomerase, isomerase activity;protein folding	#N/A	#N/A	Mmus_NP_034351	Scer_YNL135C
EG_transcript_52853	2.03371	0.308288	1	S	adenine nucleotide translocase	metabolite and ion transport	K05863	solute carrier family 25 (mitochondrial adenine nucleotide translocator), member 4/5/6/31	adenine nucleotide translocase insect1, mitochondrial inner membrane;transporter activity;transmembrane transport	#N/A	Atha_AT4G39460.1	#N/A	#N/A
EG_transcript_22409	2.03357	0.308259	0	_	F-type H+-transporting ATPase subunit OSCP	OxPhos and electron transport chain	0		hypothetical protein, proton-transporting ATP synthase activity	Tbru_Tb927.10.8030	#N/A	#N/A	#N/A
EG_transcript_6633	2.03041	0.307584	0	_	propionyl-CoA carboxylase beta chain	core metabolic pathways	K01966	propionyl-CoA carboxylase beta chain	mitochondrial, acetyl-CoA carboxylase complex;acetyl-CoA carboxylase activity;fatty acid biosynthetic process	#N/A	#N/A	Mmus_NP_080111	#N/A
EG_transcript_25346	2.02961	0.307413	1	_	Unknown protein	Unknown	0		---NA---,	#N/A	#N/A	#N/A	#N/A
EG_transcript_18464	2.02326	0.306051	1	M	hypothetical protein LPMP_281660	Unknown	0		hypothetical protein LPMP_281660,	Tbru_Tb927.11.8800	#N/A	#N/A	#N/A
EG_transcript_32395	2.02318	0.306034	0	_	NADH dehydrogenase [ubiquinone] Fe-S protein 7	OxPhos and electron transport chain	K00331	NADH-quinone oxidoreductase subunit B	nadh dehydrogenase, plasma membrane;iron ion binding;NADH dehydrogenase (ubiquinone) activity;quinone binding;4 iron	Tbru_Tb927.11.1320	Atha_AT5G11770.1	Mmus_NP_083548	#N/A
EG_transcript_19780	2.02313	0.306025	0	S	glutathione s- n-terminal	reaction to oxidative and toxic stress	K00799	glutathione S-transferase	glutathione s- n-terminal, protein binding	#N/A	#N/A	#N/A	#N/A
EG_transcript_37938	2.02213	0.305808	1	M	Mitochondrial ribosomal LSU subunit MRPL20	ribosome, aminoacyl-tRNA biosynthesis and translation	K02887	large subunit ribosomal protein L20	50s ribosomal protein l20, ribosome;structural constituent of ribosome;rRNA binding;translation	Tbru_Tb927.11.10170	Atha_AT1G16740.1	Mmus_NP_079846	#N/A
EG_transcript_12102	2.02099	0.305565	1	M	Unknown protein	Unknown	0		---NA---,	#N/A	#N/A	#N/A	#N/A
EG_transcript_25617	2.02005	0.305362	0	_	electron transfer flavoprotein alpha subunit	OxPhos and electron transport chain	K03522	electron transfer flavoprotein alpha subunit	electron transfer flavoprotein subunit beta, electron carrier activity;flavin adenine dinucleotide binding	#N/A	Atha_AT1G50940.1	Mmus_NP_663590	Scer_YPR004C
EG_transcript_18349	2.0184	0.305006	1	M	gi|145493033|ref|XP_001432513.1|hypothetical protein [Paramecium tetraurelia strain d4-2]	Unknown	0		---NA---,	#N/A	#N/A	#N/A	#N/A
EG_transcript_17771	2.01126	0.303468	1	M	DnaJ chaperone family member	protein transport, folding, processing and degradation	0		---NA---,	Tbru_Tb927.10.13830, Tbru_Tb927.8.7010	#N/A	#N/A	#N/A
EG_transcript_52304	2.01008	0.303214	0	_	dipeptidase	protein transport, folding, processing and degradation	0		peptidase, dipeptidase activity;proteolysis	#N/A	#N/A	#N/A	#N/A
EG_transcript_4839	2.00971	0.303134	1	M	malate dehydrogenase (decarboxylating)	core metabolic pathways	0		partial, malate dehydrogenase (decarboxylating) (NAD+) activity;NAD binding;malate metabolic process;oxidation-reduction process	#N/A	Atha_AT2G13560.1, Atha_AT4G00570.1	#N/A	#N/A
EG_transcript_48664	2.00477	0.302065	1	M	Unknown protein	Unknown	0		---NA---,	#N/A	#N/A	#N/A	#N/A
EG_transcript_6665	1.99975	0.300977	0	_	enolase	core metabolic pathways	K01689	enolase	gi|8919600|emb| |enolase, phosphopyruvate hydratase complex;magnesium ion binding;phosphopyruvate hydratase activity;glycolytic process	#N/A	#N/A	#N/A	Scer_YGR254W, Scer_YHR174W
EG_transcript_29059	1.99532	0.300012	0	C	3-hydroxyacyl-coenzyme a dehydrogenase	Amino acid metabolism	K00022	3-hydroxyacyl-CoA dehydrogenase	3-hydroxyacyl-coenzyme a dehydrogenase, 3-hydroxyacyl-CoA dehydrogenase activity;NAD+ binding;fatty acid metabolic process;oxidation-reduction process	#N/A	#N/A	Mmus_NP_032238	#N/A
EG_transcript_21573	1.99516	0.299979	0	_	adenine nucleotide translocase	metabolite and ion transport	K05863	solute carrier family 25 (mitochondrial adenine nucleotide translocator), member 4/5/6/31	adenine nucleotide translocase, membrane;transmembrane transport	Tbru_Tb927.10.14840, Tbru_Tb927.10.14830, Tbru_Tb927.10.14820	Atha_AT4G28390.1, Atha_AT3G08580.1, Atha_AT5G13490.1	#N/A	Scer_YBL030C, Scer_YBR085W, Scer_YMR056C
EG_transcript_26744	1.98934	0.29871	1	C	Unknown protein	Unknown	0		---NA---,	#N/A	#N/A	#N/A	#N/A
EG_transcript_32956	1.98757	0.298322	1	M	F-type H+-transporting ATPase subunit delta	OxPhos and electron transport chain	K02134	F-type H+-transporting ATPase subunit delta	atp epsilon chain, proton-transporting ATP synthase complex	Tbru_Tb927.6.4990	Atha_AT5G47030.1	Mmus_NP_079589	Scer_YDL004W
EG_transcript_27641	1.98521	0.297808	1	M	succinate dehydrogenase [ubiquinone] euglenozoa-specific subunit 7	OxPhos and electron transport chain	0		succinate dehydrogenase subunit,	Tbru_Tb927.6.2490	#N/A	#N/A	#N/A
EG_transcript_1168	1.98442	0.297634	1	S	gi|401422353|ref| |abc transporter-like protein	metabolite and ion transport	0		gi|401422353|ref| |abc transporter-like protein, membrane;ATP binding;ATPase activity	#N/A	#N/A	#N/A	#N/A
EG_transcript_10537	1.98424	0.297595	0	_	l-2-hydroxyglutarate dehydrogenase	core metabolic pathways	K00109	2-hydroxyglutarate dehydrogenase	gi|514701789|ref| |l-2-hydroxyglutarate dehydrogenase, oxidoreductase activity;oxidation-reduction process	Tbru_Tb927.10.9360	#N/A	Mmus_NP_663418	#N/A
EG_transcript_32460	1.98402	0.297545	1	M	Unknown protein	Unknown	0		---NA---,	#N/A	#N/A	#N/A	#N/A
EG_transcript_7672	1.98284	0.297287	0	_	aspartyl-tRNA synthetase	ribosome, aminoacyl-tRNA biosynthesis and translation	K22503	aspartyl-tRNA synthetase	putative, cytoplasm;aspartate-tRNA ligase activity;ATP binding;aspartyl-tRNA aminoacylation	Tbru_Tb927.10.1260	#N/A	#N/A	#N/A
EG_transcript_4221	1.97973	0.296607	1	M	homocitrate synthase	core metabolic pathways	K01655	homocitrate synthase	gi|163771621|gb| | protein, homocitrate synthase activity;lysine biosynthetic process via aminoadipic acid	#N/A	#N/A	#N/A	Scer_YDL182W
EG_transcript_52320	1.978	0.296225	1	S	Mitochondrial ribosomal LSU subunit MRPL21	ribosome, aminoacyl-tRNA biosynthesis and translation	K02888	large subunit ribosomal protein L21	50s ribosomal protein l21, chromatin;nucleus;mitochondrial large ribosomal subunit;chloroplast;DNA binding;chromatin binding;transcription factor activity	Tbru_Tb927.7.4140	Atha_AT4G30930.1	Mmus_NP_758456	#N/A
EG_transcript_26376	1.97655	0.295909	1	_	Mitochondrial ribosomal LSU subunit MRPL16	ribosome, aminoacyl-tRNA biosynthesis and translation	K02878	large subunit ribosomal protein L16	large subunit ribosomal protein l16, ribosome;structural constituent of ribosome;rRNA binding;translation	Tbru_Tb927.7.3960	#N/A	Mmus_NP_079882	Scer_YBL038W
EG_transcript_22814	1.97475	0.295512	0	_	serine threonine protein kinase	regulation and signal transduction	0		---NA---,	#N/A	#N/A	#N/A	#N/A
EG_transcript_11754	1.96783	0.293988	1	S	cathepsin B	protein transport, folding, processing and degradation	K01363	cathepsin B	gi|585112317|gb| |cathepsin b, cysteine-type endopeptidase activity;proteolysis;regulation of catalytic activity	#N/A	#N/A	#N/A	#N/A
EG_transcript_17669	1.96594	0.29357	0	M	ubiquitin-protein transferase	protein transport, folding, processing and degradation	0		---NA---, ubiquitin-protein transferase activity;protein ubiquitination	#N/A	#N/A	#N/A	#N/A
EG_transcript_28910	1.96517	0.293399	1	_	Unknown protein	Unknown	0		---NA---,	#N/A	#N/A	#N/A	#N/A
EG_transcript_23711	1.95466	0.29107	0	M	peptidyl-prolyl isomerase	protein transport, folding, processing and degradation	K01802	peptidylprolyl isomerase	peptidyl-prolyl isomerase, peptidyl-prolyl cis-trans isomerase activity;protein peptidyl-prolyl isomerization;protein folding	#N/A	#N/A	Mmus_NP_598845	Scer_YML078W, Scer_YDR155C
EG_transcript_19437	1.9509	0.290236	1	_	Unknown protein	Unknown	0		---NA---,	#N/A	#N/A	#N/A	#N/A
EG_transcript_22143	1.9451	0.288942	0	_	adenylate kinase	FeS cluster assembly and sulfur metabolism	K00939	adenylate kinase	adenylate kinase, plastid;adenylate kinase activity;ATP binding;nucleobase-containing compound metabolic process;phosphorylation;single-organism metabolic process;single-organism cellular process	#N/A	#N/A	Mmus_NP_067274, Mmus_NP_001171073	Scer_YER170W
EG_transcript_23954	1.94413	0.288725	0	_	Unknown protein	Unknown	0		---NA---,	#N/A	#N/A	#N/A	#N/A
EG_transcript_260	1.94251	0.288364	1	M	ABC-transporter; multidrug resistance protein; ATP-binding cassette subfamily C (CFTR/MRP) member 9	metabolite and ion transport	0		gi|570983825|gb|ETP43581.1|hypothetical protein F442_09693, integral component of membrane;ATP binding;ATPase activity	#N/A	#N/A	#N/A	Scer_YHL035C
EG_transcript_29519	1.93265	0.286154	1	_	Unknown protein	Unknown	0		---NA---,	#N/A	#N/A	#N/A	#N/A
EG_transcript_5257	1.9282	0.285151	1	M	malate dehydrogenase (oxaloacetate-decarboxylating)	core metabolic pathways	K00027	malate dehydrogenase (oxaloacetate-decarboxylating)	gi|740214238|ref| |malate dehydrogenase, malate dehydrogenase (decarboxylating) (NAD+) activity;NAD binding;malate metabolic process;oxidation-reduction process	Tbru_Tb927.11.5450	#N/A	Mmus_NP_852072, Mmus_NP_032641, Mmus_NP_663469	Scer_YKL029C
EG_transcript_33577	1.92568	0.284584	0	_	electron transfer flavoprotein beta subunit	OxPhos and electron transport chain	K03521	electron transfer flavoprotein beta subunit	electron transfer flavoprotein subunit beta, mitochondrial electron transfer flavoprotein complex;extracellular exosome;electron carrier activity	Tbru_Tb927.11.180	Atha_AT5G43430.1	Mmus_NP_080971	Scer_YGR207C
EG_transcript_20434	1.92495	0.284418	1	M	cytochrome c oxidase assembly factor; protein SCO1/2	OxPhos and electron transport chain	K07152	protein SCO1/2	cytochrome c oxidase assembly factor, cation transport;single-organism cellular process	Tbru_Tb927.9.8680	Atha_AT3G08950.1	Mmus_NP_001104758, Mmus_NP_001035115	#N/A
EG_transcript_2113	1.92292	0.283962	1	_	myosin V	other	K10357	myosin V	gi|686636469|ref| | myosin heavy chain, myosin complex;motor activity;ATP binding	#N/A	Atha_AT3G58160.1	#N/A	Scer_YAL029C
EG_transcript_27220	1.9225	0.283867	1	_	hypothetical protein, conserved	Unknown	0		---NA---,	#N/A	#N/A	#N/A	#N/A
EG_transcript_6595	1.9218	0.283708	1	M	ABC1 protein, putative	metabolite and ion transport	K08869	aarF domain-containing kinase	gi|159489070|ref| |ubiquinone biosynthesis protein,	Tbru_Tb927.10.9900	#N/A	Mmus_NP_001156762, Mmus_NP_598531	Scer_YGL119W
EG_transcript_30657	1.91967	0.283227	1	_	cytochrome c	OxPhos and electron transport chain	K08738	cytochrome c	cytochrome testis-specific, mitochondrial intermembrane space;respiratory chain;electron carrier activity;heme binding;metal ion binding;mitochondrial electron transport	#N/A	Atha_AT4G10040.1, Atha_AT1G22840.1	Mmus_NP_031834, Mmus_NP_034119	Scer_YJR048W, Scer_YEL039C
EG_transcript_12052	1.91884	0.283039	0	_	acetyl-CoA acyltransferase 1	lipid metabolism	K07513	acetyl-CoA acyltransferase 1	gi|815248830|dbj| | 3-ketoacyl- thiolase, transferase activity	#N/A	#N/A	Mmus_NP_570934, Mmus_NP_666342	#N/A
EG_transcript_65902	1.91503	0.282177	1	M	Mitochondrial ribosomal LSU subunit MRPL47	ribosome, aminoacyl-tRNA biosynthesis and translation	K17428	large subunit ribosomal protein L47	---NA---, mitochondrial ribosome;structural constituent of ribosome;translation	Tbru_Tb927.9.7170	Atha_AT1G07830.1	Mmus_NP_083293	Scer_YLR439W
EG_transcript_22270	1.9125	0.281602	1	M	Mitochondrial ribosomal LSU subunit MRPL46	ribosome, aminoacyl-tRNA biosynthesis and translation	K17427	large subunit ribosomal protein L46	39s ribosomal protein mitochondrial, hydrolase activity	Tbru_Tb927.7.4710	Atha_AT1G14620.1	Mmus_NP_075820	Scer_YNL252C
EG_transcript_6785	1.90879	0.280759	0	_	ABC-transporter; multidrug resistance protein; gi|780153082|ref| | atp-binding cassette sub-family c member 9 isoform x1	metabolite and ion transport	0		gi|780153082|ref| | atp-binding cassette sub-family c member 9 isoform x1, integral component of membrane;ATP binding;ATPase activity	#N/A	#N/A	#N/A	Scer_YHL035C
EG_transcript_49190	1.90568	0.280051	1	M	hypothetical protein, conserved	Unknown	0		---NA---,	Tbru_Tb927.10.2970	#N/A	#N/A	#N/A
EG_transcript_7927	1.90225	0.279267	1	_	gi|551632569|ref|XP_005819153.1|hypothetical protein GUITHDRAFT_160333	Unknown	0		gi|551632569|ref|XP_005819153.1|hypothetical protein GUITHDRAFT_160333,	#N/A	#N/A	#N/A	#N/A
EG_transcript_61879	1.89913	0.278555	1	_	Unknown protein	Unknown	0		---NA---,	#N/A	#N/A	#N/A	#N/A
EG_transcript_6026	1.89892	0.278506	1	_	#N/A	#N/A	K09527	DnaJ homolog subfamily C member 7	gi|281211483|gb| |dnaj heat shock n-terminal domain-containing protein, protein binding	#N/A	#N/A	#N/A	#N/A
EG_transcript_27273	1.89539	0.277699	1	M	Unknown protein	Unknown	0		---NA---,	#N/A	#N/A	#N/A	#N/A
EG_transcript_21457	1.89532	0.277682	1	_	3-hydroxyacyl-CoA dehydrogenase	core metabolic pathways	K00022	3-hydroxyacyl-CoA dehydrogenase	hydroxyacyl-coenzyme a mitochondrial precursor, 3-hydroxyacyl-CoA dehydrogenase activity;NAD+ binding;fatty acid metabolic process;oxidation-reduction process	#N/A	#N/A	Mmus_NP_032238	#N/A
EG_transcript_23378	1.89366	0.277301	1	_	permease	metabolite and ion transport	K07090	uncharacterized protein	permease, integral component of membrane	#N/A	#N/A	#N/A	#N/A
EG_transcript_5935	1.88939	0.276321	1	M	gi|551636710|ref|XP_005821178.1|hypothetical protein GUITHDRAFT_80753	Unknown	0		gi|551636710|ref|XP_005821178.1|hypothetical protein GUITHDRAFT_80753, catalytic activity;metabolic process	#N/A	#N/A	#N/A	#N/A
EG_transcript_8395	1.88851	0.27612	1	_	sphinganine-1-phosphate aldolase	lipid metabolism	K01634	sphinganine-1-phosphate aldolase	putative, carboxy-lyase activity;pyridoxal phosphate binding;carboxylic acid metabolic process	#N/A	#N/A	#N/A	#N/A
EG_transcript_4714	1.88752	0.275891	1	_	F-type H+-transporting ATPase subunit alpha	OxPhos and electron transport chain	K02111	F-type H+-transporting ATPase subunit alpha	atpase alpha subunit, mitochondrial inner membrane;proton-transporting ATP synthase complex	Tbru_Tb927.7.7420, Tbru_Tb927.7.7430	Atha_ATMG01190.1, Atha_AT2G07698.1	Mmus_NP_031531	Scer_YBL099W
EG_transcript_33944	1.88676	0.275716	0	M	transcriptional regulator	regulation and signal transduction	0		---NA---,	#N/A	#N/A	#N/A	#N/A
EG_transcript_13997	1.88428	0.275146	0	M	ubiquinol-cytochrome c reductase subunit 7	OxPhos and electron transport chain	K00417	ubiquinol-cytochrome c reductase subunit 7	gi|290980151|ref| | protein, mitochondrial respiratory chain complex III;mitochondrial electron transport	Tbru_Tb927.10.4280	Atha_AT4G32470.1, Atha_AT5G25450.1	Mmus_NP_080495	Scer_YDR529C
EG_transcript_25323	1.87885	0.273891	1	M	Unknown protein	Unknown	0		---NA---,	#N/A	#N/A	Mmus_NP_079847	Scer_YJL104W
EG_transcript_36207	1.87815	0.27373	0	_	Mitochondrial ribosomal LSU subunit MRPL23	ribosome, aminoacyl-tRNA biosynthesis and translation	K02892	large subunit ribosomal protein L23	---NA---, ribosome;nucleotide binding;structural constituent of ribosome;translation	Tbru_Tb927.11.870	Atha_AT4G39880.1	Mmus_NP_035418	Scer_YDR405W
EG_transcript_40187	1.87755	0.273591	1	M	Unknown protein	Unknown	0		---NA---,	#N/A	#N/A	#N/A	#N/A
EG_transcript_7444	1.87529	0.273068	0	_	chaperonin GroEL; HSP60; mitochondrial	protein transport, folding, processing and degradation	K04077	chaperonin GroEL	gi|1217626|emb| |heat shock protein 60, mitochondrion;ATP binding;protein refolding	Tbru_Tb927.11.15040	Atha_AT3G23990.1, Atha_AT2G33210.1, Atha_AT3G13860.1	Mmus_NP_034607	Scer_YLR259C
EG_transcript_27910	1.87338	0.272625	0	_	nadh-cytochrome b5 reductase-like	carbohydrate metabolism	K00326	cytochrome-b5 reductase	nadh-cytochrome b5 reductase, oxidoreductase activity;oxidation-reduction process	#N/A	#N/A	#N/A	#N/A
EG_transcript_18980	1.87258	0.272442	0	M	aspartate N-acetyltransferase	Amino acid metabolism	K18309	aspartate N-acetyltransferase	n-acetylaspartate synthetase, N-acetyltransferase activity	#N/A	#N/A	#N/A	#N/A
EG_transcript_22314	1.87012	0.27187	0	M	mitochondrial inner membrane protease subunit 2	protein transport, folding, processing and degradation	K09648	mitochondrial inner membrane protease subunit 2	mitochondrial inner membrane protease subunit 2, mitochondrial inner membrane peptidase complex;serine-type peptidase activity;ovarian follicle development;protein processing involved in protein targeting to mitochondrion;superoxide metabolic process;cellular response to DNA damage stimulus;spermatogenesis;brain development;blood circulation;respiratory electron transport chain;ovulation;mitochon…	#N/A	#N/A	Mmus_NP_444352, Mmus_NP_082536	Scer_YMR150C
EG_transcript_17596	1.86966	0.271764	1	_	gi|922860089|gb|KOO28024.1|mitochondrial carrier family [Chrysochromulina sp. CCMP291]	metabolite and ion transport	0		hypothetical protein, membrane	#N/A	#N/A	#N/A	#N/A
EG_transcript_5451	1.86826	0.271437	1	M	4-alpha-glucanotransferase	carbohydrate metabolism	0		---NA---,	#N/A	#N/A	#N/A	#N/A
EG_transcript_17507	1.8667	0.271074	1	M	oxidoreductase	Unknown	K17290	oxidoreductase	gi|294945037|ref|XP_002784534.1|conserved hypothetical protein,	#N/A	#N/A	Mmus_NP_058561	Scer_YER004W
EG_transcript_12438	1.86428	0.270512	1	_	mitochondrial chaperone BCS1	protein transport, folding, processing and degradation	K08900	mitochondrial chaperone BCS1	gi|557859514|gb| | atp-dependent chaperone, ATP binding;mitochondrial respiratory chain complex III assembly	Tbru_Tb927.10.9420	Atha_AT3G50930.1, Atha_AT3G50940.1	Mmus_NP_080060	Scer_YDR375C
EG_transcript_22381	1.86126	0.269806	0	M	NADH dehydrogenase [ubiquinone] subunit; CA3 (gamma carbonic anhydrase)	OxPhos and electron transport chain	K01726	gamma-carbonic anhydrase	gamma carbonic dehydratase,	Tbru_Tb927.5.3700, Tbru_Tb927.11.7212, Tbru_Tb11.02.5070b	Atha_AT3G48680.1, Atha_AT5G63510.2	#N/A	#N/A
EG_transcript_38274	1.86079	0.269698	0	_	#N/A	#N/A	0		membrane protein,	#N/A	#N/A	#N/A	#N/A
EG_transcript_12357	1.85873	0.269216	0	_	elongation factor 1-alpha	ribosome, aminoacyl-tRNA biosynthesis and translation	K03231	elongation factor 1-alpha	gi|226347399|gb| |elongation factor 1 alpha, cytoplasm;translation elongation factor activity;GTPase activity;GTP binding;translational elongation	#N/A	#N/A	#N/A	Scer_YBR118W, Scer_YPR080W
EG_transcript_18855	1.85873	0.269216	0	_	#N/A	#N/A	K03231	elongation factor 1-alpha	elongation factor 1 partial, cytoplasm;translation elongation factor activity;GTPase activity;GTP binding;translational elongation	#N/A	#N/A	#N/A	Scer_YBR118W, Scer_YPR080W
EG_transcript_41526	1.8584	0.269139	1	_	succinate dehydrogenase [ubiquinone] euglenozoa-specific subunit 8	OxPhos and electron transport chain	0		hypothetical protein,	Tbru_Tb927.2.4700	#N/A	#N/A	#N/A
EG_transcript_18307	1.85716	0.268848	1	M	oxidoreductase, putative	Unknown	K07512	mitochondrial trans-2-enoyl-CoA reductase	alcohol dehydrogenase, zinc ion binding;oxidoreductase activity;oxidation-reduction process	Tbru_Tb927.9.7190, Tbru_Tb927.7.7410	Atha_AT3G45770.1	Mmus_NP_079573	Scer_YBR026C
EG_transcript_25150	1.85071	0.267339	0	M	Unknown protein	Unknown	0		---NA---,	#N/A	#N/A	#N/A	#N/A
EG_transcript_21705	1.84705	0.26648	1	S	e3 ubiquitin-protein ligase upl3 -like protein	protein transport, folding, processing and degradation	0		e3 ubiquitin-protein ligase upl3 -like protein,	#N/A	#N/A	#N/A	#N/A
EG_transcript_23785	1.84124	0.26511	1	M	Unknown protein	Unknown	0		---NA---,	#N/A	#N/A	#N/A	#N/A
EG_transcript_6801	1.84085	0.265017	0	_	mitochondrial substrate solute carrier	metabolite and ion transport	K15104	solute carrier family 25 (mitochondrial oxoglutarate transporter), member 11	gi|693501266|emb| |mitochondrial substrate solute carrier,	#N/A	Atha_AT2G22500.1, Atha_AT4G24570.1	#N/A	#N/A
EG_transcript_35981	1.84061	0.264963	1	_	Unknown protein	Unknown	0		hypothetical protein,	#N/A	#N/A	#N/A	#N/A
EG_transcript_21135	1.83759	0.26425	1	S	serine/threonine protein phosphatase	regulation and signal transduction	0		serine threonine protein, hydrolase activity;phosphate-containing compound metabolic process	#N/A	#N/A	#N/A	#N/A
EG_transcript_11108	1.83727	0.264174	0	_	gi|551578513|ref|XP_005774844.1|hypothetical protein EMIHUDRAFT_444285; alternative oxidase	OxPhos and electron transport chain	0		gi|551578513|ref|XP_005774844.1|hypothetical protein EMIHUDRAFT_444285, alternative oxidase activity;oxidation-reduction process	Tbru_Tb927.10.9760	Atha_AT3G22370.1, Atha_AT3G27620.1, Atha_AT5G64210.1	#N/A	#N/A
EG_transcript_2494	1.8367	0.264037	1	_	elongation factor 2	ribosome, aminoacyl-tRNA biosynthesis and translation	K03234	elongation factor 2	partial, translation elongation factor activity;GTPase activity;GTP binding;translational elongation	Tbru_Tb927.11.190	#N/A	#N/A	#N/A
EG_transcript_10414	1.83221	0.262975	1	S	solute carrier family 38 (sodium-coupled neutral amino acid transporter); member 5	metabolite and ion transport	0		gi|567962403|gb|ETK87928.1|hypothetical protein L915_07713,	Tbru_Tb927.4.3930, Tbru_Tb927.8.8300, Tbru_Tb927.11.15950, Tbru_Tb927.8.8260, Tbru_Tb927.8.8250, Tbru_Tb927.8.8240, Tbru_Tb927.8.7740, Tbru_Tb927.4.4730, Tbru_Tb927.11.15840, Tbru_Tb927.11.15860	#N/A	#N/A	#N/A
EG_transcript_40339	1.83184	0.262887	0	M	Unknown protein	Unknown	0		---NA---,	#N/A	#N/A	#N/A	#N/A
EG_transcript_30166	1.82977	0.262395	1	M	J-domain containing protein-like; translocase-accosiated	protein transport, folding, processing and degradation	K17805	mitochondrial import inner membrane translocase subunit TIM16	---NA---,	#N/A	#N/A	Mmus_NP_079847	Scer_YJL104W
EG_transcript_18261	1.82882	0.262172	0	M	Unknown protein	Unknown	0		---NA---,	#N/A	#N/A	#N/A	#N/A
EG_transcript_14637	1.82643	0.261602	1	M	retinol dehydrogenase 12	reaction to oxidative and toxic stress	0		chloroplastic-like, oxidoreductase activity;metabolic process	Tbru_Tb927.8.6410	#N/A	Mmus_NP_067532, Mmus_NP_780581, Mmus_NP_076186	Scer_YOR246C
EG_transcript_5934	1.82556	0.261396	1	M	magnesium transporter	metabolite and ion transport	K16075	magnesium transporter	gi|857979066|emb|CEO95304.1|hypothetical protein PBRA_004070,	#N/A	#N/A	Mmus_NP_001013407	Scer_YOR334W
EG_transcript_12133	1.82478	0.26121	1	M	gi|490121472|ref|WP_004021973.1|bifunctional diaminohydroxyphosphoribosylaminopyrimidine deaminase/5-amino-6-(5-phosphoribosylamino)uracil reductase [Gordonia terrae]	reaction to oxidative and toxic stress	0		---NA---,	#N/A	#N/A	#N/A	#N/A
EG_transcript_4717	1.82458	0.261162	1	_	ubiquitin carboxyl-terminal hydrolase 20/33	protein transport, folding, processing and degradation	K11848	ubiquitin carboxyl-terminal hydrolase 20/33	gi|645003064|ref| | ubiquitin carboxyl-terminal hydrolase 20, ubiquitinyl hydrolase activity;ubiquitin-dependent protein catabolic process;protein deubiquitination	Tbru_Tb927.11.12240	#N/A	#N/A	Scer_YDR069C
EG_transcript_6932	1.82418	0.261069	0	M	leucyl aminopeptidase	protein transport, folding, processing and degradation	K01255	leucyl aminopeptidase	gi|695464043|ref|XP_009538858.1|hypothetical protein PHYSODRAFT_353200, cytoplasm;aminopeptidase activity;metalloexopeptidase activity;manganese ion binding;proteolysis	#N/A	#N/A	Mmus_NP_077754	#N/A
EG_transcript_8623	1.82252	0.260671	1	_	glucokinase	core metabolic pathways	K00845	glucokinase	gi|585111761|gb| |glucokinase, glucokinase activity;ATP binding;glycolytic process;glucose 6-phosphate metabolic process	#N/A	#N/A	#N/A	#N/A
EG_transcript_26291	1.80628	0.256785	1	M	optic atrophy 3 protein homolog	regulation and signal transduction	0		optic atrophy 3 protein homolog,	#N/A	#N/A	Mmus_NP_997408	#N/A
EG_transcript_16201	1.80163	0.255665	0	_	histolysain; cysteine-type peptidase	protein transport, folding, processing and degradation	0		gi|375073976|gb| |cathepsin l-like protein, cysteine-type peptidase activity;proteolysis	#N/A	#N/A	#N/A	#N/A
EG_transcript_9459	1.79944	0.255137	0	M	gi|857974841|emb|CEO99003.1|hypothetical protein PBRA_007117	Unknown	K08869	aarF domain-containing kinase	gi|857974841|emb|CEO99003.1|hypothetical protein PBRA_007117,	#N/A	#N/A	#N/A	#N/A
EG_transcript_35103	1.79812	0.254819	0	S	tpa: nucleoside phosphatase gda1 cd39 family protein	other	0		tpa: nucleoside phosphatase gda1 cd39 family protein, hydrolase activity	#N/A	#N/A	#N/A	#N/A
EG_transcript_56187	1.79651	0.254429	0	_	gi|731702944|ref|XP_010701095.1|hypothetical protein LPMP_300600 [Leishmania panamensis]	Unknown	0		---NA---,	Tbru_Tb927.6.2010	#N/A	#N/A	#N/A
EG_transcript_9127	1.79347	0.253694	1	M	lipid metabolic process	lipid metabolism	0		---NA---, lipid metabolic process	#N/A	#N/A	#N/A	#N/A
EG_transcript_15344	1.78958	0.252752	0	_	solute carrier family 30 (zinc transporter); member 2	metabolite and ion transport	K14689	solute carrier family 30 (zinc transporter), member 2	gi|676432763|ref|XP_009046680.1|hypothetical protein LOTGIDRAFT_180179, integral component of membrane;cation transmembrane transporter activity;cation transport;transmembrane transport	#N/A	#N/A	Mmus_NP_001239407	Scer_YOR316C
EG_transcript_12497	1.78748	0.252242	1	S	malate dehydrogenase	core metabolic pathways	K00025	malate dehydrogenase	gi|697994142|gb| |malate dehydrogenase, malate dehydrogenase activity;oxidoreductase activity	#N/A	#N/A	Mmus_NP_032644	#N/A
EG_transcript_36680	1.78713	0.252157	1	M	Unknown protein	Unknown	0		---NA---,	#N/A	#N/A	#N/A	#N/A
EG_transcript_6820	1.78692	0.252106	1	M	Unknown protein	Unknown	0		---NA---,	#N/A	#N/A	#N/A	#N/A
EG_transcript_35615	1.78525	0.251699	1	_	gi|507724872|gb|EOR95224.1|hypothetical protein ADIARSV_1712 [Arcticibacter svalbardensis MN12-7]	Unknown	0		---NA---,	#N/A	#N/A	#N/A	#N/A
EG_transcript_15226	1.78099	0.250661	1	M	gi|567885317|ref|XP_006435217.1|hypothetical protein CICLE_v10001861mg; glutathione-s-transferase glutaredoxi	reaction to oxidative and toxic stress	K05309	microsomal prostaglandin-E synthase 2	gi|567885317|ref|XP_006435217.1|hypothetical protein CICLE_v10001861mg,	#N/A	#N/A	#N/A	#N/A
EG_transcript_12637	1.78036	0.250509	1	M	ubiquinol-cytochrome c reductase core subunit 2	OxPhos and electron transport chain	0		mitochondrial flags: precursor, mitochondrial inner membrane;respiratory chain;catalytic activity;metal ion binding;oxidation-reduction process	Tbru_Tb927.11.3980	#N/A	#N/A	#N/A
EG_transcript_24992	1.77613	0.249476	1	M	protein Mpv17	reaction to oxidative and toxic stress	K13348	protein Mpv17	mpv17-like protein, integral component of membrane	#N/A	#N/A	Mmus_NP_032648, Mmus_NP_291042, Mmus_NP_898993, Mmus_NP_033019	Scer_YLR251W
EG_transcript_4805	1.77301	0.248712	1	M	acetoacetyl-CoA synthetase	core metabolic pathways	K01907	acetoacetyl-CoA synthetase	gi|654851379|ref| |acetoacetyl- synthetase, acetoacetate-CoA ligase activity;lipid metabolic process	#N/A	#N/A	Mmus_NP_542142	Scer_YAL054C
EG_transcript_60779	1.77213	0.248495	1	M	Unknown protein	Unknown	0		---NA---,	#N/A	#N/A	#N/A	#N/A
EG_transcript_19719	1.77154	0.248352	1	M	NADH dehydrogenase [ubiquinone] subunit	OxPhos and electron transport chain	K00329	NADH dehydrogenase	3-beta hydroxysteroid dehydrogenase,	Tbru_Tb927.10.13620	#N/A	#N/A	#N/A
EG_transcript_22683	1.77131	0.248295	0	_	glutathione-s-transferase glutaredoxin	reaction to oxidative and toxic stress	K05309	microsomal prostaglandin-E synthase 2	glutathione-s-transferase glutaredoxin,	Tbru_Tb927.7.3500	Atha_AT5G42150.1	Mmus_NP_598544	#N/A
EG_transcript_7788	1.76916	0.247767	0	_	acetolactate synthase I/II/III large subunit	core metabolic pathways	K01652	acetolactate synthase I/II/III large subunit	gi|873231773|emb|CEM07665.1|unnamed protein product, magnesium ion binding;acetolactate synthase activity;thiamine pyrophosphate binding;flavin adenine dinucleotide binding;branched-chain amino acid biosynthetic process	#N/A	#N/A	#N/A	Scer_YMR108W
EG_transcript_19163	1.76763	0.247391	1	_	Unknown protein	Unknown	0		protein partial,	#N/A	#N/A	#N/A	#N/A
EG_transcript_16635	1.76627	0.247056	1	M	mitochondrial import inner membrane translocase subunit TIM50	protein transport, folding, processing and degradation	K17496	mitochondrial import inner membrane translocase subunit TIM50	gi|636622979|ref| |nif-domain-containing protein,	#N/A	Atha_AT1G55900.1	Mmus_NP_079892	#N/A
EG_transcript_32065	1.76558	0.246887	1	_	acetyltransferase	Unknown	0		acetyltransferase,	Tbru_Tb927.10.15220	#N/A	#N/A	#N/A
EG_transcript_25719	1.7654	0.246843	1	_	mitochondrial-processing peptidase subunit beta	protein transport, folding, processing and degradation	K17732	mitochondrial-processing peptidase subunit beta	mitochondrial-processing peptidase subunit beta, mitochondrial inner membrane;respiratory chain;metalloendopeptidase activity;metal ion binding;proteolysis;oxidation-reduction process	Tbru_Tb927.9.4520	Atha_AT3G02090.2	Mmus_NP_082707, Mmus_NP_079683	Scer_YLR163C
EG_transcript_8889	1.76436	0.246588	0	S	serine protease SohB	protein transport, folding, processing and degradation	K04774	serine protease SohB	gi|693498392|emb| |peptidase s49, plasma membrane;serine-type endopeptidase activity;proteolysis	#N/A	#N/A	#N/A	#N/A
EG_transcript_21706	1.76318	0.246296	0	_	mitochondrial-processing peptidase subunit beta; ubiquinol-cytochrome c reductase core subunit 1	OxPhos and electron transport chain	K17732	mitochondrial-processing peptidase subunit beta	mitochondrial-processing peptidase subunit beta, mitochondrial inner membrane;respiratory chain;metalloendopeptidase activity;metal ion binding;proteolysis;oxidation-reduction process	Tbru_Tb927.5.1060	Atha_AT3G02090.2	Mmus_NP_082707, Mmus_NP_079683	Scer_YLR163C
EG_transcript_15350	1.76204	0.246015	1	_	mitochondrial carrier protein (MCP12)	metabolite and ion transport	K15104	solute carrier family 25 (mitochondrial oxoglutarate transporter), member 11	gi|299116573|emb|CBN74761.1|conserved unknown protein, mitochondrial membrane;mitochondrial transport	Tbru_Tb927.10.12840	Atha_AT5G19760.1	Mmus_NP_077173	#N/A
EG_transcript_28846	1.7611	0.245785	1	M	Unknown protein	Unknown	0		---NA---,	#N/A	#N/A	#N/A	#N/A
EG_transcript_36110	1.75809	0.245041	1	_	Unknown protein	Unknown	0		---NA---,	#N/A	#N/A	#N/A	#N/A
EG_transcript_13393	1.75659	0.244669	1	_	solute carrier family 25 (mitochondrial dicarboxylate transporter); member 10	metabolite and ion transport	K15104	solute carrier family 25 (mitochondrial oxoglutarate transporter), member 11	gi|330845574|ref|XP_003294655.1|hypothetical protein DICPUDRAFT_43741,	#N/A	#N/A	Mmus_NP_038798	Scer_YLR348C
EG_transcript_10166	1.75258	0.243678	0	_	poly(l-malate)-hydrolase precursor	protein transport, folding, processing and degradation	K01301	N-acetylated-alpha-linked acidic dipeptidase	gi|298705566|emb| |poly(l-malate)-hydrolase precursor,	#N/A	#N/A	#N/A	#N/A
EG_transcript_25720	1.74942	0.242893	1	M	succinate dehydrogenase [ubiquinone] iron-sulfur subunit	OxPhos and electron transport chain	K00235	succinate dehydrogenase (ubiquinone) iron-sulfur subunit	succinate dehydrogenase iron-sulfur subunit, electron carrier activity;oxidoreductase activity;iron-sulfur cluster binding;tricarboxylic acid cycle	Tbru_Tb927.8.3380	Atha_AT3G27380.1, Atha_AT5G40650.1	Mmus_NP_075863	Scer_YLL041C
EG_transcript_17968	1.74358	0.241442	1	_	mitochondrial pyruvate carrier protein 2	metabolite and ion transport	0		hypothetical protein DQ04_00291050, mitochondrial inner membrane;nucleotide binding;mitochondrial pyruvate transport	Tbru_Tb927.9.3780, Tbru_Tb927.7.3520	Atha_AT4G22310.1, Atha_AT4G14695.1, Atha_AT4G05590.2, Atha_AT5G20090.1	Mmus_NP_081706, Mmus_NP_001094954, Mmus_NP_061289	Scer_YGR243W, Scer_YHR162W, Scer_YGL080W
EG_transcript_8914	1.74344	0.241406	1	_	NADH dehydrogenase [ubiquinone] 1 alpha subcomplex subunit 9	OxPhos and electron transport chain	K03953	NADH dehydrogenase (ubiquinone) 1 alpha subcomplex subunit 9	partial,	Tbru_Tb927.9.15380, Tbru_Tb11.v5.0686	Atha_AT2G20360.1	Mmus_NP_079634	#N/A
EG_transcript_297	1.74153	0.240931	1	_	ABC-transporter; multidrug resistance protein; gi|675389739|gb|KFM82636.1|Multidrug resistance-associated protein 1, partial [Stegodyphus mimosarum]	metabolite and ion transport	K05667	ATP-binding cassette, subfamily C (CFTR/MRP), member 3	partial, integral component of membrane;ATP binding;ATPase activity	#N/A	#N/A	#N/A	Scer_YHL035C
EG_transcript_21432	1.73815	0.240087	1	M	Mitochondrial ribosomal LSU subunit MRPL24	ribosome, aminoacyl-tRNA biosynthesis and translation	0		---NA---, ribosome;structural constituent of ribosome;translation	Tbru_Tb927.3.1710	#N/A	Mmus_NP_080867	#N/A
EG_transcript_11891	1.73756	0.239939	1	S	gi|502093645|ref|XP_004490007.1|PREDICTED: uncharacterized protein LOC101506051 isoform X1	Unknown	0		gi|502093645|ref|XP_004490007.1|PREDICTED: uncharacterized protein LOC101506051 isoform X1,	#N/A	#N/A	#N/A	#N/A
EG_transcript_19880	1.73339	0.238897	1	S	Unknown protein	Unknown	0		---NA---,	#N/A	#N/A	#N/A	#N/A
EG_transcript_20149	1.73251	0.238677	1	M	glutamyl-trna synthetase	ribosome, aminoacyl-tRNA biosynthesis and translation	0		glutamyl-trna synthetase,	#N/A	#N/A	#N/A	#N/A
EG_transcript_18254	1.73178	0.238494	0	_	mitochondrial carnitine acylcarnitine carrier protein cacl	metabolite and ion transport	K15109	solute carrier family 25 (mitochondrial carnitine/acylcarnitine transporter), member 20/29	mitochondrial carnitine acylcarnitine carrier protein cacl,	#N/A	#N/A	#N/A	#N/A
EG_transcript_25214	1.73129	0.238369	1	_	Unknown protein	Unknown	0		---NA---,	#N/A	#N/A	#N/A	#N/A
EG_transcript_14805	1.72737	0.237387	0	M	Sucrase/ferredoxin-like; putative	OxPhos and electron transport chain	0		gi|719984431|ref|XP_010251074.1|PREDICTED: uncharacterized protein LOC104593090 isoform X2,	#N/A	#N/A	#N/A	#N/A
EG_transcript_4177	1.72649	0.237163	0	M	AFG3 family protein; mitochondrial ATP-dependent zinc metallopeptidase, putative, metallo-peptidase, Clan MA(E) Family M41	protein transport, folding, processing and degradation	K08956	AFG3 family protein	gi|595483097|gb| |m-aaa protease subunit yta12, membrane;metalloendopeptidase activity;ATP binding;proteolysis	Tbru_Tb927.4.3300	Atha_AT2G29080.1	Mmus_NP_694816, Mmus_NP_081406, Mmus_NP_473411	Scer_YER017C, Scer_YMR089C
EG_transcript_39447	1.72596	0.23703	1	M	Unknown protein	Unknown	0		---NA---,	#N/A	#N/A	#N/A	#N/A
EG_transcript_31720	1.72446	0.236652	0	M	gi|242016199|ref|XP_002428717.1|hypothetical protein Phum_PHUM397840 [Pediculus humanus corporis]	Unknown	0		---NA---,	#N/A	#N/A	#N/A	#N/A
EG_transcript_32444	1.72275	0.236223	1	M	Unknown protein	Unknown	0		---NA---,	#N/A	#N/A	#N/A	#N/A
EG_transcript_5164	1.72086	0.235745	1	_	P-type H+-ATPase	metabolite and ion transport	K01535	H+-transporting ATPase	gi|159490822|ref| |plasma membrane hydrogen atpase, integral component of membrane;nucleotide binding;metal ion binding	#N/A	#N/A	#N/A	Scer_YGL008C
EG_transcript_51575	1.70667	0.23215	1	_	Unknown protein	Unknown	0		---NA---,	#N/A	#N/A	#N/A	#N/A
EG_transcript_28007	1.70644	0.232092	1	M	Hypothetical protein	unknown	0		---NA---,	#N/A	#N/A	#N/A	#N/A
EG_transcript_10752	1.70617	0.232023	1	S	gi|817446539|ref|WP_046558713.1|hypothetical protein	Unknown	0		gi|817446539|ref|WP_046558713.1|hypothetical protein,	#N/A	#N/A	#N/A	#N/A
EG_transcript_32558	1.70609	0.232002	1	_	Unknown protein	Unknown	0		---NA---,	#N/A	#N/A	#N/A	#N/A
EG_transcript_45287	1.70463	0.23163	0	_	Unknown protein	Unknown	0		---NA---,	#N/A	#N/A	#N/A	#N/A
EG_transcript_17911	1.69861	0.230094	0	_	Unknown protein	Unknown	0		---NA---,	#N/A	#N/A	#N/A	#N/A
EG_transcript_20210	1.69346	0.228774	1	_	Unknown protein	Unknown	0		---NA---,	#N/A	#N/A	#N/A	#N/A
EG_transcript_60280	1.68834	0.22746	0	_	F-type H+-transporting ATPase euglenozoa-specific subunit 4	OxPhos and electron transport chain	0		---NA---,	Tbru_Tb927.10.9830	#N/A	#N/A	#N/A
EG_transcript_18498	1.68763	0.227278	0	_	50s ribosomal protein l30	ribosome, aminoacyl-tRNA biosynthesis and translation	K02493	release factor glutamine methyltransferase	50s ribosomal protein l30, methyltransferase activity	#N/A	#N/A	Mmus_NP_598745	Scer_YNL063W
EG_transcript_26422	1.68763	0.227277	0	S	Unknown protein	Unknown	0		---NA---,	#N/A	#N/A	#N/A	#N/A
EG_transcript_25322	1.68657	0.227005	1	_	Unknown protein	Unknown	0		---NA---,	#N/A	#N/A	#N/A	#N/A
EG_transcript_24541	1.68579	0.226803	1	M	NADH dehydrogenase [ubiquinone] 1 alpha subcomplex subunit 5	OxPhos and electron transport chain	K03949	NADH dehydrogenase (ubiquinone) 1 alpha subcomplex subunit 5	probable nadh dehydrogenase, mitochondrial inner membrane;oxidoreductase activity	Tbru_Tb927.10.4130	Atha_AT5G52840.1	Mmus_NP_080890	#N/A
EG_transcript_58630	1.67825	0.224855	1	_	gi|675856896|ref|XP_009014008.1|hypothetical protein HELRODRAFT_75559, partial [Helobdella robusta]	Unknown	0		---NA---,	#N/A	#N/A	#N/A	#N/A
EG_transcript_911	1.67797	0.224784	1	_	potassium voltage-gated channel Shal-related subfamily D member 2	metabolite and ion transport	0		gi|655446957|ref|WP_028830775.1|hypothetical protein, voltage-gated potassium channel complex;voltage-gated potassium channel activity;potassium ion transport;transmembrane transport	#N/A	#N/A	#N/A	#N/A
EG_transcript_14370	1.67796	0.224783	1	M	short-chain dehydrogenase; 3-keto-dihydrosphingosine reductase	lipid metabolism	0		gi|504518043|ref| |short-chain dehydrogenase, oxidoreductase activity;metabolic process	#N/A	#N/A	#N/A	#N/A
EG_transcript_4466	1.67712	0.224564	1	S	cytochrome P450; family 4; subfamily V	OxPhos and electron transport chain	0		gi|255079642|ref| | protein, iron ion binding;oxidoreductase activity	#N/A	Atha_AT1G66540.1	#N/A	#N/A
EG_transcript_2698	1.67696	0.224522	1	M	CoA-acetyltransferase	core metabolic pathways	0		gi|123446241|ref| | binding domain containing protein, cofactor binding	#N/A	#N/A	#N/A	#N/A
EG_transcript_43295	1.67576	0.224212	1	_	Unknown protein	Unknown	0		hypothetical protein,	#N/A	#N/A	#N/A	#N/A
EG_transcript_6024	1.67559	0.224168	1	M	proline dehydrogenase	Amino acid metabolism	K00318	proline dehydrogenase	gi|754344977|ref| |proline oxidase, proline dehydrogenase activity;calcium ion binding;proline catabolic process	Tbru_Tb927.7.210	Atha_AT5G38710.1	Mmus_NP_062419, Mmus_NP_035302	Scer_YLR142W
EG_transcript_13053	1.67523	0.224075	0	_	acetyl-CoA acyltransferase	lipid metabolism	K00626	acetyl-CoA C-acetyltransferase	gi|290978433|ref| | protein, transferase activity	#N/A	#N/A	Mmus_NP_001276727	#N/A
EG_transcript_37673	1.67064	0.222883	1	M	Unknown protein	Unknown	0		---NA---,	#N/A	#N/A	Mmus_NP_598449	#N/A
EG_transcript_32647	1.67033	0.222803	0	_	Unknown protein	Unknown	0		---NA---,	#N/A	#N/A	#N/A	#N/A
EG_transcript_16870	1.668	0.222197	0	M	Unknown protein	Amino acid metabolism	0		---NA---,	#N/A	#N/A	#N/A	#N/A
EG_transcript_22445	1.66435	0.221245	0	_	Unknown protein	Amino acid metabolism	0		---NA---,	#N/A	#N/A	#N/A	#N/A
EG_transcript_7450	1.66305	0.220905	1	M	acyl-CoA dehydrogenase	Amino acid metabolism	0		gi|654852509|ref| |acyl- dehydrogenase, acyl-CoA dehydrogenase activity;flavin adenine dinucleotide binding;oxidation-reduction process	Tbru_Tb927.11.11780	#N/A	#N/A	#N/A
EG_transcript_25399	1.66018	0.220155	1	S	gi|817533751|ref|WP_046583972.1|hypothetical protein [Streptomyces mangrovisoli]	Amino acid metabolism	0		---NA---,	#N/A	#N/A	#N/A	#N/A
EG_transcript_17203	1.65787	0.21955	1	S	palmitoyl-protein thioesterase	Amino acid metabolism	K01074	palmitoyl-protein thioesterase	gi|813102405|ref|XP_012193809.1|hypothetical protein SPRG_00319, palmitoyl-(protein) hydrolase activity;protein depalmitoylation	#N/A	#N/A	#N/A	#N/A
EG_transcript_33996	1.65684	0.21928	1	_	mitochondrial import inner membrane translocase subunit Tim9/10	Amino acid metabolism	K17777	mitochondrial import inner membrane translocase subunit TIM9	---NA---,	Tbru_Tb927.3.1600, Tbru_Tb927.7.2200	Atha_AT3G46560.1, Atha_AT2G29530.3	Mmus_NP_062375, Mmus_NP_001020025, Mmus_NP_038927	Scer_YEL020W-A, Scer_YBR091C, Scer_YHR005C-A
EG_transcript_30993	1.65542	0.218907	1	_	Unknown protein	Amino acid metabolism	0		---NA---,	#N/A	#N/A	#N/A	#N/A
EG_transcript_12775	1.65452	0.218671	1	M	prostaglandin reductase 2	carbohydrate metabolism	K13949	prostaglandin reductase 2	gi|147900460|ref| |prostaglandin reductase 2, zinc ion binding;oxidoreductase activity;oxidation-reduction process	#N/A	#N/A	Mmus_NP_666202	#N/A
EG_transcript_32012	1.65408	0.218556	0	M	Unknown protein	carbohydrate metabolism	0		---NA---,	#N/A	#N/A	#N/A	#N/A
EG_transcript_26588	1.65274	0.218205	1	_	optic atrophy 3 protein homolog	carbohydrate metabolism	0		opa3-like protein,	#N/A	#N/A	Mmus_NP_997408	#N/A
EG_transcript_34746	1.65268	0.218188	0	_	small subunit ribosomal protein S3e	core metabolic pathways	K02985	small subunit ribosomal protein S3e	40s ribosomal protein, small ribosomal subunit;RNA binding;structural constituent of ribosome;translation	#N/A	#N/A	#N/A	#N/A
EG_transcript_54869	1.65268	0.218188	0	_	#N/A	#N/A	0		---NA---,	#N/A	#N/A	#N/A	#N/A
EG_transcript_27715	1.65014	0.217521	1	_	Unknown protein	core metabolic pathways	0		---NA---,	#N/A	#N/A	#N/A	#N/A
EG_transcript_254	1.64896	0.217209	1	S	ABC-transporter; multidrug resistance protein; ; subfamily C (CFTR/MRP); member 1	core metabolic pathways	0		gi|557752987|ref| | multidrug resistance-associated protein 1 isoform x4, integral component of membrane;ATP binding;ATPase activity	#N/A	#N/A	#N/A	Scer_YHL035C
EG_transcript_8666	1.64804	0.216967	0	M	gi|676392329|ref|XP_009039442.1|hypothetical protein AURANDRAFT_66116	core metabolic pathways	0		gi|676392329|ref|XP_009039442.1|hypothetical protein AURANDRAFT_66116,	#N/A	#N/A	#N/A	#N/A
EG_transcript_9328	1.63994	0.214829	1	M	oxygen-dependent protoporphyrinogen oxidase	core metabolic pathways	K00231	protoporphyrinogen/coproporphyrinogen III oxidase	gi|327493897|gb| |protoporphyrinogen oxidase, oxygen-dependent protoporphyrinogen oxidase activity;porphyrin-containing compound biosynthetic process;oxidation-reduction process	#N/A	#N/A	Mmus_NP_032937	Scer_YER014W
EG_transcript_28901	1.63937	0.214678	1	_	Unknown protein	core metabolic pathways	0		---NA---,	#N/A	#N/A	#N/A	#N/A
EG_transcript_17874	1.63621	0.213839	1	M	phosphatidylserine decarboxylase	core metabolic pathways	K01613	phosphatidylserine decarboxylase	phosphatidylserine decarboxylase, phosphatidylserine decarboxylase activity;phospholipid biosynthetic process	Tbru_Tb927.9.10080	#N/A	Mmus_NP_796272	Scer_YNL169C
EG_transcript_28189	1.63465	0.213424	0	_	Unknown protein	core metabolic pathways	0		---NA---,	#N/A	#N/A	#N/A	#N/A
EG_transcript_4390	1.63089	0.212425	1	M	aarF domain-containing kinase	core metabolic pathways	K08869	aarF domain-containing kinase	gi|761915137|ref| | uncharacterized aarf domain-containing protein kinase 2-like,	Tbru_Tb927.10.8730	#N/A	Mmus_NP_849204	Scer_YPL109C
EG_transcript_3524	1.62497	0.210846	1	M	glutamine synthetase	core metabolic pathways	K01915	glutamine synthetase	gi|551660174|ref|XP_005832855.1|hypothetical protein GUITHDRAFT_71007, glutamate-ammonia ligase activity;nitrogen compound metabolic process	#N/A	#N/A	#N/A	#N/A
EG_transcript_17868	1.62334	0.21041	0	_	gi|738537549|ref|WP_036485950.1|hypothetical protein [Nitratireductor basaltis]	core metabolic pathways	0		---NA---,	#N/A	#N/A	#N/A	#N/A
EG_transcript_8878	1.62017	0.20956	1	M	gi|648165128|gb|KDR78808.1|hypothetical protein GALMADRAFT_244380	core metabolic pathways	K14284	nuclear RNA export factor	gi|648165128|gb|KDR78808.1|hypothetical protein GALMADRAFT_244380, nucleus;protein binding;mRNA transport	#N/A	#N/A	#N/A	#N/A
EG_transcript_15660	1.61795	0.208965	1	_	cytochrome c oxidase assembly subunit 6b (12)	core metabolic pathways	0		---NA---,	Tbru_Tb927.10.280	#N/A	#N/A	#N/A
EG_transcript_10283	1.61788	0.208946	1	_	mitochondrial carrier protein (MCP13)	FeS cluster assembly and sulfur metabolism	0		gi|511001768|gb|EPB83229.1|hypothetical protein HMPREF1544_10025, membrane	Tbru_Tb927.2.2970	#N/A	#N/A	Scer_YDL198C
EG_transcript_11360	1.61788	0.208946	0	_	Mitochondrial GTP/GDP transporter	FeS cluster assembly and sulfur metabolism	0		partial, integral component of membrane;transport	Tbru_Tb927.2.2970	#N/A	#N/A	Scer_YDL198C
EG_transcript_2814	1.61523	0.208234	1	M	Mitochondrial ribosomal SSU subunit; Enoyl-CoA hydratase/isomerase family	FeS cluster assembly and sulfur metabolism	0		gi|71664427|ref|XP_819194.1|hypothetical protein,	Tbru_Tb927.11.10150	#N/A	#N/A	#N/A
EG_transcript_5458	1.61008	0.206849	1	M	molecular chaperone DnaK	lipid metabolism	K04043	molecular chaperone DnaK	gi|910763091|gb| |heat shock protein mitochondrial precursor, ATP binding;unfolded protein binding;protein folding	Tbru_Tb927.6.3750, Tbru_Tb927.6.3740, Tbru_Tb927.6.3800	Atha_AT4G37910.1, Atha_AT5G09590.1	Mmus_NP_034611	Scer_YEL030W, Scer_YJR045C
EG_transcript_3260	1.60922	0.206616	0	M	mitochondrial ABC transporter ATM	lipid metabolism	K05663	mitochondrial ABC transporter ATM	gi|452002637|gb|EMD95095.1|hypothetical protein COCHEDRAFT_128111, integral component of membrane;ATP binding;ATPase activity	#N/A	Atha_AT5G58270.1, Atha_AT4G28630.1, Atha_AT4G28620.1	Mmus_NP_033722	Scer_YMR301C
EG_transcript_17822	1.60688	0.205984	0	M	dipeptidase	lipid metabolism	0		unnamed protein product,	#N/A	#N/A	#N/A	#N/A
EG_transcript_91	1.60012	0.204151	1	_	kinesin	lipid metabolism	K11498	centromeric protein E	cenp-e protein, kinesin complex;microtubule motor activity;ATP binding;microtubule binding;microtubule-based movement	Tbru_Tb927.8.4950	#N/A	Mmus_NP_997565	Scer_YEL061C
EG_transcript_14236	1.5999	0.204093	0	S	poly(adp-ribose) glycohydrolase	lipid metabolism	K07759	poly(ADP-ribose) glycohydrolase	gi|360044109|emb| | poly(adp-ribose) glycohydrolase, poly(ADP-ribose) glycohydrolase activity;carbohydrate metabolic process	#N/A	#N/A	#N/A	#N/A
EG_transcript_12972	1.59939	0.203954	1	_	Mitochondrial ribosomal LSU subunit MRPL38	lipid metabolism	K17419	large subunit ribosomal protein L38	gi|910759173|gb|KNH06201.1|hypothetical protein XU18_2957,	Tbru_Tb927.11.14980	#N/A	Mmus_NP_077139	#N/A
EG_transcript_16259	1.59577	0.202971	1	M	hypothetical protein, conserved	lipid metabolism	0		---NA---,	Tbru_Tb927.7.3590	#N/A	#N/A	#N/A
EG_transcript_25330	1.59575	0.202966	0	_	gi|551621026|ref|XP_005790997.1|hypothetical protein EMIHUDRAFT_454608 [Emiliania huxleyi CCMP1516]	lipid metabolism	0		hypothetical protein,	#N/A	#N/A	#N/A	#N/A
EG_transcript_7035	1.59319	0.202267	1	M	16S rRNA (cytosine(1402)-N(4))-methyltransferase	lipid metabolism	0		---NA---,	#N/A	#N/A	#N/A	#N/A
EG_transcript_33500	1.59117	0.201718	0	_	transcriptional regulator	lipid metabolism	0		---NA---,	#N/A	#N/A	#N/A	#N/A
EG_transcript_17163	1.59096	0.201659	1	M	Unknown protein	lipid metabolism	0		---NA---,	#N/A	#N/A	#N/A	#N/A
EG_transcript_27840	1.58851	0.200989	0	_	Unknown protein	lipid metabolism	0		---NA---,	#N/A	#N/A	#N/A	#N/A
EG_transcript_13127	1.58603	0.200312	0	M	nucleic acid binding;3'-5' exonuclease activity;nucleobase-containing compound metabolic process	metabolism of cofactors and vitamins	K02335	DNA polymerase I	gi|168060384|ref| | protein, nucleic acid binding;3'-5' exonuclease activity;nucleobase-containing compound metabolic process	Tbru_Tb927.11.4690, Tbru_Tb927.7.3990, Tbru_Tb927.11.3260	Atha_AT3G20540.2, Atha_AT1G50840.1	#N/A	#N/A
EG_transcript_8912	1.58578	0.200242	0	M	F-type H+-transporting ATPase subunit beta	metabolism of cofactors and vitamins	K02133	F-type H+-transporting ATPase subunit beta	gi|910761494|gb| |atpase beta subunit, ATP binding;proton-transporting ATP synthase activity	Tbru_Tb927.3.1380	Atha_AT5G08670.1, Atha_AT5G08680.1	Mmus_NP_058054	Scer_YJR121W
EG_transcript_23331	1.58437	0.199857	0	_	transmembrane protein 65	metabolism of cofactors and vitamins	0		transmembrane protein 65, calcium ion binding	Tbru_Tb927.10.8110	#N/A	Mmus_NP_780421	#N/A
EG_transcript_15207	1.58393	0.199737	1	S	glutathione S-transferase	metabolite and ion transport	K00799	glutathione S-transferase	gi|308803110|ref| |glutathione-s-transferase, protein binding	#N/A	#N/A	#N/A	#N/A
EG_transcript_15746	1.58255	0.199356	1	_	gi|918995996|ref|XP_013384363.1|PREDICTED: uncharacterized protein LOC106154507	metabolite and ion transport	0		gi|918995996|ref|XP_013384363.1|PREDICTED: uncharacterized protein LOC106154507,	#N/A	#N/A	#N/A	#N/A
EG_transcript_5488	1.58219	0.199259	1	_	Amino acid transporter 8; putative	metabolite and ion transport	0		gi|470301134|ref|XP_004347275.1|hypothetical protein CAOG_04528,	#N/A	#N/A	#N/A	#N/A
EG_transcript_17606	1.58186	0.199167	1	_	mc family transporter	metabolite and ion transport	0		mc family transporter, membrane	#N/A	#N/A	#N/A	#N/A
EG_transcript_29428	1.57822	0.198168	0	_	deoxycytidylate deaminase	metabolite and ion transport	0		deoxycytidylate deaminase, catalytic activity	#N/A	#N/A	#N/A	#N/A
EG_transcript_12885	1.57451	0.197146	0	M	NADH dehydrogenase [ubiquinone] Fe-S protein 1	metabolite and ion transport	K03934	NADH dehydrogenase (ubiquinone) Fe-S protein 1	partial, membrane;NADH dehydrogenase (ubiquinone) activity;electron carrier activity;iron-sulfur cluster binding;ATP synthesis coupled electron transport	Tbru_Tb927.10.12540	Atha_AT5G37510.2	Mmus_NP_663493	#N/A
EG_transcript_16498	1.57019	0.195951	0	_	gi|567980852|gb|ETL31302.1|hypothetical protein L916_15874; dipeptidase	metabolite and ion transport	0		gi|567980852|gb|ETL31302.1|hypothetical protein L916_15874, dipeptidase activity;proteolysis	#N/A	#N/A	#N/A	#N/A
EG_transcript_2622	1.56742	0.195184	1	M	carnitine O-palmitoyltransferase 1; muscle isoform	metabolite and ion transport	K08765	carnitine O-palmitoyltransferase 1, liver isoform	gi|635365689|emb|CCI46002.1|unnamed protein product, transferase activity	#N/A	#N/A	Mmus_NP_001239399, Mmus_NP_034078, Mmus_NP_038523	#N/A
EG_transcript_56559	1.56505	0.194528	1	_	leucyl-tRNA synthetase, putative	metabolite and ion transport	0		---NA---,	#N/A	#N/A	#N/A	#N/A
EG_transcript_2104	1.56359	0.194122	1	M	phosphate transport system ABC transporter	metabolite and ion transport	K05658	ATP-binding cassette, subfamily B (MDR/TAP), member 1	gi|551674867|ref|XP_005840188.1|hypothetical protein GUITHDRAFT_91972, integral component of membrane;ATP binding;ATPase activity	#N/A	#N/A	#N/A	#N/A
EG_transcript_7801	1.56063	0.193301	1	_	Protein of unknown function (DUF2817)	metabolite and ion transport	0		gi|119713261|gb|ABL97327.1|hypothetical protein ALOHA_HF1012C08.0031,	#N/A	#N/A	#N/A	#N/A
EG_transcript_20914	1.55394	0.191434	1	_	Unknown protein	metabolite and ion transport	0		---NA---,	#N/A	#N/A	#N/A	#N/A
EG_transcript_21243	1.54788	0.189737	1	_	gi|493356381|ref|WP_006312955.1|hypothetical protein [Agrobacterium sp. ATCC 31749]	metabolite and ion transport	0		---NA---,	#N/A	#N/A	#N/A	#N/A
EG_transcript_5157	1.54625	0.18928	1	M	heat shock protein 70-like	metabolite and ion transport	K04043	molecular chaperone DnaK	gi|590686851|ref| |mitochondrial hso70 2 isoform 2, nucleotide binding	#N/A	#N/A	#N/A	#N/A
EG_transcript_1859	1.54409	0.188672	1	_	#N/A	other	K05016	chloride channel 7	gi|699242872|ref| | chloride channel protein c-like, membrane;voltage-gated chloride channel activity;chloride transport;transmembrane transport	#N/A	#N/A	#N/A	#N/A
EG_transcript_18546	1.54235	0.188184	1	_	Unknown protein	other	0		---NA---,	#N/A	#N/A	#N/A	#N/A
EG_transcript_48153	1.54211	0.188116	0	_	peptidyl-prolyl isomerase	other	0		peptidyl-prolyl isomerase, small-subunit processome;peptidyl-prolyl cis-trans isomerase activity;ATP binding;protein peptidyl-prolyl isomerization;rRNA processing;protein folding	#N/A	#N/A	#N/A	Scer_YNL135C
EG_transcript_8875	1.54203	0.188092	1	M	aarF domain-containing kinase	other	K08869	aarF domain-containing kinase	gi|554948316|gb|ESL11993.1|hypothetical protein TRSC58_00247, protein kinase activity;ATP binding;protein phosphorylation	Tbru_Tb927.10.8730	#N/A	Mmus_NP_849204	Scer_YPL109C
EG_transcript_17024	1.53976	0.187452	1	_	Unknown protein	Other	0		---NA---,	#N/A	#N/A	#N/A	#N/A
EG_transcript_10631	1.53929	0.187319	1	_	mitochondrial import outer membrane translocase subunit tob55	other	K07277	outer membrane protein insertion porin family	gi|686631011|ref| |tob55, outer membrane	Tbru_Tb927.3.4380	Atha_AT3G11070.1, Atha_AT5G05520.1	Mmus_NP_848729	Scer_YNL026W
EG_transcript_19840	1.53467	0.186015	1	M	NADH dehydrogenase [ubiquinone] 1 alpha subcomplex subunit 12	other	0		---NA---, membrane;NADH dehydrogenase (ubiquinone) activity;electron carrier activity	#N/A	Atha_AT3G03100.1	Mmus_NP_079827	#N/A
EG_transcript_45982	1.53361	0.185715	0	M	gi|340055088|emb|CCC49398.1|conserved hypothetical protein [Trypanosoma vivax Y486]	other	0		---NA---,	Tbru_Tb927.8.580	#N/A	#N/A	#N/A
EG_transcript_25828	1.53151	0.18512	0	_	ABC transporter B family	other	0		atp-binding cassette subfamily member group tap protein 4, lysosomal membrane;integral component of membrane;ATP binding;peptide-transporting ATPase activity;metabolic process;peptide transport;transmembrane transport	#N/A	#N/A	Mmus_NP_083296, Mmus_NP_062425	Scer_YLR188W, Scer_YPL270W
EG_transcript_30203	1.53151	0.18512	0	_	#N/A	other	0		atp-binding cassette subfamily member group tap protein 4, integral component of membrane;ATP binding;ATPase activity	#N/A	#N/A	#N/A	#N/A
EG_transcript_12569	1.528	0.184123	0	_	mitochondrial carrier protein	other	K15106	solute carrier family 25 (mitochondrial carrier), member 14/30	gi|551620808|ref| |mitochondrial carrier protein, transmembrane transport	#N/A	#N/A	#N/A	#N/A
EG_transcript_17529	1.52534	0.183367	1	_	mitochondrial carrier protein; gi|673051539|ref|XP_008879730.1|hypothetical protein H310_13861	other	K15103	solute carrier family 25 (mitochondrial uncoupling protein), member 8/9	gi|673051539|ref|XP_008879730.1|hypothetical protein H310_13861, mitochondrial membrane;mitochondrial transport	#N/A	#N/A	#N/A	#N/A
EG_transcript_5994	1.52528	0.183349	1	S	sodium/hydrogen exchanger 3, partial	other	K14724	solute carrier family 9 (sodium/hydrogen exchanger), member 8	partial, integral component of membrane;sodium:proton antiporter activity;sodium ion transport;regulation of pH;transmembrane transport	#N/A	#N/A	#N/A	#N/A
EG_transcript_1556	1.52265	0.182601	0	M	aminopeptidase N	OxPhos and electron transport chain	K01256	aminopeptidase N	gi|255078750|ref| | protein, metallopeptidase activity;zinc ion binding;proteolysis	#N/A	#N/A	#N/A	#N/A
EG_transcript_18009	1.5225	0.182557	1	_	gi|71747964|ref|XP_823037.1|hypothetical protein [Trypanosoma brucei brucei TREU927]	OxPhos and electron transport chain	0		hypothetical protein, proton-transporting ATP synthase activity	Tbru_Tb927.10.8030	#N/A	#N/A	#N/A
EG_transcript_14050	1.52201	0.182418	1	S	malic enzyme	OxPhos and electron transport chain	0		gi|923139383|ref| |malic enzyme, malate dehydrogenase (decarboxylating) (NAD+) activity;NAD binding;oxidation-reduction process	#N/A	#N/A	#N/A	#N/A
EG_transcript_22290	1.52097	0.18212	1	C	hypothetical protein THAOC_12838	OxPhos and electron transport chain	0		hypothetical protein THAOC_12838,	#N/A	#N/A	#N/A	#N/A
EG_transcript_25307	1.5181	0.1813	0	M	large subunit ribosomal protein L8e	protein transport, folding, processing and degradation	K02938	large subunit ribosomal protein L8e	60s ribosomal protein l8-3, large ribosomal subunit;RNA binding;structural constituent of ribosome;protein complex binding;translation	Tbru_Tb927.5.3360	Atha_AT2G44065.1	Mmus_NP_079578	Scer_YEL050C
EG_transcript_14556	1.51774	0.181197	1	C	mitochondrial carrier protein; gi|330845574|ref|XP_003294655.1|hypothetical protein DICPUDRAFT_43741	protein transport, folding, processing and degradation	K13577	solute carrier family 25 (mitochondrial dicarboxylate transporter), member 10	gi|330845574|ref|XP_003294655.1|hypothetical protein DICPUDRAFT_43741, transmembrane transport	#N/A	#N/A	Mmus_NP_038798	Scer_YLR348C
EG_transcript_6612	1.51739	0.181098	0	M	delta-1-pyrroline-5-carboxylate synthetase	protein transport, folding, processing and degradation	K12657	delta-1-pyrroline-5-carboxylate synthetase	gi|698783815|ref| |delta l-pyrroline-5-carboxylate synthetase, glutamate-5-semialdehyde dehydrogenase activity;proline biosynthetic process;oxidation-reduction process	#N/A	#N/A	Mmus_NP_062672	#N/A
EG_transcript_35473	1.51222	0.179616	1	_	cytochrome c oxidase assembly euglenozoa-specific subunit 4	protein transport, folding, processing and degradation	0		---NA---,	Tbru_Tb927.1.4100	#N/A	#N/A	#N/A
EG_transcript_23335	1.5089	0.17866	1	M	3;5-epimerase/4-reductase	protein transport, folding, processing and degradation	K12451	3,5-epimerase/4-reductase	dtdp-4-dehydrorhamnose reductase,	#N/A	#N/A	#N/A	#N/A
EG_transcript_10940	1.50885	0.178646	1	_	gi|298709852|emb| | sideroflexin 5; tricarboxylate carrier	protein transport, folding, processing and degradation	0		gi|298709852|emb| | sideroflexin 5, membrane;ion transmembrane transporter activity;ion transport;transmembrane transport	Tbru_Tb927.9.4310	#N/A	#N/A	Scer_YOR271C
EG_transcript_33278	1.50535	0.177636	1	M	Unknown protein	protein transport, folding, processing and degradation	0		---NA---,	#N/A	#N/A	#N/A	#N/A
EG_transcript_41871	1.50366	0.17715	1	_	F-type H+-transporting ATPase euglenozoa-specific subunit ribonucleoprotein p18	protein transport, folding, processing and degradation	0		ribonucleoprotein mitochondrial precursor,	Tbru_Tb927.5.1710	#N/A	#N/A	#N/A
EG_transcript_6624	1.50286	0.176918	1	M	dihydroxy-acid dehydratase	protein transport, folding, processing and degradation	K01687	dihydroxy-acid dehydratase	gi|906956744|gb| |dihydroxy-acid dehydratase, dihydroxy-acid dehydratase activity;branched-chain amino acid biosynthetic process	#N/A	#N/A	#N/A	Scer_YJR016C
EG_transcript_21511	1.50211	0.176702	1	_	ubiquinol-cytochrome c reductase cytochrome c1 subunit	protein transport, folding, processing and degradation	K00413	ubiquinol-cytochrome c reductase cytochrome c1 subunit	cyt1p, mitochondrial respiratory chain complex III;heme binding;electron transporter	Tbru_Tb927.8.1890	Atha_AT3G27240.1, Atha_AT5G40810.1	Mmus_NP_079843	Scer_YOR065W
EG_transcript_24127	1.50083	0.176332	1	S	malate dehydrogenase	protein transport, folding, processing and degradation	K00026	malate dehydrogenase	malate dehydrogenase, L-malate dehydrogenase activity;carbohydrate metabolic process;tricarboxylic acid cycle;malate metabolic process	Tbru_Tb927.10.2550	Atha_AT3G47520.1, Atha_AT1G53240.1, Atha_AT3G15020.1	Mmus_NP_032643	Scer_YKL085W
EG_transcript_10868	1.50001	0.176094	1	C	mitochondrial carrier protein; gi|907098645|gb|KND04019.1|hypothetical protein SPPG_01466; solute carrier family	protein transport, folding, processing and degradation	K15111	solute carrier family 25 (mitochondrial S-adenosylmethionine transporter), member 26	gi|907098645|gb|KND04019.1|hypothetical protein SPPG_01466,	Tbru_Tb927.10.14280	Atha_AT4G39460.1	Mmus_NP_080531	Scer_YNL003C
EG_transcript_31830	1.49856	0.175674	1	M	Unknown protein	protein transport, folding, processing and degradation	0		---NA---,	#N/A	#N/A	#N/A	#N/A
EG_transcript_25829	1.49733	0.175318	0	_	Unknown protein	reaction to oxidative and toxic stress	0		---NA---,	#N/A	#N/A	#N/A	#N/A
EG_transcript_16406	1.49525	0.174713	1	_	glyceraldehyde 3-phosphate dehydrogenase	reaction to oxidative and toxic stress	K00134	glyceraldehyde 3-phosphate dehydrogenase	gi|870798|gb| |glyceraldehyde-3-phosphate dehydrogenase, glyceraldehyde-3-phosphate dehydrogenase (NAD+) (phosphorylating) activity;NADP binding;NAD binding;glucose metabolic process;glycolytic process;oxidation-reduction process	#N/A	#N/A	Mmus_NP_001276655	Scer_YJL052W, Scer_YGR192C, Scer_YJR009C
EG_transcript_29329	1.49354	0.174216	0	_	alternative oxidase	reaction to oxidative and toxic stress	0		alternative oxidase, alternative oxidase activity;oxidation-reduction process	Tbru_Tb927.10.9760	Atha_AT3G22370.1, Atha_AT3G27620.1, Atha_AT5G64210.1	#N/A	#N/A
EG_transcript_26213	1.4906	0.173361	1	_	Unknown protein	reaction to oxidative and toxic stress	0		---NA---,	#N/A	#N/A	#N/A	#N/A
EG_transcript_17665	1.48897	0.172887	1	M	Vitamin B6 photo-protection and homoeostasis, putative	reaction to oxidative and toxic stress	0		uncharacterized protein Naga_100053g25,	#N/A	#N/A	#N/A	#N/A
EG_transcript_26805	1.47858	0.169845	1	S	cytochrome c oxidase assembly euglenozoa-specific subunit 6	regulation and signal transduction	0		methyltransferase domain-containing protein, methyltransferase activity	Tbru_Tb927.9.14200, Tbru_Tb927.8.5420	#N/A	#N/A	Scer_YDR316W
EG_transcript_13855	1.47043	0.167444	1	M	ferrochelatase	regulation and signal transduction	K01772	protoporphyrin/coproporphyrin ferrochelatase	gi|327493901|gb| |ferrochelatase, ferrochelatase activity;heme biosynthetic process	#N/A	#N/A	Mmus_NP_032024	Scer_YOR176W
EG_transcript_22602	1.4693	0.167111	1	M	gi|510900598|ref|WP_016231897.1|MULTISPECIES: hypothetical protein [Enterobacteriaceae]	regulation and signal transduction	0		---NA---,	Tbru_Tb927.9.11220	#N/A	#N/A	#N/A
EG_transcript_20265	1.46615	0.166179	1	_	18 kda protein	regulation and signal transduction	K17981	mitochondrial fission process protein 1	18 kda protein, calcium ion binding	#N/A	#N/A	#N/A	#N/A
EG_transcript_16116	1.4659	0.166104	1	M	Mitochondrial ribosomal LSU subunit MRPL15	ribosome, aminoacyl-tRNA biosynthesis and translation	K02876	large subunit ribosomal protein L15	gi|196001267|ref|XP_002110501.1|hypothetical protein TRIADDRAFT_21981, large ribosomal subunit;structural constituent of ribosome;translation	Tbru_Tb927.5.3980	Atha_AT5G64670.1	Mmus_NP_001171129	Scer_YNL284C
EG_transcript_23578	1.46048	0.164494	0	M	gi|909139126|gb|KNE64467.1|hypothetical protein AMAG_09485 [Allomyces macrogynus ATCC 38327]	ribosome, aminoacyl-tRNA biosynthesis and translation	0		---NA---,	#N/A	Atha_AT2G16460.1	Mmus_NP_079791, Mmus_NP_001074528	Scer_YFL046W
EG_transcript_15463	1.45979	0.164291	1	S	gi|255085722|ref| | protein	ribosome, aminoacyl-tRNA biosynthesis and translation	0		gi|255085722|ref| | protein,	Tbru_Tb927.9.3670	#N/A	Mmus_NP_067396	Scer_YOL042W
EG_transcript_26134	1.45876	0.163984	1	M	Mitochondrial ribosomal LSU subunit MRPL17	ribosome, aminoacyl-tRNA biosynthesis and translation	K02879	large subunit ribosomal protein L17	50s ribosomal protein l17, ribosome;structural constituent of ribosome;translation	Tbru_Tb927.8.5860	Atha_AT5G09770.1	Mmus_NP_079577	Scer_YJL063C
EG_transcript_8223	1.45837	0.163868	1	M	cytochrome c oxidase assembly subunit 15	ribosome, aminoacyl-tRNA biosynthesis and translation	K02259	cytochrome c oxidase assembly protein subunit 15	gi|443702590|gb|ELU00546.1|hypothetical protein CAPTEDRAFT_180739, integral component of membrane;oxidoreductase activity	Tbru_Tb927.11.11950	#N/A	Mmus_NP_659123	Scer_YER141W
EG_transcript_7940	1.45603	0.16317	1	M	aarF domain-containing kinase	ribosome, aminoacyl-tRNA biosynthesis and translation	K08869	aarF domain-containing kinase	gi|537371840|gb| |ubiquinone biosynthesis protein, protein kinase activity;ATP binding;protein phosphorylation	Tbru_Tb927.10.8730	#N/A	Mmus_NP_849204	Scer_YPL109C
EG_transcript_10912	1.45486	0.16282	1	_	dihydroorotate dehydrogenase	ribosome, aminoacyl-tRNA biosynthesis and translation	K00254	dihydroorotate dehydrogenase	gi|45504114|dbj| |dihydroorotate dehydrogenase, mitochondrial inner membrane;dihydroorotate dehydrogenase activity;'de novo' pyrimidine nucleobase biosynthetic process;'de novo' UMP biosynthetic process;oxidation-reduction process	#N/A	Atha_AT5G23300.1	Mmus_NP_064430	#N/A
EG_transcript_42998	1.45471	0.162777	0	M	Unknown protein	ribosome, aminoacyl-tRNA biosynthesis and translation	0		---NA---,	Tbru_Tb927.7.6990	#N/A	Mmus_NP_080894	#N/A
EG_transcript_27995	1.45243	0.162095	0	S	#N/A	ribosome, aminoacyl-tRNA biosynthesis and translation	0		---NA---,	#N/A	#N/A	#N/A	#N/A
EG_transcript_17739	1.45212	0.162002	1	_	large subunit ribosomal protein LP0	ribosome, aminoacyl-tRNA biosynthesis and translation	K02941	large subunit ribosomal protein LP0	60s acidic ribosomal subunit protein, large ribosomal subunit;structural constituent of ribosome;protein complex binding;translation;ribosome biogenesis	#N/A	Atha_AT3G09200.1	#N/A	#N/A
EG_transcript_8346	1.45158	0.161841	1	S	Long-chain-fatty-acid--CoA ligase	ribosome, aminoacyl-tRNA biosynthesis and translation	K01897	long-chain acyl-CoA synthetase	putative, catalytic activity;metabolic process	#N/A	#N/A	Mmus_NP_032007, Mmus_NP_659072	#N/A
EG_transcript_46696	1.45097	0.161659	0	_	Unknown protein	ribosome, aminoacyl-tRNA biosynthesis and translation	0		---NA---,	#N/A	#N/A	#N/A	#N/A
EG_transcript_20901	1.44782	0.160715	0	S	Unknown protein	RNA processing and degradation	0		---NA---,	#N/A	#N/A	#N/A	#N/A
EG_transcript_5838	1.44751	0.16062	1	M	solute carrier family 30 (zinc transporter); member 9	RNA processing and degradation	K14696	solute carrier family 30 (zinc transporter), member 9	gi|294881052|ref|XP_002769220.1|conserved hypothetical protein, integral component of membrane;cation transmembrane transporter activity;cation transport;transmembrane transport	#N/A	Atha_AT1G51610.1	Mmus_NP_848766	#N/A
EG_transcript_26063	1.44732	0.160564	1	_	peptidyl-prolyl cis-trans isomerase-like; cyclophilin a	RNA processing and degradation	K09565	peptidyl-prolyl isomerase F (cyclophilin D)	peptidyl-prolyl cis-trans isomerase-like, peptidyl-prolyl cis-trans isomerase activity;protein peptidyl-prolyl isomerization;protein folding	#N/A	#N/A	#N/A	#N/A
EG_transcript_24213	1.44358	0.15944	0	M	mitochondrial carrier protein (MCP20)	transcription and transcription regulation	K15111	solute carrier family 25 (mitochondrial S-adenosylmethionine transporter), member 26	sadenosylmethionine mitochondrial carrier protein pu,	#N/A	Atha_AT4G39460.1	#N/A	#N/A
EG_transcript_10138	1.44247	0.159106	0	M	Unknown protein	Unknown	0		---NA---, protein binding	#N/A	#N/A	#N/A	#N/A
EG_transcript_44308	1.43716	0.157506	1	_	40S ribosomal protein S15A, putative	Unknown	K02957	small subunit ribosomal protein S15Ae	40s ribosomal protein s15a, mitochondrion;membrane;cytosolic small ribosomal subunit;extracellular exosome;structural constituent of ribosome;hydrolase activity;poly(A) RNA binding;translation;brain development;positive regulation of cell proliferation;response to virus;chordate embryonic development;positive regulation of cell cycle	#N/A	#N/A	Mmus_NP_733769	#N/A
EG_transcript_14855	1.43158	0.155815	1	M	cytochrome c oxidase assembly factor; protein SCO1/3	Unknown	K07152	protein SCO1/2	mitochondrial,	Tbru_Tb927.9.2450	Atha_AT3G08950.1	Mmus_NP_001104758, Mmus_NP_001035115	Scer_YBR024W, Scer_YBR037C
EG_transcript_15615	1.42935	0.155138	0	M	Mitochondrial ribosomal LSU subunit MRPL4	Unknown	K02926	large subunit ribosomal protein L4	gi|290984683|ref| |ribosomal protein l4 l1e, ribosome;structural constituent of ribosome;translation	Tbru_Tb927.11.6000	Atha_AT2G20060.1	Mmus_NP_075656	Scer_YML025C
EG_transcript_24694	1.42902	0.155037	0	_	succinate dehydrogenase [ubiquinone] subunit	Unknown	0		succinate dehydrogenase subunit,	Tbru_Tb927.6.2490	#N/A	#N/A	#N/A
EG_transcript_7178	1.4232	0.153267	1	M	chaperonin GroEL; HSP60; mitochondrial	Unknown	K04077	chaperonin GroEL	gi|1217626|emb| |heat shock protein 60, mitochondrion;ATP binding;protein refolding	Tbru_Tb927.11.15040	Atha_AT3G23990.1, Atha_AT2G33210.1, Atha_AT3G13860.1	Mmus_NP_034607	Scer_YLR259C
EG_transcript_19411	1.42059	0.152469	0	M	atp:cob alamin adenosyltransferase	Unknown	K00798	cob(I)alamin adenosyltransferase	atp:cob alamin adenosyltransferase,	#N/A	#N/A	Mmus_NP_084232	#N/A
EG_transcript_8273	1.41958	0.152161	1	S	gi|906951554|gb|KNC81356.1|hypothetical protein SARC_06316; integral component of membrane;transmembrane transport	Unknown	0		gi|906951554|gb|KNC81356.1|hypothetical protein SARC_06316, integral component of membrane;transmembrane transport	#N/A	#N/A	#N/A	#N/A
EG_transcript_21143	1.4177	0.151584	1	_	trypanothione/tryparedoxin dependent peroxidase 2, glutathione peroxidase-like 2 (TDPX2)	Unknown	K00432	glutathione peroxidase	glutathione peroxidase, glutathione peroxidase activity;response to oxidative stress;oxidation-reduction process	Tbru_Tb927.7.1130, Tbru_Tb927.7.1120, Tbru_Tb927.7.1140	#N/A	Mmus_NP_001032830	Scer_YIR037W
EG_transcript_14985	1.41692	0.151344	1	M	mitochondrial translocator assembly and maintenance protein 41	Unknown	K17807	mitochondrial translocator assembly and maintenance protein 41	gi|907097321|gb|KND02793.1|hypothetical protein SPPG_01874,	#N/A	#N/A	Mmus_NP_081170	Scer_YGR046W
EG_transcript_251	1.41622	0.15113	0	S	ABC transporter; subfamily A (ABC1); member 3	Unknown	K05643	ATP-binding cassette, subfamily A (ABC1), member 3	member 8, integral component of membrane;transporter activity;ATP binding;ATPase activity;transport	#N/A	#N/A	Mmus_NP_671753	#N/A
EG_transcript_17140	1.41565	0.150957	1	M	|Voltage-dependent T-type calcium channel subunit alpha-1H	Unknown	0		---NA---,	#N/A	#N/A	#N/A	#N/A
EG_transcript_10230	1.41438	0.150567	1	_	gi|566033691|gb|ETI56602.1|hypothetical protein F443_00916	Unknown	0		gi|566033691|gb|ETI56602.1|hypothetical protein F443_00916,	#N/A	#N/A	#N/A	#N/A
EG_transcript_6781	1.41241	0.149962	1	S	aarF domain-containing kinase	Unknown	K08869	aarF domain-containing kinase	gi|698518357|ref| | probable serine threonine-protein kinase abkc isoform x2,	Tbru_Tb927.10.8730	#N/A	Mmus_NP_849204	Scer_YPL109C
EG_transcript_15810	1.41152	0.149688	1	M	NADH dehydrogenase [ubiquinone] 1 alpha subcomplex assembly factor 6	Unknown	K18163	NADH dehydrogenase [ubiquinone] 1 alpha subcomplex assembly factor 6	assembly factor 6 precursor, mitochondrion;transferase activity;biosynthetic process	Tbru_Tb927.11.9900	#N/A	Mmus_NP_001078962	#N/A
EG_transcript_20199	1.40485	0.14763	1	_	mitochondrial carnitine acylcarnitine carrier protein cacl	Unknown	K15109	solute carrier family 25 (mitochondrial carnitine/acylcarnitine transporter), member 20/29	mitochondrial carnitine acylcarnitine carrier protein cacl,	#N/A	#N/A	#N/A	#N/A
EG_transcript_12492	1.40458	0.147548	1	_	cystathionine beta-synthase	Unknown	K01697	cystathionine beta-synthase	gi|857970242|emb|CEP03265.1|hypothetical protein PBRA_003025, cysteine biosynthetic process from serine	Tbru_Tb11.02.5400, Tbru_Tb11.02.5400b	Atha_AT3G61440.1, Atha_AT3G59760.1	#N/A	Scer_YGR155W
EG_transcript_15419	1.40405	0.147383	0	M	gi|223994515|ref| | protein;	Unknown	0		gi|223994515|ref| | protein,	#N/A	#N/A	#N/A	#N/A
EG_transcript_16842	1.40373	0.147284	1	M	zinc-binding dehydrogenase	Unknown	K00344	NADPH2:quinone reductase	gi|653046913|ref| |zinc-binding dehydrogenase, zinc ion binding;oxidoreductase activity;oxidation-reduction process	#N/A	#N/A	Mmus_NP_001028456	#N/A
EG_transcript_23651	1.40372	0.14728	1	_	gi|671686119|emb|CDS10686.1|hypothetical protein LRAMOSA11172 [Lichtheimia ramosa]	Unknown	0		---NA---,	#N/A	#N/A	#N/A	#N/A
EG_transcript_7621	1.40228	0.146834	1	M	putative membrane protein	Unknown	K08994	ion channel-forming bestrophin family protein	gi|552821716|ref|XP_005845925.1|hypothetical protein CHLNCDRAFT_32075,	#N/A	#N/A	#N/A	#N/A
EG_transcript_5227	1.39955	0.145989	0	M	peptidase S16	Unknown	0		---NA---,	#N/A	#N/A	#N/A	#N/A
EG_transcript_3632	1.39622	0.144955	1	M	2;4-dienoyl-CoA reductase (NADPH2)	Unknown	K00219	2,4-dienoyl-CoA reductase (NADPH2)	4-dienoyl- reductase, FMN binding;oxidoreductase activity;oxidation-reduction process	Tbru_Tb927.7.5540	#N/A	#N/A	#N/A
EG_transcript_15033	1.39149	0.143479	1	M	gi|922860344|gb| |mitochondrial carrier protein	Unknown	K15085	solute carrier family 25, member 42	gi|922860344|gb| |mitochondrial carrier protein, transmembrane transport	#N/A	#N/A	Mmus_NP_780403	Scer_YHR002W
EG_transcript_18086	1.39034	0.143122	0	M	bax inhibitor-1 protein	Unknown	0		bax inhibitor-1 protein, negative regulation of cellular process	Tbru_Tb927.11.5820	#N/A	Mmus_NP_001186051	#N/A
EG_transcript_31678	1.38988	0.142977	0	_	f-type h+-transporting atpase subunit beta	Unknown	0		f-type h+-transporting atpase subunit beta, proton-transporting ATP synthase complex	#N/A	#N/A	#N/A	#N/A
EG_transcript_27461	1.38922	0.14277	1	_	trypanothione/tryparedoxin dependent peroxidase 2, glutathione peroxidase-like 2 (TDPX2)	Unknown	K00432	glutathione peroxidase	glutathione peroxidase, glutathione peroxidase activity;response to oxidative stress;oxidation-reduction process	Tbru_Tb927.7.1130, Tbru_Tb927.7.1120, Tbru_Tb927.7.1140	#N/A	Mmus_NP_001032830	Scer_YIR037W
EG_transcript_8443	1.38839	0.142513	1	_	mitochondrial carrier protein (MCP7)	Unknown	K14684	solute carrier family 25 (mitochondrial phosphate transporter), member 23/24/25/41	gi|847154023|ref| | calcium-binding mitochondrial carrier protein s -2 isoform x1, calcium ion binding;transmembrane transport	Tbru_Tb927.4.1660	Atha_AT5G61810.2	Mmus_NP_766273, Mmus_NP_083330, Mmus_NP_080153, Mmus_NP_666230, Mmus_NP_780542	#N/A
EG_transcript_11571	1.3861	0.141795	0	C	gi|918317206|gb|KOF86371.1|hypothetical protein OCBIM_22018760mg	Unknown	0		gi|918317206|gb|KOF86371.1|hypothetical protein OCBIM_22018760mg, oxidoreductase activity;oxidation-reduction process	#N/A	#N/A	#N/A	#N/A
EG_transcript_6933	1.37985	0.139831	1	M	pyruvate dehydrogenase E3 component (dihydrolipoamide (dihydrolipoyl) dehydrogenase)	Unknown	K00382	dihydrolipoamide dehydrogenase	gi|873227136|emb|CEM19428.1|unnamed protein product, oxidoreductase activity;flavin adenine dinucleotide binding;cell redox homeostasis;oxidation-reduction process	Tbru_Tb927.3.4390	#N/A	#N/A	#N/A
EG_transcript_23265	1.37983	0.139825	1	S	hypothetical protein GUITHDRAFT_84771; mitochondrial solute carrier family	Unknown	K15110	solute carrier family 25 (mitochondrial 2-oxodicarboxylate transporter), member 21	hypothetical protein GUITHDRAFT_84771,	#N/A	#N/A	#N/A	#N/A
EG_transcript_34325	1.37882	0.139508	0	M	Mitochondrial ribosomal LSU subunit MRPL6	unknown	K02934	large subunit ribosomal protein L6e	50s ribosomal protein l6e, ribosome;structural constituent of ribosome;translation	#N/A	#N/A	#N/A	#N/A
EG_transcript_4309	1.37549	0.138456	0	_	Mitochondrial AFG3 family protein	Unknown	K08956	AFG3 family protein	gi|552920588|gb|ESA05195.1|hypothetical protein GLOINDRAFT_66340, integral component of membrane;metalloendopeptidase activity;ATP binding;zinc ion binding;proteolysis	Tbru_Tb927.4.4210	#N/A	#N/A	#N/A
EG_transcript_30512	1.37543	0.138437	1	_	Mitochondrial ribosomal SSU subunit MRPS7	Unknown	K02993	small subunit ribosomal protein S7e	ribosomal protein s7, ribosome;structural constituent of ribosome;translation	#N/A	#N/A	#N/A	#N/A
EG_transcript_6177	1.37214	0.137398	1	_	sterol 22-desaturase; Lanosterol 14-alpha demethylase	Unknown	K09832	sterol 22-desaturase	c-22 desaturase, iron ion binding;oxidoreductase activity	#N/A	#N/A	Mmus_NP_034126, Mmus_NP_062753, Mmus_NP_001028401, Mmus_NP_034121, Mmus_NP_034139, Mmus_NP_077226	#N/A
EG_transcript_55785	1.37025	0.1368	1	M	gi|590651919|ref|XP_007033018.1|Geranylgeranyl pyrophosphate synthase 1 [Theobroma cacao]	unknown	0		---NA---,	#N/A	#N/A	#N/A	#N/A
EG_transcript_13643	1.36738	0.135888	1	M	mitochondrial carrier protein; gi|551672884|ref|XP_005839198.1|hypothetical protein GUITHDRAFT_84771; solute carrier family	Unknown	K15110	solute carrier family 25 (mitochondrial 2-oxodicarboxylate transporter), member 21	gi|551672884|ref|XP_005839198.1|hypothetical protein GUITHDRAFT_84771, integral component of membrane;transport	#N/A	#N/A	#N/A	#N/A
EG_transcript_34989	1.36511	0.135166	0	M	Unknown protein	Unknown	0		---NA---,	Tbru_Tb927.9.10560	#N/A	#N/A	#N/A
EG_transcript_19235	1.36508	0.13516	1	_	F-type H+-transporting ATPase subunit gamma	unknown	0		atp synthase f1 subunit gamma, proton-transporting ATP synthase complex	Tbru_Tb927.10.180	Atha_AT2G33040.1	Mmus_NP_065640	Scer_YBR039W
EG_transcript_7411	1.3647	0.135037	1	M	cytochrome P450	Unknown	0		gi|873242271|emb|CEL91868.1|unnamed protein product, iron ion binding;oxidoreductase activity	#N/A	Atha_AT1G66540.1	#N/A	#N/A
EG_transcript_22544	1.36269	0.134397	0	_	transmembrane protein 53	Unknown	0		transmembrane protein 53,	#N/A	#N/A	#N/A	#N/A
EG_transcript_38226	1.35972	0.13345	1	_	eukaryotic phosphomannomutase	Unknown	0		---NA---,	#N/A	#N/A	#N/A	#N/A
EG_transcript_20488	1.3593	0.133314	0	_	glycerol-3-phosphate dehydrogenase	Unknown	K00111	glycerol-3-phosphate dehydrogenase	glycerol-3-phosphate dehydrogenase, cytoplasmic part;glycerol-3-phosphate dehydrogenase activity;single-organism metabolic process;organic substance metabolic process	#N/A	#N/A	#N/A	#N/A
EG_transcript_16185	1.35885	0.133172	1	_	prohibitin 2	Unknown	K17081	prohibitin 2	gi|545356625|ref|XP_005644003.1|hypothetical protein COCSUDRAFT_54696, membrane	Tbru_Tb927.10.4310, Tbru_Tb10.v4.0045	Atha_AT4G28510.1, Atha_AT2G20530.1, Atha_AT1G03860.1, Atha_AT5G44140.1	#N/A	#N/A
EG_transcript_10767	1.35268	0.131195	0	_	argininosuccinate synthase	Unknown	K01940	argininosuccinate synthase	gi|494033112|ref| |argininosuccinate synthase, argininosuccinate synthase activity;ATP binding;arginine biosynthetic process	#N/A	#N/A	#N/A	#N/A
EG_transcript_13559	1.35068	0.130551	1	S	gi|198422191|ref| | glycerophosphodiester phosphodiesterase domain-containing protein 1-like	Unknown	K22387	lysophospholipase D	gi|198422191|ref| | glycerophosphodiester phosphodiesterase domain-containing protein 1-like, glycerophosphodiester phosphodiesterase activity;lipid metabolic process	Tbru_Tb927.8.6080	#N/A	#N/A	Scer_YPL206C
EG_transcript_3042	1.35049	0.130492	1	_	mitochondrial carrier protein (MCP4)	Unknown	K15085	solute carrier family 25, member 42	gi|612399304|ref| |mitochondrial carrier protein, mitochondrial inner membrane;calcium ion binding;transmembrane transport	Tbru_Tb927.10.4910	#N/A	Mmus_NP_001007571	#N/A
EG_transcript_29857	1.34523	0.128796	1	M	Mitochondrial ribosomal LSU subunit MRPL28	Unknown	K02902	large subunit ribosomal protein L28	50s ribosomal protein l24, ribosome;structural constituent of ribosome;translation	Tbru_Tb927.6.4040	Atha_AT4G31460.1	Mmus_NP_077189	Scer_YMR193W
EG_transcript_5152	1.33824	0.126534	0	S	presequence protease	Unknown	K06972	presequence protease	chloroplastic mitochondrial-like, catalytic activity;metal ion binding;proteolysis	Tbru_Tb927.8.1860	Atha_AT1G49630.1, Atha_AT3G19170.1	Mmus_NP_660113	Scer_YDR430C
EG_transcript_13030	1.336	0.125807	1	M	MFS transporter, partial	Unknown	0		---NA---,	#N/A	#N/A	#N/A	#N/A
EG_transcript_52704	1.33559	0.125672	0	_	40S ribosomal protein S16, putative	Unknown	K02960	small subunit ribosomal protein S16e	40s ribosomal protein s16, ribosome;structural constituent of ribosome;translation	#N/A	#N/A	Mmus_NP_076003	Scer_YBR146W
EG_transcript_16850	1.33452	0.125326	1	S	glutathione S-transferase	Unknown	K00799	glutathione S-transferase	gi|308803110|ref| |glutathione-s-transferase, protein binding	#N/A	#N/A	#N/A	#N/A
EG_transcript_6941	1.32993	0.123828	0	S	sphinganine-1-phosphate aldolase	Unknown	K01634	sphinganine-1-phosphate aldolase	putative, carboxy-lyase activity;pyridoxal phosphate binding;carboxylic acid metabolic process	#N/A	#N/A	#N/A	#N/A
EG_transcript_14499	1.32565	0.122429	1	S	Unknown protein	Unknown	0		---NA---,	#N/A	#N/A	#N/A	#N/A
EG_transcript_12671	1.32543	0.122358	1	_	solute carrier family 25 (mitochondrial oxoglutarate transporter); member 11	Unknown	K15104	solute carrier family 25 (mitochondrial oxoglutarate transporter), member 11	gi|255077593|ref| |mitochondrial carrier family, mitochondrial membrane;mitochondrial transport	#N/A	Atha_AT2G22500.1, Atha_AT4G24570.1	#N/A	#N/A
EG_transcript_7709	1.32121	0.120973	1	_	solute carrier family 32 (vesicular inhibitory amino acid transporter), amino acid permease 24	Unknown	K15015	solute carrier family 32 (vesicular inhibitory amino acid transporter)	gi|661178597|emb| |amino acid transporter family protein,	#N/A	#N/A	#N/A	#N/A
EG_transcript_24888	1.32066	0.120793	0	_	prohibitin 1	Unknown	K17080	prohibitin 1	prohibitin- mitochondrial, mitochondrion;membrane;mitochondrion organization;single-organism developmental process;single-organism organelle organization	Tbru_Tb927.8.4810	Atha_AT5G40770.1, Atha_AT3G27280.2	Mmus_NP_001028937, Mmus_NP_032857	Scer_YGR231C, Scer_YGR132C
EG_transcript_2008	1.31616	0.11931	0	M	gi|470506991|ref|XP_004367563.1|hypothetical protein ACA1_252520; lipid binding	Unknown	0		gi|470506991|ref|XP_004367563.1|hypothetical protein ACA1_252520, lipid binding	#N/A	#N/A	#N/A	#N/A
EG_transcript_15933	1.31371	0.118498	0	_	mitochondrial ATP-dependent zinc metallopeptidase	Unknown	0		gi|159471125|ref| |membrane aaa-metalloprotease, metalloendopeptidase activity;ATP binding;proteolysis	#N/A	#N/A	#N/A	#N/A
EG_transcript_27962	1.3128	0.118198	0	C	Unknown protein	Unknown	0		---NA---,	#N/A	#N/A	#N/A	#N/A
EG_transcript_20793	1.30366	0.115166	0	_	Unknown protein	Unknown	0		---NA---,	Tbru_Tb927.11.10570	#N/A	#N/A	#N/A
EG_transcript_20817	1.29857	0.113465	0	_	af317222_1porin-like protein	Unknown	0		af317222_1porin-like protein, mitochondrial outer membrane;transmembrane transport	#N/A	#N/A	#N/A	#N/A
EG_transcript_5731	1.29537	0.112394	0	_	phospho-2-dehydro-3-deoxyheptonate aldolase	#N/A	K01626	3-deoxy-7-phosphoheptulonate synthase	gi|495525908|ref| |phospho-2-dehydro-3-deoxyheptonate aldolase, 3-deoxy-7-phosphoheptulonate synthase activity;aromatic amino acid family biosynthetic process	#N/A	#N/A	#N/A	Scer_YDR035W
EG_transcript_14428	1.29421	0.112005	1	_	isocitrate dehydrogenase (NAD+)	#N/A	K00030	isocitrate dehydrogenase (NAD+)	---NA---, oxidoreductase activity	Tbru_Tb927.11.6250	#N/A	#N/A	#N/A
EG_transcript_36591	1.29389	0.111896	1	_	cytochrome c	#N/A	K08738	cytochrome c	cytochrome c, mitochondrial intermembrane space;respiratory chain;electron carrier activity;heme binding;metal ion binding;aerobic respiration	#N/A	Atha_AT4G10040.1, Atha_AT1G22840.1	Mmus_NP_031834, Mmus_NP_034119	Scer_YJR048W, Scer_YEL039C
EG_transcript_42596	1.29389	0.111896	1	_	Cytochrome c	#N/A	K08738	cytochrome c	cytochrome c, electron carrier activity;heme binding	#N/A	#N/A	#N/A	#N/A
EG_transcript_4500	1.29331	0.111703	1	_	gi|260817800|ref|XP_002603773.1|hypothetical protein BRAFLDRAFT_124662	#N/A	K05033	ATP-binding cassette subfamily C (CFTR/MRP) member 9	gi|260817800|ref|XP_002603773.1|hypothetical protein BRAFLDRAFT_124662, integral component of membrane;ATP binding;ATPase activity	#N/A	#N/A	#N/A	Scer_YHL035C
EG_transcript_9716	1.29178	0.111188	1	M	gi|551621026|ref|XP_005790997.1|hypothetical protein EMIHUDRAFT_454608;	#N/A	0		gi|551621026|ref|XP_005790997.1|hypothetical protein EMIHUDRAFT_454608,	#N/A	#N/A	#N/A	#N/A
EG_transcript_3460	1.28966	0.110476	0	M	carnitine O-palmitoyltransferase 1; liver isoform	#N/A	K08765	carnitine O-palmitoyltransferase 1, liver isoform	liver isoform isoform x3, transferase activity	#N/A	#N/A	Mmus_NP_001239399, Mmus_NP_034078, Mmus_NP_038523	#N/A
EG_transcript_43303	1.28961	0.110457	0	C	hypothetical protein, conserved	#N/A	0		---NA---,	#N/A	#N/A	Mmus_NP_898911, Mmus_NP_077128, Mmus_NP_780538	Scer_YMR002W
EG_transcript_1929	1.28778	0.109841	1	_	carnitine O-palmitoyltransferase 1; liver isoform	#N/A	K08765	carnitine O-palmitoyltransferase 1, liver isoform	liver isoform isoform x2, transferase activity	#N/A	#N/A	Mmus_NP_001239399, Mmus_NP_034078, Mmus_NP_038523	#N/A
EG_transcript_13602	1.28723	0.109658	1	M	lipid biosynthetic process	#N/A	0		gi|156408083|ref| | protein, lipid biosynthetic process	#N/A	#N/A	#N/A	#N/A
EG_transcript_37270	1.28092	0.107524	1	M	gi|673033908|ref|XP_008870915.1|hypothetical protein H310_07317 [Aphanomyces invadans]	#N/A	0		---NA---,	#N/A	Atha_AT2G20940.1	Mmus_NP_722489, Mmus_NP_080188	#N/A
EG_transcript_15592	1.27818	0.106592	1	_	mitochondrial carrier protein, ADP/ATP mitochondrial translocase, putative, adenine nucleotide mitochondrial translocator, putative (MCP16)	#N/A	K05863	solute carrier family 25 (mitochondrial adenine nucleotide translocator), member 4/5/6/31	---NA---,	#N/A	#N/A	#N/A	#N/A
EG_transcript_6348	1.27549	0.105678	1	M	beta;beta-carotene 9';10'-dioxygenase	#N/A	K10252	beta,beta-carotene 9',10'-dioxygenase	gi|551584727|ref|XP_005777719.1|hypothetical protein EMIHUDRAFT_237930,	#N/A	#N/A	#N/A	#N/A
EG_transcript_6257	1.27517	0.105568	1	M	LETM1 and EF-hand domain-containing protein 1; mitochondrial	#N/A	K17800	LETM1 and EF-hand domain-containing protein 1, mitochondrial	mitochondrial,	Tbru_Tb927.3.4920	Atha_AT3G59820.2	Mmus_NP_766600, Mmus_NP_062668	Scer_YOL027C, Scer_YPR125W
EG_transcript_17132	1.27343	0.104976	1	_	mitochondrial carrier protein (MCP10)	#N/A	K15114	mitochondrial ornithine carrier protein	gi|219118722|ref| | protein, transmembrane transport	Tbru_Tb927.11.270	#N/A	#N/A	Scer_YOR130C
EG_transcript_21115	1.27316	0.104881	0	M	WD40 repeat-containing	#N/A	0		---NA---,	#N/A	#N/A	#N/A	#N/A
EG_transcript_12368	1.2725	0.104657	1	S	Archaic translocase of outer membrane 46 kDa subunit; ATOM46	#N/A	0		---NA---, protein binding	Tbru_Tb927.11.7780	#N/A	#N/A	#N/A
EG_transcript_12970	1.27053	0.103987	1	M	enoyl-CoA hydratase	#N/A	0		gi|491400641|ref|WP_005258487.1|hypothetical protein, catalytic activity;metabolic process	#N/A	#N/A	#N/A	#N/A
EG_transcript_19366	1.26316	0.10146	1	S	cytochrome b-561	#N/A	K08360	cytochrome b-561	cytochrome b561, integral component of membrane;single-organism cellular process	#N/A	#N/A	#N/A	#N/A
EG_transcript_30195	1.26294	0.101383	1	M	Unknown protein	#N/A	K17795	mitochondrial import inner membrane translocase subunit TIM17	---NA---,	#N/A	#N/A	#N/A	#N/A
EG_transcript_56139	1.26288	0.101361	0	M	gi|167535710|ref|XP_001749528.1|hypothetical protein [Monosiga brevicollis MX1];gi|674269317|ref|YP_009052467.1|putative RNA dependent RNA polymerase [Soybean cyst nematode virus]	#N/A	0		---NA---,	#N/A	#N/A	#N/A	#N/A
EG_transcript_634	1.26144	0.100866	1	_	ATP-binding cassette, subfamily B (MDR/TAP), member 1	#N/A	K05658	ATP-binding cassette, subfamily B (MDR/TAP), member 1	gi|780189799|ref| | multidrug resistance protein 1, integral component of membrane;ATP binding;ATPase activity	#N/A	#N/A	Mmus_NP_083296, Mmus_NP_062425	Scer_YLR188W, Scer_YPL270W
EG_transcript_862	1.25878	0.0999511	0	_	enoyl-CoA hydratase / long-chain 3-hydroxyacyl-CoA dehydrogenase	#N/A	K01782	3-hydroxyacyl-CoA dehydrogenase / enoyl-CoA hydratase / 3-hydroxybutyryl-CoA epimerase	gi|528263576|gb| |3-hydroxyacyl- dehydrogenase, 3-hydroxyacyl-CoA dehydrogenase activity;fatty acid metabolic process;oxidation-reduction process	#N/A	#N/A	Mmus_NP_849209	#N/A
EG_transcript_6318	1.25712	0.0993781	0	M	oxidoreductase activity;oxidation-reduction process	#N/A	K09516	all-trans-retinol 13,14-reductase	gi|156391123|ref| | protein, oxidoreductase activity;oxidation-reduction process	#N/A	Atha_AT5G49555.1	#N/A	#N/A
EG_transcript_579	1.25706	0.0993554	1	_	ABC-transporter; multidrug resistance protein; gi|443726595|gb|ELU13714.1|hypothetical protein CAPTEDRAFT_42095, partial [Capitella teleta]	#N/A	K05667	ATP-binding cassette, subfamily C (CFTR/MRP), member 3	partial, integral component of membrane;ATP binding;ATPase activity	#N/A	#N/A	#N/A	Scer_YHL035C
EG_transcript_17066	1.25496	0.0986311	1	S	Unknown protein	#N/A	0		---NA---,	#N/A	#N/A	#N/A	#N/A
EG_transcript_35317	1.25062	0.0971267	0	M	aldehyde dehydrogenase	#N/A	K00128	aldehyde dehydrogenase (NAD+)	aldehyde dehydrogenase, oxidoreductase activity	Tbru_Tb927.6.3050	#N/A	Mmus_NP_031463	Scer_YMR110C
EG_transcript_38131	1.24975	0.0968224	0	_	kelch motif containing protein, putative	#N/A	0		---NA---,	Tbru_Tb927.11.2010	#N/A	#N/A	#N/A
EG_transcript_19995	1.24644	0.0956709	1	M	microsomal prostaglandin-E synthase 2	#N/A	K05309	microsomal prostaglandin-E synthase 2	glutathione-s-transferase glutaredoxin, protein binding;electron carrier activity;protein disulfide oxidoreductase activity;cell redox homeostasis	Tbru_Tb927.7.3500	Atha_AT5G42150.1	Mmus_NP_598544	#N/A
EG_transcript_23613	1.24552	0.09535	1	M	hypothetical protein, conserved	#N/A	0		---NA---,	Tbru_Tb927.7.1800	#N/A	#N/A	#N/A
EG_transcript_14638	1.24129	0.0938749	1	M	lipase	#N/A	K14731	epsilon-lactone hydrolase	gi|916245108|ref|WP_050983754.1|hypothetical protein, hydrolase activity;metabolic process	#N/A	#N/A	#N/A	#N/A
EG_transcript_6467	1.24035	0.0935452	1	S	succinate dehydrogenase [ubiquinone] flavoprotein subunit	#N/A	K00234	succinate dehydrogenase (ubiquinone) flavoprotein subunit	gi|554934720|gb| |succinate dehydrogenase flavoprotein, mitochondrial inner membrane;succinate dehydrogenase (ubiquinone) activity;flavin adenine dinucleotide binding;tricarboxylic acid cycle;electron transport chain	Tbru_Tb927.8.6580	Atha_AT5G66760.1, Atha_AT2G18450.1	Mmus_NP_075770	Scer_YKL148C, Scer_YJL045W
EG_transcript_33035	1.23948	0.0932409	1	M	hypothetical protein, conserved	#N/A	0		---NA---,	Tbru_Tb927.11.2010	#N/A	#N/A	#N/A
EG_transcript_11134	1.23419	0.0913803	1	M	cholesterol 24-hydroxylase	#N/A	0		gi|597989427|ref|XP_007331831.1|hypothetical protein AGABI1DRAFT_115134, iron ion binding;oxidoreductase activity	#N/A	#N/A	Mmus_NP_034126, Mmus_NP_062753, Mmus_NP_001028401, Mmus_NP_034121, Mmus_NP_034139, Mmus_NP_077226	#N/A
EG_transcript_13606	1.23305	0.0909795	1	S	solute carrier family 25; member 34/35	#N/A	K15117	solute carrier family 25, member 34/35	gi|906959438|gb|KNC87458.1|hypothetical protein SARC_00440,	#N/A	#N/A	Mmus_NP_082324, Mmus_NP_001013802	Scer_YKL120W
EG_transcript_16751	1.23132	0.0903715	0	S	gi|521968494|ref|WP_020480082.1|hypothetical protein; methyltransferase activity	#N/A	0		gi|521968494|ref|WP_020480082.1|hypothetical protein, methyltransferase activity;metabolic process	#N/A	#N/A	#N/A	#N/A
EG_transcript_20811	1.23082	0.0901954	0	_	gi|633904313|gb|KDD72404.1|SURF1 family protein [Helicosporidium sp. ATCC 50920]; membrane	#N/A	K14998	surfeit locus 1 family protein	---NA---, membrane	#N/A	#N/A	#N/A	#N/A
EG_transcript_18731	1.23072	0.09016	0	_	VDAC/TOM40-like protein	#N/A	0		---NA---,	Tbru_Tb927.9.9660	#N/A	#N/A	#N/A
EG_transcript_12986	1.22721	0.088919	1	_	mitochondrial carrier protein (MCP9)	#N/A	K15101	solute carrier family 25 (mitochondrial ornithine transporter) member 2/15	gi|443692443|gb|ELT94037.1|hypothetical protein CAPTEDRAFT_173420,	#N/A	#N/A	Mmus_NP_001152747, Mmus_NP_851842	#N/A
EG_transcript_18414	1.2254	0.0882762	0	C	mitochondrial carrier protein, solute carrier family 25 (peroxisomal adenine nucleotide transporter); member 17	#N/A	0		related to ant1-peroxisomal atp carrier,	Tbru_Tb927.11.14360	Atha_AT4G32400.1	Mmus_NP_035529	#N/A
EG_transcript_11996	1.21813	0.0856919	0	M	ABC1 protein, putative	#N/A	K08869	aarF domain-containing kinase	gi|514682273|ref| |atypical abc1 abc1-b protein kinase,	Tbru_Tb927.5.3420, Tbru_Tb11.v5.0736	#N/A	#N/A	#N/A
EG_transcript_17590	1.2163	0.0850422	0	M	peptidase partial	#N/A	K06978	uncharacterized protein	peptidase partial, hydrolase activity	#N/A	#N/A	#N/A	#N/A
EG_transcript_12608	1.2144	0.0843622	1	_	Unknown protein	#N/A	0		---NA---,	#N/A	#N/A	#N/A	#N/A
EG_transcript_8016	1.21189	0.0834626	1	_	mitochondrial import outer membrane translocase Tob55	#N/A	0		gi|686631011|ref| |tob55, outer membrane	Tbru_Tb927.3.4380	Atha_AT3G11070.1, Atha_AT5G05520.1	Mmus_NP_848729	Scer_YNL026W
EG_transcript_17360	1.20869	0.0823159	1	_	Unknown protein	#N/A	0		---NA---,	#N/A	#N/A	#N/A	#N/A
EG_transcript_17931	1.20866	0.0823037	1	_	#N/A	#N/A	0		---NA---,	#N/A	Atha_AT4G38160.3, Atha_AT2G44020.1	Mmus_NP_079823	#N/A
EG_transcript_18758	1.20866	0.0823037	0	M	mitochondrion;double-stranded DNA binding;regulation of transcription, DNA-templated	#N/A	0		---NA---, mitochondrion;double-stranded DNA binding;regulation of transcription	#N/A	Atha_AT4G38160.3, Atha_AT2G44020.1	Mmus_NP_079823	#N/A
EG_transcript_47186	1.20866	0.0823037	0	_	#N/A	#N/A	0		---NA---, mitochondrion;double-stranded DNA binding;regulation of transcription	#N/A	Atha_AT4G38160.3, Atha_AT2G44020.1	Mmus_NP_079823	#N/A
EG_transcript_9059	1.20866	0.0823037	1	_	#N/A	#N/A	0		---NA---, mitochondrion;double-stranded DNA binding;regulation of transcription	#N/A	Atha_AT4G38160.3, Atha_AT2G44020.1	Mmus_NP_079823	#N/A
EG_transcript_19007	1.20798	0.0820613	0	_	solute carrier family 25 (mitochondrial adenine nucleotide translocator); member 4/5/6/31	#N/A	K05863	solute carrier family 25 (mitochondrial adenine nucleotide translocator), member 4/5/6/31	mitochondrial carrier protein, mitochondrial inner membrane;integral component of membrane;motile cilium;transporter activity;transmembrane transport	Tbru_Tb927.10.14840, Tbru_Tb927.10.14830, Tbru_Tb927.10.14820	Atha_AT4G28390.1, Atha_AT3G08580.1, Atha_AT5G13490.1	Mmus_NP_031477, Mmus_NP_031476, Mmus_NP_848473	Scer_YBL030C, Scer_YBR085W, Scer_YMR056C
EG_transcript_15398	1.20788	0.082023	1	M	gi|788001280|ref|XP_011772632.1|hypothetical protein, conserved [Trypanosoma brucei gambiense DAL972]	#N/A	0		---NA---,	#N/A	#N/A	#N/A	#N/A
EG_transcript_18710	1.20467	0.080869	0	_	uncharacterized protein	#N/A	K06978	uncharacterized protein	x-pro dipeptidyl-peptidase, dipeptidyl-peptidase activity	#N/A	#N/A	#N/A	#N/A
EG_transcript_14167	1.20236	0.0800351	1	M	gi|873238102|emb|CEL96501.1|unnamed protein product	#N/A	0		gi|873238102|emb|CEL96501.1|unnamed protein product,	Tbru_Tb927.9.12710	#N/A	#N/A	#N/A
EG_transcript_46938	1.19879	0.0787438	1	_	Unknown protein	#N/A	0		---NA---,	#N/A	#N/A	#N/A	#N/A
EG_transcript_16712	1.19858	0.0786661	1	S	gi|290989687|ref| | protein; glycerolphosphate mutase, putative	#N/A	0		gi|290989687|ref| | protein,	Tbru_Tb927.11.2920	#N/A	#N/A	#N/A
EG_transcript_20656	1.197	0.0780929	0	M	alpha beta hydrolase, Serine peptidase, Clan SC, Family S09X	#N/A	K06889	uncharacterized protein	alpha beta hydrolase,	#N/A	#N/A	#N/A	#N/A
EG_transcript_18355	1.19694	0.0780722	1	_	FUN14 family, putative (POMP32)	#N/A	0		hypothetical protein SDRG_12507,	Tbru_Tb927.6.4180	#N/A	Mmus_NP_082334, Mmus_NP_080402	#N/A
EG_transcript_21016	1.19469	0.0772564	0	_	#N/A	#N/A	0		hypothetical protein SDRG_02423,	#N/A	#N/A	#N/A	#N/A
EG_transcript_2914	1.19209	0.07631	1	S	long-chain acyl-CoA synthetase	#N/A	K01897	long-chain acyl-CoA synthetase	putative, catalytic activity;metabolic process	#N/A	#N/A	Mmus_NP_032007, Mmus_NP_659072	#N/A
EG_transcript_6878	1.19138	0.076051	1	_	saccharopine dehydrogenase	#N/A	0		saccharopine dehydrogenase, oxidoreductase activity;oxidation-reduction process	#N/A	Atha_AT5G39410.1	Mmus_NP_848768	#N/A
EG_transcript_18452	1.19002	0.0755531	1	_	nadh-cytochrome b5 reductase	#N/A	K00326	cytochrome-b5 reductase	nadh-cytochrome b5 reductase-like protein, cell part;oxidoreductase activity;response to stimulus;oxidation-reduction process	Tbru_Tb927.5.1470, Tbru_Tb927.7.2700, Tbru_Tb927.7.2710	Atha_AT5G20080.1	#N/A	Scer_YKL150W
EG_transcript_6291	1.18891	0.0751502	1	M	choline dehydrogenase	#N/A	0		gi|835556386|ref| |choline dehydrogenase, oxidoreductase activity	Tbru_Tb927.11.9560	#N/A	Mmus_NP_001129712	#N/A
EG_transcript_6572	1.18847	0.0749871	0	_	gi|873239695|emb|CEL94100.1|unnamed protein product; ABC transporter, mitochondrial	#N/A	K05656	ATP-binding cassette, subfamily B (MDR/TAP), member 9	gi|873239695|emb|CEL94100.1|unnamed protein product, integral component of membrane;ATP binding;ATPase activity	#N/A	#N/A	#N/A	#N/A
EG_transcript_15150	1.18782	0.07475	0	_	Mitochondrial atp-dependent metallopeptidase hfl	#N/A	K08955	ATP-dependent metalloprotease	gi|636610299|ref| |atp-dependent metallopeptidase hfl, membrane;metalloendopeptidase activity;ATP binding;proteolysis	#N/A	#N/A	#N/A	#N/A
EG_transcript_11766	1.18316	0.0730417	1	M	platelet-activating factor acetylhydrolase	#N/A	K01062	platelet-activating factor acetylhydrolase	gi|223993313|ref| | protein, 1-alkyl-2-acetylglycerophosphocholine esterase activity;lipid catabolic process	#N/A	#N/A	Mmus_NP_080522	Scer_YCR071C
EG_transcript_23935	1.17782	0.0710784	1	M	gi|857312377|gb|KMN81946.1|hypothetical protein VK98_12365 [Chromobacterium sp. LK11]	#N/A	0		---NA---,	#N/A	#N/A	#N/A	#N/A
EG_transcript_22846	1.17758	0.0709889	1	M	ABC1 family protein	#N/A	0		abc1 family protein,	#N/A	#N/A	Mmus_NP_109642	#N/A
EG_transcript_26718	1.17626	0.0705015	0	_	glutathione s- n-terminal	#N/A	K00799	glutathione S-transferase	glutathione s- n-terminal, protein binding	#N/A	#N/A	#N/A	#N/A
EG_transcript_15411	1.17603	0.0704174	1	M	Unknown protein	#N/A	0		---NA---,	#N/A	#N/A	#N/A	#N/A
EG_transcript_12557	1.17567	0.0702857	1	_	gi|737375211|ref|WP_035356914.1|hypothetical protein; fatty-acyl-CoA reductase (alcohol-forming) activity	#N/A	0		gi|737375211|ref|WP_035356914.1|hypothetical protein, fatty-acyl-CoA reductase (alcohol-forming) activity	#N/A	#N/A	#N/A	#N/A
EG_transcript_19920	1.17482	0.0699695	0	_	Unknown protein	#N/A	0		---NA---,	#N/A	#N/A	#N/A	#N/A
EG_transcript_8471	1.17357	0.0695079	0	_	electron-transferring-flavoprotein dehydrogenase	#N/A	K00311	electron-transferring-flavoprotein dehydrogenase	gi|488166547|ref| |electron transfer flavoprotein, electron-transferring-flavoprotein dehydrogenase activity;oxidation-reduction process	Tbru_Tb927.8.1240	Atha_AT2G43400.1	Mmus_NP_080070	Scer_YOR356W
EG_transcript_6238	1.17332	0.0694156	0	_	NAD(P) transhydrogenase, mitochondrial	#N/A	K00323	NAD(P) transhydrogenase	gi|321472254|gb|EFX83224.1|hypothetical protein DAPPUDRAFT_315656, integral component of membrane;NAD(P)+ transhydrogenase (AB-specific) activity;NADP binding;proton transport;oxidation-reduction process	#N/A	#N/A	Mmus_NP_032736	#N/A
EG_transcript_7920	1.17165	0.0687997	1	_	gi|725877844|gb| | hypoxia-inducible factor 1 alpha inhibitor; Cupin-like domain containing protein	#N/A	K10277	lysine-specific demethylase 8	gi|725877844|gb| | hypoxia-inducible factor 1 alpha inhibitor,	#N/A	#N/A	#N/A	#N/A
EG_transcript_23844	1.16871	0.0677083	1	_	ubiquinol-cytochrome c reductase iron-sulfur subunit	#N/A	K00411	ubiquinol-cytochrome c reductase iron-sulfur subunit	cytochrome b-c1 complex subunit mitochondrial, mitochondrion;plasma membrane;ubiquinol-cytochrome-c reductase activity;2 iron	Tbru_Tb927.9.14160	Atha_AT5G13430.1	Mmus_NP_079986	Scer_YEL024W
EG_transcript_16283	1.1649	0.06629	1	S	nadh-cytochrome b5 reductase	#N/A	K00326	cytochrome-b5 reductase	gi|873236475|emb|CEL99134.1|unnamed protein product, oxidoreductase activity;oxidation-reduction process	Tbru_Tb927.5.1470, Tbru_Tb927.7.2700, Tbru_Tb927.7.2710	Atha_AT5G17770.1	Mmus_NP_001192156, Mmus_NP_082333, Mmus_NP_084063	Scer_YIL043C
EG_transcript_13213	1.16438	0.0660934	1	M	Unknown protein	#N/A	0		---NA---,	#N/A	#N/A	#N/A	#N/A
EG_transcript_32698	1.16366	0.0658243	0	_	#N/A	#N/A	K02998	small subunit ribosomal protein SAe	40s ribosomal protein sa, organellar small ribosomal subunit;cytosolic small ribosomal subunit;structural constituent of ribosome;protein complex binding;ribosomal small subunit assembly;translation	#N/A	#N/A	Mmus_NP_536700	Scer_YHL004W
EG_transcript_23261	1.16193	0.0651787	1	_	syntaxin-51-like isoform x1	#N/A	0		syntaxin-51-like isoform x1, protein binding	#N/A	#N/A	#N/A	#N/A
EG_transcript_3135	1.16056	0.0646664	1	_	gi|72387193|ref| |73 kda paraflagellar rod protein	#N/A	0		gi|72387193|ref| |73 kda paraflagellar rod protein, motile cilium;calmodulin binding	#N/A	#N/A	#N/A	#N/A
EG_transcript_3515	1.15653	0.0631563	1	S	propionyl-CoA synthetase	#N/A	K01908	propionyl-CoA synthetase	gi|488762439|ref| |acyl- synthetase, catalytic activity;metabolic process	#N/A	#N/A	Mmus_NP_001136276	#N/A
EG_transcript_3988	1.15594	0.0629349	1	S	dipeptidase	#N/A	0		gi|567980852|gb|ETL31302.1|hypothetical protein L916_15874, dipeptidase activity;proteolysis	#N/A	#N/A	#N/A	#N/A
EG_transcript_6863	1.15482	0.0625143	0	S	#N/A	#N/A	0		Predicted glycosyltransferases (COG1216),	#N/A	#N/A	#N/A	#N/A
EG_transcript_3467	1.15126	0.0611716	1	M	carnitine O-palmitoyltransferase II	#N/A	K08766	carnitine O-palmitoyltransferase 2	gi|686639535|ref| |carnitine o-palmitoyltransferase ii, transferase activity	Tbru_Tb927.7.2250	#N/A	Mmus_NP_031786, Mmus_NP_034079	#N/A
EG_transcript_17500	1.14568	0.0590617	1	_	mitochondrial carrier protein	#N/A	K15110	solute carrier family 25 (mitochondrial 2-oxodicarboxylate transporter), member 21	gi|569424003|gb|ETO30210.1|hypothetical protein RFI_06914,	#N/A	#N/A	#N/A	#N/A
EG_transcript_24676	1.14418	0.0584927	0	_	aldehyde dehydrogenase	#N/A	K00128	aldehyde dehydrogenase (NAD+)	aldehyde dehydrogenase, oxidoreductase activity	Tbru_Tb927.6.3050	#N/A	Mmus_NP_031463	Scer_YMR110C
EG_transcript_34688	1.14164	0.0575279	1	_	gi|686623413|gb|KGB75383.1|protein SYM1 [Cryptococcus gattii R265]; branched-chain amino acid aminotransferase	#N/A	K13348	protein Mpv17	---NA---,	#N/A	#N/A	#N/A	#N/A
EG_transcript_10418	1.13994	0.0568837	1	_	gi|764537077|ref|WP_044411367.1|helix-turn-helix transcriptional regulator [Pseudomonas sp. FeS53a]; tuzin	#N/A	0		---NA---,	#N/A	#N/A	#N/A	#N/A
EG_transcript_31369	1.13766	0.0560127	0	M	nad transhydrogenase	#N/A	K00323	NAD(P) transhydrogenase	nad transhydrogenase, oxidoreductase activity	#N/A	#N/A	#N/A	#N/A
EG_transcript_20504	1.13593	0.0553507	1	_	sjchgc05781 protein	#N/A	0		sjchgc05781 protein,	#N/A	#N/A	#N/A	#N/A
EG_transcript_10476	1.13524	0.0550873	1	_	#N/A	#N/A	K00995	CDP-diacylglycerol---glycerol-3-phosphate 3-phosphatidyltransferase	gi|321477273|gb|EFX88232.1|hypothetical protein DAPPUDRAFT_305718, phosphotransferase activity	#N/A	#N/A	Mmus_NP_598518	Scer_YCL004W
EG_transcript_18904	1.13141	0.0536185	0	_	casein kinase	#N/A	K02218	casein kinase 1	casein kinase, protein serine/threonine kinase activity;ATP binding;protein phosphorylation	#N/A	#N/A	#N/A	Scer_YHR135C
EG_transcript_1164	1.12665	0.0517896	1	_	D-lactate dehydrogenase; alkyl-dihydroxyacetone phosphate synthase	#N/A	K18930	D-lactate dehydrogenase	gi|648599973|ref| |4fe-4s ferredoxin, oxidoreductase activity	#N/A	#N/A	#N/A	#N/A
EG_transcript_14896	1.12103	0.0496173	1	M	NADH-cytochrome b5 reductase, putative	#N/A	K00326	cytochrome-b5 reductase	gi|902197933|gb|KNA13556.1|hypothetical protein SOVF_115580, oxidoreductase activity;oxidation-reduction process	#N/A	#N/A	#N/A	#N/A
EG_transcript_6920	1.11912	0.0488771	0	M	fatty acid amide hydrolase	#N/A	K15528	fatty acid amide hydrolase	gi|551609070|ref|XP_005785768.1|hypothetical protein EMIHUDRAFT_441645, carbon-nitrogen ligase activity	#N/A	#N/A	Mmus_NP_001074523	Scer_YMR293C
EG_transcript_7896	1.11821	0.0485252	0	_	NADH dehydrogenase [ubiquinone] subunit	#N/A	0		gi|686637315|ref| | transporter, integral component of membrane;transmembrane transport	#N/A	#N/A	#N/A	Scer_YGR260W
EG_transcript_41146	1.11758	0.0482782	1	M	Unknown protein	#N/A	0		---NA---,	#N/A	#N/A	#N/A	#N/A
EG_transcript_34143	1.11588	0.0476159	1	M	cytochrome oxidase subunit 5	#N/A	0		cytochrome c oxidase subunit v,	Tbru_Tb927.9.3170	#N/A	#N/A	#N/A
EG_transcript_13709	1.11561	0.0475126	0	_	mitochondrial carrier protein	#N/A	0		gi|906946802|gb|KNC78312.1|hypothetical protein SARC_09248,	#N/A	#N/A	#N/A	#N/A
EG_transcript_8095	1.11241	0.0462668	0	_	Mitochondrial ATP-dependent metalloprotease	#N/A	K08955	ATP-dependent metalloprotease	gi|302849390|ref|XP_002956225.1|hypothetical protein VOLCADRAFT_83523, membrane;metalloendopeptidase activity;ATP binding;proteolysis	Tbru_Tb927.10.7620	#N/A	#N/A	#N/A
EG_transcript_1323	1.1086	0.0447739	1	C	gi|545711123|ref| |mitochondrial carrier	#N/A	0		gi|545711123|ref| |mitochondrial carrier, transmembrane transport	#N/A	#N/A	#N/A	#N/A
EG_transcript_7826	1.1057	0.0436366	1	_	paraflagellar rod 3	#N/A	0		putative, motile cilium;calmodulin binding	#N/A	#N/A	#N/A	#N/A
EG_transcript_5401	1.1026	0.0424197	1	M	D-lactate dehydrogenase	#N/A	K03777	D-lactate dehydrogenase (quinone)	gi|223998196|ref| |d-lactate dehydrogenase, oxidoreductase activity	#N/A	#N/A	#N/A	#N/A
EG_transcript_5580	1.10047	0.0415786	1	M	gi|46852420|ref|YP_009213.1|100K [Porcine adenovirus 3]	#N/A	0		---NA---,	#N/A	#N/A	#N/A	#N/A
EG_transcript_18109	1.09922	0.0410833	0	M	stomatin-like protein	#N/A	0		band 7 protein, membrane	#N/A	#N/A	Mmus_NP_038543	#N/A
EG_transcript_9333	1.09699	0.0402013	0	M	Glycerol-3-P_dehydrogenase	#N/A	K00111	glycerol-3-phosphate dehydrogenase	mitochondrial isoform x1, glycerol-3-phosphate dehydrogenase complex;glycerol-3-phosphate dehydrogenase activity;glycerol-3-phosphate metabolic process;oxidation-reduction process	#N/A	#N/A	#N/A	#N/A
EG_transcript_11617	1.08909	0.0370646	0	M	#N/A	#N/A	K01883	cysteinyl-tRNA synthetase	gi|470269755|ref| |cysteinyl-trna synthetase, cysteine-tRNA ligase activity;ATP binding;cysteinyl-tRNA aminoacylation	Tbru_Tb927.6.950	Atha_AT2G31170.1	Mmus_NP_077210	#N/A
EG_transcript_5883	1.08875	0.0369293	0	M	all-trans-retinol 13;14-reductase	#N/A	K09516	all-trans-retinol 13,14-reductase	14-reductase, oxidoreductase activity;oxidation-reduction process	#N/A	Atha_AT5G49555.1	#N/A	#N/A
EG_transcript_29757	1.08272	0.0345145	1	M	Unknown protein	#N/A	0		---NA---,	#N/A	#N/A	#N/A	#N/A
EG_transcript_15128	1.08224	0.0343231	1	_	Leucine-rich repeat, ribonuclease inhibitor subtype domain-containing protein	#N/A	0		gi|156390401|ref| | protein, protein binding	Tbru_Tb927.10.1950	#N/A	Mmus_NP_001157215	#N/A
EG_transcript_15007	1.07976	0.0333275	1	M	gi|514698886|ref|XP_004997012.1|hypothetical protein PTSG_02521	#N/A	0		gi|514698886|ref|XP_004997012.1|hypothetical protein PTSG_02521,	#N/A	#N/A	#N/A	#N/A
EG_transcript_2966	1.07685	0.0321552	1	_	gi|676390215|ref|XP_009038386.1|hypothetical protein AURANDRAFT_71858; lipid metabolic process	#N/A	0		gi|676390215|ref|XP_009038386.1|hypothetical protein AURANDRAFT_71858, lipid metabolic process	#N/A	#N/A	#N/A	#N/A
EG_transcript_18084	1.07241	0.0303623	1	S	mitochondrial carrier protein	#N/A	0		hydrogenosomal membrane protein 31 precursor, transmembrane transport	#N/A	#N/A	#N/A	#N/A
EG_transcript_10823	1.0722	0.0302742	1	M	putative membrane protein	#N/A	K08994	ion channel-forming bestrophin family protein	partial,	#N/A	#N/A	#N/A	#N/A
EG_transcript_19708	1.06997	0.0293699	0	M	#N/A	#N/A	K06972	presequence protease	presequence protease chloroplastic mitochondrial-like, catalytic activity;metal ion binding	Tbru_Tb927.8.1860	Atha_AT1G49630.1, Atha_AT3G19170.1	Mmus_NP_660113	Scer_YDR430C
EG_transcript_17227	1.06456	0.0271717	0	_	gi|906959776|gb|KNC87746.1|hypothetical protein SARC_00180	#N/A	0		gi|906959776|gb|KNC87746.1|hypothetical protein SARC_00180,	#N/A	#N/A	#N/A	#N/A
EG_transcript_10469	1.06443	0.0271179	1	_	gi|906959776|gb|KNC87746.1|hypothetical protein SARC_00180	#N/A	0		gi|906959776|gb|KNC87746.1|hypothetical protein SARC_00180,	#N/A	#N/A	#N/A	#N/A
EG_transcript_24906	1.05936	0.0250422	1	_	Unknown protein	#N/A	K16339	thioesterase superfamily member 4	---NA---,	#N/A	#N/A	Mmus_NP_083707	Scer_YER182W, Scer_YBL095W
EG_transcript_3103	1.05675	0.0239739	1	S	Unknown protein	#N/A	0		---NA---,	#N/A	#N/A	#N/A	#N/A
EG_transcript_36486	1.055	0.0232519	0	_	mitochondrial calcium-dependent solute carrier	#N/A	0		mitochondrial calcium-dependent solute carrier,	#N/A	#N/A	#N/A	#N/A
EG_transcript_16231	1.05364	0.0226925	0	_	Sideroflexin-5	#N/A	0		putative, membrane;ion transmembrane transporter activity;ion transport;transmembrane transport	#N/A	#N/A	Mmus_NP_848754	Scer_YOR271C
EG_transcript_41438	1.04852	0.020576	1	M	polysaccharide deacetylase	#N/A	0		---NA---,	#N/A	#N/A	#N/A	#N/A
EG_transcript_16961	1.04796	0.0203452	0	_	solute carrier family 25 (mitochondrial citrate transporter); member 1	#N/A	K15100	solute carrier family 25 (mitochondrial citrate transporter), member 1	gi|920705082|gb|KOM48307.1|hypothetical protein LR48_Vigan07g201100,	#N/A	#N/A	#N/A	Scer_YJR095W
EG_transcript_25116	1.0471	0.0199872	1	M	intramolecular lyase activity	#N/A	0		---NA---, intramolecular lyase activity	#N/A	#N/A	#N/A	#N/A
EG_transcript_16866	1.04685	0.0198849	0	_	gi|910761313|gb| |mitochondrial adp atp translocase	#N/A	K05863	solute carrier family 25 (mitochondrial adenine nucleotide translocator), member 4/5/6/31	gi|910761313|gb| |mitochondrial adp atp translocase, mitochondrial inner membrane;transporter activity;transmembrane transport	Tbru_Tb927.10.14840, Tbru_Tb927.10.14830, Tbru_Tb927.10.14820	Atha_AT4G28390.1, Atha_AT3G08580.1, Atha_AT5G13490.1	Mmus_NP_031477, Mmus_NP_031476, Mmus_NP_848473	Scer_YBL030C, Scer_YBR085W, Scer_YMR056C
EG_transcript_5683	1.04481	0.0190358	1	M	Mitochondrial ribosomal LSU subunit; ras-like small GTPase; putative	#N/A	K03977	GTPase	gi|657938678|ref| |ribosome-associated gtpase, GTP binding	Tbru_Tb927.7.1640	Atha_AT5G39960.1	#N/A	#N/A
EG_transcript_6534	1.04406	0.0187238	1	S	LMBR1 domain-containing protein 1	#N/A	K14617	LMBR1 domain-containing protein 1	gi|676482164|ref|XP_009062609.1|hypothetical protein LOTGIDRAFT_235253,	#N/A	#N/A	#N/A	#N/A
EG_transcript_21240	1.04076	0.0173496	1	_	Ras-related protein Rab-32	#N/A	K07918	Ras-related protein Rab-32	ras-related protein rab-32, mitochondrion;trans-Golgi network;membrane;melanosome;GTPase activity;GTP binding;protein complex binding;intracellular protein transport;nucleocytoplasmic transport;melanosome organization;Rab protein signal transduction	#N/A	#N/A	Mmus_NP_080681	#N/A
EG_transcript_19	1.0395	0.0168256	1	_	vacuolar protein sorting-associated protein 13A/C	#N/A	K19525	vacuolar protein sorting-associated protein 13A/C	gi|735858490|dbj|GAM18638.1|hypothetical protein SAMD00019534_018130, integral component of membrane	#N/A	#N/A	#N/A	Scer_YLL040C
EG_transcript_10864	1.03784	0.0161313	1	M	nadh-cytochrome b5 reductase	#N/A	K00326	cytochrome-b5 reductase	gi|168003417|ref| | protein, oxidoreductase activity;oxidation-reduction process	#N/A	#N/A	#N/A	#N/A
EG_transcript_6706	1.03441	0.0146932	0	_	vacuolar transporter chaperone 4	#N/A	0		gi|294660012|ref| |deha2g21296p,	#N/A	#N/A	#N/A	#N/A
EG_transcript_10588	1.03059	0.0130839	1	M	peptide-methionine (S)-S-oxide reductase	#N/A	K07304	peptide-methionine (S)-S-oxide reductase	gi|551569820|ref| |methionine sulfoxide reductase, peptide-methionine (S)-S-oxide reductase activity;response to oxidative stress;protein repair;oxidation-reduction process	#N/A	#N/A	Mmus_NP_001240641	#N/A
EG_transcript_27725	1.03031	0.012967	1	M	hypothetical protein AURANDRAFT_71634	#N/A	K01166	ribonuclease T2	hypothetical protein AURANDRAFT_71634, RNA binding;ribonuclease T2 activity	#N/A	#N/A	#N/A	#N/A
EG_transcript_24714	1.02933	0.0125529	1	_	tryparedoxin 1a, putative	#N/A	K17609	nucleoredoxin	PREDICTED: nucleoredoxin-like,	Tbru_Tb927.3.3760, Tbru_Tb927.3.3780	#N/A	#N/A	#N/A
EG_transcript_23214	1.02781	0.0119122	0	_	phosphoglycerate dehydrogenase	#N/A	0		---NA---,	Tbru_Tb927.9.11220	#N/A	#N/A	#N/A
EG_transcript_35286	1.02746	0.0117669	1	_	gi|588319967|emb|CCW60950.1|unnamed protein product [Phytomonas sp. isolate EM1]	#N/A	0		---NA---,	Tbru_Tb927.11.2010	#N/A	#N/A	#N/A
EG_transcript_8731	1.02459	0.010551	1	_	sphingosine kinase	#N/A	K04718	sphingosine kinase	gi|595447064|gb| | sphinganine kinase lcb4, kinase activity	#N/A	#N/A	Mmus_NP_076027	#N/A
EG_transcript_4427	1.02439	0.0104653	1	M	Pentatricopeptide repeat (PPR) superfamily protein	#N/A	0		---NA---,	Tbru_Tb927.1.2990	Atha_AT4G21170.1, Atha_AT1G26460.1	Mmus_NP_082509	Scer_YGR150C
EG_transcript_19279	1.01221	0.0052703	0	S	diacylglycerol diphosphate phosphatase / phosphatidate phosphatase	#N/A	K18693	diacylglycerol diphosphate phosphatase / phosphatidate phosphatase	lipid phosphate phosphatase 1,	#N/A	#N/A	#N/A	#N/A
EG_transcript_19356	1.01031	0.00445346	0	_	cytochrome c oxidase assembly protein subunit 10; protoheme IX farnesyltransferase	#N/A	K02257	heme o synthase	protoheme ix mitochondrial, integral component of membrane;protoheme IX farnesyltransferase activity;heme O biosynthetic process	Tbru_Tb927.5.1310	#N/A	Mmus_NP_848466	Scer_YPL172C
EG_transcript_9355	1.00636	0.0027521	1	_	mitochondrial carrier protein (MCP17)	#N/A	K15113	solute carrier family 25 (mitochondrial iron transporter), member 28/37	gi|148906652|gb|ABR16477.1|unknown, transmembrane transport	Tbru_Tb927.3.2980	Atha_AT1G72820.1, Atha_AT5G15640.1	Mmus_NP_848811, Mmus_NP_080607, Mmus_NP_660138	Scer_YKR052C, Scer_YJL133W
EG_transcript_19879	1.00379	0.00164249	0	S	Acetyl-CoA acyltransferase	#N/A	0		thiolase protein, transferase activity	#N/A	#N/A	Mmus_NP_001276727	#N/A
EG_transcript_26369	1.00287	0.0012441	0	_	#N/A	#N/A	K02936	large subunit ribosomal protein L7Ae	60s ribosomal protein l7a, ribonucleoprotein complex	#N/A	#N/A	#N/A	#N/A
EG_transcript_26804	1.00001	3.60115e-06	1	S	#N/A	#N/A	0		heme-binding protein 2-like,	#N/A	#N/A	Mmus_NP_038574	#N/A
EG_transcript_14713	0.991413	Chloroplast enriched	1	M	#N/A	#N/A	0		gi|729713434|emb|CEI90280.1|hypothetical protein RMCBS344292_04608,	#N/A	#N/A	#N/A	Scer_YLR380W
EG_transcript_14569	0.974933	Chloroplast enriched	1	_	#N/A	#N/A	0		putative, zinc ion binding;oxidoreductase activity;oxidation-reduction process	#N/A	#N/A	Mmus_NP_570962	Scer_YMR152W
EG_transcript_8430	0.970479	Chloroplast enriched	0	_	#N/A	#N/A	K03283	heat shock 70kDa protein 1/2/6/8	partial, ATP binding	#N/A	Atha_AT5G49910.1	#N/A	Scer_YLL024C
EG_transcript_12086	0.959524	Chloroplast enriched	1	_	Pyruvate dehydrogenase kinase	#N/A	K00898	pyruvate dehydrogenase kinase 2/3/4	gi|302803259|ref|XP_002983383.1|hypothetical protein SELMODRAFT_268711,	Tbru_Tb927.11.4780	Atha_AT3G06483.1	Mmus_NP_663605, Mmus_NP_766253, Mmus_NP_598428, Mmus_NP_038771	#N/A
EG_transcript_1535	0.957496	Chloroplast enriched	1	_	kinesin	#N/A	0		gi|71401100|ref| |kinesin, kinesin complex;microtubule motor activity;ATP binding;microtubule binding;microtubule-based movement	Tbru_Tb927.8.4950	#N/A	Mmus_NP_997565	#N/A
EG_transcript_15528	0.941415	Chloroplast enriched	0	_	#N/A	#N/A	K01834	2,3-bisphosphoglycerate-dependent phosphoglycerate mutase	gi|569428351|gb| |phosphoglycerate mutase, phosphoglycerate mutase activity;glycolytic process	#N/A	#N/A	#N/A	Scer_YKL152C
EG_transcript_26638	0.934188	Chloroplast enriched	0	_	cytochrome oxidase subunit IV	#N/A	0		cytochrome c oxidase subunit iv,	Tbru_Tb927.1.4100	#N/A	#N/A	#N/A
EG_transcript_19118	0.931449	Chloroplast enriched	0	_	#N/A	#N/A	K12584	m7GpppX diphosphatase	protein, hydrolase activity;deadenylation-dependent decapping of nuclear-transcribed mRNA	#N/A	#N/A	#N/A	Scer_YLR270W
EG_transcript_28690	0.930989	Chloroplast enriched	1	M	Hypothetical protein	#N/A	0		---NA---,	#N/A	#N/A	#N/A	#N/A
EG_transcript_5340	0.919001	Chloroplast enriched	1	_	#N/A	#N/A	K07870	mitochondrial Rho GTPase 1	gi|407398346|gb|EKF28078.1|hypothetical protein MOQ_008185, GTPase activity;GTP binding;small GTPase mediated signal transduction	#N/A	Atha_AT5G27540.1, Atha_AT3G63150.1	Mmus_NP_001156827, Mmus_NP_666111	Scer_YAL048C
EG_transcript_3886	0.913316	Chloroplast enriched	1	_	#N/A	#N/A	K13525	transitional endoplasmic reticulum ATPase	expessed, ATP binding;hydrolase activity;metabolic process;cell division	#N/A	Atha_AT4G04180.1	#N/A	Scer_YDL126C
EG_transcript_22821	0.913076	Chloroplast enriched	0	_	#N/A	#N/A	0		abc1 family protein,	#N/A	#N/A	Mmus_NP_109642	#N/A
EG_transcript_22752	0.898791	Chloroplast enriched	1	M	#N/A	#N/A	K03098	apolipoprotein D and lipocalin family protein	lipocalin family protein,	#N/A	Atha_AT5G58070.1	#N/A	#N/A
EG_transcript_1990	0.896254	Chloroplast enriched	0	C	#N/A	#N/A	K08869	aarF domain-containing kinase	gi|298708124|emb|CBJ30466.1|conserved unknown protein, phosphatidylinositol binding	#N/A	#N/A	Mmus_NP_109642	#N/A
EG_transcript_39483	0.896186	Chloroplast enriched	0	S	#N/A	#N/A	K00799	glutathione S-transferase	microsomal glutathione s-transferase 3,	#N/A	#N/A	Mmus_NP_079845	#N/A
EG_transcript_6696	0.894189	Chloroplast enriched	1	M	#N/A	#N/A	0		gi|922853167|gb| |hsp20-like chaperone domain-containing protein, GTP binding	#N/A	#N/A	#N/A	#N/A
EG_transcript_20384	0.886093	Chloroplast enriched	1	_	#N/A	transcription and transcription regulation	K07937	ADP-ribosylation factor 1	adp-ribosylation factor, intracellular;GTP binding;intracellular protein transport;small GTPase mediated signal transduction	#N/A	#N/A	Mmus_NP_031506	#N/A
EG_transcript_40926	0.886093	Chloroplast enriched	0	_	#N/A	core metabolic pathways	K07937	ADP-ribosylation factor 1	adp-ribosylation factor, Golgi apparatus;GTP binding;intracellular protein transport;small GTPase mediated signal transduction;vesicle-mediated transport	#N/A	#N/A	Mmus_NP_031506	#N/A
EG_transcript_8446	0.883899	Chloroplast enriched	0	S	#N/A	#N/A	K00323	NAD(P) transhydrogenase	gi|156349276|ref| | protein, integral component of membrane;NAD(P)+ transhydrogenase (AB-specific) activity;NADP binding;oxidation-reduction process	#N/A	#N/A	Mmus_NP_032736	#N/A
EG_transcript_22468	0.87984	Chloroplast enriched	1	C	#N/A	#N/A	K17508	protein phosphatase PTC7	protein phosphatase 2c, catalytic activity	Tbru_Tb927.4.3680, Tbru_Tb927.3.2150	#N/A	Mmus_NP_796216	Scer_YHR076W
EG_transcript_59905	0.876899	Chloroplast enriched	0	_	Solute carrier family 25 (mitochondrial adenine nucleotide translocator)	#N/A	K05863	solute carrier family 25 (mitochondrial adenine nucleotide translocator), member 4/5/6/31	adp atp, mitochondrial inner membrane;transporter activity;transmembrane transport	#N/A	#N/A	#N/A	#N/A
EG_transcript_18626	0.874923	Chloroplast enriched	1	C	#N/A	#N/A	K03695	ATP-dependent Clp protease ATP-binding subunit ClpB	caseinolytic peptidase b protein homolog, ATP binding	#N/A	Atha_AT2G25140.1	Mmus_NP_033217	Scer_YDR258C
EG_transcript_11764	0.873318	Chloroplast enriched	1	M	#N/A	#N/A	K18693	diacylglycerol diphosphate phosphatase / phosphatidate phosphatase	pa-phosphatase related-family protein,	#N/A	#N/A	#N/A	#N/A
EG_transcript_5141	0.863347	Chloroplast enriched	1	_	#N/A	#N/A	K01897	long-chain acyl-CoA synthetase	gi|302780641|ref|XP_002972095.1|hypothetical protein SELMODRAFT_96881, catalytic activity;metabolic process	#N/A	#N/A	Mmus_NP_997508	Scer_YOR317W
EG_transcript_13224	0.857726	Chloroplast enriched	1	M	#N/A	#N/A	K10251	17beta-estradiol 17-dehydrogenase / very-long-chain 3-oxoacyl-CoA reductase	gi|470236032|ref| |steroid dehydrogenase, oxidoreductase activity;metabolic process	#N/A	#N/A	Mmus_NP_780394	#N/A
EG_transcript_11734	0.855752	Chloroplast enriched	0	_	Archaic translocase of outer membrane 69 kDa subunit; ATOM69	#N/A	0		---NA---, protein binding	Tbru_Tb927.11.11460	#N/A	#N/A	#N/A
EG_transcript_10056	0.848932	Chloroplast enriched	1	_	#N/A	#N/A	K00645	[acyl-carrier-protein] S-malonyltransferase	gi|255069969|ref| |malonyl- :acp transacylase, transferase activity;metabolic process	Tbru_Tb927.9.11900	#N/A	Mmus_NP_001025185	#N/A
EG_transcript_4713	0.845716	Chloroplast enriched	1	_	#N/A	#N/A	0		acyl- n-terminal domain protein, acyl-CoA dehydrogenase activity;flavin adenine dinucleotide binding;oxidation-reduction process	Tbru_Tb927.11.11780	#N/A	#N/A	#N/A
EG_transcript_1241	0.842049	Chloroplast enriched	1	_	#N/A	#N/A	K01535	H+-transporting ATPase	gi|302840195|ref|XP_002951653.1|hypothetical protein VOLCADRAFT_105176, integral component of membrane;nucleotide binding;ATPase activity;metal ion binding;ATP biosynthetic process	#N/A	#N/A	#N/A	Scer_YGL008C
EG_transcript_15015	0.83181	Chloroplast enriched	0	_	#N/A	#N/A	K01054	acylglycerol lipase	gi|470143593|ref| | caffeoylshikimate esterase-like,	#N/A	#N/A	#N/A	Scer_YKL094W
EG_transcript_16761	0.823773	Chloroplast enriched	1	M	#N/A	#N/A	K15637	serine/threonine-protein phosphatase PGAM5	gi|294933191|ref|XP_002780643.1|hypothetical protein Pmar_PMAR001236,	Tbru_Tb927.11.10340	#N/A	Mmus_NP_001157010	#N/A
EG_transcript_11544	0.803974	Chloroplast enriched	0	_	#N/A	#N/A	K15102	solute carrier family 25 (mitochondrial phosphate transporter), member 3	gi|551678525|ref|XP_005842015.1|hypothetical protein GUITHDRAFT_63299, integral component of membrane;transmembrane transport	Tbru_Tb927.9.10310	Atha_AT3G48850.1, Atha_AT5G14040.1	Mmus_NP_598429	Scer_YJR077C
EG_transcript_5608	0.799153	Chloroplast enriched	0	_	Long-chain acyl-CoA synthetase	#N/A	K01897	long-chain acyl-CoA synthetase	gi|302780641|ref|XP_002972095.1|hypothetical protein SELMODRAFT_96881, catalytic activity;metabolic process	#N/A	#N/A	Mmus_NP_997508	Scer_YOR317W
EG_transcript_999	0.78529	Chloroplast enriched	0	M	#N/A	#N/A	K01539	sodium/potassium-transporting ATPase subunit alpha	gi|507575242|ref| | sodium potassium-transporting atpase subunit alpha-2, integral component of membrane;nucleotide binding;metal ion binding	#N/A	#N/A	#N/A	Scer_YDR039C
EG_transcript_13673	0.781733	Chloroplast enriched	0	M	Glycerol-3-phosphate dehydrogenase	#N/A	K00111	glycerol-3-phosphate dehydrogenase	gi|50546785|ref| |yali0b13970p, glycerol-3-phosphate dehydrogenase complex;glycerol-3-phosphate dehydrogenase activity;glycerol-3-phosphate metabolic process;oxidation-reduction process	Tbru_Tb927.11.7380	Atha_AT3G10370.1	Mmus_NP_034404	Scer_YIL155C
EG_transcript_35270	0.78098	Chloroplast enriched	0	M	#N/A	#N/A	0		---NA---,	#N/A	#N/A	Mmus_NP_570962	Scer_YMR152W
EG_transcript_795	0.778287	Chloroplast enriched	1	_	Mitochondrial ABC transporter ATM	#N/A	0		gi|299116821|emb|CBN74933.1|hypothetical protein Esi_0060_0030, integral component of membrane;ATP binding;ATPase activity	#N/A	Atha_AT5G58270.1, Atha_AT4G28630.1, Atha_AT4G28620.1	Mmus_NP_033722	Scer_YMR301C
EG_transcript_7523	0.774766	Chloroplast enriched	1	S	#N/A	#N/A	K00387	sulfite oxidase	partial, oxidoreductase activity;heme binding;molybdenum ion binding;nitrate assimilation;oxidation-reduction process	#N/A	#N/A	Mmus_NP_776094	#N/A
EG_transcript_43931	0.761758	Chloroplast enriched	0	_	#N/A	#N/A	K03768	peptidyl-prolyl cis-trans isomerase B (cyclophilin B)	peptidyl-prolyl cis-trans isomerase b, endoplasmic reticulum lumen;Golgi apparatus;integral component of membrane;peptidyl-prolyl cis-trans isomerase activity;peptide binding;protein peptidyl-prolyl isomerization;protein folding	#N/A	#N/A	Mmus_NP_598845	Scer_YML078W, Scer_YDR155C
EG_transcript_5899	0.758546	Chloroplast enriched	1	_	#N/A	#N/A	K18158	nuclear control of ATPase protein 2	gi|923136865|ref|XP_013761897.1|hypothetical protein AMSG_01290,	Tbru_Tb927.11.2680	Atha_AT5G12290.1	#N/A	Scer_YPR155C
EG_transcript_11023	0.742513	Chloroplast enriched	1	_	kinesin	regulation and signal transduction	0		---NA---,	Tbru_Tb927.8.4950	#N/A	Mmus_NP_997565	Scer_YPL155C
EG_transcript_3458	0.742513	Chloroplast enriched	1	_	kinesin	#N/A	K10396	kinesin family member 5	gi|71401100|ref| |kinesin, kinesin complex;microtubule motor activity;ATP binding;microtubule binding;microtubule-based movement	Tbru_Tb927.8.4950	#N/A	Mmus_NP_997565	#N/A
EG_transcript_4666	0.74116	Chloroplast enriched	0	_	#N/A	#N/A	0		gi|585106197|gb|EWM24673.1|hypothetical protein Naga_100123g17,	Tbru_Tb927.10.10610	#N/A	#N/A	#N/A
EG_transcript_49306	0.727945	Chloroplast enriched	0	_	Glycerol-3-phosphate dehydrogenase	#N/A	K00111	glycerol-3-phosphate dehydrogenase	glycerol-3-phosphate dehydrogenase, glycerol-3-phosphate dehydrogenase complex;glycerol-3-phosphate dehydrogenase activity;glycerol-3-phosphate metabolic process;oxidation-reduction process	Tbru_Tb927.11.7380	Atha_AT3G10370.1	Mmus_NP_034404	Scer_YIL155C
EG_transcript_1245	0.717794	Chloroplast enriched	1	_	#N/A	#N/A	K01535	H+-transporting ATPase	gi|302840195|ref|XP_002951653.1|hypothetical protein VOLCADRAFT_105176, integral component of membrane;nucleotide binding;ATPase activity;metal ion binding;ATP biosynthetic process	#N/A	#N/A	#N/A	Scer_YGL008C
EG_transcript_17719	0.713982	Chloroplast enriched	1	_	ankyrin repeat domain-containing protein 31	regulation and signal transduction	0		ankyrin repeat domain-containing protein 2-like, cytoplasm;intracellular membrane-bounded organelle;protein binding;primary metabolic process;single-organism process;response to stimulus;organic substance metabolic process	#N/A	#N/A	Mmus_NP_001074581	#N/A
EG_transcript_3387	0.708802	Chloroplast enriched	1	S	#N/A	#N/A	K09487	heat shock protein 90kDa beta	gi|7689258|gb| |af253053_1glucose-regulated protein 94, ATP binding;unfolded protein binding;protein folding;response to stress	#N/A	Atha_AT3G07770.1	Mmus_NP_080784	Scer_YMR186W
EG_transcript_26519	0.700135	Chloroplast enriched	1	_	#N/A	#N/A	K09568	FK506-binding protein 1	fk506-binding protein, isomerase activity;protein folding	#N/A	#N/A	#N/A	Scer_YNL135C
EG_transcript_14129	0.682311	Chloroplast enriched	0	_	#N/A	#N/A	0		putative, zinc ion binding;oxidoreductase activity;oxidation-reduction process	#N/A	#N/A	Mmus_NP_570962	Scer_YMR152W
EG_transcript_3006	0.677413	Chloroplast enriched	0	M	#N/A	#N/A	K01414	oligopeptidase A	gi|652334573|ref| |peptidase m3, metalloendopeptidase activity;proteolysis	Tbru_Tb927.7.190	#N/A	Mmus_NP_083723	Scer_YCL057W
EG_transcript_18645	0.674063	Chloroplast enriched	0	_	#N/A	#N/A	0		atp-binding cassette subfamily member group tap protein 4, integral component of membrane;ATP binding;ATPase activity	#N/A	#N/A	Mmus_NP_083296, Mmus_NP_062425	Scer_YLR188W, Scer_YPL270W
EG_transcript_1374	0.670711	Chloroplast enriched	1	C	#N/A	#N/A	K01530	phospholipid-translocating ATPase	gi|672828257|gb| |phospholipid-translocating atpase, integral component of membrane;magnesium ion binding;phospholipid-translocating ATPase activity;ATP binding;phospholipid transport	#N/A	#N/A	Mmus_NP_700438	Scer_YER166W
EG_transcript_24869	0.66611	Chloroplast enriched	0	M	Mitochondrial GTP/GDP transporter	carbohydrate metabolism	0		mitochondrial carrier protein, integral component of membrane;transport	#N/A	#N/A	#N/A	#N/A
EG_transcript_18133	0.665638	Chloroplast enriched	0	_	#N/A	#N/A	K07071	uncharacterized protein	nad-dependent epimerase dehydratase family protein,	#N/A	#N/A	Mmus_NP_001076444	#N/A
EG_transcript_40714	0.656965	Chloroplast enriched	1	S	Ras-related protein Rab-1A	#N/A	K07874	Ras-related protein Rab-1A	rab family gtpase, intracellular;membrane;GTPase activity;GTP binding;intracellular protein transport;nucleocytoplasmic transport;small GTPase mediated signal transduction;metabolic process	#N/A	#N/A	Mmus_NP_937806	Scer_YFL038C
EG_transcript_27438	0.648469	Chloroplast enriched	0	_	#N/A	#N/A	K01669	deoxyribodipyrimidine photo-lyase	cryptochrome partial, electron carrier activity;protein disulfide oxidoreductase activity;lyase activity;cell redox homeostasis	Tbru_Tb927.1.1770	#N/A	Mmus_NP_001033681	Scer_YDR513W
EG_transcript_27545	0.634372	Chloroplast enriched	1	M	Hypothetical protein	ribosome, aminoacyl-tRNA biosynthesis and translation	0		---NA---,	#N/A	#N/A	#N/A	#N/A
EG_transcript_31078	0.62831	Chloroplast enriched	1	_	#N/A	#N/A	K01897	long-chain acyl-CoA synthetase	long-chain-fatty-acid-- ligase 4 isoform x2, catalytic activity;metabolic process	#N/A	#N/A	Mmus_NP_997508	Scer_YOR317W
EG_transcript_5269	0.620754	Chloroplast enriched	1	_	#N/A	#N/A	K00128	aldehyde dehydrogenase (NAD+)	putative, aldehyde dehydrogenase [NAD(P)+] activity;cellular aldehyde metabolic process;oxidation-reduction process	Tbru_Tb927.6.3050	#N/A	Mmus_NP_031463	Scer_YMR110C
EG_transcript_23444	0.619718	Chloroplast enriched	0	M	#N/A	#N/A	0		nad -binding protein, plasma membrane;ubiquitin-protein transferase activity;protein ubiquitination;root development;cell division	Tbru_Tb927.7.4440	Atha_AT5G10730.1, Atha_AT5G15910.1	#N/A	Scer_YLR290C
EG_transcript_27516	0.615135	Chloroplast enriched	0	M	Lysophospholipase	FeS cluster assembly and sulfur metabolism	0		lysophospholipase,	#N/A	#N/A	#N/A	#N/A
EG_transcript_61898	0.615135	Chloroplast enriched	0	_	#N/A	#N/A	0		---NA---,	#N/A	#N/A	#N/A	#N/A
EG_transcript_23166	0.573859	Chloroplast enriched	1	S	Ras-related protein Rab-5C	#N/A	K07889	Ras-related protein Rab-5C	ras-related protein rab-5c, intracellular;membrane;GTPase activity;GTP binding;intracellular protein transport;nucleocytoplasmic transport;small GTPase mediated signal transduction	#N/A	#N/A	Mmus_NP_033026	Scer_YOR089C
EG_transcript_21418	0.571609	Chloroplast enriched	0	_	#N/A	#N/A	K00721	dolichol-phosphate mannosyltransferase	dolichyl-phosphate beta-d-mannosyltransferase precursor, transferase activity	#N/A	#N/A	#N/A	Scer_YPR183W
EG_transcript_14488	0.549755	Chloroplast enriched	0	_	#N/A	#N/A	K10680	N-ethylmaleimide reductase	gi|494658418|ref| |12-oxophytodienoate reductase, FMN binding;oxidoreductase activity;oxidation-reduction process	#N/A	#N/A	#N/A	Scer_YHR179W
EG_transcript_32477	0.548887	Chloroplast enriched	0	_	Malate dehydrogenase	#N/A	K00026	malate dehydrogenase	malate dehydrogenase, L-malate dehydrogenase activity;carbohydrate metabolic process;tricarboxylic acid cycle;malate metabolic process	Tbru_Tb927.10.2550	Atha_AT3G47520.1, Atha_AT1G53240.1, Atha_AT3G15020.1	Mmus_NP_032643	#N/A
EG_transcript_1044	0.546638	Chloroplast enriched	1	M	#N/A	#N/A	K01539	sodium/potassium-transporting ATPase subunit alpha	gi|541042862|gb| |sodium potassium-transporting atpase subunit alpha, integral component of membrane;nucleotide binding;metal ion binding	#N/A	#N/A	#N/A	Scer_YDR039C
EG_transcript_17264	0.498754	Chloroplast enriched	0	_	#N/A	#N/A	K15734	all-trans-retinol dehydrogenase (NAD+)	gi|919087827|ref| | epidermal retinol dehydrogenase 2-like isoform x3, oxidoreductase activity;metabolic process	#N/A	#N/A	#N/A	Scer_YLR426W
EG_transcript_3060	0.487351	Chloroplast enriched	1	S	#N/A	#N/A	K00327	NADPH-ferrihemoprotein reductase	gi|510034082|gb| |p450 reductase, iron ion binding;FMN binding;oxidoreductase activity;oxidation-reduction process	#N/A	#N/A	#N/A	Scer_YHR042W
EG_transcript_975	0.476938	Chloroplast enriched	0	_	#N/A	#N/A	K06972	presequence protease	gi|168024918|ref| | protein, catalytic activity;metal ion binding;proteolysis	Tbru_Tb927.8.1860	Atha_AT1G49630.1, Atha_AT3G19170.1	Mmus_NP_660113	Scer_YDR430C
EG_transcript_24405	0.471467	Chloroplast enriched	0	M	#N/A	#N/A	0		monothiol glutaredoxin-s11- partial, electron carrier activity;protein disulfide oxidoreductase activity;cell redox homeostasis	Tbru_Tb927.1.1770	#N/A	Mmus_NP_001033681	Scer_YDR513W
EG_transcript_8376	0.470889	Chloroplast enriched	0	_	#N/A	#N/A	K21396	ATP-binding cassette, subfamily G (WHITE), eye pigment precursor transporter	gi|290974832|ref| |abc transporter g family protein, membrane;ATP binding;ATPase activity	#N/A	#N/A	#N/A	Scer_YNR070W, Scer_YDR011W
EG_transcript_10978	0.469611	Chloroplast enriched	0	_	#N/A	FeS cluster assembly and sulfur metabolism	0		gi|281206315|gb| |rgs-containing protein kinase, protein binding;zinc ion binding	#N/A	#N/A	#N/A	Scer_YLR247C
EG_transcript_45212	0.450873	Chloroplast enriched	0	_	#N/A	#N/A	0		acyl- -binding protein, fatty-acyl-CoA binding	#N/A	#N/A	Mmus_NP_001033088	#N/A
EG_transcript_13777	0.44352	Chloroplast enriched	0	M	#N/A	#N/A	0		gi|758348922|dbj| |amino acid transporter,	Tbru_Tb927.4.3930, Tbru_Tb927.8.8300, Tbru_Tb927.11.15950, Tbru_Tb927.8.8260, Tbru_Tb927.8.8250, Tbru_Tb927.8.8240, Tbru_Tb927.8.7740, Tbru_Tb927.4.4730, Tbru_Tb927.11.15840, Tbru_Tb927.11.15860	#N/A	#N/A	#N/A
EG_transcript_26871	0.438926	Chloroplast enriched	1	S	#N/A	#N/A	K20352	p24 family protein delta-1	cop-coated vesicle membrane protein gp25l precursor, integral component of membrane;transport	#N/A	#N/A	#N/A	Scer_YGL002W, Scer_YAR002C-A
EG_transcript_17332	0.430665	Chloroplast enriched	1	M	#N/A	#N/A	K13696	abhydrolase domain-containing protein 1/3	gi|754351821|ref|XP_011270720.1|hypothetical protein CAOG_09032,	#N/A	#N/A	#N/A	Scer_YBR177C
EG_transcript_20888	0.429787	Chloroplast enriched	0	M	#N/A	FeS cluster assembly and sulfur metabolism	0		atp-binding cassette superfamily, ATP binding;ATPase activity	#N/A	#N/A	#N/A	Scer_YNR070W, Scer_YDR011W
EG_transcript_2696	0.404798	Chloroplast enriched	1	S	#N/A	#N/A	K01893	asparaginyl-tRNA synthetase	gi|779878806|ref| |asparaginyl-trna synthetase, cytoplasm;nucleic acid binding;asparagine-tRNA ligase activity;glutamine-tRNA ligase activity;ATP binding;asparaginyl-tRNA aminoacylation;glutaminyl-tRNA aminoacylation	#N/A	Atha_AT4G17300.1	Mmus_NP_705819	Scer_YCR024C
EG_transcript_25242	0.381125	Chloroplast enriched	1	S	#N/A	#N/A	K03768	peptidyl-prolyl cis-trans isomerase B (cyclophilin B)	peptidylprolyl precursor, peptidyl-prolyl cis-trans isomerase activity;protein peptidyl-prolyl isomerization;protein folding	#N/A	#N/A	Mmus_NP_598845	Scer_YML078W, Scer_YDR155C
EG_transcript_26059	0.374465	Chloroplast enriched	1	_	Mitochondrial fission 1 protein (FIS1 homolog) (hFis1)	#N/A	K17969	mitochondrial fission 1 protein	mitochondria fission 1 protein, protein binding;mitochondrial fission	#N/A	Atha_AT3G57090.1	Mmus_NP_079838	Scer_YIL065C
EG_transcript_5917	0.369597	Chloroplast enriched	1	S	#N/A	#N/A	K09490	heat shock 70kDa protein 5	gi|528224543|gb| |heat shock 70kda protein 5, ATP binding	#N/A	Atha_AT5G49910.1	#N/A	Scer_YLL024C
EG_transcript_12132	0.355704	Chloroplast enriched	0	_	#N/A	#N/A	K01784	UDP-glucose 4-epimerase	gi|496488503|ref| |udp-glucose 4-epimerase, catalytic activity;coenzyme binding	Tbru_Tb927.11.13990	#N/A	#N/A	#N/A
EG_transcript_3691	0.35434	Chloroplast enriched	1	M	#N/A	#N/A	K12308	beta-galactosidase	gi|654422871|ref| |beta-galactosidase, beta-galactosidase complex;beta-galactosidase activity;galactose metabolic process	#N/A	#N/A	#N/A	#N/A
EG_transcript_41901	0.341321	Chloroplast enriched	0	_	#N/A	#N/A	K03676	glutaredoxin 3	glutaredoxin, cell;electron carrier activity;protein disulfide oxidoreductase activity;cell redox homeostasis;oxidation-reduction process	Tbru_Tb927.1.1770	#N/A	Mmus_NP_001033681	Scer_YDR513W
EG_transcript_8006	0.326039	Chloroplast enriched	0	_	#N/A	#N/A	K17065	dynamin 1-like protein	gi|570975750|gb|ETP37688.1|hypothetical protein F442_14526, GTPase activity;GTP binding	#N/A	Atha_AT1G14830.1, Atha_AT3G60190.1, Atha_AT4G33650.2, Atha_AT2G14120.3	Mmus_NP_001186106, Mmus_NP_001263269	Scer_YOR211C, Scer_YLL001W
EG_transcript_21996	0.306866	Chloroplast enriched	1	S	#N/A	regulation and signal transduction	K20346	p24 family protein alpha	transmembrane emp24 domain-containing protein 9 precursor, endoplasmic reticulum;endoplasmic reticulum-Golgi intermediate compartment;integral component of membrane;membrane-bounded vesicle;Golgi apparatus part;bounding membrane of organelle;protein binding;organelle organization;protein transport;cytoplasmic transport;Golgi vesicle transport	#N/A	#N/A	#N/A	Scer_YGL002W, Scer_YAR002C-A
EG_transcript_8750	0.297309	Chloroplast enriched	1	_	#N/A	#N/A	0		gi|923131285|ref| |apoptosis-inducing factor 2, oxidoreductase activity;oxidation-reduction process	Tbru_Tb927.7.4310	#N/A	Mmus_NP_722474	Scer_YNR074C
EG_transcript_5630	0.287926	Chloroplast enriched	1	_	#N/A	#N/A	K02154	V-type H+-transporting ATPase subunit a	gi|342180954|emb|CCC90431.1|unnamed protein product, vacuolar proton-transporting V-type ATPase	#N/A	#N/A	Mmus_NP_001129563	#N/A
EG_transcript_25374	0.27381	Chloroplast enriched	1	C	#N/A	#N/A	K04564	superoxide dismutase, Fe-Mn family	iron superoxide dismutase, superoxide dismutase activity;metal ion binding;superoxide metabolic process;oxidation-reduction process	Tbru_Tb927.5.3350, Tbru_Tb927.11.15820	Atha_AT4G25100.1, Atha_AT3G10920.1	Mmus_NP_038699	Scer_YHR008C
EG_transcript_19604	0.264278	Chloroplast enriched	1	S	#N/A	FeS cluster assembly and sulfur metabolism	K02881	large subunit ribosomal protein L18	50s ribosomal protein l18, ribosome;structural constituent of ribosome;rRNA binding;translation	#N/A	#N/A	#N/A	#N/A
EG_transcript_944	0.255705	Chloroplast enriched	1	_	#N/A	#N/A	K01530	phospholipid-translocating ATPase	gi|470248215|ref| |p-type atpase, integral component of membrane;magnesium ion binding;phospholipid-translocating ATPase activity;ATP binding;phospholipid transport	#N/A	#N/A	Mmus_NP_700438	Scer_YER166W
EG_transcript_11758	0.254333	Chloroplast enriched	0	_	#N/A	#N/A	K11000	callose synthase	gi|902211451|gb|KNA16710.1|hypothetical protein SOVF_086660, 1	#N/A	#N/A	#N/A	Scer_YMR306W, Scer_YLR342W
EG_transcript_10463	0.24735	Chloroplast enriched	0	_	#N/A	#N/A	0		gi|694525541|ref| | like subfamily a member 2,	#N/A	#N/A	#N/A	#N/A
EG_transcript_14120	0.233969	Chloroplast enriched	1	M	#N/A	#N/A	K01803	triosephosphate isomerase (TIM)	gi|55792819|gb| |plastid triosephosphate isomerase, triose-phosphate isomerase activity;glycolytic process	#N/A	#N/A	Mmus_NP_033441	Scer_YDR050C
EG_transcript_5363	0.230451	Chloroplast enriched	0	M	#N/A	lipid metabolism	0		partial, membrane;ATP binding;ATPase activity	#N/A	#N/A	#N/A	Scer_YNR070W, Scer_YDR011W
EG_transcript_9723	0.21214	Chloroplast enriched	0	M	Pentatricopeptide repeat (PPR) superfamily protein	#N/A	0		partial, protein binding	Tbru_Tb927.10.10160	Atha_AT1G79490.1	Mmus_NP_598496	Scer_YOR354C, Scer_YGL107C
EG_transcript_7257	0.204447	Chloroplast enriched	1	M	#N/A	#N/A	0		gi|159466964|ref| | protein, cell part;hydrolase activity;metabolic process	Tbru_Tb927.7.4480, Tbru_Tb11.v5.0261	#N/A	Mmus_NP_034340, Mmus_NP_032274, Mmus_NP_081147	Scer_YDR305C
EG_transcript_1352	0.191751	Chloroplast enriched	1	C	#N/A	#N/A	0		gi|298707277|emb| |abc transporter, ATP binding;ATPase activity	#N/A	#N/A	Mmus_NP_038881	#N/A
EG_transcript_10012	0.191475	Chloroplast enriched	0	C	#N/A	#N/A	K01738	cysteine synthase A	gi|813178914|ref| |cysteine synthase a, cysteine synthase activity;transferase activity;cysteine biosynthetic process from serine	#N/A	Atha_AT3G61440.1, Atha_AT3G59760.1	#N/A	#N/A
EG_transcript_14260	0.16729	Chloroplast enriched	1	M	#N/A	#N/A	0		---NA---,	#N/A	#N/A	#N/A	#N/A
EG_transcript_3119	0.15559	Chloroplast enriched	0	_	#N/A	#N/A	K16911	ATP-dependent RNA helicase DDX21	gi|299115354|emb| |dead box helicase, nucleic acid binding;ATP binding	#N/A	Atha_AT3G22330.1, Atha_AT3G22310.1	Mmus_NP_082314	#N/A
EG_transcript_3310	0.148103	Chloroplast enriched	1	M	#N/A	#N/A	K05663	mitochondrial ABC transporter ATM	gi|586962496|gb| |atp-binding cassette transporter sub-family b member 7, integral component of membrane;ATP binding;ATPase activity	Tbru_Tb927.11.16930	Atha_AT5G58270.1, Atha_AT4G28630.1, Atha_AT4G28620.1	Mmus_NP_033722	Scer_YMR301C
EG_transcript_27102	0.135703	Chloroplast enriched	0	_	Sulfite reductase (NADPH) hemoprotein beta-component (cys I)	metabolism of terpenoids and polyketides	0		nitrite sulfite 4fe-4s iron-sulfur cluster-binding domain protein, binding	#N/A	#N/A	#N/A	#N/A
EG_transcript_15917	0.108912	Chloroplast enriched	1	_	#N/A	#N/A	K02906	large subunit ribosomal protein L3	chloroplastic-like, ribosome;structural constituent of ribosome;translation	Tbru_Tb927.3.5610	Atha_AT3G17465.1	Mmus_NP_444389	Scer_YGR220C
EG_transcript_21981	0.0997371	Chloroplast enriched	1	S	#N/A	#N/A	0		50s ribosomal protein l21, ribosome;RNA binding;structural constituent of ribosome;translation	Tbru_Tb927.7.4140	#N/A	Mmus_NP_758456	Scer_YJL096W
EG_transcript_13660	0.0845628	Chloroplast enriched	1	M	#N/A	#N/A	0		gi|725650872|ref| |hypothetical chloroplast rf3, chloroplast thylakoid membrane;protein binding;photosynthesis	Tbru_Tb927.4.1280	#N/A	#N/A	#N/A
EG_transcript_23729	0.0820868	Chloroplast enriched	0	_	#N/A	#N/A	K22066	BolA-like protein 1	transcriptional regulator,	Tbru_Tb927.8.6190	#N/A	Mmus_NP_081251	#N/A
EG_transcript_18378	0.0769432	Chloroplast enriched	0	_	#N/A	#N/A	K03046	DNA-directed RNA polymerase subunit beta'	rna polymerase beta subunit, chloroplast;DNA binding;DNA-directed RNA polymerase activity;transcription	#N/A	#N/A	#N/A	Scer_YDL140C
EG_transcript_17733	0.0767758	Chloroplast enriched	1	_	#N/A	#N/A	K01491	methylenetetrahydrofolate dehydrogenase (NADP+) / methenyltetrahydrofolate cyclohydrolase	methenyltetrahydrofolate cyclohydrolase, methylenetetrahydrofolate dehydrogenase (NADP+) activity;folic acid-containing compound biosynthetic process;oxidation-reduction process	Tbru_Tb927.7.1600	Atha_AT2G38660.1	Mmus_NP_032664, Mmus_NP_081064, Mmus_NP_758512, Mmus_NP_620084	Scer_YBR084W
EG_transcript_11490	0.0738089	Chloroplast enriched	1	M	#N/A	#N/A	K04564	superoxide dismutase, Fe-Mn family	gi|873225649|emb|CEM23297.1|unnamed protein product, superoxide dismutase activity;metal ion binding;superoxide metabolic process;oxidation-reduction process	#N/A	Atha_AT4G25100.1, Atha_AT3G10920.1	Mmus_NP_038699	Scer_YHR008C
EG_transcript_25832	0.0675324	Chloroplast enriched	0	M	#N/A	#N/A	K01623	fructose-bisphosphate aldolase, class I	fructose- -bisphosphate, fructose-bisphosphate aldolase activity;glycolytic process	#N/A	Atha_AT2G01140.1	#N/A	#N/A
EG_transcript_7192	0.0651094	Chloroplast enriched	1	_	#N/A	#N/A	K02111	F-type H+-transporting ATPase subunit alpha	gi|11467021|ref| |atp synthase cf1 alpha subunit, chloroplast thylakoid membrane;proton-transporting ATP synthase complex	Tbru_Tb927.7.7420, Tbru_Tb927.7.7430	Atha_ATMG01190.1, Atha_AT2G07698.1	Mmus_NP_031531	Scer_YBL099W
EG_transcript_10194	0.0634018	Chloroplast enriched	1	S	#N/A	#N/A	0		gi|222617542|gb|EEE53674.1|hypothetical protein OsJ_37007,	Tbru_Tb927.11.6570, Tbru_Tb927.7.5950, Tbru_Tb927.3.4110, Tbru_Tb927.3.4090, Tbru_Tb927.3.4080, Tbru_Tb927.3.4070, Tbru_Tb927.3.4100	#N/A	#N/A	#N/A
EG_transcript_12610	0.063061	Chloroplast enriched	0	_	#N/A	#N/A	K00228	coproporphyrinogen III oxidase	gi|327493895|gb| |coproporphyrinogen oxidase, coproporphyrinogen oxidase activity;porphyrin-containing compound biosynthetic process;oxidation-reduction process	#N/A	#N/A	Mmus_NP_031783	#N/A
EG_transcript_1793	0.0621223	Chloroplast enriched	1	C	#N/A	#N/A	0		gi|223994385|ref| | protein, mitochondrial large ribosomal subunit;structural constituent of ribosome;translation;ribosome biogenesis	#N/A	Atha_AT3G12370.1	#N/A	#N/A
EG_transcript_3956	0.0602355	Chloroplast enriched	0	_	#N/A	#N/A	0		partial,	Tbru_Tb11.v5.0691, Tbru_Tb927.5.3010, Tbru_Tb927.10.4850	#N/A	Mmus_NP_937819	#N/A
EG_transcript_1495	0.0581119	Chloroplast enriched	1	_	#N/A	#N/A	K02358	elongation factor Tu	gi|11466993|ref| |elongation factor tu, chloroplast;translation elongation factor activity;GTPase activity;GTP binding;translational elongation	Tbru_Tb927.10.13360	Atha_AT4G02930.1	Mmus_NP_766333	Scer_YOR187W
EG_transcript_12119	0.0513528	Chloroplast enriched	0	_	#N/A	#N/A	K00927	phosphoglycerate kinase	gi|51860718|gb| |chloroplast phosphoglycerate kinase precursor, phosphoglycerate kinase activity;glycolytic process	#N/A	#N/A	#N/A	Scer_YCR012W
EG_transcript_65	0.0504717	Chloroplast enriched	0	S	#N/A	#N/A	K01946	acetyl-CoA carboxylase / biotin carboxylase 2	gi|578896496|gb| |acetyl- carboxylase, acetyl-CoA carboxylase activity;biotin carboxylase activity;ATP binding;metal ion binding;fatty acid biosynthetic process	#N/A	Atha_AT5G35360.3	Mmus_NP_598665, Mmus_NP_579938	Scer_YMR207C, Scer_YNR016C
EG_transcript_1060	0.0483461	Chloroplast enriched	1	S	#N/A	#N/A	K09488	TNF receptor-associated protein 1	gi|528265585|gb| |tnf receptor-associated protein 1, ATP binding;unfolded protein binding;protein folding;response to stress	#N/A	Atha_AT3G07770.1	Mmus_NP_080784	#N/A
EG_transcript_4741	0.0469165	Chloroplast enriched	0	S	#N/A	#N/A	K00228	coproporphyrinogen III oxidase	gi|327493895|gb| |coproporphyrinogen oxidase, coproporphyrinogen oxidase activity;porphyrin-containing compound biosynthetic process;oxidation-reduction process	#N/A	#N/A	Mmus_NP_031783	#N/A
EG_transcript_158	0.0466578	Chloroplast enriched	1	M	#N/A	#N/A	K02689	photosystem I P700 chlorophyll a apoprotein A1	gi|11466999|ref| |photosystem i p700 chlorophyll a apoprotein a1, photosystem I;chloroplast thylakoid membrane;integral component of membrane;magnesium ion binding;electron carrier activity;chlorophyll binding;oxidoreductase activity;4 iron	#N/A	#N/A	#N/A	#N/A
EG_transcript_14865	0.0443184	Chloroplast enriched	0	_	#N/A	#N/A	K03386	peroxiredoxin (alkyl hydroperoxide reductase subunit C)	gi|594591713|dbj| |peroxiredoxin, peroxiredoxin activity;oxidation-reduction process	#N/A	#N/A	#N/A	Scer_YBL064C
EG_transcript_9991	0.0438136	Chloroplast enriched	1	C	#N/A	#N/A	0		gi|223995725|ref| | protein, nucleic acid binding;aminoacyl-tRNA ligase activity;ATP binding;tRNA aminoacylation for protein translation	Tbru_Tb927.10.10830	#N/A	#N/A	#N/A
EG_transcript_899	0.0431911	Chloroplast enriched	1	M	#N/A	#N/A	K02704	photosystem II CP47 chlorophyll apoprotein	gi|434002|emb| |chlorophyl a apoprotein photosystem ii, photosystem II;chloroplast thylakoid membrane;integral component of membrane;chlorophyll binding;electron transporter	#N/A	#N/A	#N/A	#N/A
EG_transcript_4275	0.0421532	Chloroplast enriched	1	_	#N/A	#N/A	K02112	F-type H+-transporting ATPase subunit beta	gi|11467034|ref| |atp synthase cf1 beta subunit, chloroplast thylakoid membrane;proton-transporting ATP synthase complex	Tbru_Tb927.3.1380	Atha_AT5G08670.1, Atha_AT5G08680.1	Mmus_NP_058054	Scer_YJR121W
EG_transcript_32888	0.0397982	Chloroplast enriched	0	_	#N/A	#N/A	K09568	FK506-binding protein 1	fk506 binding protein, nucleus;mitochondrion;peptidyl-prolyl cis-trans isomerase activity;macrolide binding;protein peptidyl-prolyl isomerization;chromatin organization;protein folding;regulation of homoserine biosynthetic process	#N/A	#N/A	#N/A	Scer_YNL135C
EG_transcript_18428	0.0384845	Chloroplast enriched	0	M	#N/A	#N/A	0		cold shock rna binding domain of the ob fold, DNA binding;metal ion binding;regulation of transcription	Tbru_Tb927.11.7900	#N/A	#N/A	#N/A
EG_transcript_971	0.0354777	Chloroplast enriched	1	_	#N/A	#N/A	K01870	isoleucyl-tRNA synthetase	gi|652400885|ref| |isoleucyl-trna synthetase, cytoplasm;aminoacyl-tRNA editing activity;isoleucine-tRNA ligase activity;ATP binding;isoleucyl-tRNA aminoacylation	#N/A	Atha_AT5G49030.1	#N/A	Scer_YPL040C
EG_transcript_3371	0.0334661	Chloroplast enriched	0	S	#N/A	#N/A	K03283	heat shock 70kDa protein 1/2/6/8	chloroplastic-like, ATP binding;unfolded protein binding;protein folding	#N/A	Atha_AT5G49910.1	#N/A	#N/A
EG_transcript_1328	0.0327032	Chloroplast enriched	0	S	#N/A	#N/A	K12823	ATP-dependent RNA helicase DDX5/DBP2	gi|678327455|emb|CDW80654.1|UNKNOWN, nucleic acid binding;ATP binding	Tbru_Tb927.8.3830, Tbru_Tb927.11.8870	#N/A	Mmus_NP_082314	#N/A
EG_transcript_14381	0.0321971	Chloroplast enriched	1	_	#N/A	#N/A	0		gi|518316765|ref| |multispecies: membrane protein, integral component of membrane	#N/A	Atha_AT1G78620.2	#N/A	#N/A
EG_transcript_10021	0.0316705	Chloroplast enriched	0	M	#N/A	#N/A	K02115	F-type H+-transporting ATPase subunit gamma	gi|299469805|emb| |atp synthase gamma chain, proton-transporting ATP synthase complex	Tbru_Tb927.10.180	Atha_AT2G33040.1	Mmus_NP_065640	Scer_YBR039W
EG_transcript_17391	0.0300929	Chloroplast enriched	1	S	Mitochondrial ribosomal SSU subunit MRPS10	#N/A	K02946	small subunit ribosomal protein S10	gi|168031515|ref| | protein, mitochondrion;small ribosomal subunit;RNA binding;structural constituent of ribosome;translation	#N/A	#N/A	Mmus_NP_001139684	Scer_YDR041W
EG_transcript_22652	0.0285465	Chloroplast enriched	1	S	#N/A	#N/A	0		30s ribosomal protein s17, ribosome;RNA binding;structural constituent of ribosome;translation	#N/A	#N/A	Mmus_NP_079726	Scer_YMR188C
EG_transcript_10319	0.0279646	Chloroplast enriched	1	S	#N/A	#N/A	0		partial, ribosome;structural constituent of ribosome;translation	#N/A	Atha_AT5G09770.1	#N/A	Scer_YJL063C
EG_transcript_21961	0.0278539	Chloroplast enriched	0	_	#N/A	#N/A	K02637	cytochrome b6-f complex subunit 4	cytochrome b6 f complex subunit iv, cytochrome b6f complex;chloroplast thylakoid membrane;integral component of membrane;oxidoreductase activity;electron transporter	#N/A	Atha_AT2G07727.1	Mmus_NP_904340	Scer_Q0105, Scer_Q0120, Scer_Q0115, Scer_Q0110
EG_transcript_22662	0.0269846	Chloroplast enriched	1	S	Complex I (NADH dehydrogenase) 1 alpha/beta subcomplex 1 (NDUFAB1)	Unknown	0		acyl carrier protein, cytoplasm;ACP phosphopantetheine attachment site binding involved in fatty acid biosynthetic process;phosphopantetheine binding;fatty acid biosynthetic process	#N/A	#N/A	#N/A	#N/A
EG_transcript_1145	0.026966	Chloroplast enriched	1	_	#N/A	#N/A	K01874	methionyl-tRNA synthetase	gi|655964354|ref| |methionine--trna ligase, cytoplasm;RNA binding;methionine-tRNA ligase activity;tyrosine-tRNA ligase activity;ATP binding;methionyl-tRNA aminoacylation;tyrosyl-tRNA aminoacylation	#N/A	Atha_AT3G55400.1	#N/A	#N/A
EG_transcript_20407	0.0263315	Chloroplast enriched	0	M	#N/A	#N/A	K02926	large subunit ribosomal protein L4	50s ribosomal protein l4, ribosome;structural constituent of ribosome;translation	Tbru_Tb927.11.6000	Atha_AT2G20060.1	Mmus_NP_075656	Scer_YML025C
EG_transcript_9148	0.0257689	Chloroplast enriched	1	_	#N/A	#N/A	K13696	abhydrolase domain-containing protein 1/3	gi|754351821|ref|XP_011270720.1|hypothetical protein CAOG_09032,	#N/A	#N/A	#N/A	Scer_YBR177C
EG_transcript_28377	0.0249998	Chloroplast enriched	0	M	#N/A	#N/A	K02113	F-type H+-transporting ATPase subunit delta	f0f1 atp synthase subunit delta, proton-transporting ATP synthase activity	#N/A	Atha_AT5G13450.1	Mmus_NP_613063	Scer_YDR298C
EG_transcript_5832	0.0246279	Chloroplast enriched	0	M	Carbamoyltransferase	core metabolic pathways	K00612	carbamoyltransferase	gi|780157076|ref|XP_011682527.1|PREDICTED: uncharacterized protein LOC752072 isoform X1, catalytic activity;biosynthetic process	#N/A	#N/A	#N/A	#N/A
EG_transcript_17915	0.0236961	Chloroplast enriched	1	_	#N/A	Unknown	K03671	thioredoxin 1	thioredoxin, intracellular;protein disulfide oxidoreductase activity;IgE binding;glycerol ether metabolic process;cell redox homeostasis	Tbru_Tb927.9.3370	Atha_AT2G35010.1	Mmus_NP_064297	Scer_YLR043C, Scer_YCR083W
EG_transcript_3196	0.0234418	Chloroplast enriched	1	_	#N/A	#N/A	K02355	elongation factor G	gi|397584410|gb|EJK52971.1|hypothetical protein THAOC_27681, intracellular;translation elongation factor activity;GTPase activity;GTP binding;translational elongation	Tbru_Tb927.10.5010	Atha_AT1G45332.1	Mmus_NP_613057	Scer_YLR069C
EG_transcript_4233	0.0226102	Chloroplast enriched	1	M	#N/A	#N/A	K02867	large subunit ribosomal protein L11	gi|497232461|ref| |multispecies: 50s ribosomal protein l11, ribosome;structural constituent of ribosome;large ribosomal subunit rRNA binding;translation	Tbru_Tb927.2.4740, Tbru_Tb927.2.4890	#N/A	Mmus_NP_079829	Scer_YNL185C
EG_transcript_12979	0.0221386	Chloroplast enriched	0	C	#N/A	reaction to oxidative and toxic stress	K07071	uncharacterized protein	gi|657924731|ref| |multidrug mfs transporter, catalytic activity;coenzyme binding	#N/A	#N/A	Mmus_NP_001076444	#N/A
EG_transcript_4530	0.0218407	Chloroplast enriched	0	C	ankyrin repeat domain-containing protein 32	Unknown	K03217	YidC/Oxa1 family membrane protein insertase	partial, integral component of membrane;protein binding;protein insertion into membrane	#N/A	#N/A	Mmus_NP_001074581	#N/A
EG_transcript_18309	0.0216393	Chloroplast enriched	1	_	#N/A	#N/A	K02871	large subunit ribosomal protein L13	50s ribosomal protein l13, ribosome;chloroplast part;structural constituent of ribosome;translation	#N/A	Atha_AT3G01790.1	Mmus_NP_081035	Scer_YOR150W
EG_transcript_1826	0.0208857	Chloroplast enriched	1	S	#N/A	#N/A	K01897	long-chain acyl-CoA synthetase	gi|505007533|ref| |long-chain-fatty-acid-- ligase, catalytic activity;metabolic process	Tbru_Tb927.11.4490	#N/A	#N/A	Scer_YER015W
EG_transcript_27480	0.0201912	Chloroplast enriched	0	M	#N/A	Amino acid metabolism	0		adenylyltransferase sulfurtransferase, thiosulfate sulfurtransferase activity	#N/A	#N/A	Mmus_NP_001157997, Mmus_NP_084116	Scer_YOR286W, Scer_YOR285W
EG_transcript_7051	0.0196705	Chloroplast enriched	1	_	#N/A	#N/A	K01749	hydroxymethylbilane synthase	chloroplastic short=pbg ame: full=hydroxymethylbilane synthase short=hmbs ame: full=pre-uroporphyrinogen synthase flags: precursor, chloroplast;hydroxymethylbilane synthase activity;protoporphyrinogen IX biosynthetic process;chlorophyll biosynthetic process;peptidyl-pyrromethane cofactor linkage	#N/A	#N/A	Mmus_NP_038579	#N/A
EG_transcript_20679	0.0191402	Chloroplast enriched	0	M	#N/A	#N/A	K02939	large subunit ribosomal protein L9	50s ribosomal protein l9, ribosome;structural constituent of ribosome;translation	#N/A	Atha_AT5G53070.1	#N/A	#N/A
EG_transcript_2841	0.0189093	Chloroplast enriched	0	M	#N/A	#N/A	K01551	arsenite/tail-anchored protein-transporting ATPase	gi|760448531|ref| | arsenical pump-driving atpase, ATP binding;ATPase activity	#N/A	Atha_AT5G60730.1	#N/A	#N/A
EG_transcript_16160	0.017706	Chloroplast enriched	0	M	#N/A	#N/A	K01358	ATP-dependent Clp protease, protease subunit	proteolytic subunit, cytoplasm;serine-type endopeptidase activity;proteolysis	#N/A	Atha_AT5G23140.1	Mmus_NP_059089	#N/A
EG_transcript_3618	0.0169205	Chloroplast enriched	1	_	#N/A	#N/A	0		partial,	Tbru_Tb11.v5.0691, Tbru_Tb927.5.3010, Tbru_Tb927.10.4850	#N/A	Mmus_NP_937819	#N/A
EG_transcript_28394	0.0162621	Chloroplast enriched	1	_	#N/A	#N/A	K02899	large subunit ribosomal protein L27	50s ribosomal protein l27, ribosome;chloroplast part;structural constituent of ribosome;translation	#N/A	#N/A	Mmus_NP_444391	Scer_YNL005C
EG_transcript_13012	0.0159333	Chloroplast enriched	1	S	#N/A	#N/A	K00218	protochlorophyllide reductase	gi|303280325|ref| |light-dependent protochlorophyllide oxido-reductase, oxidoreductase activity;metabolic process	#N/A	#N/A	Mmus_NP_067532, Mmus_NP_780581, Mmus_NP_076186	#N/A
EG_transcript_4918	0.0159222	Chloroplast enriched	1	_	#N/A	#N/A	K01885	glutamyl-tRNA synthetase	chloroplast precursor, cytoplasm;tRNA binding;glutamate-tRNA ligase activity;ATP binding;glutamyl-tRNA aminoacylation	#N/A	Atha_AT5G64050.1	Mmus_NP_080416	Scer_YOL033W
EG_transcript_3681	0.0152892	Chloroplast enriched	0	M	#N/A	OxPhos and electron transport chain	0		gi|672818147|gb|KFH63049.1|hypothetical protein MVEG_11086,	Tbru_Tb927.10.1950	#N/A	Mmus_NP_001157215	#N/A
EG_transcript_2997	0.0150816	Chloroplast enriched	1	S	#N/A	#N/A	K00615	transketolase	gi|146335205|gb| |plastid transketolase, transketolase activity;metabolic process	#N/A	#N/A	Mmus_NP_033414	#N/A
EG_transcript_572	0.014945	Chloroplast enriched	1	C	#N/A	#N/A	K02519	translation initiation factor IF-2	gi|4426891|gb| | chloroplast initiation factor 2, chloroplast;translation initiation factor activity;GTPase activity;GTP binding;zinc ion binding;translational initiation	Tbru_Tb927.7.3280	#N/A	Mmus_NP_001269048	Scer_YOL023W
EG_transcript_19916	0.0147275	Chloroplast enriched	1	S	#N/A	#N/A	K02884	large subunit ribosomal protein L19	50s ribosomal protein l19, ribosome;structural constituent of ribosome;translation	#N/A	Atha_AT1G24240.1	Mmus_NP_080766	#N/A
EG_transcript_18473	0.0146453	Chloroplast enriched	1	_	#N/A	#N/A	K01462	peptide deformylase	peptide deformylase, iron ion binding;peptide deformylase activity;cellular protein modification process	Tbru_Tb927.11.14520	Atha_AT5G14660.1, Atha_AT1G15390.1	Mmus_NP_080789	#N/A
EG_transcript_1350	0.0143259	Chloroplast enriched	1	_	#N/A	#N/A	0		gi|758365738|emb|CEP11799.1|hypothetical protein, integral component of membrane;ATP binding;ATPase activity	#N/A	#N/A	#N/A	Scer_YHL035C
EG_transcript_3697	0.0143161	Chloroplast enriched	1	_	#N/A	#N/A	0		gi|551653331|ref|XP_005829443.1|hypothetical protein GUITHDRAFT_111436, integral component of membrane;transmembrane transport	#N/A	#N/A	Mmus_NP_032089	#N/A
EG_transcript_37345	0.0140301	Chloroplast enriched	0	_	#N/A	#N/A	K02838	ribosome recycling factor	ribosome recycling factor, cytoplasm;translation;cellular aromatic compound metabolic process;isoprenoid biosynthetic process;plastid organization;glyceraldehyde-3-phosphate metabolic process;carboxylic acid metabolic process;small molecule biosynthetic process;organic cyclic compound metabolic process	#N/A	Atha_AT3G01800.1	Mmus_NP_080698	Scer_YHR038W
EG_transcript_2777	0.0138728	Chloroplast enriched	1	_	#N/A	#N/A	K01897	long-chain acyl-CoA synthetase	gi|497068385|ref| |multispecies: long-chain fatty acid-- ligase, catalytic activity;metabolic process	Tbru_Tb927.11.4490	#N/A	#N/A	Scer_YER015W
EG_transcript_25764	0.0131498	Chloroplast enriched	1	_	#N/A	#N/A	0		high mobility group protein tdp-1,	#N/A	#N/A	Mmus_NP_033386	Scer_YMR072W
EG_transcript_10464	0.0129193	Chloroplast enriched	1	M	#N/A	#N/A	0		---NA---,	Tbru_Tb11.v5.0691, Tbru_Tb927.5.3010, Tbru_Tb927.10.4850	#N/A	Mmus_NP_937819	#N/A
EG_transcript_22249	0.0128551	Chloroplast enriched	1	S	#N/A	#N/A	0		30s ribosomal protein s15, ribosome;structural constituent of ribosome;translation	Tbru_Tb927.1.1200	#N/A	Mmus_NP_079820	Scer_YDR337W
EG_transcript_3514	0.0127244	Chloroplast enriched	1	S	#N/A	#N/A	K08869	aarF domain-containing kinase	partial, protein kinase activity;ATP binding;protein phosphorylation	Tbru_Tb927.5.3420, Tbru_Tb11.v5.0736	#N/A	Mmus_NP_001264225	Scer_YLR253W
EG_transcript_26083	0.0119325	Chloroplast enriched	1	S	#N/A	#N/A	K09568	FK506-binding protein 1	fk506-binding protein, endoplasmic reticulum membrane;peptidyl-prolyl cis-trans isomerase activity;FK506 binding;calcium channel inhibitor activity;protein peptidyl-prolyl isomerization;negative regulation of release of sequestered calcium ion into cytosol;chaperone-mediated protein folding	#N/A	#N/A	#N/A	Scer_YNL135C
EG_transcript_15674	0.0119255	Chloroplast enriched	1	C	#N/A	#N/A	K03687	molecular chaperone GrpE	gi|501756380|emb| | protein homolog, adenyl-nucleotide exchange factor activity;protein homodimerization activity;chaperone binding;protein folding	#N/A	Atha_AT5G55200.1, Atha_AT4G26780.1	Mmus_NP_077798, Mmus_NP_067271	Scer_YOR232W
EG_transcript_41111	0.0114962	Chloroplast enriched	0	_	#N/A	#N/A	K02952	small subunit ribosomal protein S13	30s ribosomal protein s13, ribosome;RNA binding;structural constituent of ribosome;translation	#N/A	Atha_AT1G77750.1	Mmus_NP_035426	Scer_YDR450W
EG_transcript_21284	0.011219	Chloroplast enriched	1	S	#N/A	#N/A	K01802	peptidylprolyl isomerase	peptidyl-prolyl isomerase, peptidyl-prolyl cis-trans isomerase activity;protein peptidyl-prolyl isomerization;protein folding	#N/A	#N/A	Mmus_NP_598845	Scer_YML078W, Scer_YDR155C
EG_transcript_17105	0.0111606	Chloroplast enriched	1	M	#N/A	#N/A	0		gi|551653640|ref|XP_005829597.1|hypothetical protein GUITHDRAFT_95599,	#N/A	Atha_AT5G52970.1	#N/A	#N/A
[truncated: 33 more rows]

## Sheet: Identifyng strategies
Ortholouges present in reference Mitoproteomes	Mitochondrially enriched sequences	High prediction threshold	Initially rejected, reintegrated sequences
[truncated: 1,544 more rows]
