# Supplementary material for: A Uniquely Complex Mitochondrial Proteome from Euglena gracilis
Source: Mol Biol Evol. 2020 Apr 5;37(8):2173–91. doi: 10.1093/molbev/msaa061 (PMC7403612; doi:10.1093/molbev/msaa061)
Supplement: msaa061_Supplementary_Data [file msaa061_supplementary_data.zip › msaa061-suppl_data/Suppl. Table 5..xlsx]

## Sheet: Sheet1
Verified proteins
Sequences from transcriptome	1782
Mitochondrially enriched sequences		1543
Sequences with ortholouges in reference mitoprotomes		994
Consensus prediction threshold passed from transcriptomes		77
Reintegrated sequences based on functional annotation		35
Transcripts previously predicted		552
Mitochondral genomic sequences	4
Total verified proteins in the mitochondrial proteome	1786
In-silico sequences
Unverified transcripts previously predicted	540
Transcripts predicted from this study	195
Undected mitogenomic sequences	2
Total predicted mitochondrial mitoproteome	2523
