# Supplementary material for: A Uniquely Complex Mitochondrial Proteome from Euglena gracilis
Source: Mol Biol Evol. 2020 Apr 5;37(8):2173–91. doi: 10.1093/molbev/msaa061 (PMC7403612; doi:10.1093/molbev/msaa061)
Supplement: msaa061_Supplementary_Data [file msaa061_supplementary_data.zip › msaa061-suppl_data/Suppl. Table 7..xlsx]

## Sheet: Core metabolism
	Tricarboxylic acid cycle					Glyoxylate cycle and Gluconeogenisis
Category	Designation	Transcript			Category	Designation	Transcript
Pyruvate dehydrogenase						Citrate synthase	EG_transcript_6849
	pyruvate dehydrogenase E1 component alpha subunit	EG_transcript_9827				aconitate hydratase	EG_transcript_1951
	pyruvate dehydrogenase E1 component beta subunit	EG_transcript_14931				Malate synthase/Isocitrate lyase	EG_transcript_715
	pyruvate dehydrogenase E2 component	EG_transcript_5584				Phosphoenolpyruvate carboxykinase	EG_transcript_28183
	pyruvate dehydrogenase E3 component	EG_transcript_8679				fumarate hydratase	EG_transcript_4764
	pyruvate dehydrogenase E3 component (dihydrolipoamide (dihydrolipoyl) dehydrogenase)	EG_transcript_6933			Glyoxylate cycle (in-silico)
Pyruvate dehydrogenase (in-silico)						Fumarate reductase	EG_transcript_7177
	pyruvate dehydrogenase E1 component alpha subunit	EG_transcript_34523				Malate dehydrogenase	EG_transcript_52542
TCA cycle						Pyruvate carboxylase	EG_transcript_4485
	citrate synthase	EG_transcript_6849				Pyruvate carboxylase, 3-methylcrotonyl-CoA carboxylase alpha subunit	EG_transcript_12535
	citrate synthase	EG_transcript_10302				Pyruvate carboxylase, Hydroxymethylglutaryl-CoA lyase, mitochondrial	EG_transcript_23270
	citrate synthase	EG_transcript_2898				Pyruvate carboxylase, mitochondrial isoform X2	EG_transcript_31724
	aconitate hydratase	EG_transcript_1951				Pyruvate carboxylase-like, 3-methylcrotonyl-CoA carboxylase alpha subunit	EG_transcript_34687
	isocitrate dehydrogenase	EG_transcript_4351			Gluconeogenisis (in-silico)
	isocitrate dehydrogenase	EG_transcript_10872				Pyruvate carboxylase	EG_transcript_36271
	isocitrate dehydrogenase	EG_transcript_6875				Pyruvate carboxylase	EG_transcript_18715
	isocitrate dehydrogenase	EG_transcript_9064				Pyruvate carboxylase	EG_transcript_36271
	isocitrate dehydrogenase	EG_transcript_10115				Pyruvate carboxylase	EG_transcript_37230
	isocitrate dehydrogenase (NAD+)	EG_transcript_14428
	succinyl-CoA synthetase alpha subunit	EG_transcript_14424
	succinyl-CoA synthetase beta subunit	EG_transcript_9899
	succinyl-CoA synthetase beta subunit	EG_transcript_13259
Conventional pathway
	fumarate hydratase	EG_transcript_4764
	pyruvate dehydrogenase E3 component (dihydrolipoamide (dihydrolipoyl) dehydrogenase)	EG_transcript_8679
	pyruvate dehydrogenase E3 component (dihydrolipoamide (dihydrolipoyl) dehydrogenase)	EG_transcript_6933
	succinyl-CoA synthetase alpha subunit	EG_transcript_14424
	succinyl-CoA synthetase beta subunit	EG_transcript_9899
	succinyl-CoA synthetase beta subunit	EG_transcript_13259
α-proteobacteria shunt
	2-Oxoglutarate decarboxylase	EG_transcript_5376
	succinate-semialdehyde dehydrogenase	EG_transcript_9413
	succinate-semialdehyde dehydrogenase	EG_transcript_36553
	succinate-semialdehyde dehydrogenase	EG_transcript_8152
GABA shunt
	glutamate dehydrogenase (NADP+)	EG_transcript_11196
	glutamate dehydrogenase (NADP+)	EG_transcript_10682
	aminotransferase class-iii	EG_transcript_12805
GABA shunt (in-silico)
	glutamate decarboxylase	EG_transcript_5857
Complex 2
	SDH1	EG_transcript_6467
	SDH2 C-end	EG_transcript_33323
	SDH2 N-end	EG_transcript_25720
	SDHTC6	EG_transcript_22111
	SDHTC7	EG_transcript_27641
	SDHTC7	EG_transcript_24694
	SDHTC8	EG_transcript_41526
Complex 2 (in-silico)
	SDHTC4	EG_transcript_61600
	SDHTB1	EG_transcript_21458
TCA cycle
	fumarate hydratase	EG_transcript_4764
	malate dehydrogenase	EG_transcript_15919
	malate dehydrogenase	EG_transcript_24127
	malate dehydrogenase	EG_transcript_32477
Conventional path (in-silico)
	malate dehydrogenase	EG_transcript_52542
	malate dehydrogenase	EG_transcript_61841
	malate dehydrogenase	EG_transcript_6336

## Sheet: Sulphur metabolism
	Iron-Sulphur Cluster Bioynthesis					Sulphate assimilation
Category	Designation	Transcript			Category	Designation	Transcript
Cluster Assembly						Sulfate adenylyltransferase (ATPS)	EG_transcript_12509
	Isd11	EG_transcript_27059				Sulfate adenylyltransferase (ATPS)	EG_transcript_13843
	Nfs	EG_transcript_11568				Adenylylsulfate kinase (APS kinase)	EG_transcript_68647
	IscU	EG_transcript_21310				Adenylyl-sulfate reductase (APS reductase)	EG_transcript_13057
	FdR	EG_transcript_18154				Sulfite reductase (NADPH) flavoprotein alpha-component	EG_transcript_2112
	FdxA	EG_transcript_29409				Sulfite reductase (NADPH) hemoprotein beta-component	EG_transcript_27102
	Frataxin	EG_transcript_32001				Serine O-acetyltransferase (cysE)	EG_transcript_11445
Apoprotein transport						Serine O-acetyltransferase (cysE)	EG_transcript_21765
	Ssc1	EG_transcript_5458			Sulphate asssimilation (In-silico)
	Mge1	EG_transcript_21720				Cysteine synthase (cysK)	EG_transcript_13795
	Grx5	EG_transcript_40617				Sulfate permease	EG_transcript_1142
Apoprotein transport (In-silico)
	Hep1 (in-silico)	EG_transcript_21501
Holoprotein maturation
	Isa1	EG_transcript_19208
	Isa2	EG_transcript_36862
	Iba57	EG_transcript_18250
	Nfu1	EG_transcript_27690
	Nfu	EG_transcript_18402
Holoprotein maturation (In-silico)
	Nfu (in-silico)	EG_transcript_70768
	Nfu (in-silico)	EG_transcript_24039

## Sheet: Oxphos proteins
	Ubiquinone synthesis					Oxphos complexes
Category	Designation	Transcript		Complex	Category	Designation	Transcript
	COQ3	EG_transcript_21906		Complex 1
	COQ5	EG_transcript_19736			Conserved
	COQ6	EG_transcript_9802				ND1
Ubiquinone synthesis (in-silico)						ND4
	COQ2	EG_transcript_17654				ND5
						NDUFS1 (Subunit 13)	EG_transcript_12885
	Alternative oxidase pathway					NDUFS2 (Subunit 11)	EG_transcript_13592
Category	Designation	Transcript				NDUFS3 (Subunit 19)	EG_transcript_19403
	Alternative NADH dehydrogenase	EG_transcript_8715				NDUFS6 (Subunit 32)	EG_transcript_52520
Alternative oxidases						NDUFS7	EG_transcript_32395
		EG_transcript_33334				NDUFS8 (Subunit 27)	EG_transcript_12415
		EG_transcript_11108				NDUFV1 (Subunit 5)	EG_transcript_5944
		EG_transcript_13899				NDUFV2	EG_transcript_19472
		EG_transcript_29329				NDUFA2	EG_transcript_28989
		EG_transcript_8364				NDUFA6 (Subunit 8)	EG_transcript_12102
Alternative oxidases (in-silico)						NDUFA5 (Subunit 28)	EG_transcript_24541
		EG_transcript_47055				NDUFA8	EG_transcript_27781
		EG_transcript_32608				NDUFA9 (Subunit 14)	EG_transcript_8914
		EG_transcript_22050				NDUFA12 (Subunit 15)	EG_transcript_19840
Glycerol-3-phosphate dehydrogenase						NDUFA13 (Subunit 25)	EG_transcript_33225
		EG_transcript_13673				NDUFAB1	EG_transcript_22662
		EG_transcript_49306				NDUFAB1	EG_transcript_41155
		EG_transcript_9333				NDUFB7	EG_transcript_59256
		EG_transcript_20488				NDUFB10 (Subunit 34)	EG_transcript_29565
						NDUFB11
						CAG1 (Subunit 6)	EG_transcript_13947
						CAG2 (Subunit 20)	EG_transcript_22381
					Conserved (in-silico)
						NDUFA7*	EG_transcript_69071
						NDUFC1	EG_transcript_446
					Euglenozoan
						NDTB2 (Subunit 10)	EG_transcript_10773
						NDTB5 (Subunit 3)	EG_transcript_19719
						NDTB11	EG_transcript_35745
						NDTB12 (Subunit 4)	EG_transcript_10882
						NDTB17 (Subunit 7)	EG_transcript_9915
						NDTB25	EG_transcript_59256
						NDTB28
						NDTB29	EG_transcript_26116
						NDTB31
					Euglenozoan (in-silico)
						NDTB1	EG_transcript_33166
						NDTB6	EG_transcript_43895
						NDTB18	EG_transcript_3480
						NDTB22	EG_transcript_10379
						NDTB34	EG_transcript_41751
					Other subunits
						DNAJ	EG_transcript_19437
						G3PD	EG_transcript_24337
						ADP/ATP	EG_transcript_16866
						comp46408_c0_seq1	EG_transcript_28123
						comp58177_c0_seq3	EG_transcript_22909
						comp47716_c0_seq2_cut	EG_transcript_28465
						comp51732_c0_seq5_	EG_transcript_30365
						comp52747_c0_seq1_cut	EG_transcript_30222
						comp49825_c0_seq3_cut	EG_transcript_36579
						comp53986_c0_seq1_cut	EG_transcript_33390
						comp41364_c0_seq3	EG_transcript_25322
						comp54442_c0_seq1
						comp54200_c0_seq1	EG_transcript_51155
						comp51611_c0_seq1_cut	EG_transcript_52562
					Other subunits (in-silico)
						comp60085_c0_seq3	EG_transcript_7305
						comp54683_c0_seq1	EG_transcript_7306
						comp51117_c0_seq1	EG_transcript_519
					Novel subunits
							EG_transcript_7896
							EG_transcript_29641
				Complex 2
					Conserved
						SDH1	EG_transcript_6467
						SDH2 C-end	EG_transcript_33323
						SDH2 N-end	EG_transcript_25720
					Euglenozoa
						SDHTC3
						SDHTC6	EG_transcript_22111
						SDHTC7	EG_transcript_27641
						SDHTC7	EG_transcript_24694
						SDHTC8	EG_transcript_41526
						SDHTC9
						SDHTC10
					Euglenoza (in-silico)
						SDHTC4	EG_transcript_61600
						SDHTB1	EG_transcript_21458
				Complex 3
					Conserved
						QCR1 (Subunit 1)	EG_transcript_21706
						QCR1 (Subunit 2)	EG_transcript_8779
						CYT1 (Subunit 3)	EG_transcript_21511
						COB (Subunit 4)
						RIP1 (Subunit 6)	EG_transcript_23844
						QCR7 (Subunit 5)	EG_transcript_13997
						QCR10
					Conserved (in-silico)
						QCR6	EG_transcript_59214
					Euglenozoan
						QCRTB1 (Subunit 2)	EG_transcript_12637
						QCRTB2
					Other subunits
						comp47102_c0_seq2_	EG_transcript_53295
						comp57617_c0_seq1_cut	EG_transcript_57453
						QCR9	EG_transcript_57369
				Complex 4
					Conserved
						COX1
						COX2
						COX3	EG_transcript_36506
						COX5A	EG_transcript_34143
						COX5B
						COX6B	EG_transcript_15660
						COX4	EG_transcript_26638
						COX15	EG_transcript_8223
						COX11	EG_transcript_18631
						COX10	EG_transcript_19356
					Conserved (in-silico)
						COX8A	EG_transcript_559
					Euglenozoan
						COXTB1	EG_transcript_9064
						COXTB2	EG_transcript_47615
						COXTB4	EG_transcript_35473
						COXTB5
						COXTB6	EG_transcript_26805
						COXTB8
						COXTB10
						COXTB12
						COXTB16	EG_transcript_12212
					Unknown proteins
						comp57506_c0_seq2_cut	EG_transcript_25346
						comp53543_c0_seq2	EG_transcript_34869
						comp51338_c0_seq1_cut	EG_transcript_26565
						comp47102_c0_seq2_cut	EG_transcript_53295
						comp55710_c0_seq1_cut	EG_transcript_26585
						comp50120_c1_seq1_cut	EG_transcript_56139
						comp48005_c0_seq1_cut	EG_transcript_36110
						comp53374_c0_seq4	EG_transcript_39850
				Complex 5
					Conserved
						Alpha	EG_transcript_4714
						Beta	EG_transcript_8912
						Gamma	EG_transcript_19235
						Delta	EG_transcript_32956
						Epsilon
						OSCP	EG_transcript_22409
					Euglenozoan	OSCP	EG_transcript_18009
						ATPTB1	EG_transcript_7573
						ATPTB3
						ATPTB4	EG_transcript_60280
						ATPTB6	EG_transcript_28774
						ATPTB12	EG_transcript_47790
						p18	EG_transcript_41871
					Conserved (in-silico)
						ATPCC	EG_transcript_45706
					Euglenozoan (in-silico)
						ATPTB7	EG_transcript_17752
						ATPTB10	EG_transcript_29779

## Sheet: FA metabolism
Category	Designation	Transcript
	pyruvate-ferredoxin: NADP+ oxidoreductase (PNO, PFO, POR, nifJ) alpha subunit	EG_transcript_790
	pyruvate-ferredoxin: NADP+ oxidoreductase (PNO, PFO, POR, nifJ) alpha subunit	EG_transcript_368
	pyruvate-ferredoxin: NADP+ oxidoreductase (PNO, PFO, POR, nifJ) beta subunit	EG_transcript_1047
	acetyl-CoA C-acetyltransferase	EG_transcript_15100
	B-hydroxyacyl-CoA	EG_transcript_29059
	enoyl-CoA hydratase	EG_transcript_21797
	enoyl-CoA hydratase	EG_transcript_12970
	trans-2-enoyl-CoA reductase	EG_transcript_18307
In-silico
	acyl-CoA dehydrogenase	EG_transcript_6204
	trans-2-enoyl-CoA reductase	EG_transcript_11626
	trans-2-enoyl-CoA reductase	EG_transcript_8672
Fatty acid import
	carnitine O-palmitoyltransferase I	EG_transcript_2622
	carnitine O-palmitoyltransferase I	EG_transcript_1929
	carnitine O-palmitoyltransferase I	EG_transcript_3460
	carnitine O-palmitoyltransferase II	EG_transcript_4905
	long-chain acyl-CoA synthetase	EG_transcript_5608
Fatty acid import (in-silico)
	long-chain acyl-CoA synthetase	EG_transcript_19912
	long-chain acyl-CoA synthetase	EG_transcript_12755
Odd-number fatty acid synthesis
	fumarate hydratase	EG_transcript_4764
	succinyl-CoA synthetase alpha subunit	EG_transcript_14424
	succinyl-CoA synthetase beta subunit	EG_transcript_9899
	succinyl-CoA synthetase beta subunit	EG_transcript_13259
	methylmalonyl-CoA mutase	EG_transcript_4204
	methylmalonyl-CoA mutase	EG_transcript_64961
	epimerase	EG_transcript_15518
	propionyl-CoA carboxylase alpha chain	EG_transcript_724
	propionyl-CoA carboxylase beta chain	EG_transcript_6633
	propionyl-CoA carboxylase beta chain	EG_transcript_6510
Odd-number fatty acid synthesis (in-silico)
	Fumarate reductase	EG_transcript_7177
	propionyl-CoA carboxylase beta chain	EG_transcript_23656
	propionyl-CoA carboxylase beta chain	EG_transcript_29131

## Sheet: mtRibosomes
	Small Subunits						Large Subunits			Unclassified subunits
Category	Designation	Transcript				Category	Designation	Transcript		Transcript
Conserved						Conserved				EG_transcript_15975
	S2	EG_transcript_32698					L2	EG_transcript_9967		EG_transcript_41267
	S3/S24	EG_transcript_34746					L3	EG_transcript_18974
	S5	EG_transcript_13807					L4	EG_transcript_15615
	S6 (putative)	EG_transcript_42153					L6	EG_transcript_34325
	S7	EG_transcript_30512					L9	EG_transcript_20679
	S8	EG_transcript_24975					L11	EG_transcript_26203
	S9	EG_transcript_10634					L12	EG_transcript_42748
	S10	EG_transcript_17391					L13	EG_transcript_31449
	S11	EG_transcript_27105					L14 (putative)	EG_transcript_37217
	S12	EG_transcript_26732					L15	EG_transcript_16116
	S13	EG_transcript_39882					L16	EG_transcript_26376
	S15	EG_transcript_37274					L17	EG_transcript_26134
	S16	EG_transcript_25670					L18	EG_transcript_19604
	S17	EG_transcript_22412					L19	EG_transcript_19916
	S18	EG_transcript_23431					L20	EG_transcript_37938
	S19	EG_transcript_43430					L21	EG_transcript_52320
Accesory							L22	EG_transcript_30576
	S23	EG_transcript_26412					L23	EG_transcript_36207
	S28	EG_transcript_22249					L24	EG_transcript_21432
	S29	EG_transcript_18070					L27	EG_transcript_65902
	S34	EG_transcript_24482					L28	EG_transcript_29857
	S35 (putative)	EG_transcript_20530					L32	EG_transcript_66564
	RSM22	EG_transcript_5415					L36 (putative)	EG_transcript_41022
	Mrp1	EG_transcript_25374				Conserved (In-silico)
	Rsm26	EG_transcript_18831					L1	EG_transcript_38786
	Ehd3	EG_transcript_2814					L10	EG_transcript_55823
Accesory (In-silico)						Accesssory
	Ppe1	EG_transcript_17245					L38	EG_transcript_12972
Kinetoplastid							L39	EG_transcript_4373
	Tb927.10.16090 (putative)	EG_transcript_9059					L40	EG_transcript_34054
	Tb927.6.4080	EG_transcript_28843					L43	EG_transcript_30305
	Tb927.11.5500	EG_transcript_3096					L45 (putative)	EG_transcript_26128
	Tb927.9.5300 (putative)	EG_transcript_25226					L46	EG_transcript_22270
	Tb927.3.970	EG_transcript_13898					L49	EG_transcript_33367
	Tb927.3.5240 (putative)	EG_transcript_9723					L52	EG_transcript_33059
	Tb927.6.4930	EG_transcript_21237					L53 (putative)	EG_transcript_32178
	Tb927.7.2620	EG_transcript_22169				Accesory (In-silico)
	Tb927.1.2990	EG_transcript_5202					L56	EG_transcript_12259
	Tb927.8.1340	EG_transcript_26369				Kinetoplastid
	Tb927.6.4560	EG_transcript_14515					Tb927.11.16990	EG_transcript_7639
	Tb927.2.4400 (putative)	EG_transcript_14868					Tb927.6.4080	EG_transcript_28843
Kinetoplastid (in-silico)							Tb927.5.2070 (putative)	EG_transcript_43931
	Tb927.10.15650	EG_transcript_10814					Tb927.7.3430	EG_transcript_26116
	Tb927.5.2080	EG_transcript_8320					Tb927.7.1640	EG_transcript_5683
	Tb927.10.11820	EG_transcript_3890					Tb927.8.3300	EG_transcript_11845
Novel							Tb927.7.6800	EG_transcript_18807
		EG_transcript_8610					Tb927.4.2720	EG_transcript_2748
		EG_transcript_39017				Kinetoplastid (In-silico)
		EG_transcript_17627					Tb927.1.1160	EG_transcript_56042
		EG_transcript_23194					Tb927.9.3350	EG_transcript_9338
							Tb927.6.2480	EG_transcript_7684
							Tb927.9.9150	EG_transcript_20451
							Tb927.7.2630	EG_transcript_20732
							Tb927.10.6090	EG_transcript_15107
							Tb927.9.14030	EG_transcript_5388
							Tb927.11.5990	EG_transcript_5071
							Tb927.11.5820	EG_transcript_29902
							Tb927.11.15500	EG_transcript_4424
							Tb927.10.380	EG_transcript_668
							Tb927.8.3170	EG_transcript_11675
							Tb927.6.3600	EG_transcript_6652
							Tb927.9.12850	EG_transcript_19324
							Tb927.11.9450	EG_transcript_19610
							Tb927.10.390	EG_transcript_29153
						Novel
								EG_transcript_9617
								EG_transcript_14870
								EG_transcript_10319
								EG_transcript_21981
								EG_transcript_18498
								EG_transcript_4233
								EG_transcript_37550
								EG_transcript_24312
								EG_transcript_30290
								EG_transcript_6401
								EG_transcript_1793
						Novel (In-silico)
								EG_transcript_13396

## Sheet: Protein Import
Category	Designation	Transcript
Outer membrane
	ATOM69	EG_transcript_11734
	ATOM46	EG_transcript_12368
	TOB55	EG_transcript_8016
	TOB55	EG_transcript_10631
	TOM40	EG_transcript_18731
	TOM40-like	EG_transcript_20817
	pATOM36	EG_transcript_20901
	ATOM19	EG_transcript_34989
	ATOM12 (putative)	EG_transcript_64939
	ATOM11 (putative)	EG_transcript_14323
Outer membrane (In-silico)
	TOM34	EG_transcript_62028
	Metaxin 1/2	EG_transcript_21687
	Metaxin	EG_transcript_21463
Intermembrane space
	TIM9	EG_transcript_33996
Intermembrane space (In-silico)
	TIM10	EG_transcript_37340
Inner membrane
	TIM16/PAM16	EG_transcript_30166
	TIM17	EG_transcript_19555
	TIM17	EG_transcript_30195
	TIM22	EG_transcript_31130
	TIM23	EG_transcript_18447
	TIM44	EG_transcript_9636
	TIM50	EG_transcript_16635
	HSP70	EG_transcript_5157
	OXA1	EG_transcript_8552
	IMP2	EG_transcript_22314
	Mge/Grpe	EG_transcript_21720
	TIM42 (putative)	EG_transcript_22602
Inner membrane (In-silico)
	TIM47	EG_transcript_5597
	Tim14/PAM18	EG_transcript_11579
	TIM15/ZIM17/Hep1	EG_transcript_21501
	TIM15/ZIM17/Hep1	EG_transcript_40131
	ERV1	EG_transcript_29479
Matrix
	MPP-A	EG_transcript_8779
	MPP-B	EG_transcript_25719
	Hsp60	EG_transcript_7444
Matrix (in-silico)
	Hsp10	EG_transcript_29819

## Sheet: mTERF
Category	Transcript
Mitochondrial specific
	EG_transcript_13449
	EG_transcript_11705
	EG_transcript_12866
	EG_transcript_13456
Dual-localised
	EG_transcript_9059
	EG_transcript_47186
	EG_transcript_18758
	EG_transcript_17931
Chloroplast specific
	EG_transcript_13787
	EG_transcript_34430
	EG_transcript_8382
	EG_transcript_9296
	EG_transcript_22436
	EG_transcript_16435
In-silico
	EG_transcript_8890
	EG_transcript_9775
	EG_transcript_20525
	EG_transcript_20372
	EG_transcript_10977
	EG_transcript_8499
	EG_transcript_14580
	EG_transcript_10058
	EG_transcript_26432
	EG_transcript_10781
	EG_transcript_14903
	EG_transcript_18984
	EG_transcript_24306
	EG_transcript_33335
	EG_transcript_43502
	EG_transcript_12354
	EG_transcript_13951
	EG_transcript_14568
	EG_transcript_13173
	EG_transcript_17919
	EG_transcript_37915
	EG_transcript_2635
	EG_transcript_14436
	EG_transcript_9541
	EG_transcript_14883
	EG_transcript_3952
	EG_transcript_12688
	EG_transcript_16636
	EG_transcript_21190
	EG_transcript_20549
	EG_transcript_32878
	EG_transcript_27754
	EG_transcript_13739
	EG_transcript_18872
	EG_transcript_20704
	EG_transcript_43870
	EG_transcript_32586
	EG_transcript_13361
	EG_transcript_24179
	EG_transcript_70244
	EG_transcript_20494
	EG_transcript_12447
	EG_transcript_8645
	EG_transcript_14243
	EG_transcript_6376
	EG_transcript_11471
	EG_transcript_14864
	EG_transcript_11639
	EG_transcript_18956
	EG_transcript_11556
	EG_transcript_13179
	EG_transcript_12961
	EG_transcript_12294
	EG_transcript_46692
	EG_transcript_66034
	EG_transcript_43713
	EG_transcript_49602
	EG_transcript_36144
	EG_transcript_57265
	EG_transcript_60368
	EG_transcript_38927
	EG_transcript_33292
	EG_transcript_16863
	EG_transcript_14142
	EG_transcript_16247
	EG_transcript_7118
	EG_transcript_14662
	EG_transcript_10950
	EG_transcript_17253
	EG_transcript_36501
	EG_transcript_24421
	EG_transcript_7568
	EG_transcript_39807
	EG_transcript_14563
	EG_transcript_13498
	EG_transcript_11072
	EG_transcript_49841
	EG_transcript_12754
	EG_transcript_14285
	EG_transcript_28264
	EG_transcript_58517
	EG_transcript_52164
	EG_transcript_23496
	EG_transcript_62041
	EG_transcript_39609
	EG_transcript_38110
	EG_transcript_32981
	EG_transcript_22203
	EG_transcript_22943
	EG_transcript_15359
	EG_transcript_18724
	EG_transcript_19661
	EG_transcript_15192
	EG_transcript_22946
	EG_transcript_13542
	EG_transcript_6915
	EG_transcript_17405
	EG_transcript_14562
	EG_transcript_11449
	EG_transcript_12949
	EG_transcript_23394
	EG_transcript_39893
	EG_transcript_17905
	EG_transcript_9818
	EG_transcript_26453
	EG_transcript_26301
	EG_transcript_19816
	EG_transcript_23268
	EG_transcript_21588
	EG_transcript_9443
	EG_transcript_24487
	EG_transcript_12142
	EG_transcript_14008
	EG_transcript_8533
	EG_transcript_11591
	EG_transcript_13467
	EG_transcript_38272
	EG_transcript_8248
	EG_transcript_23999
	EG_transcript_29447
	EG_transcript_23123
	EG_transcript_13873
	EG_transcript_17331
	EG_transcript_33770
	EG_transcript_72005
	EG_transcript_28440
	EG_transcript_62987
	EG_transcript_69335
	EG_transcript_22374
	EG_transcript_59404
	EG_transcript_39706
	EG_transcript_28515
	EG_transcript_13593
	EG_transcript_26735
	EG_transcript_49389
	EG_transcript_53971
	EG_transcript_46569
	EG_transcript_27927
	EG_transcript_45419
	EG_transcript_41848
	EG_transcript_29771
	EG_transcript_28505
	EG_transcript_41201
	EG_transcript_41841
	EG_transcript_19975
	EG_transcript_69249
	EG_transcript_67124
	EG_transcript_57639
	EG_transcript_65067
	EG_transcript_58459
	EG_transcript_22648
	EG_transcript_33101
	EG_transcript_41744
	EG_transcript_69930
	EG_transcript_69571
	EG_transcript_46805
	EG_transcript_46809
	EG_transcript_32320
	EG_transcript_48855
	EG_transcript_2555
	EG_transcript_51012
	EG_transcript_25297
	EG_transcript_18745
	EG_transcript_29816
	EG_transcript_32467
	EG_transcript_19369
	EG_transcript_20521
	EG_transcript_24577
	EG_transcript_16112
	EG_transcript_38034
	EG_transcript_34278
	EG_transcript_26056
	EG_transcript_31675
	EG_transcript_20436
	EG_transcript_50571
	EG_transcript_28065
	EG_transcript_21020
	EG_transcript_27241

## Sheet: MICOS
Category	Designation	Transcript
MICOS proteins
	Mic10	EG_transcript_59561
	Mic20	EG_transcript_25604
	Mic40	EG_transcript_45982
	Mic60	EG_transcript_48664
	Mic34 (putative)	EG_transcript_17868

## Sheet: AA metabolism
Amino acid category	Designation	Transcript
Lysine
	enoyl-CoA hydratase	EG_transcript_862
	3-hydroxyacyl-CoA dehydrogenase	EG_transcript_26319; EG_transcript_21457
	acetyl-CoA C-acetyltransferase	EG_transcript_13053; EG_transcript_15100
Glycine
	glycine dehydrogenase	EG_transcript_1548
	aminomethyltransferase	EG_transcript_9664
	dihydrolipoamide dehydrogenase	EG_transcript_6933; EG_transcript_8679
	glycine cleavage system H protein	EG_transcript_30675; EG_transcript_46482
Branched-chain amino acids (valine, leucine, isoleucine)
	branched-chain amino acid aminotransferase	EG_transcript_9159
	2-oxoisovalerate dehydrogenase E1 component	EG_transcript_8975
	dihydrolipoamide dehydrogenase	EG_transcript_6933; EG_transcript_8679
	2-oxoisovalerate dehydrogenase E2 component (dihydrolipoyl transacylase)	EG_transcript_34451; EG_transcript_11180
	isovaleryl-CoA dehydrogenase	EG_transcript_10100
	hydroxymethylglutaryl-CoA lyase	EG_transcript_14837
	butyryl-CoA dehydrogenase	EG_transcript_12101
	3-hydroxyisobutyryl-CoA hydrolase	EG_transcript_11577
	3-hydroxyacyl-CoA dehydrogenase	EG_transcript_26319; EG_transcript_21457
	aldehyde dehydrogenase (NAD+)	EG_transcript_35317
	methylmalonyl-CoA mutase	EG_transcript_4204
	3-hydroxyacyl-CoA dehydrogenase / 3-hydroxy-2-methylbutyryl-CoA dehydrogenase	EG_transcript_14917
	acetyl-CoA acyltransferase	EG_transcript_19565
Glutamate
	glutamate dehydrogenase (NADP+)	EG_transcript_10682; EG_transcript_11196
	glutamate decarboxylase	EG_transcript_5857
	4-aminobutyrate aminotransferase	EG_transcript_8704
	succinate-semialdehyde dehydrogenase / glutarate-semialdehyde dehydrogenase	EG_transcript_8152; EG_transcript_9413
Proline
	proline dehydrogenase	EG_transcript_2549; EG_transcript_6024
	1-pyrroline-5-carboxylate dehydrogenase	EG_transcript_28001; EG_transcript_5646
Aspartate
	aspartate aminotransferase	EG_transcript_13959
Cysteine
	thiosulfate/3-mercaptopyruvate sulfurtransferase	EG_transcript_26179
Alanine
	alanine-glyoxylate transaminase	EG_transcript_6865
