# Supplementary material for: A Uniquely Complex Mitochondrial Proteome from Euglena gracilis
Source: Mol Biol Evol. 2020 Apr 5;37(8):2173–91. doi: 10.1093/molbev/msaa061 (PMC7403612; doi:10.1093/molbev/msaa061)
Supplement: msaa061_Supplementary_Data [file msaa061_supplementary_data.zip › msaa061-suppl_data/Suppl. Table 8..xlsx]

## Sheet: Sheet1
Class I	E. gracilis transcript ID	InterproScan	Pfam	Presence in mass-spectrometry defined mitoproteome	Presence in experimentally verified + in silico predicted mitoproteome	Chloroplast localization according to Novák Vanclová et al., 2019	CP/MT ratio	Nuclear localization predictors			Putative localization
								NLStradamus	SeqNLS	NLS-Mapper
MetRS	EG_transcript_3873	methionine-tRNA synthetase, type 2 (IPR023457)	tRNA synthetases class I (M)	yes	yes	-	0.371761	yes	-	-	M
	EG_transcript_1145	tyrosine-tRNA ligase, bacterial-type, type 1 (IPR024107); Methionine-tRNA synthetase, type 2 (IPR023457)	tRNA synthetases class I (W and Y); tRNA synthetases class I (M)	yes	yes	yes	37.0837	-	-	-	M, P
	EG_transcript_17808	nucleic acid-binding, OB-fold	tRNA binding domain	-	-	-	#DIV/0!	-	-	-	C
ValRS	EG_transcript_1453	valine-tRNA ligase (IPR002303)	tRNA synthetases class I (I, L, M and V)	yes	yes	-	0	yes	-	-	M
	EG_transcript_1687	valine-tRNA ligase (IPR002303)	tRNA synthetases class I (I, L, M and V)	-	-	yes	#DIV/0!	-	-	yes	P
LeuRS	EG_transcript_1177	leucyl-tRNA synthetase, class Ia, archaeal/eukaryotic cytosolic (IPR004493)	tRNA synthetases class I (I, L, M and V)	yes	yes	-	0.209717	yes	-	-	M
	EG_transcript_1718	leucine-tRNA ligase (IPR002302)	tRNA synthetases class I (I, L, M and V); Leucyl-tRNA synthetase, Domain 2	-	-	-	#DIV/0!	-	-	-	C
IleRS	EG_transcript_1330	isoleucine-tRNA ligase, type 2 (IPR023586)	tRNA synthetases class I (I, L, M and V)	yes	yes	-	0.342879	-	-	-	M
	EG_transcript_971	isoleucine-tRNA ligase, type 1 (IPR023585)	tRNA synthetases class I (I, L, M and V); Zinc finger found in FPG and IleRS	yes	yes	yes	28.1868	-	-	-	M, P
CysRS	EG_transcript_11617	cysteine-tRNA ligase (IPR015803)	tRNA synthetases class I (C) catalytic domain	yes	yes	-	0.918196	-	-	-	M
	EG_transcript_3436	cysteine-tRNA ligase (IPR015803)	tRNA synthetases class I (C) catalytic domain	-	-	yes	#DIV/0!	yes	-	-	P
ArgRS	EG_transcript_3489	arginine-tRNA ligase (IPR001278)	arginyl tRNA synthetase N terminal domain; tRNA synthetases class I ®	-	-	-	#DIV/0!	-	-	-	C
	EG_transcript_2535	arginine-tRNA ligase (IPR001278)	arginyl tRNA synthetase N terminal domain; tRNA synthetases class I ®	-	-	yes	#DIV/0!	-	-	-	P
GluRS	EG_transcript_5201	glutamyl/glutaminyl-tRNA synthetase, class Ib, anti-codon binding domain	tRNA synthetases class I (E and Q)	yes	yes	-	0.363543	yes	-	-	M
	EG_transcript_4918	glutamate-tRNA ligase, bacterial/mitochondrial (IPR004527)	tRNA synthetases class I (E and Q)	yes	yes	yes	62.8055	-	-	-	M, P
GlnRS	EG_transcript_6722	glutamine-tRNA synthetase (IPR004514)	tRNA synthetases class I (E and Q)	yes	yes	-	0.120899	-	-	-	M
	EG_transcript_4663	glutamine-tRNA synthetase (IPR004514)	tRNA synthetases class I (E and Q)	-	-	yes	#DIV/0!	-	-	-	P
TyrRS	EG_transcript_11394	rossmann-like alpha/beta/alpha sandwich fold	-	yes	yes	-	0	yes	-	yes	M?
	EG_transcript_49554	aminoacyl-tRNA synthetase, class Ic (IPR002305)	tRNA synthetases class I (W and Y)	yes	yes	-	0	-	-	-	M?
TrpRS	EG_transcript_7320	tryptophan-tRNA ligase (IPR002306)	tRNA synthetases class I (W and Y)	-	-	-	-	-	-	-	C
	EG_transcript_7650	tryptophan-tRNA ligase, bacterial-type (IPR024109)	tRNA synthetases class I (W and Y)	-	-	yes	#DIV/0!	-	-	yes	P
LysRS	EG_transcript_3471	lysine-tRNA ligase, class II (IPR002313)	OB-fold nucleic acid binding domain; tRNA synthetases class II (D, K and N)	yes	yes	-	0	yes	-	-	M?
	EG_transcript_21742	nucleic acid-binding, OB-fold	OB-fold nucleic acid binding domain	-	-	-	-		-	-	C
Class II
AlaRS	EG_transcript_3246	alanine-tRNA ligase, eukaryota/bacteria (IPR023033)	tRNA synthetases class II (A); Threonyl and Alanyl tRNA synthetase second additional domain	yes	yes	-	0.293761	-	-	-	M
	EG_transcript_1083	alanine-tRNA ligase, eukaryota/bacteria (IPR023033)	tRNA synthetases class II (A); Threonyl and Alanyl tRNA synthetase second additional domain	-	-	yes	#DIV/0!	-	-	-	P
	EG_transcript_23500	threonyl/alanyl tRNA synthetase, class II-like, putative editing domain superfamily	threonyl and alanyl tRNA synthetase second additional domain	-	-	-	0.293761	-	-	-	C
AsnRS	EG_transcript_2696	asparagine-tRNA ligase (IPR004522)	glutaminyl-tRNA synthetase, non-specific RNA binding region; OB-fold nucleic acid binding domain; tRNA synthetases class II (D, K and N)	yes	yes	-	2.47037	yes	-	-	M
	EG_transcript_5296	asparagine synthase, glutamine-hydrolyzing	glutamine amidotransferase domain; Asparagine synthase	-	-	-	-	-	-	yes	C
AspRS	EG_transcript_3395	aspartate-tRNA ligase, type 1 (IPR004524)	OB-fold nucleic acid binding domain; tRNA synthetases class II (D, K and N)	-	-	yes	#DIV/0!	-	-	-	P
	EG_transcript_7672	aspartate-tRNA synthetase, type 2 (IPR004523)	tRNA synthetases class II (D, K and N)	yes	yes	-	0.504328	-	-	-	M
GlyRS	EG_transcript_4976	glycyl-tRNA synthetase (IPR002315)	tRNA synthetase class II core domain (G, H, P, S and T)	yes	yes	-	0.199064	-	-	yes	M
	EG_transcript_3792	glycyl-tRNA synthetase (IPR002315)	guanylate kinase; tRNA synthetase class II core domain (G, H, P, S and T)	-	-	yes	1.13325	-	-	-	P
HisRS	EG_transcript_10079	histidine-tRNA ligase (IPR015807)	histidyl-tRNA synthetase	-	-	yes	#DIV/0!	-	-	-	P
	EG_transcript_7879	histidine-tRNA ligase (IPR015807)	histidyl-tRNA synthetase	yes	yes	-	0.406249	yes	-	-	M
PheRS	EG_transcript_7994	phenylalanyl-tRNA synthetase, class IIc, beta subunit, archae/euk cytosolic (IPR004531)	phe-tRNA synthetase beta subunit B1 domain	-	-	-	#DIV/0!	-	-	-	C
	EG_transcript_8464	phenylalanyl-tRNA synthetase, class IIc, mitochondrial (IPR004530)	RNA synthetases class II core domain (F)	-	-	yes	#DIV/0!	-	-	-	P
	EG_transcript_13905	phenylalanyl-tRNA synthetase, class IIc, mitochondrial (IPR004530)	tRNA synthetases class II core domain (F)	yes	yes	-	0.434893	-	-	-	M
	EG_transcript_10635	phenylalanyl-tRNA synthetase, class IIc, alpha subunit (IPR004529)	tRNA synthetases class II core domain (F)	-	-	-	-	-	-	yes	C
ProRS	EG_transcript_4109	proline-tRNA ligase, class IIa, archaeal-type (IPR004499)	tRNA synthetase class II core domain (G, H, P, S and T); Prolyl-tRNA synthetase, C-terminal	yes	yes	-	0	-	-	-	M
	EG_transcript_9052	proline-tRNA ligase, class IIa, archaeal-type (IPR004499)	tRNA synthetase class II core domain (G, H, P, S and T); Prolyl-tRNA synthetase, C-terminal	-	-	-	#DIV/0!	-	-	-	C
SerRS	EG_transcript_9682	serine-tRNA ligase, type1 (IPR002317)	seryl-tRNA synthetase N-terminal domain; tRNA synthetase class II core domain (G, H, P, S and T)	yes	yes	-	0	-	-	-	M
	EG_transcript_7877	serine-tRNA ligase, type1 (IPR002317)	seryl-tRNA synthetase N-terminal domain; tRNA synthetase class II core domain (G, H, P, S and T)	-	-	yes	#DIV/0!	-	-	-	P
ThrRS	EG_transcript_2180	threonine-tRNA ligase, class IIa (IPR002320)	threonyl and Alanyl tRNA synthetase second additional domain; tRNA synthetase class II core domain (G, H, P, S and T)	-	-	yes	#DIV/0!	-	-	-	P
	EG_transcript_4373	threonine-tRNA ligase, class IIa (IPR002320)	threonyl and Alanyl tRNA synthetase second additional domain; tRNA synthetase class II core domain (G, H, P, S and T)	yes	yes	-	0.123908	-	-	-	M
Other
Met/TyrRS	EG_transcript_22934	nucleic acid-binding, OB-fold	histidyl-tRNA synthetase	yes	yes	-	0	-	-	yes	M
Tyr/TrpRS	EG_transcript_27695	aminoacyl-tRNA synthetase, class Ic (IPR002305)	tRNA synthetases class I (W and Y)	-	-	-	-	-	-	-	C
Amidase family protein	EG_transcript_6920	amidase signature (AS) superfamily	amidase	yes	yes	-	0.893558	-	-	-	M
	EG_transcript_10523	amidase (IPR000120)	amidase	-	-	-	-	-	-	-	C
