# Supplementary material for: A Uniquely Complex Mitochondrial Proteome from Euglena gracilis
Source: Mol Biol Evol. 2020 Apr 5;37(8):2173–91. doi: 10.1093/molbev/msaa061 (PMC7403612; doi:10.1093/molbev/msaa061)
Supplement: msaa061_Supplementary_Data [file msaa061_supplementary_data.zip › msaa061-suppl_data/Suppl. Table 9..xlsx]

## Sheet: Eutreptiella gymnastica
Orthogroup	Euglena gracilis mitoproteome	Eutreptiella gymnastica transcripts	predicted function	category
OG0000128	EG_transcript_13481	Gene.19539__CAMNT_0000711715__g.19539__m.19539 Gene.19539__CAMNT_0000711715__g.19539 ORF type_5prime_partial len_514 _-_ CAMNT_0000711715_79-1620_-_	ketol-acid reductoisomerase	Amino acid metabolism
OG0000034	EG_transcript_26541	Gene.28009__CAMNT_0000722023__g.28009__m.28009 Gene.28009__CAMNT_0000722023__g.28009 ORF type_5prime_partial len_408 _+_ CAMNT_0000722023_2-1225_+_	fumarylacetoacetate hydrolase	Amino acid metabolism
OG0000128	EG_transcript_27401	Gene.19539__CAMNT_0000711715__g.19539__m.19539 Gene.19539__CAMNT_0000711715__g.19539 ORF type_5prime_partial len_514 _-_ CAMNT_0000711715_79-1620_-_	ketol-acid reductoisomerase	Amino acid metabolism
OG0000009	EG_transcript_4213	Gene.13104__CAMNT_0000690417__g.13104__m.13104 Gene.13104__CAMNT_0000690417__g.13104 ORF type_5prime_partial len_400 _-_ CAMNT_0000690417_199-1398_-_	3-oxo-5;6-didehydrosuberyl-CoA/3-oxoadipyl-CoA thiolase	Amino acid metabolism
OG0000096	EG_transcript_7450	Gene.30619__CAMNT_0000709095__g.30619__m.30619 Gene.30619__CAMNT_0000709095__g.30619 ORF type_3prime_partial len_110 _-_ CAMNT_0000709095_1-327_-_	acyl-CoA dehydrogenase	Amino acid metabolism
OG0000390	EG_transcript_11950	Gene.33125__CAMNT_0000729101__g.33125__m.33125 Gene.33125__CAMNT_0000729101__g.33125 ORF type_3prime_partial len_464 _-_ CAMNT_0000729101_2-1390_-_	homoaconitate hydratase	Amino acid metabolism
OG0000599	EG_transcript_12096	Gene.1725__CAMNT_0000696931__g.1725__m.1725 Gene.1725__CAMNT_0000696931__g.1725 ORF type_5prime_partial len_394 _+_ CAMNT_0000696931_3-1184_+_	3-isopropylmalate dehydrogenase	Amino acid metabolism
OG0000608	EG_transcript_12376	Gene.6475__CAMNT_0000688161__g.6475__m.6475 Gene.6475__CAMNT_0000688161__g.6475 ORF type_complete len_478 _-_ CAMNT_0000688161_424-1857_-_	Enolase	amino acid metabolism
OG0000125	EG_transcript_12467	Gene.43362__CAMNT_0000678777__g.43362__m.43362 Gene.43362__CAMNT_0000678777__g.43362 ORF type_5prime_partial len_420 _-_ CAMNT_0000678777_548-1807_-_	isobutyryl-CoA dehydrogenase	Amino acid metabolism
OG0000617	EG_transcript_12805	Gene.33819__CAMNT_0000733457__g.33819__m.33819 Gene.33819__CAMNT_0000733457__g.33819 ORF type_5prime_partial len_361 _-_ CAMNT_0000733457_2714-3796_-_, Gene.46388__CAMNT_0000668953__g.46388__m.46388 Gene.46388__CAMNT_0000668953__g.46388 ORF type_5prime_partial len_519 _+_ CAMNT_0000668953_2-1558_+_	aminotransferase class-iii	Amino acid metabolism
OG0000635	EG_transcript_13898	Gene.24438__CAMNT_0000708005__g.24438__m.24438 Gene.24438__CAMNT_0000708005__g.24438 ORF type_5prime_partial len_317 _+_ CAMNT_0000708005_2-952_+_	3-hydroxyisobutyrate dehydrogenase	Amino acid metabolism
OG0000657	EG_transcript_14917	Gene.7833__CAMNT_0000692687__g.7833__m.7833 Gene.7833__CAMNT_0000692687__g.7833 ORF type_5prime_partial len_203 _-_ CAMNT_0000692687_2137-2745_-_	3-hydroxyacyl-CoA dehydrogenase / 3-hydroxy-2-methylbutyryl-CoA dehydrogenase / pteridine reductase 1	Amino acid metabolism
OG0000669	EG_transcript_15413	Gene.42798__CAMNT_0000669581__g.42798__m.42798 Gene.42798__CAMNT_0000669581__g.42798 ORF type_5prime_partial len_292 _+_ CAMNT_0000669581_2-877_+_	glutamate 5-kinase	Amino acid metabolism
OG0000668	EG_transcript_1548	Gene.47864__CAMNT_0000671851__g.47864__m.47864 Gene.47864__CAMNT_0000671851__g.47864 ORF type_5prime_partial len_987 _+_ CAMNT_0000671851_2-2962_+_, Gene.8178__CAMNT_0000699341__g.8178__m.8178 Gene.8178__CAMNT_0000699341__g.8178 ORF type_internal len_935 _-_ CAMNT_0000699341_3-2804_-_, Gene.10284__CAMNT_0000702597__g.10284__m.10284 Gene.10284__CAMNT_0000702597__g.10284 ORF type_internal len_935 _…	glycine dehydrogenase	Amino acid metabolism
OG0000698	EG_transcript_16870	Gene.49106__CAMNT_0000670429__g.49106__m.49106 Gene.49106__CAMNT_0000670429__g.49106 ORF type_complete len_266 _+_ CAMNT_0000670429_281-1078_+_, Gene.30407__CAMNT_0000705015__g.30407__m.30407 Gene.30407__CAMNT_0000705015__g.30407 ORF type_5prime_partial len_364 _+_ CAMNT_0000705015_3-1094_+_	Unknown protein	Amino acid metabolism
OG0000708	EG_transcript_17637	Gene.25891__CAMNT_0000719991__g.25891__m.25891 Gene.25891__CAMNT_0000719991__g.25891 ORF type_3prime_partial len_374 _-_ CAMNT_0000719991_1-1119_-_	inositol-phosphate phosphatase / L-galactose 1-phosphate phosphatase / histidinol-phosphatase	Amino acid metabolism
OG0000731	EG_transcript_18673	Gene.7398__CAMNT_0000684321__g.7398__m.7398 Gene.7398__CAMNT_0000684321__g.7398 ORF type_5prime_partial len_322 _+_ CAMNT_0000684321_1-966_+_	pyrroline-5-carboxylate reductase	Amino acid metabolism
OG0000067	EG_transcript_19742	Gene.48363__CAMNT_0000678771__g.48363__m.48363 Gene.48363__CAMNT_0000678771__g.48363 ORF type_5prime_partial len_467 _+_ CAMNT_0000678771_3-1403_+_	adenosylhomocysteinase	Amino acid metabolism
OG0000402	EG_transcript_20697	Gene.50934__CAMNT_0000664459__g.50934__m.50934 Gene.50934__CAMNT_0000664459__g.50934 ORF type_5prime_partial len_343 _+_ CAMNT_0000664459_2-1030_+_, Gene.31864__CAMNT_0000719819__g.31864__m.31864 Gene.31864__CAMNT_0000719819__g.31864 ORF type_5prime_partial len_207 _+_ CAMNT_0000719819_3-623_+_	serine dehydratase	Amino acid metabolism
OG0000325	EG_transcript_24209	Gene.50964__CAMNT_0000665275__g.50964__m.50964 Gene.50964__CAMNT_0000665275__g.50964 ORF type_5prime_partial len_201 _-_ CAMNT_0000665275_748-1350_-_	isochorismatase domain-containing protein 1	Amino acid metabolism
OG0000840	EG_transcript_26893	Gene.29560__CAMNT_0000710235__g.29560__m.29560 Gene.29560__CAMNT_0000710235__g.29560 ORF type_internal len_199 _-_ CAMNT_0000710235_3-596_-_	trans-aconitate methyltransferase	Amino acid metabolism
OG0000415	EG_transcript_30675	Gene.31658__CAMNT_0000710345__g.31658__m.31658 Gene.31658__CAMNT_0000710345__g.31658 ORF type_5prime_partial len_160 _-_ CAMNT_0000710345_373-852_-_	glycine cleavage system H protein	Amino acid metabolism
OG0000870	EG_transcript_30862	Gene.51284__CAMNT_0000669139__g.51284__m.51284 Gene.51284__CAMNT_0000669139__g.51284 ORF type_5prime_partial len_116 _+_ CAMNT_0000669139_1-348_+_	4a-hydroxytetrahydrobiopterin dehydratase	amino acid metabolism
OG0000904	EG_transcript_36734	Gene.32360__CAMNT_0000704881__g.32360__m.32360 Gene.32360__CAMNT_0000704881__g.32360 ORF type_complete len_137 _+_ CAMNT_0000704881_50-460_+_, Gene.36312__CAMNT_0000737345__g.36312__m.36312 Gene.36312__CAMNT_0000737345__g.36312 ORF type_complete len_137 _+_ CAMNT_0000737345_50-460_+_	2-iminobutanoate/2-iminopropanoate deaminase	Amino acid metabolism
OG0000443	EG_transcript_4424	Gene.48487__CAMNT_0000663991__g.48487__m.48487 Gene.48487__CAMNT_0000663991__g.48487 ORF type_5prime_partial len_540 _-_ CAMNT_0000663991_1993-3612_-_, Gene.35817__CAMNT_0000731439__g.35817__m.35817 Gene.35817__CAMNT_0000731439__g.35817 ORF type_5prime_partial len_540 _+_ CAMNT_0000731439_1-1620_+_	4-coumarate--CoA ligase	Amino acid metabolism
OG0000449	EG_transcript_4532	Gene.5522__CAMNT_0000690651__g.5522__m.5522 Gene.5522__CAMNT_0000690651__g.5522 ORF type_5prime_partial len_721 _+_ CAMNT_0000690651_3-2165_+_	3-isopropylmalate dehydratase	Amino acid metabolism
OG0000097	EG_transcript_5138	Gene.55590__CAMNT_0000663351__g.55590__m.55590 Gene.55590__CAMNT_0000663351__g.55590 ORF type_5prime_partial len_343 _+_ CAMNT_0000663351_2-1030_+_	glutamate synthase	Amino acid metabolism
OG0000951	EG_transcript_5646	Gene.2856__CAMNT_0000681537__g.2856__m.2856 Gene.2856__CAMNT_0000681537__g.2856 ORF type_5prime_partial len_595 _+_ CAMNT_0000681537_3-1787_+_	1-pyrroline-5-carboxylate dehydrogenase	Amino acid metabolism
OG0000020	EG_transcript_6024	Gene.29178__CAMNT_0000728047__g.29178__m.29178 Gene.29178__CAMNT_0000728047__g.29178 ORF type_5prime_partial len_596 _-_ CAMNT_0000728047_781-2568_-_, Gene.49726__CAMNT_0000664397__g.49726__m.49726 Gene.49726__CAMNT_0000664397__g.49726 ORF type_5prime_partial len_596 _+_ CAMNT_0000664397_2-1789_+_	proline dehydrogenase	Amino acid metabolism
OG0000232	EG_transcript_7536	Gene.47810__CAMNT_0000670619__g.47810__m.47810 Gene.47810__CAMNT_0000670619__g.47810 ORF type_5prime_partial len_461 _-_ CAMNT_0000670619_1355-2737_-_	amino acid dehydrogenase	Amino acid metabolism
OG0000514	EG_transcript_7542	Gene.5555__CAMNT_0000691331__g.5555__m.5555 Gene.5555__CAMNT_0000691331__g.5555 ORF type_5prime_partial len_488 _+_ CAMNT_0000691331_1-1464_+_	glycine hydroxymethyltransferase	Amino acid metabolism
OG0000529	EG_transcript_8408	Gene.20015__CAMNT_0000721933__g.20015__m.20015 Gene.20015__CAMNT_0000721933__g.20015 ORF type_internal len_180 _-_ CAMNT_0000721933_1-537_-_, Gene.10612__CAMNT_0000683241__g.10612__m.10612 Gene.10612__CAMNT_0000683241__g.10612 ORF type_5prime_partial len_629 _-_ CAMNT_0000683241_1857-3743_-_, Gene.18929__CAMNT_0000720563__g.18929__m.18929 Gene.18929__CAMNT_0000720563__g.18929 ORF type_complete le…	indole-3-pyruvate monooxygenase	Amino acid metabolism
OG0000549	EG_transcript_9097	Gene.37068__CAMNT_0000731753__g.37068__m.37068 Gene.37068__CAMNT_0000731753__g.37068 ORF type_internal len_123 _-_ CAMNT_0000731753_3-368_-_	kynurenine---oxoglutarate transaminase / cysteine-S-conjugate beta-lyase / glutamine---phenylpyruvate transaminase; glutamine aminotransferase (GlnAT)	Amino acid metabolism
OG0000551	EG_transcript_9159	Gene.16498__CAMNT_0000693979__g.16498__m.16498 Gene.16498__CAMNT_0000693979__g.16498 ORF type_5prime_partial len_378 _+_ CAMNT_0000693979_3-1136_+_	branched-chain amino acid aminotransferase	Amino acid metabolism
OG0000243	EG_transcript_9616	Gene.3195__CAMNT_0000687631__g.3195__m.3195 Gene.3195__CAMNT_0000687631__g.3195 ORF type_5prime_partial len_450 _-_ CAMNT_0000687631_1475-2824_-_	ornithine--oxo-acid transaminase	Amino acid metabolism
OG0000554	EG_transcript_9664	Gene.4864__CAMNT_0000697121__g.4864__m.4864 Gene.4864__CAMNT_0000697121__g.4864 ORF type_5prime_partial len_407 _-_ CAMNT_0000697121_543-1763_-_	aminomethyltransferase	Amino acid metabolism
OG0000558	EG_transcript_9836	Gene.325__CAMNT_0000693945__g.325__m.325 Gene.325__CAMNT_0000693945__g.325 ORF type_5prime_partial len_459 _+_ CAMNT_0000693945_1-1377_+_	tryptophan 5-monooxygenase	Amino acid metabolism
OG0000043	EG_transcript_22107	Gene.6740__CAMNT_0000693173__g.6740__m.6740 Gene.6740__CAMNT_0000693173__g.6740 ORF type_5prime_partial len_365 _+_ CAMNT_0000693173_2-1096_+_, Gene.34960__CAMNT_0000735163__g.34960__m.34960 Gene.34960__CAMNT_0000735163__g.34960 ORF type_5prime_partial len_268 _+_ CAMNT_0000735163_3-806_+_, Gene.48958__CAMNT_0000668621__g.48958__m.48958 Gene.48958__CAMNT_0000668621__g.48958 ORF type_5prime_partia…	nad-dependent epimerase dehydratase	carbohydrate metabolism
OG0000016	EG_transcript_32012	Gene.13463__CAMNT_0000698491__g.13463__m.13463 Gene.13463__CAMNT_0000698491__g.13463 ORF type_5prime_partial len_172 _-_ CAMNT_0000698491_926-1441_-_	Unknown protein	carbohydrate metabolism
OG0000469	EG_transcript_5451	Gene.22828__CAMNT_0000719575__g.22828__m.22828 Gene.22828__CAMNT_0000719575__g.22828 ORF type_5prime_partial len_341 _-_ CAMNT_0000719575_22-1044_-_	4-alpha-glucanotransferase	carbohydrate metabolism
OG0000506	EG_transcript_7211	Gene.42450__CAMNT_0000666095__g.42450__m.42450 Gene.42450__CAMNT_0000666095__g.42450 ORF type_5prime_partial len_560 _+_ CAMNT_0000666095_3-1682_+_	lactase-phlorizin hydrolase	carbohydrate metabolism
OG0000509	EG_transcript_73	Gene.18310__CAMNT_0000707151__g.18310__m.18310 Gene.18310__CAMNT_0000707151__g.18310 ORF type_5prime_partial len_2270 _+_ CAMNT_0000707151_2-6811_+_, Gene.11601__CAMNT_0000681915__g.11601__m.11601 Gene.11601__CAMNT_0000681915__g.11601 ORF type_5prime_partial len_2270 _-_ CAMNT_0000681915_1268-8077_-_	1,3-beta-D-glucan synthase	carbohydrate metabolism
OG0000517	EG_transcript_7694	Gene.29343__CAMNT_0000705159__g.29343__m.29343 Gene.29343__CAMNT_0000705159__g.29343 ORF type_5prime_partial len_740 _+_ CAMNT_0000705159_3-2222_+_, Gene.6920__CAMNT_0000696587__g.6920__m.6920 Gene.6920__CAMNT_0000696587__g.6920 ORF type_5prime_partial len_724 _-_ CAMNT_0000696587_1658-3829_-_	mannitol 2-dehydrogenase	carbohydrate metabolism
OG0000104	EG_transcript_10115	Gene.7941__CAMNT_0000694991__g.7941__m.7941 Gene.7941__CAMNT_0000694991__g.7941 ORF type_5prime_partial len_492 _-_ CAMNT_0000694991_665-2140_-_	isocitrate dehydrogenase	core metabolic pathways
OG0000103	EG_transcript_10302	Gene.24952__CAMNT_0000724239__g.24952__m.24952 Gene.24952__CAMNT_0000724239__g.24952 ORF type_complete len_263 _-_ CAMNT_0000724239_758-1546_-_	citrate synthase	core metabolic pathways
OG0000106	EG_transcript_10537	Gene.32567__CAMNT_0000708397__g.32567__m.32567 Gene.32567__CAMNT_0000708397__g.32567 ORF type_internal len_252 _-_ CAMNT_0000708397_3-755_-_	l-2-hydroxyglutarate dehydrogenase	core metabolic pathways
OG0000122	EG_transcript_15919	Gene.13243__CAMNT_0000692729__g.13243__m.13243 Gene.13243__CAMNT_0000692729__g.13243 ORF type_5prime_partial len_354 _-_ CAMNT_0000692729_240-1301_-_	malate dehydrogenase	core metabolic pathways
OG0000035	EG_transcript_21676	Gene.20921__CAMNT_0000720277__g.20921__m.20921 Gene.20921__CAMNT_0000720277__g.20921 ORF type_internal len_225 _-_ CAMNT_0000720277_1-672_-_	alcohol dehydrogenase	core metabolic pathways
OG0000022	EG_transcript_40926	Gene.1264__CAMNT_0000692107__g.1264__m.1264 Gene.1264__CAMNT_0000692107__g.1264 ORF type_5prime_partial len_187 _-_ CAMNT_0000692107_339-899_-_, Gene.44880__CAMNT_0000665497__g.44880__m.44880 Gene.44880__CAMNT_0000665497__g.44880 ORF type_5prime_partial len_189 _-_ CAMNT_0000665497_1321-1887_-_	#N/A	core metabolic pathways
OG0000035	EG_transcript_41700	Gene.20921__CAMNT_0000720277__g.20921__m.20921 Gene.20921__CAMNT_0000720277__g.20921 ORF type_internal len_225 _-_ CAMNT_0000720277_1-672_-_	alcohol dehydrogenase	core metabolic pathways
OG0000098	EG_transcript_5575	Gene.47160__CAMNT_0000663591__g.47160__m.47160 Gene.47160__CAMNT_0000663591__g.47160 ORF type_5prime_partial len_515 _+_ CAMNT_0000663591_1-1545_+_	aldehyde dehydrogenase (NAD+)	core metabolic pathways
OG0000098	EG_transcript_5750	Gene.47160__CAMNT_0000663591__g.47160__m.47160 Gene.47160__CAMNT_0000663591__g.47160 ORF type_5prime_partial len_515 _+_ CAMNT_0000663591_1-1545_+_	aldehyde dehydrogenase (NAD+)	core metabolic pathways
OG0000103	EG_transcript_6849	Gene.24952__CAMNT_0000724239__g.24952__m.24952 Gene.24952__CAMNT_0000724239__g.24952 ORF type_complete len_263 _-_ CAMNT_0000724239_758-1546_-_	citrate synthase	core metabolic pathways
OG0000104	EG_transcript_6875	Gene.7941__CAMNT_0000694991__g.7941__m.7941 Gene.7941__CAMNT_0000694991__g.7941 ORF type_5prime_partial len_492 _-_ CAMNT_0000694991_665-2140_-_	isocitrate dehydrogenase	core metabolic pathways
OG0000106	EG_transcript_7099	Gene.32567__CAMNT_0000708397__g.32567__m.32567 Gene.32567__CAMNT_0000708397__g.32567 ORF type_internal len_252 _-_ CAMNT_0000708397_3-755_-_	2-hydroxyglutarate dehydrogenase	core metabolic pathways
OG0000116	EG_transcript_10979	Gene.32523__CAMNT_0000707401__g.32523__m.32523 Gene.32523__CAMNT_0000707401__g.32523 ORF type_5prime_partial len_407 _-_ CAMNT_0000707401_515-1735_-_	isocitrate dehydrogenase (NAD+)	core metabolic pathways
OG0000601	EG_transcript_12101	Gene.31149__CAMNT_0000724843__g.31149__m.31149 Gene.31149__CAMNT_0000724843__g.31149 ORF type_5prime_partial len_422 _-_ CAMNT_0000724843_914-2179_-_	butyryl-CoA dehydrogenase	core metabolic pathways
OG0000258	EG_transcript_12260	Gene.10750__CAMNT_0000685645__g.10750__m.10750 Gene.10750__CAMNT_0000685645__g.10750 ORF type_5prime_partial len_448 _-_ CAMNT_0000685645_317-1660_-_	phosphoglycerate kinase	core metabolic pathways
OG0000646	EG_transcript_14424	Gene.5360__CAMNT_0000687131__g.5360__m.5360 Gene.5360__CAMNT_0000687131__g.5360 ORF type_complete len_307 _-_ CAMNT_0000687131_751-1671_-_	succinyl-CoA synthetase alpha subunit	core metabolic pathways
OG0000658	EG_transcript_14931	Gene.4890__CAMNT_0000696905__g.4890__m.4890 Gene.4890__CAMNT_0000696905__g.4890 ORF type_complete len_355 _-_ CAMNT_0000696905_897-1961_-_	pyruvate dehydrogenase E1 component beta subunit	core metabolic pathways
OG0000274	EG_transcript_15045	Gene.44590__CAMNT_0000680179__g.44590__m.44590 Gene.44590__CAMNT_0000680179__g.44590 ORF type_complete len_510 _+_ CAMNT_0000680179_33-1562_+_, Gene.26739__CAMNT_0000716057__g.26739__m.26739 Gene.26739__CAMNT_0000716057__g.26739 ORF type_complete len_510 _-_ CAMNT_0000716057_1414-2943_-_	malonate-semialdehyde dehydrogenase (acetylating) / methylmalonate-semialdehyde dehydrogenase	core metabolic pathways
OG0000660	EG_transcript_15100	Gene.24619__CAMNT_0000712841__g.24619__m.24619 Gene.24619__CAMNT_0000712841__g.24619 ORF type_5prime_partial len_398 _+_ CAMNT_0000712841_1-1194_+_	acetyl-CoA C-acetyltransferase	core metabolic pathways
OG0000130	EG_transcript_15371	Gene.7739__CAMNT_0000690775__g.7739__m.7739 Gene.7739__CAMNT_0000690775__g.7739 ORF type_complete len_309 _-_ CAMNT_0000690775_295-1221_-_	2;3-bisphosphoglycerate-dependent phosphoglycerate mutase	core metabolic pathways
OG0000673	EG_transcript_15660	Gene.4419__CAMNT_0000690307__g.4419__m.4419 Gene.4419__CAMNT_0000690307__g.4419 ORF type_complete len_288 _-_ CAMNT_0000690307_157-1020_-_	cytochrome c oxidase assembly subunit 6b (12)	core metabolic pathways
OG0000675	EG_transcript_15698	Gene.28762__CAMNT_0000714609__g.28762__m.28762 Gene.28762__CAMNT_0000714609__g.28762 ORF type_5prime_partial len_417 _-_ CAMNT_0000714609_58-1308_-_	phosphonopyruvate decarboxylase	core metabolic pathways
OG0000692	EG_transcript_16544	Gene.4180__CAMNT_0000685713__g.4180__m.4180 Gene.4180__CAMNT_0000685713__g.4180 ORF type_5prime_partial len_252 _-_ CAMNT_0000685713_719-1474_-_	methylisocitrate lyase	core metabolic pathways
OG0000280	EG_transcript_17043	Gene.48790__CAMNT_0000667149__g.48790__m.48790 Gene.48790__CAMNT_0000667149__g.48790 ORF type_5prime_partial len_318 _+_ CAMNT_0000667149_2-955_+_	gi|116784773|gb|ABK23467.1|unknown; ethylmalonyl-CoA/methylmalonyl-CoA decarboxylase-like	core metabolic pathways
OG0000711	EG_transcript_17688	Gene.29172__CAMNT_0000724441__g.29172__m.29172 Gene.29172__CAMNT_0000724441__g.29172 ORF type_5prime_partial len_386 _+_ CAMNT_0000724441_1-1158_+_	homoisocitrate dehydrogenase	core metabolic pathways
OG0000714	EG_transcript_17868	Gene.58626__CAMNT_0000662927__g.58626__m.58626 Gene.58626__CAMNT_0000662927__g.58626 ORF type_5prime_partial len_343 _-_ CAMNT_0000662927_1018-2046_-_	gi|738537549|ref|WP_036485950.1|hypothetical protein [Nitratireductor basaltis]	core metabolic pathways
OG0000716	EG_transcript_17874	Gene.30107__CAMNT_0000724527__g.30107__m.30107 Gene.30107__CAMNT_0000724527__g.30107 ORF type_5prime_partial len_147 _+_ CAMNT_0000724527_1-441_+_, Gene.7225__CAMNT_0000681375__g.7225__m.7225 Gene.7225__CAMNT_0000681375__g.7225 ORF type_5prime_partial len_583 _-_ CAMNT_0000681375_1032-2780_-_	phosphatidylserine decarboxylase	core metabolic pathways
OG0000741	EG_transcript_18963	Gene.55857__CAMNT_0000665857__g.55857__m.55857 Gene.55857__CAMNT_0000665857__g.55857 ORF type_5prime_partial len_316 _-_ CAMNT_0000665857_1785-2732_-_	pyruvate dehydrogenase kinase 2/3/4	core metabolic pathways
OG0000146	EG_transcript_1951	Gene.58740__CAMNT_0000662719__g.58740__m.58740 Gene.58740__CAMNT_0000662719__g.58740 ORF type_5prime_partial len_885 _-_ CAMNT_0000662719_269-2923_-_	aconitate hydratase	core metabolic pathways
OG0000156	EG_transcript_2009	Gene.3210__CAMNT_0000688171__g.3210__m.3210 Gene.3210__CAMNT_0000688171__g.3210 ORF type_5prime_partial len_899 _+_ CAMNT_0000688171_2-2698_+_	aconitate hydratase 2 / 2-methylisocitrate dehydratase	core metabolic pathways
OG0000755	EG_transcript_21060	Gene.28444__CAMNT_0000706845__g.28444__m.28444 Gene.28444__CAMNT_0000706845__g.28444 ORF type_5prime_partial len_176 _-_ CAMNT_0000706845_1409-1936_-_	2;3-bisphosphoglycerate-independent phosphoglycerate mutase-like protein; putative	core metabolic pathways
OG0000764	EG_transcript_21524	Gene.19386__CAMNT_0000708421__g.19386__m.19386 Gene.19386__CAMNT_0000708421__g.19386 ORF type_complete len_362 _+_ CAMNT_0000708421_24-1109_+_	fructose-bisphosphate aldolase	core metabolic pathways
OG0000162	EG_transcript_21797	Gene.24717__CAMNT_0000716145__g.24717__m.24717 Gene.24717__CAMNT_0000716145__g.24717 ORF type_5prime_partial len_230 _+_ CAMNT_0000716145_3-692_+_	enoyl-CoA hydratase	core metabolic pathways
OG0000075	EG_transcript_28901	Gene.58130__CAMNT_0000665125__g.58130__m.58130 Gene.58130__CAMNT_0000665125__g.58130 ORF type_5prime_partial len_158 _+_ CAMNT_0000665125_2-475_+_	Unknown protein	core metabolic pathways
OG0000857	EG_transcript_2898	Gene.22329__CAMNT_0000705867__g.22329__m.22329 Gene.22329__CAMNT_0000705867__g.22329 ORF type_5prime_partial len_467 _+_ CAMNT_0000705867_1-1401_+_	citrate synthase	core metabolic pathways
OG0000897	EG_transcript_34746	Gene.4022__CAMNT_0000681885__g.4022__m.4022 Gene.4022__CAMNT_0000681885__g.4022 ORF type_5prime_partial len_235 _-_ CAMNT_0000681885_68-772_-_	small subunit ribosomal protein S3e	core metabolic pathways
OG0000898	EG_transcript_3524	Gene.56746__CAMNT_0000679939__g.56746__m.56746 Gene.56746__CAMNT_0000679939__g.56746 ORF type_complete len_758 _-_ CAMNT_0000679939_685-2958_-_	glutamine synthetase	core metabolic pathways
OG0000928	EG_transcript_4221	Gene.33353__CAMNT_0000704461__g.33353__m.33353 Gene.33353__CAMNT_0000704461__g.33353 ORF type_5prime_partial len_641 _-_ CAMNT_0000704461_389-2311_-_	homocitrate synthase	core metabolic pathways
OG0000932	EG_transcript_4351	Gene.15100__CAMNT_0000687407__g.15100__m.15100 Gene.15100__CAMNT_0000687407__g.15100 ORF type_5prime_partial len_806 _+_ CAMNT_0000687407_3-2420_+_	isocitrate dehydrogenase	core metabolic pathways
OG0000444	EG_transcript_4390	Gene.24747__CAMNT_0000715973__g.24747__m.24747 Gene.24747__CAMNT_0000715973__g.24747 ORF type_5prime_partial len_342 _-_ CAMNT_0000715973_312-1337_-_	aarF domain-containing kinase	core metabolic pathways
OG0000446	EG_transcript_4483	Gene.11673__CAMNT_0000683915__g.11673__m.11673 Gene.11673__CAMNT_0000683915__g.11673 ORF type_internal len_1373 _-_ CAMNT_0000683915_3-4118_-_	phosphoenolpyruvate carboxykinase (GTP)	core metabolic pathways
OG0000454	EG_transcript_4764	Gene.8055__CAMNT_0000696157__g.8055__m.8055 Gene.8055__CAMNT_0000696157__g.8055 ORF type_5prime_partial len_580 _-_ CAMNT_0000696157_311-2050_-_	fumarate hydratase; class I	core metabolic pathways
OG0000456	EG_transcript_4805	Gene.32887__CAMNT_0000716889__g.32887__m.32887 Gene.32887__CAMNT_0000716889__g.32887 ORF type_5prime_partial len_202 _+_ CAMNT_0000716889_1-606_+_	acetoacetyl-CoA synthetase	core metabolic pathways
OG0000365	EG_transcript_4839	Gene.55955__CAMNT_0000667481__g.55955__m.55955 Gene.55955__CAMNT_0000667481__g.55955 ORF type_5prime_partial len_638 _+_ CAMNT_0000667481_3-1916_+_, Gene.33748__CAMNT_0000731665__g.33748__m.33748 Gene.33748__CAMNT_0000731665__g.33748 ORF type_5prime_partial len_638 _+_ CAMNT_0000731665_3-1916_+_	malate dehydrogenase (decarboxylating)	core metabolic pathways
OG0000941	EG_transcript_52815	Gene.6508__CAMNT_0000688249__g.6508__m.6508 Gene.6508__CAMNT_0000688249__g.6508 ORF type_5prime_partial len_158 _+_ CAMNT_0000688249_2-475_+_	acylphosphatase	core metabolic pathways
OG0000942	EG_transcript_53084	Gene.31758__CAMNT_0000713751__g.31758__m.31758 Gene.31758__CAMNT_0000713751__g.31758 ORF type_internal len_156 _-_ CAMNT_0000713751_3-467_-_	pyruvate dehydrogenase complex E3 binding protein	core metabolic pathways
OG0000468	EG_transcript_53295	Gene.51134__CAMNT_0000667461__g.51134__m.51134 Gene.51134__CAMNT_0000667461__g.51134 ORF type_complete len_163 _-_ CAMNT_0000667461_186-674_-_	phosphoenolpyruvate synthase	core metabolic pathways
OG0000945	EG_transcript_5376	Gene.2584__CAMNT_0000696129__g.2584__m.2584 Gene.2584__CAMNT_0000696129__g.2584 ORF type_5prime_partial len_635 _+_ CAMNT_0000696129_2-1906_+_	2-Oxoglutarate decarboxylase; thiamin pyrophosphate-dependent (succinate-semialdehyde-forming)	core metabolic pathways
OG0000947	EG_transcript_5584	Gene.12782__CAMNT_0000684605__g.12782__m.12782 Gene.12782__CAMNT_0000684605__g.12782 ORF type_5prime_partial len_295 _+_ CAMNT_0000684605_3-887_+_	pyruvate dehydrogenase E2 component (dihydrolipoamide acetyltransferase)	core metabolic pathways
OG0000948	EG_transcript_56241	Gene.41383__CAMNT_0000668627__g.41383__m.41383 Gene.41383__CAMNT_0000668627__g.41383 ORF type_internal len_142 _+_ CAMNT_0000668627_2-424_+_	pyruvate dehydrogenase E2 component (dihydrolipoamide (dihydrolipoyl) acetyltransferase)	core metabolic pathways
OG0000190	EG_transcript_5832	Gene.25777__CAMNT_0000716931__g.25777__m.25777 Gene.25777__CAMNT_0000716931__g.25777 ORF type_5prime_partial len_403 _+_ CAMNT_0000716931_2-1210_+_	Carbamoyltransferase	core metabolic pathways
OG0000492	EG_transcript_6124	Gene.11796__CAMNT_0000685567__g.11796__m.11796 Gene.11796__CAMNT_0000685567__g.11796 ORF type_5prime_partial len_551 _+_ CAMNT_0000685567_1-1653_+_	pyruvate kinase	core metabolic pathways
OG0000185	EG_transcript_6665	Gene.54193__CAMNT_0000677349__g.54193__m.54193 Gene.54193__CAMNT_0000677349__g.54193 ORF type_5prime_partial len_443 _+_ CAMNT_0000677349_2-1330_+_	enolase	core metabolic pathways
OG0000507	EG_transcript_724	Gene.19705__CAMNT_0000716903__g.19705__m.19705 Gene.19705__CAMNT_0000716903__g.19705 ORF type_internal len_617 _-_ CAMNT_0000716903_2-1849_-_	propionyl-CoA carboxylase alpha chain	core metabolic pathways
OG0000519	EG_transcript_7788	Gene.19294__CAMNT_0000706191__g.19294__m.19294 Gene.19294__CAMNT_0000706191__g.19294 ORF type_5prime_partial len_600 _-_ CAMNT_0000706191_946-2745_-_	acetolactate synthase I/II/III large subunit	core metabolic pathways
OG0000522	EG_transcript_790	Gene.1652__CAMNT_0000697075__g.1652__m.1652 Gene.1652__CAMNT_0000697075__g.1652 ORF type_5prime_partial len_1877 _-_ CAMNT_0000697075_1353-6983_-_, Gene.34146__CAMNT_0000733137__g.34146__m.34146 Gene.34146__CAMNT_0000733137__g.34146 ORF type_5prime_partial len_1218 _+_ CAMNT_0000733137_3-3656_+_	pyruvate: nadp+ oxidoreductase	core metabolic pathways
OG0000525	EG_transcript_8156	Gene.54621__CAMNT_0000665353__g.54621__m.54621 Gene.54621__CAMNT_0000665353__g.54621 ORF type_5prime_partial len_515 _-_ CAMNT_0000665353_1273-2817_-_	aldehyde dehydrogenase	core metabolic pathways
OG0000536	EG_transcript_8679	Gene.54851__CAMNT_0000668529__g.54851__m.54851 Gene.54851__CAMNT_0000668529__g.54851 ORF type_5prime_partial len_480 _-_ CAMNT_0000668529_1261-2700_-_	pyruvate dehydrogenase E3 component (dihydrolipoamide (dihydrolipoyl) dehydrogenase)	core metabolic pathways
OG0000537	EG_transcript_8704	Gene.17195__CAMNT_0000684437__g.17195__m.17195 Gene.17195__CAMNT_0000684437__g.17195 ORF type_5prime_partial len_455 _-_ CAMNT_0000684437_704-2068_-_	4-aminobutyrate aminotransferase / (S)-3-amino-2-methylpropionate transaminase	core metabolic pathways
OG0000542	EG_transcript_8878	Gene.49735__CAMNT_0000664519__g.49735__m.49735 Gene.49735__CAMNT_0000664519__g.49735 ORF type_5prime_partial len_432 _-_ CAMNT_0000664519_170-1465_-_	gi|648165128|gb|KDR78808.1|hypothetical protein GALMADRAFT_244380	core metabolic pathways
OG0000547	EG_transcript_8975	Gene.52316__CAMNT_0000667309__g.52316__m.52316 Gene.52316__CAMNT_0000667309__g.52316 ORF type_complete len_316 _+_ CAMNT_0000667309_443-1390_+_	2-oxoisovalerate dehydrogenase E1 component alpha subunit	core metabolic pathways
OG0000109	EG_transcript_9064	Gene.55637__CAMNT_0000663945__g.55637__m.55637 Gene.55637__CAMNT_0000663945__g.55637 ORF type_5prime_partial len_508 _-_ CAMNT_0000663945_346-1869_-_	isocitrate dehydrogenase	core metabolic pathways
OG0000050	EG_transcript_9328	Gene.41699__CAMNT_0000671645__g.41699__m.41699 Gene.41699__CAMNT_0000671645__g.41699 ORF type_complete len_137 _+_ CAMNT_0000671645_39-449_+_, Gene.14532__CAMNT_0000699437__g.14532__m.14532 Gene.14532__CAMNT_0000699437__g.14532 ORF type_complete len_310 _+_ CAMNT_0000699437_468-1397_+_	oxygen-dependent protoporphyrinogen oxidase	core metabolic pathways
OG0000111	EG_transcript_9413	Gene.53449__CAMNT_0000666181__g.53449__m.53449 Gene.53449__CAMNT_0000666181__g.53449 ORF type_5prime_partial len_502 _+_ CAMNT_0000666181_1-1506_+_	succinate-semialdehyde dehydrogenase / glutarate-semialdehyde dehydrogenase	core metabolic pathways
OG0000189	EG_transcript_9899	Gene.55147__CAMNT_0000671781__g.55147__m.55147 Gene.55147__CAMNT_0000671781__g.55147 ORF type_complete len_419 _-_ CAMNT_0000671781_937-2193_-_, Gene.7115__CAMNT_0000700699__g.7115__m.7115 Gene.7115__CAMNT_0000700699__g.7115 ORF type_complete len_419 _-_ CAMNT_0000700699_941-2197_-_	succinyl-CoA synthetase beta subunit	core metabolic pathways
OG0000157	EG_transcript_20108	Gene.7271__CAMNT_0000681807__g.7271__m.7271 Gene.7271__CAMNT_0000681807__g.7271 ORF type_5prime_partial len_384 _-_ CAMNT_0000681807_353-1504_-_, Gene.38025__CAMNT_0000732007__g.38025__m.38025 Gene.38025__CAMNT_0000732007__g.38025 ORF type_5prime_partial len_384 _+_ CAMNT_0000732007_3-1154_+_, Gene.24672__CAMNT_0000714433__g.24672__m.24672 Gene.24672__CAMNT_0000714433__g.24672 ORF type_5prime_par…	S-adenosyl-L-methionine-dependent methyltransferase	DNA RRR
OG0000460	EG_transcript_511	Gene.31176__CAMNT_0000724917__g.31176__m.31176 Gene.31176__CAMNT_0000724917__g.31176 ORF type_internal len_291 _+_ CAMNT_0000724917_2-871_+_	DNA mismatch repair ATPase MutS	DNA RRR
OG0000236	EG_transcript_7857	Gene.39528__CAMNT_0000673897__g.39528__m.39528 Gene.39528__CAMNT_0000673897__g.39528 ORF type_5prime_partial len_751 _+_ CAMNT_0000673897_1-2253_+_, Gene.15584__CAMNT_0000700353__g.15584__m.15584 Gene.15584__CAMNT_0000700353__g.15584 ORF type_5prime_partial len_748 _+_ CAMNT_0000700353_3-2246_+_	DNA repair and recombination helicase protein PIF7	DNA RRR
OG0000113	EG_transcript_10283	Gene.6343__CAMNT_0000685719__g.6343__m.6343 Gene.6343__CAMNT_0000685719__g.6343 ORF type_complete len_304 _+_ CAMNT_0000685719_22-933_+_	mitochondrial carrier protein (MCP13)	FeS cluster assembly and sulfur metabolism
OG0000581	EG_transcript_10854	Gene.45705__CAMNT_0000680489__g.45705__m.45705 Gene.45705__CAMNT_0000680489__g.45705 ORF type_complete len_1400 _+_ CAMNT_0000680489_176-4375_+_, Gene.34249__CAMNT_0000735133__g.34249__m.34249 Gene.34249__CAMNT_0000735133__g.34249 ORF type_5prime_partial len_286 _-_ CAMNT_0000735133_18-875_-_	hercynylcysteine sulfoxide lyase	FeS cluster assembly and sulfur metabolism
OG0000584	EG_transcript_10978	Gene.26657__CAMNT_0000712089__g.26657__m.26657 Gene.26657__CAMNT_0000712089__g.26657 ORF type_5prime_partial len_353 _-_ CAMNT_0000712089_332-1390_-_, Gene.32445__CAMNT_0000706697__g.32445__m.32445 Gene.32445__CAMNT_0000706697__g.32445 ORF type_complete len_213 _-_ CAMNT_0000706697_567-1205_-_, Gene.21677__CAMNT_0000715955__g.21677__m.21677 Gene.21677__CAMNT_0000715955__g.21677 ORF type_3prime_pa…	#N/A	FeS cluster assembly and sulfur metabolism
OG0000254	EG_transcript_11568	Gene.54080__CAMNT_0000676715__g.54080__m.54080 Gene.54080__CAMNT_0000676715__g.54080 ORF type_5prime_partial len_441 _-_ CAMNT_0000676715_1357-2679_-_, Gene.15398__CAMNT_0000692443__g.15398__m.15398 Gene.15398__CAMNT_0000692443__g.15398 ORF type_5prime_partial len_441 _+_ CAMNT_0000692443_3-1325_+_	cysteine desulfurase	FeS cluster assembly and sulfur metabolism
OG0000388	EG_transcript_11659	Gene.33408__CAMNT_0000704735__g.33408__m.33408 Gene.33408__CAMNT_0000704735__g.33408 ORF type_5prime_partial len_377 _-_ CAMNT_0000704735_226-1356_-_	cysteine synthase A; O-acetylserine (thiol) lyase	FeS cluster assembly and sulfur metabolism
OG0000611	EG_transcript_12509	Gene.7778__CAMNT_0000692041__g.7778__m.7778 Gene.7778__CAMNT_0000692041__g.7778 ORF type_complete len_408 _+_ CAMNT_0000692041_37-1260_+_	sulfate adenylyltransferase (ATP sulfurylase)	FeS cluster assembly and sulfur metabolism
OG0000126	EG_transcript_12808	Gene.26633__CAMNT_0000712115__g.26633__m.26633 Gene.26633__CAMNT_0000712115__g.26633 ORF type_5prime_partial len_319 _-_ CAMNT_0000712115_682-1638_-_	cysteine synthase A; O-acetylserine (thiol) lyase	FeS cluster assembly and sulfur metabolism
OG0000262	EG_transcript_13057	Gene.32406__CAMNT_0000705335__g.32406__m.32406 Gene.32406__CAMNT_0000705335__g.32406 ORF type_5prime_partial len_292 _-_ CAMNT_0000705335_695-1570_-_	adenylyl-sulfate reductase (glutathione) (APS reductase)	FeS cluster assembly and sulfur metabolism
OG0000634	EG_transcript_13843	Gene.23061__CAMNT_0000727487__g.23061__m.23061 Gene.23061__CAMNT_0000727487__g.23061 ORF type_5prime_partial len_280 _-_ CAMNT_0000727487_289-1128_-_	sulfate adenylyltransferase (ATP sulfurylase)	FeS cluster assembly and sulfur metabolism
OG0000088	EG_transcript_19604	Gene.13120__CAMNT_0000691189__g.13120__m.13120 Gene.13120__CAMNT_0000691189__g.13120 ORF type_5prime_partial len_213 _+_ CAMNT_0000691189_1-639_+_	#N/A	FeS cluster assembly and sulfur metabolism
OG0000403	EG_transcript_2112	Gene.34147__CAMNT_0000733137__g.34147__m.34147 Gene.34147__CAMNT_0000733137__g.34147 ORF type_complete len_687 _+_ CAMNT_0000733137_3533-5593_+_	sulfite reductase (NADPH) flavoprotein alpha-component	FeS cluster assembly and sulfur metabolism
OG0000760	EG_transcript_21310	Gene.38056__CAMNT_0000733267__g.38056__m.38056 Gene.38056__CAMNT_0000733267__g.38056 ORF type_5prime_partial len_169 _-_ CAMNT_0000733267_1115-1621_-_, Gene.2162__CAMNT_0000689957__g.2162__m.2162 Gene.2162__CAMNT_0000689957__g.2162 ORF type_5prime_partial len_169 _-_ CAMNT_0000689957_1762-2268_-_	Iron-sulfur cluster assembly protein	FeS cluster assembly and sulfur metabolism
OG0000161	EG_transcript_21720	Gene.7697__CAMNT_0000689865__g.7697__m.7697 Gene.7697__CAMNT_0000689865__g.7697 ORF type_5prime_partial len_290 _+_ CAMNT_0000689865_3-872_+_	molecular chaperone GrpE	FeS cluster assembly and sulfur metabolism
OG0000069	EG_transcript_21765	Gene.56041__CAMNT_0000667851__g.56041__m.56041 Gene.56041__CAMNT_0000667851__g.56041 ORF type_5prime_partial len_375 _-_ CAMNT_0000667851_987-2111_-_	serine O-acetyltransferase	FeS cluster assembly and sulfur metabolism
OG0000775	EG_transcript_22143	Gene.17422__CAMNT_0000710359__g.17422__m.17422 Gene.17422__CAMNT_0000710359__g.17422 ORF type_5prime_partial len_253 _+_ CAMNT_0000710359_1-759_+_	adenylate kinase	FeS cluster assembly and sulfur metabolism
OG0000334	EG_transcript_27059	Gene.21641__CAMNT_0000714241__g.21641__m.21641 Gene.21641__CAMNT_0000714241__g.21641 ORF type_5prime_partial len_102 _+_ CAMNT_0000714241_3-308_+_	ISC biogenesis desulfurase-interacting protein of 11 kDa	FeS cluster assembly and sulfur metabolism
OG0000860	EG_transcript_29409	Gene.35799__CAMNT_0000731731__g.35799__m.35799 Gene.35799__CAMNT_0000731731__g.35799 ORF type_internal len_115 _-_ CAMNT_0000731731_3-344_-_	Ferredoxin A (FdxA)	FeS cluster assembly and sulfur metabolism
OG0000432	EG_transcript_35867	Gene.27510__CAMNT_0000708951__g.27510__m.27510 Gene.27510__CAMNT_0000708951__g.27510 ORF type_5prime_partial len_149 _+_ CAMNT_0000708951_2-448_+_	Ferredoxin B	FeS cluster assembly and sulfur metabolism
OG0000027	EG_transcript_40617	Gene.32335__CAMNT_0000704939__g.32335__m.32335 Gene.32335__CAMNT_0000704939__g.32335 ORF type_5prime_partial len_174 _+_ CAMNT_0000704939_3-524_+_, Gene.26685__CAMNT_0000713389__g.26685__m.26685 Gene.26685__CAMNT_0000713389__g.26685 ORF type_5prime_partial len_175 _+_ CAMNT_0000713389_1-525_+_	monothiol glutaredoxin	FeS cluster assembly and sulfur metabolism
OG0000500	EG_transcript_68647	Gene.28520__CAMNT_0000708369__g.28520__m.28520 Gene.28520__CAMNT_0000708369__g.28520 ORF type_internal len_227 _+_ CAMNT_0000708369_2-679_+_	adenylylsulfate kinase (APS kinase)	FeS cluster assembly and sulfur metabolism
OG0000239	EG_transcript_8610	Gene.5963__CAMNT_0000697031__g.5963__m.5963 Gene.5963__CAMNT_0000697031__g.5963 ORF type_5prime_partial len_531 _-_ CAMNT_0000697031_656-2248_-_	#N/A	FeS cluster assembly and sulfur metabolism
OG0000009	EG_transcript_10443	Gene.13104__CAMNT_0000690417__g.13104__m.13104 Gene.13104__CAMNT_0000690417__g.13104 ORF type_5prime_partial len_400 _-_ CAMNT_0000690417_199-1398_-_	acetyl-CoA acyltransferase 2	lipid metabolism
OG0000009	EG_transcript_17527	Gene.13104__CAMNT_0000690417__g.13104__m.13104 Gene.13104__CAMNT_0000690417__g.13104 ORF type_5prime_partial len_400 _-_ CAMNT_0000690417_199-1398_-_	acetyl-CoA acyltransferase 2	lipid metabolism
OG0000136	EG_transcript_17662	Gene.57072__CAMNT_0000666501__g.57072__m.57072 Gene.57072__CAMNT_0000666501__g.57072 ORF type_5prime_partial len_436 _+_ CAMNT_0000666501_3-1310_+_	lipase	lipid metabolism
OG0000009	EG_transcript_17970	Gene.13104__CAMNT_0000690417__g.13104__m.13104 Gene.13104__CAMNT_0000690417__g.13104 ORF type_5prime_partial len_400 _-_ CAMNT_0000690417_199-1398_-_	acetyl- acetyltransferase	lipid metabolism
OG0000045	EG_transcript_33500	Gene.16177__CAMNT_0000687197__g.16177__m.16177 Gene.16177__CAMNT_0000687197__g.16177 ORF type_complete len_167 _+_ CAMNT_0000687197_102-602_+_	transcriptional regulator	lipid metabolism
OG0000026	EG_transcript_5509	Gene.23076__CAMNT_0000727531__g.23076__m.23076 Gene.23076__CAMNT_0000727531__g.23076 ORF type_5prime_partial len_217 _-_ CAMNT_0000727531_64-714_-_	long-chain acyl-CoA synthetase-like	lipid metabolism
OG0000573	EG_transcript_10488	Gene.7192__CAMNT_0000680893__g.7192__m.7192 Gene.7192__CAMNT_0000680893__g.7192 ORF type_5prime_partial len_425 _-_ CAMNT_0000680893_1155-2429_-_	sterol 24-C-methyltransferase	lipid metabolism
OG0000619	EG_transcript_12972	Gene.12308__CAMNT_0000696379__g.12308__m.12308 Gene.12308__CAMNT_0000696379__g.12308 ORF type_5prime_partial len_308 _-_ CAMNT_0000696379_852-1775_-_	Mitochondrial ribosomal LSU subunit MRPL38	lipid metabolism
OG0000624	EG_transcript_13053	Gene.1213__CAMNT_0000691511__g.1213__m.1213 Gene.1213__CAMNT_0000691511__g.1213 ORF type_5prime_partial len_457 _+_ CAMNT_0000691511_3-1373_+_, Gene.34499__CAMNT_0000732659__g.34499__m.34499 Gene.34499__CAMNT_0000732659__g.34499 ORF type_5prime_partial len_457 _+_ CAMNT_0000732659_3-1373_+_	acetyl-CoA acyltransferase	lipid metabolism
OG0000036	EG_transcript_14236	Gene.30907__CAMNT_0000723483__g.30907__m.30907 Gene.30907__CAMNT_0000723483__g.30907 ORF type_internal len_123 _+_ CAMNT_0000723483_2-367_+_	poly(adp-ribose) glycohydrolase	lipid metabolism
OG0000663	EG_transcript_15330	Gene.14037__CAMNT_0000686747__g.14037__m.14037 Gene.14037__CAMNT_0000686747__g.14037 ORF type_5prime_partial len_335 _-_ CAMNT_0000686747_1294-2298_-_	Hydroxysteroid dehydrogenase-like protein 2 (Short chain dehydrogenase/reductase family 13C member 1)	lipid metabolism
OG0000701	EG_transcript_17163	Gene.2689__CAMNT_0000696971__g.2689__m.2689 Gene.2689__CAMNT_0000696971__g.2689 ORF type_5prime_partial len_207 _-_ CAMNT_0000696971_246-866_-_	Unknown protein	lipid metabolism
OG0000135	EG_transcript_17460	Gene.20858__CAMNT_0000718811__g.20858__m.20858 Gene.20858__CAMNT_0000718811__g.20858 ORF type_5prime_partial len_325 _+_ CAMNT_0000718811_2-976_+_	prostaglandin f synthase-like	lipid metabolism
OG0000718	EG_transcript_1809	Gene.12392__CAMNT_0000697513__g.12392__m.12392 Gene.12392__CAMNT_0000697513__g.12392 ORF type_5prime_partial len_804 _-_ CAMNT_0000697513_1096-3507_-_, Gene.37753__CAMNT_0000733449__g.37753__m.37753 Gene.37753__CAMNT_0000733449__g.37753 ORF type_5prime_partial len_804 _+_ CAMNT_0000733449_1-2412_+_	phospholipase D1/2	lipid metabolism
OG0000719	EG_transcript_18209	Gene.39953__CAMNT_0000665303__g.39953__m.39953 Gene.39953__CAMNT_0000665303__g.39953 ORF type_5prime_partial len_436 _+_ CAMNT_0000665303_1-1308_+_	citrate lyase subunit beta / citryl-CoA lyase	lipid metabolism
OG0000065	EG_transcript_18914	Gene.4734__CAMNT_0000694723__g.4734__m.4734 Gene.4734__CAMNT_0000694723__g.4734 ORF type_5prime_partial len_219 _+_ CAMNT_0000694723_3-659_+_	lysophospholipase II	lipid metabolism
OG0000324	EG_transcript_23042	Gene.20567__CAMNT_0000711833__g.20567__m.20567 Gene.20567__CAMNT_0000711833__g.20567 ORF type_internal len_362 _-_ CAMNT_0000711833_1-1083_-_, Gene.55134__CAMNT_0000672073__g.55134__m.55134 Gene.55134__CAMNT_0000672073__g.55134 ORF type_5prime_partial len_206 _-_ CAMNT_0000672073_1386-2003_-_, Gene.2748__CAMNT_0000699923__g.2748__m.2748 Gene.2748__CAMNT_0000699923__g.2748 ORF type_5prime_partial …	gdsl family lipase acylhydrolase domain containing protein	lipid metabolism
OG0000044	EG_transcript_23210	Gene.46921__CAMNT_0000680505__g.46921__m.46921 Gene.46921__CAMNT_0000680505__g.46921 ORF type_5prime_partial len_497 _-_ CAMNT_0000680505_933-2423_-_	monoglyceride lipase	lipid metabolism
OG0000817	EG_transcript_25330	Gene.35307__CAMNT_0000735875__g.35307__m.35307 Gene.35307__CAMNT_0000735875__g.35307 ORF type_internal len_151 _-_ CAMNT_0000735875_1-450_-_	gi|551621026|ref|XP_005790997.1|hypothetical protein EMIHUDRAFT_454608 [Emiliania huxleyi CCMP1516]	lipid metabolism
OG0000820	EG_transcript_25585	Gene.58588__CAMNT_0000662689__g.58588__m.58588 Gene.58588__CAMNT_0000662689__g.58588 ORF type_5prime_partial len_226 _-_ CAMNT_0000662689_257-934_-_	phosphatidylglycerophosphatase GEP4	lipid metabolism
OG0000845	EG_transcript_27840	Gene.4202__CAMNT_0000686137__g.4202__m.4202 Gene.4202__CAMNT_0000686137__g.4202 ORF type_5prime_partial len_200 _-_ CAMNT_0000686137_378-977_-_	Unknown protein	lipid metabolism
OG0000881	EG_transcript_3260	Gene.18714__CAMNT_0000716685__g.18714__m.18714 Gene.18714__CAMNT_0000716685__g.18714 ORF type_internal len_255 _-_ CAMNT_0000716685_3-764_-_	mitochondrial ABC transporter ATM	lipid metabolism
OG0000470	EG_transcript_5458	Gene.25216__CAMNT_0000704211__g.25216__m.25216 Gene.25216__CAMNT_0000704211__g.25216 ORF type_5prime_partial len_651 _+_ CAMNT_0000704211_1-1953_+_, Gene.56783__CAMNT_0000680347__g.56783__m.56783 Gene.56783__CAMNT_0000680347__g.56783 ORF type_5prime_partial len_617 _+_ CAMNT_0000680347_1-1851_+_	molecular chaperone DnaK	lipid metabolism
OG0000956	EG_transcript_6054	Gene.8719__CAMNT_0000688555__g.8719__m.8719 Gene.8719__CAMNT_0000688555__g.8719 ORF type_5prime_partial len_584 _-_ CAMNT_0000688555_1395-3146_-_	gi|488527964|ref| | acid sphingomyelinase-like phosphodiesterase 3b isoform x1	lipid metabolism
OG0000960	EG_transcript_7035	Gene.46393__CAMNT_0000668749__g.46393__m.46393 Gene.46393__CAMNT_0000668749__g.46393 ORF type_5prime_partial len_532 _-_ CAMNT_0000668749_296-1891_-_, Gene.44055__CAMNT_0000670213__g.44055__m.44055 Gene.44055__CAMNT_0000670213__g.44055 ORF type_complete len_528 _+_ CAMNT_0000670213_412-1995_+_, Gene.33963__CAMNT_0000736417__g.33963__m.33963 Gene.33963__CAMNT_0000736417__g.33963 ORF type_complete …	16S rRNA (cytosine(1402)-N(4))-methyltransferase	lipid metabolism
OG0000504	EG_transcript_7037	Gene.20826__CAMNT_0000717631__g.20826__m.20826 Gene.20826__CAMNT_0000717631__g.20826 ORF type_5prime_partial len_285 _+_ CAMNT_0000717631_2-856_+_	phospholipid scramblase 2	lipid metabolism
OG0000108	EG_transcript_8825	Gene.52983__CAMNT_0000676571__g.52983__m.52983 Gene.52983__CAMNT_0000676571__g.52983 ORF type_5prime_partial len_386 _+_ CAMNT_0000676571_3-1160_+_	lipoyl synthase	lipid metabolism
OG0000550	EG_transcript_91	Gene.33862__CAMNT_0000733219__g.33862__m.33862 Gene.33862__CAMNT_0000733219__g.33862 ORF type_5prime_partial len_169 _-_ CAMNT_0000733219_411-917_-_, Gene.51173__CAMNT_0000668355__g.51173__m.51173 Gene.51173__CAMNT_0000668355__g.51173 ORF type_5prime_partial len_2238 _+_ CAMNT_0000668355_1-6714_+_, Gene.38743__CAMNT_0000733045__g.38743__m.38743 Gene.38743__CAMNT_0000733045__g.38743 ORF type_3prim…	kinesin	lipid metabolism
OG0000058	EG_transcript_9127	Gene.19924__CAMNT_0000721263__g.19924__m.19924 Gene.19924__CAMNT_0000721263__g.19924 ORF type_5prime_partial len_407 _-_ CAMNT_0000721263_355-1575_-_	lipid metabolic process	lipid metabolism
OG0000039	EG_transcript_16043	Gene.13245__CAMNT_0000692737__g.13245__m.13245 Gene.13245__CAMNT_0000692737__g.13245 ORF type_3prime_partial len_337 _+_ CAMNT_0000692737_124-1131_+_	cob(I)alamin adenosyltransferase	metabolism of cofactors and vitamins
OG0000028	EG_transcript_8912	Gene.12937__CAMNT_0000687855__g.12937__m.12937 Gene.12937__CAMNT_0000687855__g.12937 ORF type_5prime_partial len_514 _-_ CAMNT_0000687855_493-2034_-_	F-type H+-transporting ATPase subunit beta	metabolism of cofactors and vitamins
OG0000640	EG_transcript_14092	Gene.56585__CAMNT_0000679659__g.56585__m.56585 Gene.56585__CAMNT_0000679659__g.56585 ORF type_5prime_partial len_386 _-_ CAMNT_0000679659_1586-2743_-_	biotin synthase; lipoic acid synthetase; mitochondrial precursor	metabolism of cofactors and vitamins
OG0000794	EG_transcript_23331	Gene.42194__CAMNT_0000663449__g.42194__m.42194 Gene.42194__CAMNT_0000663449__g.42194 ORF type_internal len_262 _-_ CAMNT_0000663449_1-783_-_	transmembrane protein 65	metabolism of cofactors and vitamins
OG0000804	EG_transcript_24449	Gene.27971__CAMNT_0000727629__g.27971__m.27971 Gene.27971__CAMNT_0000727629__g.27971 ORF type_internal len_108 _-_ CAMNT_0000727629_1-321_-_	2-dehydropantoate 2-reductase	metabolism of cofactors and vitamins
OG0000566	EG_transcript_10083	Gene.57601__CAMNT_0000679473__g.57601__m.57601 Gene.57601__CAMNT_0000679473__g.57601 ORF type_5prime_partial len_442 _-_ CAMNT_0000679473_1483-2808_-_	hydroxymethylglutaryl-CoA reductase (NADPH)	metabolism of terpenoids and polyketides
OG0000799	EG_transcript_2347	Gene.6705__CAMNT_0000692145__g.6705__m.6705 Gene.6705__CAMNT_0000692145__g.6705 ORF type_5prime_partial len_425 _+_ CAMNT_0000692145_1-1275_+_, Gene.5240__CAMNT_0000685385__g.5240__m.5240 Gene.5240__CAMNT_0000685385__g.5240 ORF type_5prime_partial len_581 _-_ CAMNT_0000685385_3374-5116_-_	geranylgeranyl diphosphate synthase, type III	metabolism of terpenoids and polyketides
OG0000808	EG_transcript_24887	Gene.31456__CAMNT_0000706959__g.31456__m.31456 Gene.31456__CAMNT_0000706959__g.31456 ORF type_3prime_partial len_118 _+_ CAMNT_0000706959_243-593_+_	thioredoxin-like protein; polyketide biosynthesis protein	metabolism of terpenoids and polyketides
OG0000410	EG_transcript_27102	Gene.8823__CAMNT_0000690387__g.8823__m.8823 Gene.8823__CAMNT_0000690387__g.8823 ORF type_5prime_partial len_647 _-_ CAMNT_0000690387_566-2506_-_	Sulfite reductase (NADPH) hemoprotein beta-component (cys I)	metabolism of terpenoids and polyketides
OG0000006	EG_transcript_15207	Gene.13002__CAMNT_0000688141__g.13002__m.13002 Gene.13002__CAMNT_0000688141__g.13002 ORF type_5prime_partial len_244 _+_ CAMNT_0000688141_3-734_+_	glutathione S-transferase	metabolite and ion transport
OG0000129	EG_transcript_17606	Gene.7533__CAMNT_0000687333__g.7533__m.7533 Gene.7533__CAMNT_0000687333__g.7533 ORF type_5prime_partial len_314 _+_ CAMNT_0000687333_3-944_+_	mc family transporter	metabolite and ion transport
OG0000042	EG_transcript_19495	Gene.33084__CAMNT_0000727547__g.33084__m.33084 Gene.33084__CAMNT_0000727547__g.33084 ORF type_5prime_partial len_359 _-_ CAMNT_0000727547_109-1185_-_	cobalt transporter; Polymerase delta-interacting protein 2 (38 kDa DNA polymerase delta interaction protein) (p38)	metabolite and ion transport
OG0000080	EG_transcript_297	Gene.58153__CAMNT_0000664929__g.58153__m.58153 Gene.58153__CAMNT_0000664929__g.58153 ORF type_3prime_partial len_683 _-_ CAMNT_0000664929_3-2048_-_	ABC-transporter; multidrug resistance protein; gi|675389739|gb|KFM82636.1|Multidrug resistance-associated protein 1, partial [Stegodyphus mimosarum]	metabolite and ion transport
OG0000618	EG_transcript_12885	Gene.18551__CAMNT_0000711945__g.18551__m.18551 Gene.18551__CAMNT_0000711945__g.18551 ORF type_5prime_partial len_390 _+_ CAMNT_0000711945_1-1170_+_	NADH dehydrogenase [ubiquinone] Fe-S protein 1	metabolite and ion transport
OG0000627	EG_transcript_13273	Gene.12091__CAMNT_0000690997__g.12091__m.12091 Gene.12091__CAMNT_0000690997__g.12091 ORF type_5prime_partial len_335 _-_ CAMNT_0000690997_1780-2784_-_	gi|71749216|ref| |syntaxin	metabolite and ion transport
OG0000665	EG_transcript_15344	Gene.12307__CAMNT_0000696377__g.12307__m.12307 Gene.12307__CAMNT_0000696377__g.12307 ORF type_5prime_partial len_419 _-_ CAMNT_0000696377_692-1948_-_	solute carrier family 30 (zinc transporter); member 2	metabolite and ion transport
OG0000396	EG_transcript_15350	Gene.22474__CAMNT_0000709023__g.22474__m.22474 Gene.22474__CAMNT_0000709023__g.22474 ORF type_complete len_295 _+_ CAMNT_0000709023_95-979_+_	mitochondrial carrier protein (MCP12)	metabolite and ion transport
OG0000676	EG_transcript_15742	Gene.21370__CAMNT_0000706543__g.21370__m.21370 Gene.21370__CAMNT_0000706543__g.21370 ORF type_5prime_partial len_299 _-_ CAMNT_0000706543_151-1047_-_, Gene.53768__CAMNT_0000669143__g.53768__m.53768 Gene.53768__CAMNT_0000669143__g.53768 ORF type_5prime_partial len_289 _+_ CAMNT_0000669143_1-867_+_	stomatin-like protein	metabolite and ion transport
OG0000131	EG_transcript_15845	Gene.2201__CAMNT_0000689667__g.2201__m.2201 Gene.2201__CAMNT_0000689667__g.2201 ORF type_5prime_partial len_135 _+_ CAMNT_0000689667_1-405_+_, Gene.2200__CAMNT_0000689667__g.2200__m.2200 Gene.2200__CAMNT_0000689667__g.2200 ORF type_complete len_159 _+_ CAMNT_0000689667_390-866_+_, Gene.33237__CAMNT_0000727581__g.33237__m.33237 Gene.33237__CAMNT_0000727581__g.33237 ORF type_5prime_partial len_294 …	Sideroflexin	metabolite and ion transport
OG0000691	EG_transcript_16498	Gene.41483__CAMNT_0000669471__g.41483__m.41483 Gene.41483__CAMNT_0000669471__g.41483 ORF type_internal len_360 _+_ CAMNT_0000669471_2-1078_+_	gi|567980852|gb|ETL31302.1|hypothetical protein L916_15874; dipeptidase	metabolite and ion transport
OG0000706	EG_transcript_17596	Gene.2690__CAMNT_0000697107__g.2690__m.2690 Gene.2690__CAMNT_0000697107__g.2690 ORF type_5prime_partial len_290 _+_ CAMNT_0000697107_3-872_+_	gi|922860089|gb|KOO28024.1|mitochondrial carrier family [Chrysochromulina sp. CCMP291]	metabolite and ion transport
OG0000398	EG_transcript_17968	Gene.18473__CAMNT_0000709997__g.18473__m.18473 Gene.18473__CAMNT_0000709997__g.18473 ORF type_5prime_partial len_216 _-_ CAMNT_0000709997_891-1538_-_	mitochondrial pyruvate carrier protein 2	metabolite and ion transport
OG0000193	EG_transcript_18134	Gene.38945__CAMNT_0000668807__g.38945__m.38945 Gene.38945__CAMNT_0000668807__g.38945 ORF type_5prime_partial len_107 _+_ CAMNT_0000668807_2-322_+_, Gene.19212__CAMNT_0000704963__g.19212__m.19212 Gene.19212__CAMNT_0000704963__g.19212 ORF type_5prime_partial len_101 _+_ CAMNT_0000704963_2-304_+_, Gene.26341__CAMNT_0000705287__g.26341__m.26341 Gene.26341__CAMNT_0000705287__g.26341 ORF type_5prime_pa…	CDGSH iron-sulfur domain-containing protein 1 (MitoNEET)	metabolite and ion transport
OG0000155	EG_transcript_20044	Gene.29426__CAMNT_0000705919__g.29426__m.29426 Gene.29426__CAMNT_0000705919__g.29426 ORF type_5prime_partial len_271 _-_ CAMNT_0000705919_284-1096_-_	polar amino acid transport system substrate-binding protein	metabolite and ion transport
OG0000751	EG_transcript_20914	Gene.1092__CAMNT_0000688861__g.1092__m.1092 Gene.1092__CAMNT_0000688861__g.1092 ORF type_5prime_partial len_159 _+_ CAMNT_0000688861_3-479_+_	Unknown protein	metabolite and ion transport
OG0000754	EG_transcript_2104	Gene.57455__CAMNT_0000670561__g.57455__m.57455 Gene.57455__CAMNT_0000670561__g.57455 ORF type_internal len_791 _-_ CAMNT_0000670561_2-2371_-_	phosphate transport system ABC transporter	metabolite and ion transport
OG0000160	EG_transcript_21243	Gene.40896__CAMNT_0000662743__g.40896__m.40896 Gene.40896__CAMNT_0000662743__g.40896 ORF type_5prime_partial len_188 _-_ CAMNT_0000662743_1834-2397_-_	gi|493356381|ref|WP_006312955.1|hypothetical protein [Agrobacterium sp. ATCC 31749]	metabolite and ion transport
OG0000765	EG_transcript_21573	Gene.19480__CAMNT_0000710655__g.19480__m.19480 Gene.19480__CAMNT_0000710655__g.19480 ORF type_5prime_partial len_303 _-_ CAMNT_0000710655_1372-2280_-_, Gene.28830__CAMNT_0000716451__g.28830__m.28830 Gene.28830__CAMNT_0000716451__g.28830 ORF type_5prime_partial len_303 _-_ CAMNT_0000716451_1372-2280_-_	adenine nucleotide translocase	metabolite and ion transport
OG0000786	EG_transcript_22665	Gene.35311__CAMNT_0000735885__g.35311__m.35311 Gene.35311__CAMNT_0000735885__g.35311 ORF type_5prime_partial len_222 _-_ CAMNT_0000735885_150-815_-_	ABC transporter permease	metabolite and ion transport
OG0000330	EG_transcript_260	Gene.6181__CAMNT_0000680613__g.6181__m.6181 Gene.6181__CAMNT_0000680613__g.6181 ORF type_5prime_partial len_919 _-_ CAMNT_0000680613_668-3424_-_	ABC-transporter; multidrug resistance protein; ATP-binding cassette subfamily C (CFTR/MRP) member 9	metabolite and ion transport
OG0000336	EG_transcript_27937	Gene.17057__CAMNT_0000681745__g.17057__m.17057 Gene.17057__CAMNT_0000681745__g.17057 ORF type_5prime_partial len_159 _-_ CAMNT_0000681745_1081-1557_-_	phosphatidylglycerol phosphatidylinositol transfer protein	metabolite and ion transport
OG0000411	EG_transcript_29428	Gene.47122__CAMNT_0000663359__g.47122__m.47122 Gene.47122__CAMNT_0000663359__g.47122 ORF type_5prime_partial len_233 _+_ CAMNT_0000663359_1-699_+_	deoxycytidylate deaminase	metabolite and ion transport
OG0000353	EG_transcript_36506	Gene.30537__CAMNT_0000707485__g.30537__m.30537 Gene.30537__CAMNT_0000707485__g.30537 ORF type_5prime_partial len_306 _+_ CAMNT_0000707485_2-919_+_	MFS transporter	metabolite and ion transport
OG0000433	EG_transcript_38082	Gene.690__CAMNT_0000697387__g.690__m.690 Gene.690__CAMNT_0000697387__g.690 ORF type_internal len_244 _-_ CAMNT_0000697387_1-729_-_, Gene.49159__CAMNT_0000671729__g.49159__m.49159 Gene.49159__CAMNT_0000671729__g.49159 ORF type_internal len_123 _-_ CAMNT_0000671729_1-366_-_	cdgsh iron-sulfur domain-containing protein 2 homolog	metabolite and ion transport
OG0000378	EG_transcript_4731	Gene.23639__CAMNT_0000714415__g.23639__m.23639 Gene.23639__CAMNT_0000714415__g.23639 ORF type_internal len_496 _+_ CAMNT_0000714415_2-1486_+_	peroxisome-assembly ATPase	metabolite and ion transport
OG0000379	EG_transcript_5157	Gene.14111__CAMNT_0000688439__g.14111__m.14111 Gene.14111__CAMNT_0000688439__g.14111 ORF type_5prime_partial len_664 _-_ CAMNT_0000688439_734-2725_-_	heat shock protein 70-like	metabolite and ion transport
OG0000471	EG_transcript_5488	Gene.18940__CAMNT_0000719847__g.18940__m.18940 Gene.18940__CAMNT_0000719847__g.18940 ORF type_internal len_131 _+_ CAMNT_0000719847_1-390_+_	Amino acid transporter 8; putative	metabolite and ion transport
OG0000949	EG_transcript_56559	Gene.46350__CAMNT_0000667861__g.46350__m.46350 Gene.46350__CAMNT_0000667861__g.46350 ORF type_5prime_partial len_123 _-_ CAMNT_0000667861_161-529_-_	leucyl-tRNA synthetase, putative	metabolite and ion transport
OG0000494	EG_transcript_6385	Gene.41314__CAMNT_0000668107__g.41314__m.41314 Gene.41314__CAMNT_0000668107__g.41314 ORF type_5prime_partial len_1109 _-_ CAMNT_0000668107_1346-4672_-_, Gene.44082__CAMNT_0000671095__g.44082__m.44082 Gene.44082__CAMNT_0000671095__g.44082 ORF type_5prime_partial len_1061 _+_ CAMNT_0000671095_2-3184_+_, Gene.48260__CAMNT_0000678531__g.48260__m.48260 Gene.48260__CAMNT_0000678531__g.48260 ORF type_5p…	PMCA (plasma membrane Ca2+ ATPase)-type family protein; vacuolar-type Ca2+-ATPase 2	metabolite and ion transport
OG0000958	EG_transcript_6595	Gene.29861__CAMNT_0000720091__g.29861__m.29861 Gene.29861__CAMNT_0000720091__g.29861 ORF type_internal len_194 _-_ CAMNT_0000720091_1-579_-_	ABC1 protein, putative	metabolite and ion transport
OG0000498	EG_transcript_6801	Gene.54859__CAMNT_0000668151__g.54859__m.54859 Gene.54859__CAMNT_0000668151__g.54859 ORF type_5prime_partial len_346 _+_ CAMNT_0000668151_3-1040_+_	mitochondrial substrate solute carrier	metabolite and ion transport
OG0000548	EG_transcript_8997	Gene.22375__CAMNT_0000706817__g.22375__m.22375 Gene.22375__CAMNT_0000706817__g.22375 ORF type_5prime_partial len_420 _+_ CAMNT_0000706817_1-1260_+_	Ca2+:H+ antiporter	metabolite and ion transport
OG0000110	EG_transcript_911	Gene.44882__CAMNT_0000666061__g.44882__m.44882 Gene.44882__CAMNT_0000666061__g.44882 ORF type_5prime_partial len_914 _-_ CAMNT_0000666061_1395-4136_-_	potassium voltage-gated channel Shal-related subfamily D member 2	metabolite and ion transport
OG0000244	EG_transcript_9695	Gene.5146__CAMNT_0000682017__g.5146__m.5146 Gene.5146__CAMNT_0000682017__g.5146 ORF type_5prime_partial len_290 _+_ CAMNT_0000682017_1-870_+_	mitochondrial carrier protein (MCP21)	metabolite and ion transport
OG0000132	EG_transcript_15963	Gene.40186__CAMNT_0000668577__g.40186__m.40186 Gene.40186__CAMNT_0000668577__g.40186 ORF type_5prime_partial len_188 _-_ CAMNT_0000668577_213-776_-_	gi|697418393|gb|KGL79418.1|Ovostatin, partial [Tinamus guttatus]	other
OG0000158	EG_transcript_22879	Gene.8510__CAMNT_0000684015__g.8510__m.8510 Gene.8510__CAMNT_0000684015__g.8510 ORF type_5prime_partial len_625 _+_ CAMNT_0000684015_2-1876_+_	mitochondrial fission process protein 1	other
OG0000107	EG_transcript_8554	Gene.14395__CAMNT_0000696107__g.14395__m.14395 Gene.14395__CAMNT_0000696107__g.14395 ORF type_5prime_partial len_382 _-_ CAMNT_0000696107_184-1329_-_	dihydroorotate dehydrogenase (quinone), mitochondrial	other
OG0000578	EG_transcript_10631	Gene.37572__CAMNT_0000736083__g.37572__m.37572 Gene.37572__CAMNT_0000736083__g.37572 ORF type_5prime_partial len_477 _-_ CAMNT_0000736083_1312-2742_-_, Gene.38252__CAMNT_0000737545__g.38252__m.38252 Gene.38252__CAMNT_0000737545__g.38252 ORF type_5prime_partial len_477 _-_ CAMNT_0000737545_1216-2646_-_, Gene.3164__CAMNT_0000687821__g.3164__m.3164 Gene.3164__CAMNT_0000687821__g.3164 ORF type_5prime…	mitochondrial import outer membrane translocase subunit tob55	other
OG0000598	EG_transcript_12026	Gene.8056__CAMNT_0000696159__g.8056__m.8056 Gene.8056__CAMNT_0000696159__g.8056 ORF type_5prime_partial len_442 _+_ CAMNT_0000696159_3-1328_+_, Gene.25127__CAMNT_0000725949__g.25127__m.25127 Gene.25127__CAMNT_0000725949__g.25127 ORF type_5prime_partial len_380 _-_ CAMNT_0000725949_968-2107_-_	apyrase	other
OG0000638	EG_transcript_14010	Gene.11322__CAMNT_0000697585__g.11322__m.11322 Gene.11322__CAMNT_0000697585__g.11322 ORF type_5prime_partial len_413 _+_ CAMNT_0000697585_1-1239_+_, Gene.37118__CAMNT_0000733367__g.37118__m.37118 Gene.37118__CAMNT_0000733367__g.37118 ORF type_5prime_partial len_360 _-_ CAMNT_0000733367_278-1357_-_, Gene.22132__CAMNT_0000703139__g.22132__m.22132 Gene.22132__CAMNT_0000703139__g.22132 ORF type_5prim…	tubulin beta	other
OG0000652	EG_transcript_14715	Gene.19660__CAMNT_0000714847__g.19660__m.19660 Gene.19660__CAMNT_0000714847__g.19660 ORF type_5prime_partial len_411 _-_ CAMNT_0000714847_264-1496_-_	gi|504245562|ref| |2-aminoethylphosphonate--pyruvate aminotransferase	Other
OG0000703	EG_transcript_17529	Gene.26342__CAMNT_0000705289__g.26342__m.26342 Gene.26342__CAMNT_0000705289__g.26342 ORF type_complete len_304 _-_ CAMNT_0000705289_57-968_-_	mitochondrial carrier protein; gi|673051539|ref|XP_008879730.1|hypothetical protein H310_13861	other
OG0000730	EG_transcript_1859	Gene.58512__CAMNT_0000662723__g.58512__m.58512 Gene.58512__CAMNT_0000662723__g.58512 ORF type_5prime_partial len_374 _+_ CAMNT_0000662723_1-1122_+_	#N/A	other
OG0000732	EG_transcript_18691	Gene.10030__CAMNT_0000692421__g.10030__m.10030 Gene.10030__CAMNT_0000692421__g.10030 ORF type_3prime_partial len_232 _+_ CAMNT_0000692421_30-722_+_	phosphatidylinositol-4-phosphate 5-kinase related	other
OG0000152	EG_transcript_19840	Gene.7784__CAMNT_0000692199__g.7784__m.7784 Gene.7784__CAMNT_0000692199__g.7784 ORF type_complete len_284 _+_ CAMNT_0000692199_60-911_+_	NADH dehydrogenase [ubiquinone] 1 alpha subcomplex subunit 12	other
OG0000757	EG_transcript_2113	Gene.33918__CAMNT_0000734735__g.33918__m.33918 Gene.33918__CAMNT_0000734735__g.33918 ORF type_internal len_323 _+_ CAMNT_0000734735_1-966_+_	myosin V	other
OG0000761	EG_transcript_2128	Gene.6811__CAMNT_0000695313__g.6811__m.6811 Gene.6811__CAMNT_0000695313__g.6811 ORF type_complete len_964 _+_ CAMNT_0000695313_142-3033_+_	kinesin	other
OG0000789	EG_transcript_2274	Gene.49883__CAMNT_0000666375__g.49883__m.49883 Gene.49883__CAMNT_0000666375__g.49883 ORF type_complete len_863 _+_ CAMNT_0000666375_54-2642_+_	kinesin	other
OG0000834	EG_transcript_2649	Gene.41745__CAMNT_0000672657__g.41745__m.41745 Gene.41745__CAMNT_0000672657__g.41745 ORF type_complete len_923 _+_ CAMNT_0000672657_33-2801_+_	kinesin	other
OG0000095	EG_transcript_45982	Gene.21959__CAMNT_0000726799__g.21959__m.21959 Gene.21959__CAMNT_0000726799__g.21959 ORF type_internal len_280 _+_ CAMNT_0000726799_1-837_+_, Gene.12368__CAMNT_0000697819__g.12368__m.12368 Gene.12368__CAMNT_0000697819__g.12368 ORF type_internal len_280 _+_ CAMNT_0000697819_1-837_+_	gi|340055088|emb|CCC49398.1|conserved hypothetical protein [Trypanosoma vivax Y486]	other
OG0000457	EG_transcript_48153	Gene.9887__CAMNT_0000689875__g.9887__m.9887 Gene.9887__CAMNT_0000689875__g.9887 ORF type_complete len_117 _+_ CAMNT_0000689875_56-406_+_	peptidyl-prolyl isomerase	other
OG0000938	EG_transcript_5020	Gene.21329__CAMNT_0000706205__g.21329__m.21329 Gene.21329__CAMNT_0000706205__g.21329 ORF type_3prime_partial len_616 _+_ CAMNT_0000706205_29-1873_+_	kinesin	other
OG0000488	EG_transcript_5994	Gene.21354__CAMNT_0000706653__g.21354__m.21354 Gene.21354__CAMNT_0000706653__g.21354 ORF type_5prime_partial len_576 _+_ CAMNT_0000706653_1-1728_+_	sodium/hydrogen exchanger 3, partial	other
OG0000959	EG_transcript_6674	Gene.837__CAMNT_0000684477__g.837__m.837 Gene.837__CAMNT_0000684477__g.837 ORF type_complete len_599 _-_ CAMNT_0000684477_757-2553_-_	Cell cycle and apoptosis regulator protein 2 isoform x2, regulation of transcription	other
OG0000230	EG_transcript_7126	Gene.23811__CAMNT_0000718723__g.23811__m.23811 Gene.23811__CAMNT_0000718723__g.23811 ORF type_5prime_partial len_383 _+_ CAMNT_0000718723_3-1151_+_	Dynamin family protein	other
OG0000541	EG_transcript_8875	Gene.701__CAMNT_0000698581__g.701__m.701 Gene.701__CAMNT_0000698581__g.701 ORF type_5prime_partial len_517 _+_ CAMNT_0000698581_3-1553_+_	aarF domain-containing kinase	other
OG0000007	EG_transcript_11108	Gene.32641__CAMNT_0000709459__g.32641__m.32641 Gene.32641__CAMNT_0000709459__g.32641 ORF type_5prime_partial len_352 _+_ CAMNT_0000709459_1-1056_+_, Gene.8342__CAMNT_0000700149__g.8342__m.8342 Gene.8342__CAMNT_0000700149__g.8342 ORF type_complete len_354 _+_ CAMNT_0000700149_28-1089_+_	gi|551578513|ref|XP_005774844.1|hypothetical protein EMIHUDRAFT_444285; alternative oxidase	OxPhos and electron transport chain
OG0000122	EG_transcript_12212	Gene.13243__CAMNT_0000692729__g.13243__m.13243 Gene.13243__CAMNT_0000692729__g.13243 ORF type_5prime_partial len_354 _-_ CAMNT_0000692729_240-1301_-_	cytochrome c oxidase assembly euglenozoa-specific subunit 16	OxPhos and electron transport chain
OG0000007	EG_transcript_13899	Gene.32641__CAMNT_0000709459__g.32641__m.32641 Gene.32641__CAMNT_0000709459__g.32641 ORF type_5prime_partial len_352 _+_ CAMNT_0000709459_1-1056_+_, Gene.8342__CAMNT_0000700149__g.8342__m.8342 Gene.8342__CAMNT_0000700149__g.8342 ORF type_complete len_354 _+_ CAMNT_0000700149_28-1089_+_	alternative oxidase	OxPhos and electron transport chain
OG0000137	EG_transcript_18009	Gene.50548__CAMNT_0000680989__g.50548__m.50548 Gene.50548__CAMNT_0000680989__g.50548 ORF type_5prime_partial len_291 _+_ CAMNT_0000680989_1-873_+_	gi|71747964|ref|XP_823037.1|hypothetical protein [Trypanosoma brucei brucei TREU927]	OxPhos and electron transport chain
OG0000137	EG_transcript_22409	Gene.50548__CAMNT_0000680989__g.50548__m.50548 Gene.50548__CAMNT_0000680989__g.50548 ORF type_5prime_partial len_291 _+_ CAMNT_0000680989_1-873_+_	F-type H+-transporting ATPase subunit OSCP	OxPhos and electron transport chain
OG0000163	EG_transcript_27641	Gene.2574__CAMNT_0000695403__g.2574__m.2574 Gene.2574__CAMNT_0000695403__g.2574 ORF type_5prime_partial len_250 _+_ CAMNT_0000695403_2-751_+_	succinate dehydrogenase [ubiquinone] euglenozoa-specific subunit 7	OxPhos and electron transport chain
OG0000007	EG_transcript_33334	Gene.32641__CAMNT_0000709459__g.32641__m.32641 Gene.32641__CAMNT_0000709459__g.32641 ORF type_5prime_partial len_352 _+_ CAMNT_0000709459_1-1056_+_, Gene.8342__CAMNT_0000700149__g.8342__m.8342 Gene.8342__CAMNT_0000700149__g.8342 ORF type_complete len_354 _+_ CAMNT_0000700149_28-1089_+_	Trypanosome-like alternative oxidase, mitochondrial (AOX)	OxPhos and electron transport chain
OG0000007	EG_transcript_8364	Gene.32641__CAMNT_0000709459__g.32641__m.32641 Gene.32641__CAMNT_0000709459__g.32641 ORF type_5prime_partial len_352 _+_ CAMNT_0000709459_1-1056_+_, Gene.8342__CAMNT_0000700149__g.8342__m.8342 Gene.8342__CAMNT_0000700149__g.8342 ORF type_complete len_354 _+_ CAMNT_0000700149_28-1089_+_	Trypanosome-like alternative oxidase, mitochondrial (AOX)	OxPhos and electron transport chain
OG0000041	EG_transcript_19472	Gene.3586__CAMNT_0000694911__g.3586__m.3586 Gene.3586__CAMNT_0000694911__g.3586 ORF type_5prime_partial len_276 _+_ CAMNT_0000694911_3-830_+_	NADH dehydrogenase [ubiquinone] flavoprotein 2	OxPhos and electron transport chain
OG0000580	EG_transcript_10773	Gene.1482__CAMNT_0000694707__g.1482__m.1482 Gene.1482__CAMNT_0000694707__g.1482 ORF type_5prime_partial len_440 _+_ CAMNT_0000694707_1-1320_+_	NADH dehydrogenase [ubiquinone] euglenozoa-specific subunit 2	OxPhos and electron transport chain
OG0000582	EG_transcript_10882	Gene.13069__CAMNT_0000689707__g.13069__m.13069 Gene.13069__CAMNT_0000689707__g.13069 ORF type_5prime_partial len_464 _-_ CAMNT_0000689707_522-1913_-_	NADH dehydrogenase [ubiquinone] euglenozoa-specific subunit 12	OxPhos and electron transport chain
OG0000609	EG_transcript_12415	Gene.10149__CAMNT_0000695331__g.10149__m.10149 Gene.10149__CAMNT_0000695331__g.10149 ORF type_5prime_partial len_217 _-_ CAMNT_0000695331_1075-1725_-_	NADH dehydrogenase [ubiquinone] Fe-S protein 8	OxPhos and electron transport chain
OG0000613	EG_transcript_12637	Gene.4857__CAMNT_0000696987__g.4857__m.4857 Gene.4857__CAMNT_0000696987__g.4857 ORF type_5prime_partial len_479 _+_ CAMNT_0000696987_3-1439_+_	ubiquinol-cytochrome c reductase core subunit 2	OxPhos and electron transport chain
OG0000265	EG_transcript_13592	Gene.4523__CAMNT_0000691965__g.4523__m.4523 Gene.4523__CAMNT_0000691965__g.4523 ORF type_5prime_partial len_433 _+_ CAMNT_0000691965_1-1299_+_	NADH dehydrogenase [ubiquinone] Fe-S protein 2	OxPhos and electron transport chain
OG0000637	EG_transcript_13947	Gene.15845__CAMNT_0000681151__g.15845__m.15845 Gene.15845__CAMNT_0000681151__g.15845 ORF type_5prime_partial len_443 _+_ CAMNT_0000681151_3-1331_+_, Gene.34326__CAMNT_0000735961__g.34326__m.34326 Gene.34326__CAMNT_0000735961__g.34326 ORF type_5prime_partial len_444 _+_ CAMNT_0000735961_1-1332_+_	NADH dehydrogenase [ubiquinone] subunit; CA3 (gamma carbonic anhydrase)	OxPhos and electron transport chain
OG0000268	EG_transcript_13997	Gene.12897__CAMNT_0000687179__g.12897__m.12897 Gene.12897__CAMNT_0000687179__g.12897 ORF type_5prime_partial len_244 _+_ CAMNT_0000687179_1-732_+_	ubiquinol-cytochrome c reductase subunit 7	OxPhos and electron transport chain
OG0000000	EG_transcript_14038	Gene.21082__CAMNT_0000726977__g.21082__m.21082 Gene.21082__CAMNT_0000726977__g.21082 ORF type_3prime_partial len_415 _-_ CAMNT_0000726977_3-1244_-_	gi|935501241|ref|WP_054425102.1|2-octaprenyl-6-methoxyphenyl hydroxylase [Morganella morganii]	OxPhos and electron transport chain
OG0000654	EG_transcript_14805	Gene.12557__CAMNT_0000698383__g.12557__m.12557 Gene.12557__CAMNT_0000698383__g.12557 ORF type_5prime_partial len_341 _-_ CAMNT_0000698383_569-1591_-_	Sucrase/ferredoxin-like; putative	OxPhos and electron transport chain
OG0000005	EG_transcript_15209	Gene.51808__CAMNT_0000677155__g.51808__m.51808 Gene.51808__CAMNT_0000677155__g.51808 ORF type_complete len_598 _-_ CAMNT_0000677155_380-2173_-_	NADH dehydrogenase [ubiquinone] assembly factor; ATP-binding protein	OxPhos and electron transport chain
OG0000671	EG_transcript_1556	Gene.2501__CAMNT_0000694587__g.2501__m.2501 Gene.2501__CAMNT_0000694587__g.2501 ORF type_complete len_1068 _+_ CAMNT_0000694587_30-3233_+_	aminopeptidase N	OxPhos and electron transport chain
OG0000143	EG_transcript_19403	Gene.56387__CAMNT_0000677595__g.56387__m.56387 Gene.56387__CAMNT_0000677595__g.56387 ORF type_complete len_285 _+_ CAMNT_0000677595_42-896_+_	NADH dehydrogenase [ubiquinone] Fe-S protein 3	OxPhos and electron transport chain
OG0000144	EG_transcript_19429	Gene.1010__CAMNT_0000687525__g.1010__m.1010 Gene.1010__CAMNT_0000687525__g.1010 ORF type_5prime_partial len_276 _+_ CAMNT_0000687525_2-829_+_	inorganic pyrophosphatase; acidocalcisomal pyrophosphatase	OxPhos and electron transport chain
OG0000151	EG_transcript_19719	Gene.2143__CAMNT_0000688697__g.2143__m.2143 Gene.2143__CAMNT_0000688697__g.2143 ORF type_5prime_partial len_382 _+_ CAMNT_0000688697_1-1146_+_	NADH dehydrogenase [ubiquinone] subunit	OxPhos and electron transport chain
OG0000150	EG_transcript_19736	Gene.56951__CAMNT_0000664823__g.56951__m.56951 Gene.56951__CAMNT_0000664823__g.56951 ORF type_internal len_159 _-_ CAMNT_0000664823_2-475_-_	2-methoxy-6-polyprenyl-1;4-benzoquinol methylase	OxPhos and electron transport chain
OG0000322	EG_transcript_21706	Gene.33067__CAMNT_0000727985__g.33067__m.33067 Gene.33067__CAMNT_0000727985__g.33067 ORF type_complete len_477 _+_ CAMNT_0000727985_66-1496_+_, Gene.39123__CAMNT_0000670945__g.39123__m.39123 Gene.39123__CAMNT_0000670945__g.39123 ORF type_complete len_477 _-_ CAMNT_0000670945_3153-4583_-_, Gene.43377__CAMNT_0000679535__g.43377__m.43377 Gene.43377__CAMNT_0000679535__g.43377 ORF type_complete len_47…	mitochondrial-processing peptidase subunit beta; ubiquinol-cytochrome c reductase core subunit 1	OxPhos and electron transport chain
OG0000774	EG_transcript_22111	Gene.1603__CAMNT_0000696017__g.1603__m.1603 Gene.1603__CAMNT_0000696017__g.1603 ORF type_complete len_233 _+_ CAMNT_0000696017_37-735_+_	succinate dehydrogenase [ubiquinone] euglenozoa-specific subunit 6	OxPhos and electron transport chain
OG0000779	EG_transcript_22290	Gene.13437__CAMNT_0000698841__g.13437__m.13437 Gene.13437__CAMNT_0000698841__g.13437 ORF type_5prime_partial len_269 _+_ CAMNT_0000698841_1-807_+_	hypothetical protein THAOC_12838	OxPhos and electron transport chain
OG0000323	EG_transcript_22381	Gene.7914__CAMNT_0000694935__g.7914__m.7914 Gene.7914__CAMNT_0000694935__g.7914 ORF type_complete len_264 _-_ CAMNT_0000694935_80-871_-_	NADH dehydrogenase [ubiquinone] subunit; CA3 (gamma carbonic anhydrase)	OxPhos and electron transport chain
OG0000806	EG_transcript_24541	Gene.28259__CAMNT_0000704383__g.28259__m.28259 Gene.28259__CAMNT_0000704383__g.28259 ORF type_5prime_partial len_197 _-_ CAMNT_0000704383_378-968_-_	NADH dehydrogenase [ubiquinone] 1 alpha subcomplex subunit 5	OxPhos and electron transport chain
OG0000805	EG_transcript_24560	Gene.21591__CAMNT_0000712483__g.21591__m.21591 Gene.21591__CAMNT_0000712483__g.21591 ORF type_5prime_partial len_101 _+_ CAMNT_0000712483_2-304_+_	electron carrier activity;protein disulfide oxidoreductase activity;cell redox homeostasis; glutaredoxin	OxPhos and electron transport chain
OG0000329	EG_transcript_25617	Gene.32358__CAMNT_0000705241__g.32358__m.32358 Gene.32358__CAMNT_0000705241__g.32358 ORF type_5prime_partial len_335 _+_ CAMNT_0000705241_1-1005_+_	electron transfer flavoprotein alpha subunit	OxPhos and electron transport chain
OG0000824	EG_transcript_25720	Gene.6708__CAMNT_0000692147__g.6708__m.6708 Gene.6708__CAMNT_0000692147__g.6708 ORF type_5prime_partial len_226 _+_ CAMNT_0000692147_1-678_+_	succinate dehydrogenase [ubiquinone] iron-sulfur subunit	OxPhos and electron transport chain
OG0000831	EG_transcript_26116	Gene.9442__CAMNT_0000697467__g.9442__m.9442 Gene.9442__CAMNT_0000697467__g.9442 ORF type_5prime_partial len_200 _-_ CAMNT_0000697467_236-835_-_	NADH dehydrogenase [ubiquinone] euglenozoa-specific subunit 29	OxPhos and electron transport chain
OG0000167	EG_transcript_26207	Gene.19536__CAMNT_0000711711__g.19536__m.19536 Gene.19536__CAMNT_0000711711__g.19536 ORF type_5prime_partial len_161 _-_ CAMNT_0000711711_1186-1668_-_	succinate dehydrogenase [ubiquinone] assembly factor 2	OxPhos and electron transport chain
OG0000844	EG_transcript_27781	Gene.6927__CAMNT_0000697125__g.6927__m.6927 Gene.6927__CAMNT_0000697125__g.6927 ORF type_5prime_partial len_245 _-_ CAMNT_0000697125_78-812_-_	NADH dehydrogenase [ubiquinone] 1 alpha subcomplex subunit 8	OxPhos and electron transport chain
OG0000858	EG_transcript_28989	Gene.30434__CAMNT_0000705557__g.30434__m.30434 Gene.30434__CAMNT_0000705557__g.30434 ORF type_5prime_partial len_205 _-_ CAMNT_0000705557_159-773_-_	NADH dehydrogenase [ubiquinone] 1 alpha subcomplex subunit 2	OxPhos and electron transport chain
OG0000861	EG_transcript_29641	Gene.52271__CAMNT_0000666793__g.52271__m.52271 Gene.52271__CAMNT_0000666793__g.52271 ORF type_5prime_partial len_153 _-_ CAMNT_0000666793_390-848_-_	Complex I (NADH dehydrogenase) subunit, LVR family protein	OxPhos and electron transport chain
OG0000869	EG_transcript_30657	Gene.7981__CAMNT_0000694885__g.7981__m.7981 Gene.7981__CAMNT_0000694885__g.7981 ORF type_complete len_119 _-_ CAMNT_0000694885_328-684_-_	cytochrome c	OxPhos and electron transport chain
OG0000878	EG_transcript_32395	Gene.30739__CAMNT_0000712003__g.30739__m.30739 Gene.30739__CAMNT_0000712003__g.30739 ORF type_5prime_partial len_226 _-_ CAMNT_0000712003_126-803_-_	NADH dehydrogenase [ubiquinone] Fe-S protein 7	OxPhos and electron transport chain
OG0000204	EG_transcript_32956	Gene.8881__CAMNT_0000691749__g.8881__m.8881 Gene.8881__CAMNT_0000691749__g.8881 ORF type_5prime_partial len_189 _+_ CAMNT_0000691749_2-568_+_, Gene.14240__CAMNT_0000691313__g.14240__m.14240 Gene.14240__CAMNT_0000691313__g.14240 ORF type_complete len_181 _-_ CAMNT_0000691313_188-730_-_	F-type H+-transporting ATPase subunit delta	OxPhos and electron transport chain
OG0000886	EG_transcript_33225	Gene.8627__CAMNT_0000687251__g.8627__m.8627 Gene.8627__CAMNT_0000687251__g.8627 ORF type_5prime_partial len_205 _-_ CAMNT_0000687251_339-953_-_	NADH dehydrogenase [ubiquinone] 1 alpha subcomplex subunit 13	OxPhos and electron transport chain
OG0000421	EG_transcript_33323	Gene.2283__CAMNT_0000691933__g.2283__m.2283 Gene.2283__CAMNT_0000691933__g.2283 ORF type_5prime_partial len_194 _-_ CAMNT_0000691933_1050-1631_-_	succinate dehydrogenase [ubiquinone] iron-sulfur subunit	OxPhos and electron transport chain
OG0000888	EG_transcript_33577	Gene.51217__CAMNT_0000668473__g.51217__m.51217 Gene.51217__CAMNT_0000668473__g.51217 ORF type_5prime_partial len_265 _+_ CAMNT_0000668473_1-795_+_, Gene.18427__CAMNT_0000708993__g.18427__m.18427 Gene.18427__CAMNT_0000708993__g.18427 ORF type_5prime_partial len_265 _-_ CAMNT_0000708993_653-1447_-_	electron transfer flavoprotein beta subunit	OxPhos and electron transport chain
OG0000430	EG_transcript_35745	Gene.12172__CAMNT_0000692167__g.12172__m.12172 Gene.12172__CAMNT_0000692167__g.12172 ORF type_5prime_partial len_214 _+_ CAMNT_0000692167_3-644_+_, Gene.32615__CAMNT_0000709873__g.32615__m.32615 Gene.32615__CAMNT_0000709873__g.32615 ORF type_5prime_partial len_210 _-_ CAMNT_0000709873_284-913_-_	NADH dehydrogenase [ubiquinone] euglenozoa-specific subunit 11	OxPhos and electron transport chain
OG0000922	EG_transcript_40410	Gene.2685__CAMNT_0000696975__g.2685__m.2685 Gene.2685__CAMNT_0000696975__g.2685 ORF type_5prime_partial len_153 _+_ CAMNT_0000696975_2-460_+_	cytochrome b5; heme binding	OxPhos and electron transport chain
OG0000923	EG_transcript_41155	Gene.25502__CAMNT_0000709161__g.25502__m.25502 Gene.25502__CAMNT_0000709161__g.25502 ORF type_5prime_partial len_110 _-_ CAMNT_0000709161_186-515_-_	NADH dehydrogenase [ubiquinone] 1 alpha/beta subcomplex 1	OxPhos and electron transport chain
OG0000212	EG_transcript_4466	Gene.54286__CAMNT_0000677975__g.54286__m.54286 Gene.54286__CAMNT_0000677975__g.54286 ORF type_5prime_partial len_485 _-_ CAMNT_0000677975_1812-3266_-_	cytochrome P450; family 4; subfamily V	OxPhos and electron transport chain
OG0000936	EG_transcript_4714	Gene.7733__CAMNT_0000691343__g.7733__m.7733 Gene.7733__CAMNT_0000691343__g.7733 ORF type_5prime_partial len_626 _-_ CAMNT_0000691343_196-2073_-_	F-type H+-transporting ATPase subunit alpha	OxPhos and electron transport chain
OG0000453	EG_transcript_47615	Gene.36866__CAMNT_0000734163__g.36866__m.36866 Gene.36866__CAMNT_0000734163__g.36866 ORF type_5prime_partial len_179 _+_ CAMNT_0000734163_3-539_+_, Gene.19447__CAMNT_0000709005__g.19447__m.19447 Gene.19447__CAMNT_0000709005__g.19447 ORF type_5prime_partial len_179 _+_ CAMNT_0000709005_3-539_+_	cytochrome c oxidase assembly euglenozoa-specific subunit 2	OxPhos and electron transport chain
OG0000455	EG_transcript_47790	Gene.23209__CAMNT_0000705121__g.23209__m.23209 Gene.23209__CAMNT_0000705121__g.23209 ORF type_5prime_partial len_106 _+_ CAMNT_0000705121_1-318_+_	F-type H+-transporting ATPase euglenozoa-specific subunit 12	OxPhos and electron transport chain
OG0000183	EG_transcript_54525	Gene.15301__CAMNT_0000690597__g.15301__m.15301 Gene.15301__CAMNT_0000690597__g.15301 ORF type_5prime_partial len_131 _+_ CAMNT_0000690597_1-393_+_	cytochrome c oxidase assembly subunit 19	OxPhos and electron transport chain
OG0000480	EG_transcript_57369	Gene.44760__CAMNT_0000664241__g.44760__m.44760 Gene.44760__CAMNT_0000664241__g.44760 ORF type_complete len_100 _-_ CAMNT_0000664241_340-639_-_	ubiquinol-cytochrome c reductase subunit	OxPhos and electron transport chain
OG0000218	EG_transcript_5944	Gene.2212__CAMNT_0000690217__g.2212__m.2212 Gene.2212__CAMNT_0000690217__g.2212 ORF type_5prime_partial len_532 _-_ CAMNT_0000690217_350-1945_-_	NADH dehydrogenase [ubiquinone] flavoprotein 1	OxPhos and electron transport chain
OG0000490	EG_transcript_60280	Gene.5593__CAMNT_0000691665__g.5593__m.5593 Gene.5593__CAMNT_0000691665__g.5593 ORF type_complete len_157 _-_ CAMNT_0000691665_293-763_-_	F-type H+-transporting ATPase euglenozoa-specific subunit 4	OxPhos and electron transport chain
OG0000515	EG_transcript_7573	Gene.5754__CAMNT_0000694895__g.5754__m.5754 Gene.5754__CAMNT_0000694895__g.5754 ORF type_complete len_490 _+_ CAMNT_0000694895_60-1529_+_	F-type H+-transporting ATPase euglenozoa-specific subunit 1	OxPhos and electron transport chain
OG0000538	EG_transcript_8715	Gene.538__CAMNT_0000696421__g.538__m.538 Gene.538__CAMNT_0000696421__g.538 ORF type_5prime_partial len_487 _-_ CAMNT_0000696421_864-2324_-_	54 kDa alternative NADH dehydrogenase	OxPhos and electron transport chain
OG0000545	EG_transcript_8914	Gene.7475__CAMNT_0000685619__g.7475__m.7475 Gene.7475__CAMNT_0000685619__g.7475 ORF type_5prime_partial len_500 _-_ CAMNT_0000685619_491-1990_-_	NADH dehydrogenase [ubiquinone] 1 alpha subcomplex subunit 9	OxPhos and electron transport chain
OG0000085	EG_transcript_9915	Gene.9980__CAMNT_0000691287__g.9980__m.9980 Gene.9980__CAMNT_0000691287__g.9980 ORF type_complete len_480 _-_ CAMNT_0000691287_111-1550_-_	NADH dehydrogenase [ubiquinone] euglenozoa-specific subunit 17	OxPhos and electron transport chain
OG0000115	EG_transcript_10725	Gene.33412__CAMNT_0000704737__g.33412__m.33412 Gene.33412__CAMNT_0000704737__g.33412 ORF type_5prime_partial len_329 _-_ CAMNT_0000704737_799-1785_-_	cathepsin X	protein transport, folding, processing and degradation
OG0000253	EG_transcript_10868	Gene.19045__CAMNT_0000722997__g.19045__m.19045 Gene.19045__CAMNT_0000722997__g.19045 ORF type_internal len_194 _-_ CAMNT_0000722997_3-581_-_	mitochondrial carrier protein; gi|907098645|gb|KND04019.1|hypothetical protein SPPG_01466; solute carrier family	protein transport, folding, processing and degradation
OG0000591	EG_transcript_11754	Gene.10136__CAMNT_0000695183__g.10136__m.10136 Gene.10136__CAMNT_0000695183__g.10136 ORF type_5prime_partial len_347 _+_ CAMNT_0000695183_2-1042_+_	cathepsin B	protein transport, folding, processing and degradation
OG0000055	EG_transcript_12396	Gene.50451__CAMNT_0000673357__g.50451__m.50451 Gene.50451__CAMNT_0000673357__g.50451 ORF type_internal len_240 _+_ CAMNT_0000673357_1-717_+_	ubiquitin C	protein transport, folding, processing and degradation
OG0000061	EG_transcript_12540	Gene.18213__CAMNT_0000705043__g.18213__m.18213 Gene.18213__CAMNT_0000705043__g.18213 ORF type_5prime_partial len_457 _-_ CAMNT_0000705043_875-2245_-_	DnaJ chaperone family member	protein transport, folding, processing and degradation
OG0000614	EG_transcript_12653	Gene.22820__CAMNT_0000719275__g.22820__m.22820 Gene.22820__CAMNT_0000719275__g.22820 ORF type_internal len_292 _+_ CAMNT_0000719275_1-873_+_	DnaJ chaperone family member	protein transport, folding, processing and degradation
OG0000616	EG_transcript_12798	Gene.13033__CAMNT_0000689265__g.13033__m.13033 Gene.13033__CAMNT_0000689265__g.13033 ORF type_complete len_473 _+_ CAMNT_0000689265_52-1470_+_	ATP-dependent HslUV protease ATP-binding subunit HslU	protein transport, folding, processing and degradation
OG0000394	EG_transcript_14556	Gene.38933__CAMNT_0000668173__g.38933__m.38933 Gene.38933__CAMNT_0000668173__g.38933 ORF type_5prime_partial len_298 _+_ CAMNT_0000668173_3-896_+_, Gene.26992__CAMNT_0000727433__g.26992__m.26992 Gene.26992__CAMNT_0000727433__g.26992 ORF type_5prime_partial len_298 _+_ CAMNT_0000727433_3-896_+_	mitochondrial carrier protein; gi|330845574|ref|XP_003294655.1|hypothetical protein DICPUDRAFT_43741	protein transport, folding, processing and degradation
OG0000681	EG_transcript_16201	Gene.23201__CAMNT_0000704563__g.23201__m.23201 Gene.23201__CAMNT_0000704563__g.23201 ORF type_5prime_partial len_331 _+_ CAMNT_0000704563_2-994_+_	histolysain; cysteine-type peptidase	protein transport, folding, processing and degradation
OG0000694	EG_transcript_16635	Gene.42911__CAMNT_0000670409__g.42911__m.42911 Gene.42911__CAMNT_0000670409__g.42911 ORF type_complete len_313 _-_ CAMNT_0000670409_987-1925_-_, Gene.1814__CAMNT_0000681633__g.1814__m.1814 Gene.1814__CAMNT_0000681633__g.1814 ORF type_complete len_313 _-_ CAMNT_0000681633_1064-2002_-_, Gene.37219__CAMNT_0000735995__g.37219__m.37219 Gene.37219__CAMNT_0000735995__g.37219 ORF type_complete len_313 _+…	mitochondrial import inner membrane translocase subunit TIM50	protein transport, folding, processing and degradation
OG0000709	EG_transcript_17669	Gene.36613__CAMNT_0000737015__g.36613__m.36613 Gene.36613__CAMNT_0000737015__g.36613 ORF type_internal len_152 _+_ CAMNT_0000737015_1-453_+_	ubiquitin-protein transferase	protein transport, folding, processing and degradation
OG0000713	EG_transcript_17771	Gene.30170__CAMNT_0000724043__g.30170__m.30170 Gene.30170__CAMNT_0000724043__g.30170 ORF type_5prime_partial len_100 _-_ CAMNT_0000724043_951-1250_-_	DnaJ chaperone family member	protein transport, folding, processing and degradation
OG0000138	EG_transcript_18161	Gene.11190__CAMNT_0000695383__g.11190__m.11190 Gene.11190__CAMNT_0000695383__g.11190 ORF type_5prime_partial len_626 _-_ CAMNT_0000695383_534-2411_-_, Gene.30462__CAMNT_0000705995__g.30462__m.30462 Gene.30462__CAMNT_0000705995__g.30462 ORF type_complete len_383 _-_ CAMNT_0000705995_214-1362_-_, Gene.23096__CAMNT_0000727571__g.23096__m.23096 Gene.23096__CAMNT_0000727571__g.23096 ORF type_internal …	nad-dependent protein deacetylase	protein transport, folding, processing and degradation
OG0000726	EG_transcript_18447	Gene.10821__CAMNT_0000687157__g.10821__m.10821 Gene.10821__CAMNT_0000687157__g.10821 ORF type_5prime_partial len_206 _+_ CAMNT_0000687157_2-619_+_	mitochondrial protein translocase, MPT family	protein transport, folding, processing and degradation
OG0000148	EG_transcript_19555	Gene.49904__CAMNT_0000666381__g.49904__m.49904 Gene.49904__CAMNT_0000666381__g.49904 ORF type_5prime_partial len_212 _+_ CAMNT_0000666381_1-636_+_	mitochondrial import inner membrane translocase subunit TIM17	protein transport, folding, processing and degradation
OG0000748	EG_transcript_20519	Gene.22275__CAMNT_0000705383__g.22275__m.22275 Gene.22275__CAMNT_0000705383__g.22275 ORF type_complete len_201 _+_ CAMNT_0000705383_108-710_+_, Gene.7504__CAMNT_0000686775__g.7504__m.7504 Gene.7504__CAMNT_0000686775__g.7504 ORF type_internal len_106 _-_ CAMNT_0000686775_2-316_-_, Gene.19835__CAMNT_0000718593__g.19835__m.19835 Gene.19835__CAMNT_0000718593__g.19835 ORF type_internal len_153 _+_ CAM…	DnaJ chaperone family member	protein transport, folding, processing and degradation
OG0000763	EG_transcript_21511	Gene.9986__CAMNT_0000691771__g.9986__m.9986 Gene.9986__CAMNT_0000691771__g.9986 ORF type_complete len_246 _-_ CAMNT_0000691771_216-953_-_	ubiquinol-cytochrome c reductase cytochrome c1 subunit	protein transport, folding, processing and degradation
OG0000795	EG_transcript_23335	Gene.44761__CAMNT_0000664245__g.44761__m.44761 Gene.44761__CAMNT_0000664245__g.44761 ORF type_5prime_partial len_348 _+_ CAMNT_0000664245_2-1045_+_	3;5-epimerase/4-reductase	protein transport, folding, processing and degradation
OG0000801	EG_transcript_23711	Gene.22742__CAMNT_0000717195__g.22742__m.22742 Gene.22742__CAMNT_0000717195__g.22742 ORF type_5prime_partial len_216 _-_ CAMNT_0000717195_460-1107_-_	peptidyl-prolyl isomerase	protein transport, folding, processing and degradation
OG0000164	EG_transcript_25197	Gene.28446__CAMNT_0000707297__g.28446__m.28446 Gene.28446__CAMNT_0000707297__g.28446 ORF type_5prime_partial len_173 _+_ CAMNT_0000707297_2-520_+_	molecular chaperone HscB	protein transport, folding, processing and degradation
OG0000166	EG_transcript_25307	Gene.43310__CAMNT_0000679669__g.43310__m.43310 Gene.43310__CAMNT_0000679669__g.43310 ORF type_complete len_266 _-_ CAMNT_0000679669_89-886_-_, Gene.36385__CAMNT_0000729501__g.36385__m.36385 Gene.36385__CAMNT_0000729501__g.36385 ORF type_complete len_266 _+_ CAMNT_0000729501_49-846_+_	large subunit ribosomal protein L8e	protein transport, folding, processing and degradation
OG0000826	EG_transcript_25802	Gene.34653__CAMNT_0000736015__g.34653__m.34653 Gene.34653__CAMNT_0000736015__g.34653 ORF type_5prime_partial len_209 _-_ CAMNT_0000736015_196-822_-_	ATP-dependent HslUV protease; peptidase subunit HslV	protein transport, folding, processing and degradation
OG0000865	EG_transcript_30166	Gene.48748__CAMNT_0000666921__g.48748__m.48748 Gene.48748__CAMNT_0000666921__g.48748 ORF type_5prime_partial len_137 _+_ CAMNT_0000666921_3-413_+_	J-domain containing protein-like; translocase-accosiated	protein transport, folding, processing and degradation
OG0000874	EG_transcript_31130	Gene.55852__CAMNT_0000665859__g.55852__m.55852 Gene.55852__CAMNT_0000665859__g.55852 ORF type_complete len_156 _-_ CAMNT_0000665859_1046-1513_-_	mitochondrial import inner membrane translocase subunit TIM22	protein transport, folding, processing and degradation
OG0000346	EG_transcript_33278	Gene.9102__CAMNT_0000695375__g.9102__m.9102 Gene.9102__CAMNT_0000695375__g.9102 ORF type_internal len_207 _-_ CAMNT_0000695375_2-619_-_, Gene.16749__CAMNT_0000701511__g.16749__m.16749 Gene.16749__CAMNT_0000701511__g.16749 ORF type_5prime_partial len_273 _-_ CAMNT_0000701511_1212-2030_-_, Gene.29584__CAMNT_0000710067__g.29584__m.29584 Gene.29584__CAMNT_0000710067__g.29584 ORF type_complete len_262…	Unknown protein	protein transport, folding, processing and degradation
OG0000889	EG_transcript_33575	Gene.12289__CAMNT_0000696511__g.12289__m.12289 Gene.12289__CAMNT_0000696511__g.12289 ORF type_complete len_135 _+_ CAMNT_0000696511_34-438_+_	cysteine proteinase	protein transport, folding, processing and degradation
OG0000899	EG_transcript_3547	Gene.6471__CAMNT_0000687447__g.6471__m.6471 Gene.6471__CAMNT_0000687447__g.6471 ORF type_5prime_partial len_769 _+_ CAMNT_0000687447_1-2307_+_	heat shock protein 84	protein transport, folding, processing and degradation
OG0000174	EG_transcript_35473	Gene.2666__CAMNT_0000697085__g.2666__m.2666 Gene.2666__CAMNT_0000697085__g.2666 ORF type_complete len_320 _-_ CAMNT_0000697085_134-1093_-_	cytochrome c oxidase assembly euglenozoa-specific subunit 4	protein transport, folding, processing and degradation
OG0000438	EG_transcript_4177	Gene.15324__CAMNT_0000691015__g.15324__m.15324 Gene.15324__CAMNT_0000691015__g.15324 ORF type_5prime_partial len_800 _+_ CAMNT_0000691015_1-2400_+_, Gene.56222__CAMNT_0000669929__g.56222__m.56222 Gene.56222__CAMNT_0000669929__g.56222 ORF type_5prime_partial len_490 _+_ CAMNT_0000669929_1-1470_+_	AFG3 family protein; mitochondrial ATP-dependent zinc metallopeptidase, putative, metallo-peptidase, Clan MA(E) Family M41	protein transport, folding, processing and degradation
OG0000926	EG_transcript_41871	Gene.42673__CAMNT_0000667721__g.42673__m.42673 Gene.42673__CAMNT_0000667721__g.42673 ORF type_complete len_195 _+_ CAMNT_0000667721_67-651_+_	F-type H+-transporting ATPase euglenozoa-specific subunit ribonucleoprotein p18	protein transport, folding, processing and degradation
OG0000452	EG_transcript_4717	Gene.32706__CAMNT_0000711363__g.32706__m.32706 Gene.32706__CAMNT_0000711363__g.32706 ORF type_internal len_232 _+_ CAMNT_0000711363_1-693_+_	ubiquitin carboxyl-terminal hydrolase 20/33	protein transport, folding, processing and degradation
OG0000182	EG_transcript_51824	Gene.4654__CAMNT_0000694565__g.4654__m.4654 Gene.4654__CAMNT_0000694565__g.4654 ORF type_5prime_partial len_127 _+_ CAMNT_0000694565_2-382_+_	peptidylprolyl isomerase	protein transport, folding, processing and degradation
OG0000464	EG_transcript_52304	Gene.53458__CAMNT_0000665819__g.53458__m.53458 Gene.53458__CAMNT_0000665819__g.53458 ORF type_internal len_237 _+_ CAMNT_0000665819_1-708_+_	dipeptidase	protein transport, folding, processing and degradation
OG0000943	EG_transcript_5315	Gene.47018__CAMNT_0000679601__g.47018__m.47018 Gene.47018__CAMNT_0000679601__g.47018 ORF type_5prime_partial len_787 _+_ CAMNT_0000679601_2-2362_+_	ATP-dependent Clp protease subunit; heat shock protein 78 (HSP78); putative	protein transport, folding, processing and degradation
OG0000955	EG_transcript_5918	Gene.49110__CAMNT_0000670625__g.49110__m.49110 Gene.49110__CAMNT_0000670625__g.49110 ORF type_complete len_703 _-_ CAMNT_0000670625_431-2539_-_	molecular chaperone HtpG	protein transport, folding, processing and degradation
OG0000223	EG_transcript_65450	Gene.28686__CAMNT_0000713775__g.28686__m.28686 Gene.28686__CAMNT_0000713775__g.28686 ORF type_5prime_partial len_126 _-_ CAMNT_0000713775_56-433_-_	Alpha-2-antiplasmin	protein transport, folding, processing and degradation
OG0000187	EG_transcript_6612	Gene.20223__CAMNT_0000704965__g.20223__m.20223 Gene.20223__CAMNT_0000704965__g.20223 ORF type_5prime_partial len_648 _-_ CAMNT_0000704965_938-2881_-_	delta-1-pyrroline-5-carboxylate synthetase	protein transport, folding, processing and degradation
OG0000101	EG_transcript_6624	Gene.20047__CAMNT_0000725507__g.20047__m.20047 Gene.20047__CAMNT_0000725507__g.20047 ORF type_5prime_partial len_593 _-_ CAMNT_0000725507_991-2769_-_, Gene.40044__CAMNT_0000666213__g.40044__m.40044 Gene.40044__CAMNT_0000666213__g.40044 ORF type_5prime_partial len_593 _-_ CAMNT_0000666213_1009-2787_-_	dihydroxy-acid dehydratase	protein transport, folding, processing and degradation
OG0000502	EG_transcript_6932	Gene.16125__CAMNT_0000685993__g.16125__m.16125 Gene.16125__CAMNT_0000685993__g.16125 ORF type_5prime_partial len_678 _+_ CAMNT_0000685993_1-2034_+_, Gene.19005__CAMNT_0000720631__g.19005__m.19005 Gene.19005__CAMNT_0000720631__g.19005 ORF type_complete len_505 _+_ CAMNT_0000720631_567-2081_+_	leucyl aminopeptidase	protein transport, folding, processing and degradation
OG0000512	EG_transcript_7434	Gene.18668__CAMNT_0000714531__g.18668__m.18668 Gene.18668__CAMNT_0000714531__g.18668 ORF type_internal len_414 _-_ CAMNT_0000714531_1-1239_-_	serine carboxypeptidase-like 20-like protein	protein transport, folding, processing and degradation
OG0000188	EG_transcript_7444	Gene.32023__CAMNT_0000725215__g.32023__m.32023 Gene.32023__CAMNT_0000725215__g.32023 ORF type_complete len_559 _+_ CAMNT_0000725215_48-1724_+_, Gene.12740__CAMNT_0000683945__g.12740__m.12740 Gene.12740__CAMNT_0000683945__g.12740 ORF type_complete len_568 _-_ CAMNT_0000683945_1110-2813_-_	chaperonin GroEL; HSP60; mitochondrial	protein transport, folding, processing and degradation
OG0000382	EG_transcript_8289	Gene.12420__CAMNT_0000697535__g.12420__m.12420 Gene.12420__CAMNT_0000697535__g.12420 ORF type_5prime_partial len_478 _-_ CAMNT_0000697535_347-1780_-_	ATP-dependent HslUV protease ATP-binding subunit HslU	protein transport, folding, processing and degradation
OG0000057	EG_transcript_8513	Gene.6434__CAMNT_0000687241__g.6434__m.6434 Gene.6434__CAMNT_0000687241__g.6434 ORF type_5prime_partial len_470 _+_ CAMNT_0000687241_1-1410_+_	cathepsin A (carboxypeptidase C)	protein transport, folding, processing and degradation
OG0000543	EG_transcript_8889	Gene.1783__CAMNT_0000680385__g.1783__m.1783 Gene.1783__CAMNT_0000680385__g.1783 ORF type_5prime_partial len_729 _+_ CAMNT_0000680385_1-2187_+_	serine protease SohB	protein transport, folding, processing and degradation
OG0000559	EG_transcript_9849	Gene.37666__CAMNT_0000729323__g.37666__m.37666 Gene.37666__CAMNT_0000729323__g.37666 ORF type_5prime_partial len_479 _+_ CAMNT_0000729323_1-1437_+_	legumain; GPI-anchor transamidase subunit 8 (GPI8)	protein transport, folding, processing and degradation
OG0000008	EG_transcript_11688	Gene.23705__CAMNT_0000716439__g.23705__m.23705 Gene.23705__CAMNT_0000716439__g.23705 ORF type_5prime_partial len_424 _+_ CAMNT_0000716439_2-1273_+_, Gene.187__CAMNT_0000692257__g.187__m.187 Gene.187__CAMNT_0000692257__g.187 ORF type_5prime_partial len_439 _+_ CAMNT_0000692257_2-1318_+_	N-ethylmaleimide reductase	reaction to oxidative and toxic stress
OG0000033	EG_transcript_11777	Gene.21504__CAMNT_0000709623__g.21504__m.21504 Gene.21504__CAMNT_0000709623__g.21504 ORF type_complete len_369 _-_ CAMNT_0000709623_264-1370_-_	carbonic anhydrase; calmodulin	reaction to oxidative and toxic stress
OG0000033	EG_transcript_12758	Gene.21504__CAMNT_0000709623__g.21504__m.21504 Gene.21504__CAMNT_0000709623__g.21504 ORF type_complete len_369 _-_ CAMNT_0000709623_264-1370_-_	carbonic anhydrase	reaction to oxidative and toxic stress
OG0000006	EG_transcript_19780	Gene.13002__CAMNT_0000688141__g.13002__m.13002 Gene.13002__CAMNT_0000688141__g.13002 ORF type_5prime_partial len_244 _+_ CAMNT_0000688141_3-734_+_	glutathione s- n-terminal	reaction to oxidative and toxic stress
OG0000136	EG_transcript_24629	Gene.57072__CAMNT_0000666501__g.57072__m.57072 Gene.57072__CAMNT_0000666501__g.57072 ORF type_5prime_partial len_436 _+_ CAMNT_0000666501_3-1310_+_	arylacetamide deacetylase-like 3/4	reaction to oxidative and toxic stress
OG0000007	EG_transcript_29329	Gene.32641__CAMNT_0000709459__g.32641__m.32641 Gene.32641__CAMNT_0000709459__g.32641 ORF type_5prime_partial len_352 _+_ CAMNT_0000709459_1-1056_+_, Gene.8342__CAMNT_0000700149__g.8342__m.8342 Gene.8342__CAMNT_0000700149__g.8342 ORF type_complete len_354 _+_ CAMNT_0000700149_28-1089_+_	alternative oxidase	reaction to oxidative and toxic stress
OG0000037	EG_transcript_31285	Gene.632__CAMNT_0000696849__g.632__m.632 Gene.632__CAMNT_0000696849__g.632 ORF type_5prime_partial len_193 _-_ CAMNT_0000696849_652-1230_-_	peroxiredoxin 5; atypical 2-Cys peroxiredoxin	reaction to oxidative and toxic stress
OG0000008	EG_transcript_31538	Gene.23705__CAMNT_0000716439__g.23705__m.23705 Gene.23705__CAMNT_0000716439__g.23705 ORF type_5prime_partial len_424 _+_ CAMNT_0000716439_2-1273_+_, Gene.187__CAMNT_0000692257__g.187__m.187 Gene.187__CAMNT_0000692257__g.187 ORF type_5prime_partial len_439 _+_ CAMNT_0000692257_2-1318_+_	nadh:flavin oxidoreductase	reaction to oxidative and toxic stress
OG0000006	EG_transcript_32952	Gene.13002__CAMNT_0000688141__g.13002__m.13002 Gene.13002__CAMNT_0000688141__g.13002 ORF type_5prime_partial len_244 _+_ CAMNT_0000688141_3-734_+_	glutathione s-transferase mu 3-like	reaction to oxidative and toxic stress
OG0000621	EG_transcript_12979	Gene.23180__CAMNT_0000704517__g.23180__m.23180 Gene.23180__CAMNT_0000704517__g.23180 ORF type_5prime_partial len_513 _-_ CAMNT_0000704517_967-2505_-_	#N/A	reaction to oxidative and toxic stress
OG0000271	EG_transcript_14637	Gene.11751__CAMNT_0000685293__g.11751__m.11751 Gene.11751__CAMNT_0000685293__g.11751 ORF type_5prime_partial len_325 _-_ CAMNT_0000685293_787-1761_-_	retinol dehydrogenase 12	reaction to oxidative and toxic stress
OG0000653	EG_transcript_14786	Gene.3726__CAMNT_0000696253__g.3726__m.3726 Gene.3726__CAMNT_0000696253__g.3726 ORF type_5prime_partial len_381 _+_ CAMNT_0000696253_1-1143_+_	cyanate lyase	reaction to oxidative and toxic stress
OG0000689	EG_transcript_16406	Gene.46696__CAMNT_0000672877__g.46696__m.46696 Gene.46696__CAMNT_0000672877__g.46696 ORF type_complete len_417 _+_ CAMNT_0000672877_227-1477_+_, Gene.24397__CAMNT_0000706827__g.24397__m.24397 Gene.24397__CAMNT_0000706827__g.24397 ORF type_5prime_partial len_363 _+_ CAMNT_0000706827_2-1090_+_, Gene.33312__CAMNT_0000703975__g.33312__m.33312 Gene.33312__CAMNT_0000703975__g.33312 ORF type_5prime_part…	glyceraldehyde 3-phosphate dehydrogenase	reaction to oxidative and toxic stress
OG0000400	EG_transcript_18840	Gene.10502__CAMNT_0000698607__g.10502__m.10502 Gene.10502__CAMNT_0000698607__g.10502 ORF type_5prime_partial len_377 _-_ CAMNT_0000698607_157-1287_-_	glutathione s-transferase	reaction to oxidative and toxic stress
OG0000812	EG_transcript_24992	Gene.54796__CAMNT_0000667883__g.54796__m.54796 Gene.54796__CAMNT_0000667883__g.54796 ORF type_5prime_partial len_261 _+_ CAMNT_0000667883_3-785_+_	protein Mpv17	reaction to oxidative and toxic stress
OG0000089	EG_transcript_25604	Gene.936__CAMNT_0000685683__g.936__m.936 Gene.936__CAMNT_0000685683__g.936 ORF type_5prime_partial len_180 _-_ CAMNT_0000685683_151-690_-_	thioredoxin	reaction to oxidative and toxic stress
OG0000894	EG_transcript_34359	Gene.44960__CAMNT_0000666335__g.44960__m.44960 Gene.44960__CAMNT_0000666335__g.44960 ORF type_5prime_partial len_166 _-_ CAMNT_0000666335_366-863_-_	thioredoxin 1	reaction to oxidative and toxic stress
OG0000429	EG_transcript_35337	Gene.17420__CAMNT_0000710357__g.17420__m.17420 Gene.17420__CAMNT_0000710357__g.17420 ORF type_5prime_partial len_146 _-_ CAMNT_0000710357_103-540_-_	late embryogenesis abundant protein	reaction to oxidative and toxic stress
OG0000920	EG_transcript_39302	Gene.13308__CAMNT_0000695675__g.13308__m.13308 Gene.13308__CAMNT_0000695675__g.13308 ORF type_5prime_partial len_102 _-_ CAMNT_0000695675_732-1037_-_, Gene.29365__CAMNT_0000704859__g.29365__m.29365 Gene.29365__CAMNT_0000704859__g.29365 ORF type_5prime_partial len_102 _-_ CAMNT_0000704859_738-1043_-_, Gene.37887__CAMNT_0000737537__g.37887__m.37887 Gene.37887__CAMNT_0000737537__g.37887 ORF type_5pr…	Thiosulfate sulfurtransferase/rhodanese-like domain-containing protein 1	reaction to oxidative and toxic stress
OG0000158	EG_transcript_20265	Gene.8510__CAMNT_0000684015__g.8510__m.8510 Gene.8510__CAMNT_0000684015__g.8510 ORF type_5prime_partial len_625 _+_ CAMNT_0000684015_2-1876_+_	18 kda protein	regulation and signal transduction
OG0000070	EG_transcript_22602	Gene.26862__CAMNT_0000720627__g.26862__m.26862 Gene.26862__CAMNT_0000720627__g.26862 ORF type_5prime_partial len_198 _-_ CAMNT_0000720627_833-1426_-_, Gene.19076__CAMNT_0000724439__g.19076__m.19076 Gene.19076__CAMNT_0000724439__g.19076 ORF type_internal len_177 _-_ CAMNT_0000724439_2-529_-_	gi|510900598|ref|WP_016231897.1|MULTISPECIES: hypothetical protein [Enterobacteriaceae]	regulation and signal transduction
OG0000045	EG_transcript_33944	Gene.16177__CAMNT_0000687197__g.16177__m.16177 Gene.16177__CAMNT_0000687197__g.16177 ORF type_complete len_167 _+_ CAMNT_0000687197_102-602_+_	transcriptional regulator	regulation and signal transduction
OG0000574	EG_transcript_10514	Gene.10952__CAMNT_0000689613__g.10952__m.10952 Gene.10952__CAMNT_0000689613__g.10952 ORF type_5prime_partial len_396 _+_ CAMNT_0000689613_1-1188_+_	cathepsin D	regulation and signal transduction
OG0000626	EG_transcript_13250	Gene.39807__CAMNT_0000663723__g.39807__m.39807 Gene.39807__CAMNT_0000663723__g.39807 ORF type_internal len_347 _-_ CAMNT_0000663723_1-1038_-_	uncharacterized protein	regulation and signal transduction
OG0000266	EG_transcript_13675	Gene.24377__CAMNT_0000706665__g.24377__m.24377 Gene.24377__CAMNT_0000706665__g.24377 ORF type_complete len_617 _+_ CAMNT_0000706665_67-1917_+_, Gene.56139__CAMNT_0000669285__g.56139__m.56139 Gene.56139__CAMNT_0000669285__g.56139 ORF type_complete len_410 _-_ CAMNT_0000669285_1784-3013_-_	gi|343474978|emb|CCD13499.1|unnamed protein product; 5-cyclic nucleotide phosphodiesterase	regulation and signal transduction
OG0000061	EG_transcript_13855	Gene.15163__CAMNT_0000688355__g.15163__m.15163 Gene.15163__CAMNT_0000688355__g.15163 ORF type_5prime_partial len_825 _+_ CAMNT_0000688355_2-2476_+_	ferrochelatase	regulation and signal transduction
OG0000642	EG_transcript_14193	Gene.13666__CAMNT_0000699037__g.13666__m.13666 Gene.13666__CAMNT_0000699037__g.13666 ORF type_5prime_partial len_399 _-_ CAMNT_0000699037_376-1572_-_, Gene.57472__CAMNT_0000671011__g.57472__m.57472 Gene.57472__CAMNT_0000671011__g.57472 ORF type_5prime_partial len_388 _+_ CAMNT_0000671011_1-1164_+_, Gene.37987__CAMNT_0000731421__g.37987__m.37987 Gene.37987__CAMNT_0000731421__g.37987 ORF type_5prim…	serine threonine protein kinase	regulation and signal transduction
OG0000656	EG_transcript_14916	Gene.8953__CAMNT_0000692865__g.8953__m.8953 Gene.8953__CAMNT_0000692865__g.8953 ORF type_5prime_partial len_339 _+_ CAMNT_0000692865_1-1017_+_	NADPH2:quinone reductase	regulation and signal transduction
OG0000664	EG_transcript_15212	Gene.44494__CAMNT_0000679709__g.44494__m.44494 Gene.44494__CAMNT_0000679709__g.44494 ORF type_5prime_partial len_351 _+_ CAMNT_0000679709_3-1055_+_	protein phosphatase PTC7	regulation and signal transduction
OG0000739	EG_transcript_18868	Gene.17425__CAMNT_0000710369__g.17425__m.17425 Gene.17425__CAMNT_0000710369__g.17425 ORF type_internal len_249 _-_ CAMNT_0000710369_3-746_-_	nuclear lim interactor-interacting factor	regulation and signal transduction
OG0000756	EG_transcript_21116	Gene.11092__CAMNT_0000692519__g.11092__m.11092 Gene.11092__CAMNT_0000692519__g.11092 ORF type_complete len_292 _+_ CAMNT_0000692519_45-920_+_	gi|551661918|ref|XP_005833725.1|hypothetical protein GUITHDRAFT_94256 [Guillardia theta CCMP2712]; glycine cleavage system transcriptional repressor	regulation and signal transduction
OG0000772	EG_transcript_21996	Gene.56027__CAMNT_0000667651__g.56027__m.56027 Gene.56027__CAMNT_0000667651__g.56027 ORF type_complete len_263 _+_ CAMNT_0000667651_42-830_+_	#N/A	regulation and signal transduction
OG0000781	EG_transcript_22300	Gene.56140__CAMNT_0000669285__g.56140__m.56140 Gene.56140__CAMNT_0000669285__g.56140 ORF type_complete len_252 _-_ CAMNT_0000669285_1168-1923_-_	5-cyclic nucleotide phosphodiesterase	regulation and signal transduction
OG0000819	EG_transcript_25501	Gene.5488__CAMNT_0000689795__g.5488__m.5488 Gene.5488__CAMNT_0000689795__g.5488 ORF type_5prime_partial len_204 _+_ CAMNT_0000689795_1-612_+_, Gene.31092__CAMNT_0000725345__g.31092__m.31092 Gene.31092__CAMNT_0000725345__g.31092 ORF type_5prime_partial len_243 _-_ CAMNT_0000725345_275-1003_-_	mitochondrial complement component 1 Q subcomponent-binding protein	regulation and signal transduction
OG0000409	EG_transcript_26805	Gene.5708__CAMNT_0000694619__g.5708__m.5708 Gene.5708__CAMNT_0000694619__g.5708 ORF type_complete len_564 _-_ CAMNT_0000694619_9-1700_-_, Gene.48119__CAMNT_0000678895__g.48119__m.48119 Gene.48119__CAMNT_0000678895__g.48119 ORF type_5prime_partial len_622 _+_ CAMNT_0000678895_1-1866_+_	cytochrome c oxidase assembly euglenozoa-specific subunit 6	regulation and signal transduction
OG0000847	EG_transcript_282	Gene.50589__CAMNT_0000680453__g.50589__m.50589 Gene.50589__CAMNT_0000680453__g.50589 ORF type_5prime_partial len_1804 _+_ CAMNT_0000680453_2-5413_+_	gi|818842356|gb|KKU80285.1|Adenylate cyclase [Candidatus Peregrinibacteria bacterium GW2011_GWA2_47_7]	regulation and signal transduction
OG0000887	EG_transcript_33347	Gene.9316__CAMNT_0000699713__g.9316__m.9316 Gene.9316__CAMNT_0000699713__g.9316 ORF type_complete len_178 _+_ CAMNT_0000699713_51-584_+_, Gene.35555__CAMNT_0000733509__g.35555__m.35555 Gene.35555__CAMNT_0000733509__g.35555 ORF type_5prime_partial len_180 _+_ CAMNT_0000733509_3-542_+_, Gene.9190__CAMNT_0000700293__g.9190__m.9190 Gene.9190__CAMNT_0000700293__g.9190 ORF type_complete len_178 _+_ CAM…	ADP-ribosylation factor-like protein 3	regulation and signal transduction
OG0000082	EG_transcript_64893	Gene.33582__CAMNT_0000708065__g.33582__m.33582 Gene.33582__CAMNT_0000708065__g.33582 ORF type_5prime_partial len_118 _+_ CAMNT_0000708065_2-355_+_	putative serine/threonine receptor protein kinase STK4	regulation and signal transduction
OG0000505	EG_transcript_7167	Gene.57288__CAMNT_0000668889__g.57288__m.57288 Gene.57288__CAMNT_0000668889__g.57288 ORF type_complete len_599 _-_ CAMNT_0000668889_796-2592_-_	CREB-regulated transcription coactivator 1; cAMP phosphodiesterase A	regulation and signal transduction
OG0000107	EG_transcript_10912	Gene.14395__CAMNT_0000696107__g.14395__m.14395 Gene.14395__CAMNT_0000696107__g.14395 ORF type_5prime_partial len_382 _-_ CAMNT_0000696107_184-1329_-_	dihydroorotate dehydrogenase	ribosome, aminoacyl-tRNA biosynthesis and translation
OG0000026	EG_transcript_8346	Gene.23076__CAMNT_0000727531__g.23076__m.23076 Gene.23076__CAMNT_0000727531__g.23076 ORF type_5prime_partial len_217 _-_ CAMNT_0000727531_64-714_-_	Long-chain-fatty-acid--CoA ligase	ribosome, aminoacyl-tRNA biosynthesis and translation
OG0000595	EG_transcript_1177	Gene.1099__CAMNT_0000688889__g.1099__m.1099 Gene.1099__CAMNT_0000688889__g.1099 ORF type_5prime_partial len_1101 _-_ CAMNT_0000688889_800-4102_-_, Gene.250__CAMNT_0000694009__g.250__m.250 Gene.250__CAMNT_0000694009__g.250 ORF type_5prime_partial len_1117 _+_ CAMNT_0000694009_1-3351_+_, Gene.34125__CAMNT_0000732213__g.34125__m.34125 Gene.34125__CAMNT_0000732213__g.34125 ORF type_5prime_partial len…	leucyl-tRNA synthetase	ribosome, aminoacyl-tRNA biosynthesis and translation
OG0000606	EG_transcript_12357	Gene.41072__CAMNT_0000664307__g.41072__m.41072 Gene.41072__CAMNT_0000664307__g.41072 ORF type_internal len_455 _-_ CAMNT_0000664307_2-1363_-_	elongation factor 1-alpha	ribosome, aminoacyl-tRNA biosynthesis and translation
OG0000127	EG_transcript_1330	Gene.44544__CAMNT_0000680329__g.44544__m.44544 Gene.44544__CAMNT_0000680329__g.44544 ORF type_5prime_partial len_1091 _-_ CAMNT_0000680329_613-3885_-_	isoleucyl-tRNA synthetase	ribosome, aminoacyl-tRNA biosynthesis and translation
OG0000393	EG_transcript_13555	Gene.37308__CAMNT_0000730077__g.37308__m.37308 Gene.37308__CAMNT_0000730077__g.37308 ORF type_internal len_134 _-_ CAMNT_0000730077_1-399_-_	methionyl-tRNA formyltransferase	ribosome, aminoacyl-tRNA biosynthesis and translation
OG0000636	EG_transcript_13905	Gene.43603__CAMNT_0000665617__g.43603__m.43603 Gene.43603__CAMNT_0000665617__g.43603 ORF type_5prime_partial len_355 _+_ CAMNT_0000665617_3-1067_+_	phenylalanyl-tRNA synthetase	ribosome, aminoacyl-tRNA biosynthesis and translation
OG0000647	EG_transcript_14515	Gene.53770__CAMNT_0000669145__g.53770__m.53770 Gene.53770__CAMNT_0000669145__g.53770 ORF type_5prime_partial len_360 _+_ CAMNT_0000669145_3-1082_+_	Mitochondrial ribosomal SSU subunit; 60Kd inner membrane protein	ribosome, aminoacyl-tRNA biosynthesis and translation
OG0000649	EG_transcript_1453	Gene.10578__CAMNT_0000682353__g.10578__m.10578 Gene.10578__CAMNT_0000682353__g.10578 ORF type_complete len_1097 _-_ CAMNT_0000682353_322-3612_-_	valyl-tRNA synthetase	ribosome, aminoacyl-tRNA biosynthesis and translation
OG0000275	EG_transcript_15075	Gene.37626__CAMNT_0000728991__g.37626__m.37626 Gene.37626__CAMNT_0000728991__g.37626 ORF type_5prime_partial len_332 _-_ CAMNT_0000728991_261-1256_-_	glyoxylate/succinic semialdehyde reductase; NAD binding domain of 6-phosphogluconate dehydrogenase/NAD-binding of NADP-dependent 3-hydroxyisobutyrate dehydrogenase	ribosome, aminoacyl-tRNA biosynthesis and translation
OG0000707	EG_transcript_17627	Gene.6534__CAMNT_0000688801__g.6534__m.6534 Gene.6534__CAMNT_0000688801__g.6534 ORF type_5prime_partial len_318 _-_ CAMNT_0000688801_485-1438_-_	30S ribosomal protein S3	ribosome, aminoacyl-tRNA biosynthesis and translation
OG0000284	EG_transcript_17739	Gene.27651__CAMNT_0000711649__g.27651__m.27651 Gene.27651__CAMNT_0000711649__g.27651 ORF type_5prime_partial len_236 _-_ CAMNT_0000711649_754-1461_-_	large subunit ribosomal protein LP0	ribosome, aminoacyl-tRNA biosynthesis and translation
OG0000733	EG_transcript_18699	Gene.19879__CAMNT_0000719685__g.19879__m.19879 Gene.19879__CAMNT_0000719685__g.19879 ORF type_5prime_partial len_396 _-_ CAMNT_0000719685_284-1471_-_	23S rRNA pseudouridine1911/1915/1917 synthase	ribosome, aminoacyl-tRNA biosynthesis and translation
OG0000744	EG_transcript_20149	Gene.57376__CAMNT_0000669887__g.57376__m.57376 Gene.57376__CAMNT_0000669887__g.57376 ORF type_5prime_partial len_236 _+_ CAMNT_0000669887_1-708_+_	glutamyl-trna synthetase	ribosome, aminoacyl-tRNA biosynthesis and translation
OG0000068	EG_transcript_20340	Gene.42326__CAMNT_0000664783__g.42326__m.42326 Gene.42326__CAMNT_0000664783__g.42326 ORF type_5prime_partial len_288 _+_ CAMNT_0000664783_2-865_+_	elongation factor Ts	ribosome, aminoacyl-tRNA biosynthesis and translation
OG0000011	EG_transcript_20530	Gene.28386__CAMNT_0000706083__g.28386__m.28386 Gene.28386__CAMNT_0000706083__g.28386 ORF type_5prime_partial len_342 _+_ CAMNT_0000706083_3-1028_+_	Mitochondrial SSU ribosomal protein, putative	ribosome, aminoacyl-tRNA biosynthesis and translation
OG0000404	EG_transcript_21237	Gene.55930__CAMNT_0000666989__g.55930__m.55930 Gene.55930__CAMNT_0000666989__g.55930 ORF type_5prime_partial len_312 _-_ CAMNT_0000666989_1047-1982_-_	Mitochondrial ribosomal LSU subunit; rhodanese domain protein; thiosulfate sulfurtransferase	ribosome, aminoacyl-tRNA biosynthesis and translation
OG0000768	EG_transcript_21879	Gene.52100__CAMNT_0000664207__g.52100__m.52100 Gene.52100__CAMNT_0000664207__g.52100 ORF type_5prime_partial len_206 _-_ CAMNT_0000664207_574-1191_-_	elongation factor p	ribosome, aminoacyl-tRNA biosynthesis and translation
OG0000792	EG_transcript_23194	Gene.20295__CAMNT_0000706371__g.20295__m.20295 Gene.20295__CAMNT_0000706371__g.20295 ORF type_5prime_partial len_166 _+_ CAMNT_0000706371_3-500_+_	related to RSM7-mitochondrial ribosomal protein, small subunit	ribosome, aminoacyl-tRNA biosynthesis and translation
OG0000796	EG_transcript_23431	Gene.25857__CAMNT_0000718491__g.25857__m.25857 Gene.25857__CAMNT_0000718491__g.25857 ORF type_5prime_partial len_236 _-_ CAMNT_0000718491_28-735_-_	Mitochondrial ribosomal protein S18, putative, mitochondrial RNA binding complex 1 subunit, mitochondrial edited mRNA stability factor 1 subunit, kinteoplast poly(A) polymerase complex 1 subunit (MRPS18)	ribosome, aminoacyl-tRNA biosynthesis and translation
OG0000800	EG_transcript_23578	Gene.47283__CAMNT_0000665379__g.47283__m.47283 Gene.47283__CAMNT_0000665379__g.47283 ORF type_5prime_partial len_213 _+_ CAMNT_0000665379_2-640_+_, Gene.20653__CAMNT_0000714223__g.20653__m.20653 Gene.20653__CAMNT_0000714223__g.20653 ORF type_5prime_partial len_213 _-_ CAMNT_0000714223_901-1539_-_	gi|909139126|gb|KNE64467.1|hypothetical protein AMAG_09485 [Allomyces macrogynus ATCC 38327]	ribosome, aminoacyl-tRNA biosynthesis and translation
OG0000811	EG_transcript_2494	Gene.18186__CAMNT_0000704471__g.18186__m.18186 Gene.18186__CAMNT_0000704471__g.18186 ORF type_complete len_846 _+_ CAMNT_0000704471_61-2598_+_, Gene.5570__CAMNT_0000690861__g.5570__m.5570 Gene.5570__CAMNT_0000690861__g.5570 ORF type_5prime_partial len_863 _-_ CAMNT_0000690861_312-2900_-_	elongation factor 2	ribosome, aminoacyl-tRNA biosynthesis and translation
OG0000408	EG_transcript_25670	Gene.24705__CAMNT_0000715713__g.24705__m.24705 Gene.24705__CAMNT_0000715713__g.24705 ORF type_5prime_partial len_192 _+_ CAMNT_0000715713_1-576_+_	37s ribosomal protein mitochondrial-like	ribosome, aminoacyl-tRNA biosynthesis and translation
OG0000091	EG_transcript_26203	Gene.28396__CAMNT_0000706239__g.28396__m.28396 Gene.28396__CAMNT_0000706239__g.28396 ORF type_complete len_192 _-_ CAMNT_0000706239_793-1368_-_	Mitochondrial ribosomal LSU subunit MRPL11	ribosome, aminoacyl-tRNA biosynthesis and translation
OG0000833	EG_transcript_26412	Gene.23627__CAMNT_0000714909__g.23627__m.23627 Gene.23627__CAMNT_0000714909__g.23627 ORF type_5prime_partial len_231 _+_ CAMNT_0000714909_2-694_+_	Mitochondrial ribosomal SSU subunit	ribosome, aminoacyl-tRNA biosynthesis and translation
OG0000093	EG_transcript_28843	Gene.19773__CAMNT_0000717895__g.19773__m.19773 Gene.19773__CAMNT_0000717895__g.19773 ORF type_5prime_partial len_214 _+_ CAMNT_0000717895_1-642_+_	Mitochondrial ribosomal LSU/SSU subunit	ribosome, aminoacyl-tRNA biosynthesis and translation
OG0000172	EG_transcript_30290	Gene.34024__CAMNT_0000728815__g.34024__m.34024 Gene.34024__CAMNT_0000728815__g.34024 ORF type_5prime_partial len_148 _-_ CAMNT_0000728815_255-698_-_	|ribosomal protein L27	ribosome, aminoacyl-tRNA biosynthesis and translation
OG0000867	EG_transcript_30576	Gene.48269__CAMNT_0000677859__g.48269__m.48269 Gene.48269__CAMNT_0000677859__g.48269 ORF type_5prime_partial len_236 _+_ CAMNT_0000677859_1-708_+_	Mitochondrial ribosomal LSU subunit MRPL22	ribosome, aminoacyl-tRNA biosynthesis and translation
OG0000871	EG_transcript_3096	Gene.18828__CAMNT_0000717777__g.18828__m.18828 Gene.18828__CAMNT_0000717777__g.18828 ORF type_internal len_263 _-_ CAMNT_0000717777_1-786_-_	Mitochondrial SSU ribosomal protein; putative (KRIPP1)	ribosome, aminoacyl-tRNA biosynthesis and translation
OG0000875	EG_transcript_31449	Gene.4694__CAMNT_0000694097__g.4694__m.4694 Gene.4694__CAMNT_0000694097__g.4694 ORF type_5prime_partial len_212 _-_ CAMNT_0000694097_499-1134_-_	Mitochondrial ribosomal LSU subunit MRPL13	ribosome, aminoacyl-tRNA biosynthesis and translation
OG0000884	EG_transcript_33134	Gene.11087__CAMNT_0000692315__g.11087__m.11087 Gene.11087__CAMNT_0000692315__g.11087 ORF type_complete len_279 _+_ CAMNT_0000692315_84-920_+_	40S ribosomal protein S6, putative	ribosome, aminoacyl-tRNA biosynthesis and translation
OG0000892	EG_transcript_34054	Gene.44733__CAMNT_0000663981__g.44733__m.44733 Gene.44733__CAMNT_0000663981__g.44733 ORF type_complete len_144 _+_ CAMNT_0000663981_231-662_+_	Mitochondrial ribosomal LSU subunit	ribosome, aminoacyl-tRNA biosynthesis and translation
OG0000912	EG_transcript_37938	Gene.17416__CAMNT_0000710353__g.17416__m.17416 Gene.17416__CAMNT_0000710353__g.17416 ORF type_5prime_partial len_172 _+_ CAMNT_0000710353_2-517_+_	Mitochondrial ribosomal LSU subunit MRPL20	ribosome, aminoacyl-tRNA biosynthesis and translation
OG0000917	EG_transcript_3873	Gene.57388__CAMNT_0000669685__g.57388__m.57388 Gene.57388__CAMNT_0000669685__g.57388 ORF type_5prime_partial len_717 _-_ CAMNT_0000669685_1066-3216_-_	methionyl-tRNA synthetase	ribosome, aminoacyl-tRNA biosynthesis and translation
OG0000436	EG_transcript_39882	Gene.30718__CAMNT_0000711457__g.30718__m.30718 Gene.30718__CAMNT_0000711457__g.30718 ORF type_5prime_partial len_145 _+_ CAMNT_0000711457_3-437_+_	30S ribosomal S13	ribosome, aminoacyl-tRNA biosynthesis and translation
OG0000178	EG_transcript_4109	Gene.17432__CAMNT_0000711567__g.17432__m.17432 Gene.17432__CAMNT_0000711567__g.17432 ORF type_5prime_partial len_734 _+_ CAMNT_0000711567_1-2202_+_	prolyl-tRNA synthetase; bifunctional aminoacyl-tRNA synthetase	ribosome, aminoacyl-tRNA biosynthesis and translation
OG0000359	EG_transcript_41429	Gene.27747__CAMNT_0000713703__g.27747__m.27747 Gene.27747__CAMNT_0000713703__g.27747 ORF type_complete len_144 _-_ CAMNT_0000713703_122-553_-_, Gene.46994__CAMNT_0000678857__g.46994__m.46994 Gene.46994__CAMNT_0000678857__g.46994 ORF type_5prime_partial len_158 _+_ CAMNT_0000678857_2-475_+_	small subunit ribosomal protein S23e	ribosome, aminoacyl-tRNA biosynthesis and translation
OG0000377	EG_transcript_42748	Gene.12927__CAMNT_0000686913__g.12927__m.12927 Gene.12927__CAMNT_0000686913__g.12927 ORF type_5prime_partial len_211 _+_ CAMNT_0000686913_2-634_+_	Mitochondrial ribosomal LSU subunit MRPL7/12	ribosome, aminoacyl-tRNA biosynthesis and translation
OG0000179	EG_transcript_42998	Gene.9960__CAMNT_0000690975__g.9960__m.9960 Gene.9960__CAMNT_0000690975__g.9960 ORF type_5prime_partial len_155 _-_ CAMNT_0000690975_2017-2481_-_	Unknown protein	ribosome, aminoacyl-tRNA biosynthesis and translation
OG0000439	EG_transcript_4312	Gene.5490__CAMNT_0000689971__g.5490__m.5490 Gene.5490__CAMNT_0000689971__g.5490 ORF type_5prime_partial len_767 _+_ CAMNT_0000689971_2-2302_+_	elongation factor G1; mitochondrial	ribosome, aminoacyl-tRNA biosynthesis and translation
OG0000497	EG_transcript_6722	Gene.52007__CAMNT_0000663929__g.52007__m.52007 Gene.52007__CAMNT_0000663929__g.52007 ORF type_5prime_partial len_935 _+_ CAMNT_0000663929_2-2806_+_	glutaminyl-tRNA synthetase	ribosome, aminoacyl-tRNA biosynthesis and translation
OG0000516	EG_transcript_7672	Gene.23612__CAMNT_0000714537__g.23612__m.23612 Gene.23612__CAMNT_0000714537__g.23612 ORF type_complete len_990 _-_ CAMNT_0000714537_1173-4142_-_, Gene.46889__CAMNT_0000681473__g.46889__m.46889 Gene.46889__CAMNT_0000681473__g.46889 ORF type_5prime_partial len_1246 _+_ CAMNT_0000681473_2-3739_+_	aspartyl-tRNA synthetase	ribosome, aminoacyl-tRNA biosynthesis and translation
OG0000237	EG_transcript_7879	Gene.12042__CAMNT_0000689887__g.12042__m.12042 Gene.12042__CAMNT_0000689887__g.12042 ORF type_5prime_partial len_487 _-_ CAMNT_0000689887_364-1824_-_	histidyl-tRNA synthetase	ribosome, aminoacyl-tRNA biosynthesis and translation
OG0000238	EG_transcript_7940	Gene.54970__CAMNT_0000669917__g.54970__m.54970 Gene.54970__CAMNT_0000669917__g.54970 ORF type_5prime_partial len_506 _-_ CAMNT_0000669917_2677-4194_-_	aarF domain-containing kinase	ribosome, aminoacyl-tRNA biosynthesis and translation
OG0000383	EG_transcript_8722	Gene.26307__CAMNT_0000704759__g.26307__m.26307 Gene.26307__CAMNT_0000704759__g.26307 ORF type_5prime_partial len_453 _-_ CAMNT_0000704759_153-1511_-_	elongation factor Tu; mitochondrial	ribosome, aminoacyl-tRNA biosynthesis and translation
OG0000385	EG_transcript_9682	Gene.22279__CAMNT_0000705389__g.22279__m.22279 Gene.22279__CAMNT_0000705389__g.22279 ORF type_5prime_partial len_478 _+_ CAMNT_0000705389_1-1434_+_	seryl-tRNA synthetase	ribosome, aminoacyl-tRNA biosynthesis and translation
OG0000090	EG_transcript_12268	Gene.33064__CAMNT_0000728673__g.33064__m.33064 Gene.33064__CAMNT_0000728673__g.33064 ORF type_internal len_198 _-_ CAMNT_0000728673_3-593_-_	poly(A) polymerase	RNA processing and degradation
OG0000090	EG_transcript_2593	Gene.33064__CAMNT_0000728673__g.33064__m.33064 Gene.33064__CAMNT_0000728673__g.33064 ORF type_internal len_198 _-_ CAMNT_0000728673_3-593_-_	RNA terminal uridylyl transferase	RNA processing and degradation
OG0000575	EG_transcript_10531	Gene.4318__CAMNT_0000687507__g.4318__m.4318 Gene.4318__CAMNT_0000687507__g.4318 ORF type_5prime_partial len_435 _+_ CAMNT_0000687507_3-1307_+_	ATP-dependent RNA helicase UAP56/SUB2	RNA processing and degradation
OG0000317	EG_transcript_20901	Gene.28189__CAMNT_0000723545__g.28189__m.28189 Gene.28189__CAMNT_0000723545__g.28189 ORF type_internal len_151 _-_ CAMNT_0000723545_2-451_-_	Unknown protein	RNA processing and degradation
OG0000177	EG_transcript_39982	Gene.35608__CAMNT_0000734133__g.35608__m.35608 Gene.35608__CAMNT_0000734133__g.35608 ORF type_complete len_109 _+_ CAMNT_0000734133_45-371_+_, Gene.51100__CAMNT_0000666833__g.51100__m.51100 Gene.51100__CAMNT_0000666833__g.51100 ORF type_complete len_109 _+_ CAMNT_0000666833_45-371_+_	glycine-rich RNA-binding protein 4; RNA-binding protein RBP6	RNA processing and degradation
OG0000380	EG_transcript_5838	Gene.8315__CAMNT_0000700389__g.8315__m.8315 Gene.8315__CAMNT_0000700389__g.8315 ORF type_complete len_389 _+_ CAMNT_0000700389_1999-3165_+_	solute carrier family 30 (zinc transporter); member 9	RNA processing and degradation
OG0000486	EG_transcript_5941	Gene.3809__CAMNT_0000696805__g.3809__m.3809 Gene.3809__CAMNT_0000696805__g.3809 ORF type_5prime_partial len_406 _+_ CAMNT_0000696805_3-1220_+_, Gene.1886__CAMNT_0000683737__g.1886__m.1886 Gene.1886__CAMNT_0000683737__g.1886 ORF type_5prime_partial len_420 _-_ CAMNT_0000683737_1794-3053_-_, Gene.42986__CAMNT_0000672359__g.42986__m.42986 Gene.42986__CAMNT_0000672359__g.42986 ORF type_5prime_partial…	ATP-dependent RNA helicase DDX6/DHH1	RNA processing and degradation
OG0000526	EG_transcript_8174	Gene.3108__CAMNT_0000686663__g.3108__m.3108 Gene.3108__CAMNT_0000686663__g.3108 ORF type_5prime_partial len_624 _+_ CAMNT_0000686663_1-1872_+_	DEAD-box atp-dependent rna helicase 20-like	RNA processing and degradation
OG0000022	EG_transcript_20384	Gene.1264__CAMNT_0000692107__g.1264__m.1264 Gene.1264__CAMNT_0000692107__g.1264 ORF type_5prime_partial len_187 _-_ CAMNT_0000692107_339-899_-_, Gene.44880__CAMNT_0000665497__g.44880__m.44880 Gene.44880__CAMNT_0000665497__g.44880 ORF type_5prime_partial len_189 _-_ CAMNT_0000665497_1321-1887_-_	#N/A	transcription and transcription regulation
OG0000087	EG_transcript_15547	Gene.27497__CAMNT_0000708549__g.27497__m.27497 Gene.27497__CAMNT_0000708549__g.27497 ORF type_5prime_partial len_361 _+_ CAMNT_0000708549_3-1085_+_	histone deacetylase	transcription and transcription regulation
OG0000818	EG_transcript_2545	Gene.31205__CAMNT_0000726107__g.31205__m.31205 Gene.31205__CAMNT_0000726107__g.31205 ORF type_3prime_partial len_133 _+_ CAMNT_0000726107_27-422_+_	DNA-directed RNA polymerase, mitochondrial	transcription and transcription regulation
OG0000006	EG_transcript_16850	Gene.13002__CAMNT_0000688141__g.13002__m.13002 Gene.13002__CAMNT_0000688141__g.13002 ORF type_5prime_partial len_244 _+_ CAMNT_0000688141_3-734_+_	glutathione S-transferase	Unknown
OG0000040	EG_transcript_17692	Gene.52472__CAMNT_0000669053__g.52472__m.52472 Gene.52472__CAMNT_0000669053__g.52472 ORF type_3prime_partial len_233 _+_ CAMNT_0000669053_25-720_+_	hypothetical protein GUITHDRAFT_111299;	Unknown
OG0000039	EG_transcript_19411	Gene.13245__CAMNT_0000692737__g.13245__m.13245 Gene.13245__CAMNT_0000692737__g.13245 ORF type_3prime_partial len_337 _+_ CAMNT_0000692737_124-1131_+_	atp:cob alamin adenosyltransferase	Unknown
OG0000040	EG_transcript_21120	Gene.52472__CAMNT_0000669053__g.52472__m.52472 Gene.52472__CAMNT_0000669053__g.52472 ORF type_3prime_partial len_233 _+_ CAMNT_0000669053_25-720_+_	hypothetical protein GUITHDRAFT_111299	Unknown
OG0000163	EG_transcript_24694	Gene.2574__CAMNT_0000695403__g.2574__m.2574 Gene.2574__CAMNT_0000695403__g.2574 ORF type_5prime_partial len_250 _+_ CAMNT_0000695403_2-751_+_	succinate dehydrogenase [ubiquinone] subunit	Unknown
OG0000045	EG_transcript_26565	Gene.16177__CAMNT_0000687197__g.16177__m.16177 Gene.16177__CAMNT_0000687197__g.16177 ORF type_complete len_167 _+_ CAMNT_0000687197_102-602_+_	Unknown protein	Unknown
OG0000169	EG_transcript_27273	Gene.48907__CAMNT_0000668661__g.48907__m.48907 Gene.48907__CAMNT_0000668661__g.48907 ORF type_5prime_partial len_192 _+_ CAMNT_0000668661_1-576_+_	Unknown protein	Unknown
OG0000132	EG_transcript_58630	Gene.40186__CAMNT_0000668577__g.40186__m.40186 Gene.40186__CAMNT_0000668577__g.40186 ORF type_5prime_partial len_188 _-_ CAMNT_0000668577_213-776_-_	gi|675856896|ref|XP_009014008.1|hypothetical protein HELRODRAFT_75559, partial [Helobdella robusta]	Unknown
OG0000567	EG_transcript_10138	Gene.33896__CAMNT_0000734423__g.33896__m.33896 Gene.33896__CAMNT_0000734423__g.33896 ORF type_3prime_partial len_115 _+_ CAMNT_0000734423_2-343_+_	Unknown protein	Unknown
OG0000570	EG_transcript_10230	Gene.42215__CAMNT_0000663967__g.42215__m.42215 Gene.42215__CAMNT_0000663967__g.42215 ORF type_5prime_partial len_691 _+_ CAMNT_0000663967_3-2075_+_	gi|566033691|gb|ETI56602.1|hypothetical protein F443_00916	Unknown
OG0000577	EG_transcript_10613	Gene.29193__CAMNT_0000727103__g.29193__m.29193 Gene.29193__CAMNT_0000727103__g.29193 ORF type_internal len_290 _-_ CAMNT_0000727103_2-868_-_	Calcium-binding endonuclease/exonuclease/phosphatase family	Unknown
OG0000252	EG_transcript_10767	Gene.1006__CAMNT_0000687517__g.1006__m.1006 Gene.1006__CAMNT_0000687517__g.1006 ORF type_5prime_partial len_433 _-_ CAMNT_0000687517_429-1727_-_	argininosuccinate synthase	Unknown
OG0000586	EG_transcript_11214	Gene.21248__CAMNT_0000704341__g.21248__m.21248 Gene.21248__CAMNT_0000704341__g.21248 ORF type_5prime_partial len_302 _-_ CAMNT_0000704341_1018-1923_-_	hypothetical protein AMSG_08981; C2 domain containing protein	Unknown
OG0000587	EG_transcript_11218	Gene.31122__CAMNT_0000726109__g.31122__m.31122 Gene.31122__CAMNT_0000726109__g.31122 ORF type_internal len_123 _+_ CAMNT_0000726109_3-368_+_	gi|154412348|ref|XP_001579207.1|hypothetical protein	Unknown
OG0000588	EG_transcript_11326	Gene.4611__CAMNT_0000694131__g.4611__m.4611 Gene.4611__CAMNT_0000694131__g.4611 ORF type_5prime_partial len_146 _-_ CAMNT_0000694131_131-568_-_, Gene.3675__CAMNT_0000695273__g.3675__m.3675 Gene.3675__CAMNT_0000695273__g.3675 ORF type_5prime_partial len_403 _-_ CAMNT_0000695273_87-1295_-_, Gene.56982__CAMNT_0000665669__g.56982__m.56982 Gene.56982__CAMNT_0000665669__g.56982 ORF type_5prime_partial …	protein binding; hypothetical protein, conserved	Unknown
OG0000255	EG_transcript_11571	Gene.49850__CAMNT_0000665201__g.49850__m.49850 Gene.49850__CAMNT_0000665201__g.49850 ORF type_5prime_partial len_437 _-_ CAMNT_0000665201_2277-3587_-_	gi|918317206|gb|KOF86371.1|hypothetical protein OCBIM_22018760mg	Unknown
OG0000119	EG_transcript_11885	Gene.55312__CAMNT_0000677931__g.55312__m.55312 Gene.55312__CAMNT_0000677931__g.55312 ORF type_5prime_partial len_278 _-_ CAMNT_0000677931_503-1336_-_	ankyrin repeat domain-containing protein 30	Unknown
OG0000596	EG_transcript_11892	Gene.35102__CAMNT_0000731245__g.35102__m.35102 Gene.35102__CAMNT_0000731245__g.35102 ORF type_internal len_121 _-_ CAMNT_0000731245_2-361_-_	gi|163770750|gb| | protein	Unknown
OG0000602	EG_transcript_12102	Gene.1669__CAMNT_0000696823__g.1669__m.1669 Gene.1669__CAMNT_0000696823__g.1669 ORF type_5prime_partial len_435 _-_ CAMNT_0000696823_653-1957_-_	Unknown protein	Unknown
OG0000605	EG_transcript_12306	Gene.11185__CAMNT_0000695377__g.11185__m.11185 Gene.11185__CAMNT_0000695377__g.11185 ORF type_5prime_partial len_326 _+_ CAMNT_0000695377_3-980_+_	PACRGA	Unknown
OG0000124	EG_transcript_12457	Gene.26726__CAMNT_0000714595__g.26726__m.26726 Gene.26726__CAMNT_0000714595__g.26726 ORF type_5prime_partial len_486 _-_ CAMNT_0000714595_130-1587_-_	Unknown protein	Unknown
OG0000610	EG_transcript_12492	Gene.39109__CAMNT_0000669931__g.39109__m.39109 Gene.39109__CAMNT_0000669931__g.39109 ORF type_5prime_partial len_374 _-_ CAMNT_0000669931_1741-2862_-_	cystathionine beta-synthase	Unknown
OG0000612	EG_transcript_12582	Gene.29852__CAMNT_0000720539__g.29852__m.29852 Gene.29852__CAMNT_0000720539__g.29852 ORF type_internal len_178 _-_ CAMNT_0000720539_3-533_-_	gi|695421723|ref|XP_009528244.1|hypothetical protein PHYSODRAFT_332877	Unknown
OG0000615	EG_transcript_12763	Gene.19430__CAMNT_0000709125__g.19430__m.19430 Gene.19430__CAMNT_0000709125__g.19430 ORF type_internal len_452 _-_ CAMNT_0000709125_1-1353_-_	gi|672826561|gb|KFH71451.1|hypothetical protein MVEG_01750; Tb927.7.910-like	Unknown
OG0000391	EG_transcript_13280	Gene.27100__CAMNT_0000721817__g.27100__m.27100 Gene.27100__CAMNT_0000721817__g.27100 ORF type_internal len_115 _+_ CAMNT_0000721817_3-344_+_	gi|496842827|ref|WP_009382496.1|hypothetical protein [Staphylococcus massiliensis]	Unknown
OG0000630	EG_transcript_13559	Gene.20491__CAMNT_0000710805__g.20491__m.20491 Gene.20491__CAMNT_0000710805__g.20491 ORF type_5prime_partial len_337 _-_ CAMNT_0000710805_1584-2594_-_, Gene.30100__CAMNT_0000724497__g.30100__m.30100 Gene.30100__CAMNT_0000724497__g.30100 ORF type_complete len_351 _+_ CAMNT_0000724497_44-1096_+_	gi|198422191|ref| | glycerophosphodiester phosphodiesterase domain-containing protein 1-like	Unknown
OG0000632	EG_transcript_13643	Gene.2692__CAMNT_0000697017__g.2692__m.2692 Gene.2692__CAMNT_0000697017__g.2692 ORF type_5prime_partial len_307 _+_ CAMNT_0000697017_3-923_+_	mitochondrial carrier protein; gi|551672884|ref|XP_005839198.1|hypothetical protein GUITHDRAFT_84771; solute carrier family	Unknown
OG0000641	EG_transcript_14153	Gene.24464__CAMNT_0000709327__g.24464__m.24464 Gene.24464__CAMNT_0000709327__g.24464 ORF type_5prime_partial len_378 _-_ CAMNT_0000709327_893-2026_-_	Unknown protein	Unknown
OG0000651	EG_transcript_14694	Gene.3116__CAMNT_0000686379__g.3116__m.3116 Gene.3116__CAMNT_0000686379__g.3116 ORF type_5prime_partial len_323 _+_ CAMNT_0000686379_3-971_+_, Gene.20296__CAMNT_0000706373__g.20296__m.20296 Gene.20296__CAMNT_0000706373__g.20296 ORF type_5prime_partial len_323 _+_ CAMNT_0000706373_3-971_+_	gi|299470570|emb|CBN78558.1|conserved unknown protein	Unknown
OG0000395	EG_transcript_14985	Gene.37855__CAMNT_0000736399__g.37855__m.37855 Gene.37855__CAMNT_0000736399__g.37855 ORF type_5prime_partial len_627 _-_ CAMNT_0000736399_558-2438_-_, Gene.21626__CAMNT_0000714397__g.21626__m.21626 Gene.21626__CAMNT_0000714397__g.21626 ORF type_3prime_partial len_173 _+_ CAMNT_0000714397_180-695_+_	mitochondrial translocator assembly and maintenance protein 41	Unknown
OG0000661	EG_transcript_15122	Gene.43539__CAMNT_0000664429__g.43539__m.43539 Gene.43539__CAMNT_0000664429__g.43539 ORF type_complete len_337 _+_ CAMNT_0000664429_34-1044_+_	Unknown protein	Unknown
OG0000670	EG_transcript_15419	Gene.35773__CAMNT_0000730199__g.35773__m.35773 Gene.35773__CAMNT_0000730199__g.35773 ORF type_internal len_216 _+_ CAMNT_0000730199_1-645_+_	gi|223994515|ref| | protein;	Unknown
OG0000277	EG_transcript_15810	Gene.22608__CAMNT_0000712195__g.22608__m.22608 Gene.22608__CAMNT_0000712195__g.22608 ORF type_5prime_partial len_303 _-_ CAMNT_0000712195_333-1241_-_	NADH dehydrogenase [ubiquinone] 1 alpha subcomplex assembly factor 6	Unknown
OG0000677	EG_transcript_15933	Gene.2124__CAMNT_0000688231__g.2124__m.2124 Gene.2124__CAMNT_0000688231__g.2124 ORF type_5prime_partial len_353 _+_ CAMNT_0000688231_3-1061_+_	mitochondrial ATP-dependent zinc metallopeptidase	Unknown
OG0000679	EG_transcript_15937	Gene.16133__CAMNT_0000686175__g.16133__m.16133 Gene.16133__CAMNT_0000686175__g.16133 ORF type_5prime_partial len_358 _-_ CAMNT_0000686175_1847-2920_-_	oxidoreductase activity, acting on the CH-OH group of donors, NAD or NADP as acceptor;NAD binding;oxidation-reduction process	Unknown
OG0000680	EG_transcript_16185	Gene.21437__CAMNT_0000708521__g.21437__m.21437 Gene.21437__CAMNT_0000708521__g.21437 ORF type_complete len_288 _+_ CAMNT_0000708521_47-910_+_	prohibitin 2	Unknown
OG0000686	EG_transcript_16311	Gene.50002__CAMNT_0000667585__g.50002__m.50002 Gene.50002__CAMNT_0000667585__g.50002 ORF type_5prime_partial len_282 _-_ CAMNT_0000667585_1379-2224_-_	gi|759964218|ref|WP_043648151.1|hypothetical protein	Unknown
OG0000687	EG_transcript_16369	Gene.36035__CAMNT_0000729057__g.36035__m.36035 Gene.36035__CAMNT_0000729057__g.36035 ORF type_3prime_partial len_338 _-_ CAMNT_0000729057_2-1012_-_	Unknown protein	Unknown
OG0000063	EG_transcript_16472	Gene.11020__CAMNT_0000690907__g.11020__m.11020 Gene.11020__CAMNT_0000690907__g.11020 ORF type_5prime_partial len_281 _+_ CAMNT_0000690907_3-845_+_	haloacid dehalogenase-like hydrolase, putative	Unknown
OG0000697	EG_transcript_16868	Gene.58499__CAMNT_0000662961__g.58499__m.58499 Gene.58499__CAMNT_0000662961__g.58499 ORF type_5prime_partial len_414 _+_ CAMNT_0000662961_1-1242_+_	Uncharacterized ACR, COG1678, putative	Unknown
OG0000281	EG_transcript_17160	Gene.51345__CAMNT_0000669737__g.51345__m.51345 Gene.51345__CAMNT_0000669737__g.51345 ORF type_internal len_176 _-_ CAMNT_0000669737_2-526_-_	Unknown protein	Unknown
OG0000705	EG_transcript_17619	Gene.47092__CAMNT_0000662819__g.47092__m.47092 Gene.47092__CAMNT_0000662819__g.47092 ORF type_5prime_partial len_261 _+_ CAMNT_0000662819_2-784_+_	ES1 protein homolog	Unknown
OG0000710	EG_transcript_17679	Gene.44850__CAMNT_0000665243__g.44850__m.44850 Gene.44850__CAMNT_0000665243__g.44850 ORF type_5prime_partial len_254 _-_ CAMNT_0000665243_1680-2441_-_	integral component of membrane	Unknown
OG0000715	EG_transcript_17915	Gene.18900__CAMNT_0000720181__g.18900__m.18900 Gene.18900__CAMNT_0000720181__g.18900 ORF type_5prime_partial len_241 _+_ CAMNT_0000720181_2-724_+_, Gene.45606__CAMNT_0000675149__g.45606__m.45606 Gene.45606__CAMNT_0000675149__g.45606 ORF type_5prime_partial len_241 _-_ CAMNT_0000675149_2500-3222_-_	#N/A	Unknown
OG0000717	EG_transcript_18086	Gene.37049__CAMNT_0000729639__g.37049__m.37049 Gene.37049__CAMNT_0000729639__g.37049 ORF type_5prime_partial len_337 _-_ CAMNT_0000729639_53-1063_-_	bax inhibitor-1 protein	Unknown
OG0000720	EG_transcript_18307	Gene.26463__CAMNT_0000707189__g.26463__m.26463 Gene.26463__CAMNT_0000707189__g.26463 ORF type_5prime_partial len_296 _+_ CAMNT_0000707189_3-890_+_	oxidoreductase, putative	Unknown
OG0000727	EG_transcript_18464	Gene.23775__CAMNT_0000719181__g.23775__m.23775 Gene.23775__CAMNT_0000719181__g.23775 ORF type_5prime_partial len_247 _-_ CAMNT_0000719181_349-1089_-_	hypothetical protein LPMP_281660	Unknown
OG0000140	EG_transcript_19125	Gene.5477__CAMNT_0000689115__g.5477__m.5477 Gene.5477__CAMNT_0000689115__g.5477 ORF type_5prime_partial len_262 _-_ CAMNT_0000689115_2137-2922_-_	Unknown protein	Unknown
OG0000141	EG_transcript_19235	Gene.2717__CAMNT_0000697051__g.2717__m.2717 Gene.2717__CAMNT_0000697051__g.2717 ORF type_complete len_306 _-_ CAMNT_0000697051_80-997_-_	F-type H+-transporting ATPase subunit gamma	unknown
OG0000743	EG_transcript_19319	Gene.18289__CAMNT_0000706705__g.18289__m.18289 Gene.18289__CAMNT_0000706705__g.18289 ORF type_5prime_partial len_359 _-_ CAMNT_0000706705_191-1267_-_	NUDIX family hydrolase, putative	Unknown
OG0000147	EG_transcript_19437	Gene.14910__CAMNT_0000682675__g.14910__m.14910 Gene.14910__CAMNT_0000682675__g.14910 ORF type_5prime_partial len_391 _-_ CAMNT_0000682675_141-1313_-_	Unknown protein	Unknown
OG0000066	EG_transcript_19601	Gene.26568__CAMNT_0000709805__g.26568__m.26568 Gene.26568__CAMNT_0000709805__g.26568 ORF type_5prime_partial len_147 _-_ CAMNT_0000709805_448-888_-_	Unknown protein	Unknown
OG0000401	EG_transcript_20199	Gene.40894__CAMNT_0000663101__g.40894__m.40894 Gene.40894__CAMNT_0000663101__g.40894 ORF type_5prime_partial len_294 _-_ CAMNT_0000663101_755-1636_-_	mitochondrial carnitine acylcarnitine carrier protein cacl	Unknown
OG0000747	EG_transcript_20465	Gene.4296__CAMNT_0000687731__g.4296__m.4296 Gene.4296__CAMNT_0000687731__g.4296 ORF type_5prime_partial len_235 _+_ CAMNT_0000687731_1-705_+_, Gene.6863__CAMNT_0000695149__g.6863__m.6863 Gene.6863__CAMNT_0000695149__g.6863 ORF type_5prime_partial len_219 _+_ CAMNT_0000695149_1-657_+_, Gene.31686__CAMNT_0000711805__g.31686__m.31686 Gene.31686__CAMNT_0000711805__g.31686 ORF type_complete len_211 _-…	ankyrin repeat domain-containing protein 29	Unknown
OG0000750	EG_transcript_20817	Gene.4859__CAMNT_0000696989__g.4859__m.4859 Gene.4859__CAMNT_0000696989__g.4859 ORF type_5prime_partial len_298 _+_ CAMNT_0000696989_2-895_+_	af317222_1porin-like protein	Unknown
OG0000159	EG_transcript_20881	Gene.26456__CAMNT_0000707701__g.26456__m.26456 Gene.26456__CAMNT_0000707701__g.26456 ORF type_internal len_236 _+_ CAMNT_0000707701_2-706_+_	Unknown protein	Unknown
OG0000759	EG_transcript_21278	Gene.30748__CAMNT_0000712251__g.30748__m.30748 Gene.30748__CAMNT_0000712251__g.30748 ORF type_5prime_partial len_203 _+_ CAMNT_0000712251_2-610_+_	spry domain-containing socs box protein	Unknown
OG0000766	EG_transcript_21574	Gene.7156__CAMNT_0000699133__g.7156__m.7156 Gene.7156__CAMNT_0000699133__g.7156 ORF type_5prime_partial len_185 _-_ CAMNT_0000699133_573-1127_-_, Gene.43092__CAMNT_0000672719__g.43092__m.43092 Gene.43092__CAMNT_0000672719__g.43092 ORF type_5prime_partial len_203 _-_ CAMNT_0000672719_329-937_-_, Gene.8126__CAMNT_0000699497__g.8126__m.8126 Gene.8126__CAMNT_0000699497__g.8126 ORF type_5prime_partial…	Unknown protein	Unknown
OG0000767	EG_transcript_21653	Gene.25246__CAMNT_0000704897__g.25246__m.25246 Gene.25246__CAMNT_0000704897__g.25246 ORF type_5prime_partial len_114 _+_ CAMNT_0000704897_2-343_+_, Gene.35699__CAMNT_0000737331__g.35699__m.35699 Gene.35699__CAMNT_0000737331__g.35699 ORF type_5prime_partial len_114 _+_ CAMNT_0000737331_2-343_+_, Gene.8189__CAMNT_0000698869__g.8189__m.8189 Gene.8189__CAMNT_0000698869__g.8189 ORF type_complete len_1…	Unknown protein	Unknown
OG0000769	EG_transcript_21891	Gene.7928__CAMNT_0000694689__g.7928__m.7928 Gene.7928__CAMNT_0000694689__g.7928 ORF type_5prime_partial len_285 _+_ CAMNT_0000694689_3-857_+_	Unknown protein	Unknown
OG0000776	EG_transcript_22166	Gene.30727__CAMNT_0000712163__g.30727__m.30727 Gene.30727__CAMNT_0000712163__g.30727 ORF type_5prime_partial len_229 _+_ CAMNT_0000712163_2-688_+_	Unknown protein	Unknown
OG0000777	EG_transcript_22173	Gene.21404__CAMNT_0000708201__g.21404__m.21404 Gene.21404__CAMNT_0000708201__g.21404 ORF type_5prime_partial len_242 _-_ CAMNT_0000708201_201-926_-_	Unknown protein	Unknown
OG0000778	EG_transcript_22246	Gene.12219__CAMNT_0000694021__g.12219__m.12219 Gene.12219__CAMNT_0000694021__g.12219 ORF type_5prime_partial len_334 _+_ CAMNT_0000694021_3-1004_+_	lipid binding, START domain containing protein, putative	Unknown
OG0000782	EG_transcript_22493	Gene.18701__CAMNT_0000715637__g.18701__m.18701 Gene.18701__CAMNT_0000715637__g.18701 ORF type_5prime_partial len_175 _-_ CAMNT_0000715637_1701-2225_-_	gi|588319751|emb|CCW61426.1|unnamed protein product;	Unknown
OG0000785	EG_transcript_22662	Gene.15304__CAMNT_0000691385__g.15304__m.15304 Gene.15304__CAMNT_0000691385__g.15304 ORF type_complete len_219 _+_ CAMNT_0000691385_85-741_+_	Complex I (NADH dehydrogenase) 1 alpha/beta subcomplex 1 (NDUFAB1)	Unknown
OG0000790	EG_transcript_22909	Gene.24275__CAMNT_0000705141__g.24275__m.24275 Gene.24275__CAMNT_0000705141__g.24275 ORF type_5prime_partial len_296 _+_ CAMNT_0000705141_3-890_+_	Unknown protein	Unknown
OG0000803	EG_transcript_24337	Gene.28315__CAMNT_0000704711__g.28315__m.28315 Gene.28315__CAMNT_0000704711__g.28315 ORF type_5prime_partial len_275 _-_ CAMNT_0000704711_355-1179_-_	Unknown protein	Unknown
OG0000809	EG_transcript_24727	Gene.53676__CAMNT_0000668113__g.53676__m.53676 Gene.53676__CAMNT_0000668113__g.53676 ORF type_5prime_partial len_186 _+_ CAMNT_0000668113_2-559_+_	Unknown protein	Unknown
OG0000810	EG_transcript_24888	Gene.46194__CAMNT_0000666347__g.46194__m.46194 Gene.46194__CAMNT_0000666347__g.46194 ORF type_complete len_290 _+_ CAMNT_0000666347_45-914_+_	prohibitin 1	Unknown
OG0000813	EG_transcript_24996	Gene.38931__CAMNT_0000668167__g.38931__m.38931 Gene.38931__CAMNT_0000668167__g.38931 ORF type_5prime_partial len_133 _+_ CAMNT_0000668167_3-401_+_	Protein of unknown function (DUF1674)	Unknown
OG0000198	EG_transcript_251	Gene.14047__CAMNT_0000687593__g.14047__m.14047 Gene.14047__CAMNT_0000687593__g.14047 ORF type_internal len_707 _+_ CAMNT_0000687593_3-2120_+_	ABC transporter; subfamily A (ABC1); member 3	Unknown
OG0000814	EG_transcript_25150	Gene.28374__CAMNT_0000706151__g.28374__m.28374 Gene.28374__CAMNT_0000706151__g.28374 ORF type_internal len_233 _-_ CAMNT_0000706151_2-697_-_	Unknown protein	Unknown
OG0000375	EG_transcript_25188	Gene.38593__CAMNT_0000737229__g.38593__m.38593 Gene.38593__CAMNT_0000737229__g.38593 ORF type_5prime_partial len_195 _+_ CAMNT_0000737229_2-586_+_, Gene.5937__CAMNT_0000696885__g.5937__m.5937 Gene.5937__CAMNT_0000696885__g.5937 ORF type_5prime_partial len_195 _-_ CAMNT_0000696885_1071-1655_-_	Unknown protein	Unknown
OG0000165	EG_transcript_25226	Gene.49872__CAMNT_0000665927__g.49872__m.49872 Gene.49872__CAMNT_0000665927__g.49872 ORF type_5prime_partial len_258 _+_ CAMNT_0000665927_2-775_+_	hypothetical protein, conserved	Unknown
OG0000816	EG_transcript_25322	Gene.46386__CAMNT_0000668845__g.46386__m.46386 Gene.46386__CAMNT_0000668845__g.46386 ORF type_5prime_partial len_152 _+_ CAMNT_0000668845_1-456_+_	Unknown protein	Unknown
OG0000328	EG_transcript_25346	Gene.4497__CAMNT_0000691795__g.4497__m.4497 Gene.4497__CAMNT_0000691795__g.4497 ORF type_5prime_partial len_287 _-_ CAMNT_0000691795_122-982_-_	Unknown protein	Unknown
OG0000821	EG_transcript_2559	Gene.24356__CAMNT_0000706049__g.24356__m.24356 Gene.24356__CAMNT_0000706049__g.24356 ORF type_5prime_partial len_344 _+_ CAMNT_0000706049_1-1032_+_	gi|669220632|emb| |fer4 12 and duf3029 and radical sam domain containing protein	Unknown
OG0000823	EG_transcript_25741	Gene.19461__CAMNT_0000710257__g.19461__m.19461 Gene.19461__CAMNT_0000710257__g.19461 ORF type_5prime_partial len_225 _+_ CAMNT_0000710257_3-677_+_	Unknown protein	Unknown
OG0000829	EG_transcript_26001	Gene.4739__CAMNT_0000694729__g.4739__m.4739 Gene.4739__CAMNT_0000694729__g.4739 ORF type_5prime_partial len_175 _+_ CAMNT_0000694729_1-525_+_	hypothetical protein VP01_268g3	Unknown
OG0000837	EG_transcript_26585	Gene.6952__CAMNT_0000696781__g.6952__m.6952 Gene.6952__CAMNT_0000696781__g.6952 ORF type_5prime_partial len_195 _-_ CAMNT_0000696781_125-709_-_	Unknown protein	Unknown
OG0000843	EG_transcript_27461	Gene.1801__CAMNT_0000681165__g.1801__m.1801 Gene.1801__CAMNT_0000681165__g.1801 ORF type_complete len_112 _-_ CAMNT_0000681165_1509-1844_-_, Gene.38570__CAMNT_0000736261__g.38570__m.38570 Gene.38570__CAMNT_0000736261__g.38570 ORF type_complete len_112 _-_ CAMNT_0000736261_1509-1844_-_	trypanothione/tryparedoxin dependent peroxidase 2, glutathione peroxidase-like 2 (TDPX2)	Unknown
OG0000842	EG_transcript_27561	Gene.11459__CAMNT_0000698413__g.11459__m.11459 Gene.11459__CAMNT_0000698413__g.11459 ORF type_5prime_partial len_165 _-_ CAMNT_0000698413_901-1395_-_	gi|490448869|ref|WP_004319763.1|ATPase AAA [Bacteroides ovatus]	Unknown
OG0000846	EG_transcript_28007	Gene.26999__CAMNT_0000726727__g.26999__m.26999 Gene.26999__CAMNT_0000726727__g.26999 ORF type_internal len_145 _+_ CAMNT_0000726727_3-434_+_	Hypothetical protein	unknown
OG0000376	EG_transcript_28465	Gene.19246__CAMNT_0000705801__g.19246__m.19246 Gene.19246__CAMNT_0000705801__g.19246 ORF type_5prime_partial len_209 _-_ CAMNT_0000705801_278-904_-_	gi|260793555|ref|XP_002591777.1|hypothetical protein BRAFLDRAFT_83552 [Branchiostoma floridae]	Unknown
OG0000092	EG_transcript_28653	Gene.30484__CAMNT_0000706869__g.30484__m.30484 Gene.30484__CAMNT_0000706869__g.30484 ORF type_5prime_partial len_137 _-_ CAMNT_0000706869_592-1002_-_, Gene.9617__CAMNT_0000684393__g.9617__m.9617 Gene.9617__CAMNT_0000684393__g.9617 ORF type_5prime_partial len_119 _-_ CAMNT_0000684393_1304-1660_-_, Gene.24281__CAMNT_0000704683__g.24281__m.24281 Gene.24281__CAMNT_0000704683__g.24281 ORF type_5prime_…	zinc-binding protein	Unknown
OG0000853	EG_transcript_28675	Gene.42728__CAMNT_0000668931__g.42728__m.42728 Gene.42728__CAMNT_0000668931__g.42728 ORF type_internal len_262 _+_ CAMNT_0000668931_2-784_+_	Unknown protein	Unknown
OG0000170	EG_transcript_28774	Gene.53326__CAMNT_0000664213__g.53326__m.53326 Gene.53326__CAMNT_0000664213__g.53326 ORF type_5prime_partial len_195 _-_ CAMNT_0000664213_248-832_-_	gi|594144560|emb|CCW71114.1|unnamed protein product [Phytomonas sp. isolate Hart1]	Unknown
OG0000854	EG_transcript_28795	Gene.12898__CAMNT_0000687365__g.12898__m.12898 Gene.12898__CAMNT_0000687365__g.12898 ORF type_5prime_partial len_180 _+_ CAMNT_0000687365_1-540_+_	Unknown protein	Unknown
OG0000855	EG_transcript_28934	Gene.31769__CAMNT_0000714963__g.31769__m.31769 Gene.31769__CAMNT_0000714963__g.31769 ORF type_5prime_partial len_140 _+_ CAMNT_0000714963_3-422_+_	Unknown protein	Unknown
OG0000171	EG_transcript_29519	Gene.8664__CAMNT_0000687931__g.8664__m.8664 Gene.8664__CAMNT_0000687931__g.8664 ORF type_5prime_partial len_183 _-_ CAMNT_0000687931_990-1538_-_	Unknown protein	Unknown
OG0000412	EG_transcript_29565	Gene.57783__CAMNT_0000680743__g.57783__m.57783 Gene.57783__CAMNT_0000680743__g.57783 ORF type_complete len_149 _+_ CAMNT_0000680743_96-542_+_	putative PDSW-2 homologue	Unknown
OG0000866	EG_transcript_30222	Gene.127__CAMNT_0000691023__g.127__m.127 Gene.127__CAMNT_0000691023__g.127 ORF type_complete len_198 _-_ CAMNT_0000691023_220-813_-_	Unknown protein	Unknown
OG0000413	EG_transcript_3035	Gene.13923__CAMNT_0000686057__g.13923__m.13923 Gene.13923__CAMNT_0000686057__g.13923 ORF type_internal len_757 _+_ CAMNT_0000686057_1-2268_+_	Unknown protein	Unknown
OG0000414	EG_transcript_30512	Gene.11633__CAMNT_0000682785__g.11633__m.11633 Gene.11633__CAMNT_0000682785__g.11633 ORF type_complete len_197 _+_ CAMNT_0000682785_91-681_+_	Mitochondrial ribosomal SSU subunit MRPS7	Unknown
OG0000876	EG_transcript_32065	Gene.26845__CAMNT_0000720515__g.26845__m.26845 Gene.26845__CAMNT_0000720515__g.26845 ORF type_5prime_partial len_115 _-_ CAMNT_0000720515_54-398_-_	acetyltransferase	Unknown
OG0000203	EG_transcript_32178	Gene.2852__CAMNT_0000680865__g.2852__m.2852 Gene.2852__CAMNT_0000680865__g.2852 ORF type_5prime_partial len_147 _-_ CAMNT_0000680865_2048-2488_-_	Unknown protein	Unknown
OG0000877	EG_transcript_32205	Gene.50789__CAMNT_0000662967__g.50789__m.50789 Gene.50789__CAMNT_0000662967__g.50789 ORF type_5prime_partial len_117 _+_ CAMNT_0000662967_1-351_+_	Unknown protein	Unknown
OG0000880	EG_transcript_3249	Gene.58473__CAMNT_0000662713__g.58473__m.58473 Gene.58473__CAMNT_0000662713__g.58473 ORF type_5prime_partial len_813 _-_ CAMNT_0000662713_762-3200_-_, Gene.36112__CAMNT_0000731985__g.36112__m.36112 Gene.36112__CAMNT_0000731985__g.36112 ORF type_5prime_partial len_813 _+_ CAMNT_0000731985_3-2441_+_	gi|735850869|dbj|GAM26969.1|hypothetical protein SAMD00019534_101440	Unknown
OG0000077	EG_transcript_33701	Gene.642__CAMNT_0000696963__g.642__m.642 Gene.642__CAMNT_0000696963__g.642 ORF type_complete len_137 _+_ CAMNT_0000696963_102-512_+_	Unknown protein	Unknown
OG0000423	EG_transcript_34325	Gene.10602__CAMNT_0000682651__g.10602__m.10602 Gene.10602__CAMNT_0000682651__g.10602 ORF type_complete len_163 _-_ CAMNT_0000682651_65-553_-_	Mitochondrial ribosomal LSU subunit MRPL6	unknown
OG0000349	EG_transcript_34869	Gene.52273__CAMNT_0000666799__g.52273__m.52273 Gene.52273__CAMNT_0000666799__g.52273 ORF type_complete len_169 _+_ CAMNT_0000666799_59-565_+_	Unknown protein	Unknown
OG0000427	EG_transcript_34989	Gene.9065__CAMNT_0000694739__g.9065__m.9065 Gene.9065__CAMNT_0000694739__g.9065 ORF type_5prime_partial len_107 _+_ CAMNT_0000694739_1-321_+_	Unknown protein	Unknown
OG0000175	EG_transcript_36110	Gene.52356__CAMNT_0000667705__g.52356__m.52356 Gene.52356__CAMNT_0000667705__g.52356 ORF type_complete len_116 _+_ CAMNT_0000667705_54-401_+_	Unknown protein	Unknown
OG0000901	EG_transcript_36579	Gene.9412__CAMNT_0000697401__g.9412__m.9412 Gene.9412__CAMNT_0000697401__g.9412 ORF type_5prime_partial len_164 _+_ CAMNT_0000697401_2-493_+_	Unknown protein	Unknown
OG0000902	EG_transcript_36580	Gene.20530__CAMNT_0000710645__g.20530__m.20530 Gene.20530__CAMNT_0000710645__g.20530 ORF type_5prime_partial len_182 _-_ CAMNT_0000710645_183-728_-_	Unknown protein	Unknown
OG0000903	EG_transcript_36680	Gene.37343__CAMNT_0000730877__g.37343__m.37343 Gene.37343__CAMNT_0000730877__g.37343 ORF type_5prime_partial len_127 _+_ CAMNT_0000730877_2-382_+_	Unknown protein	Unknown
OG0000905	EG_transcript_36713	Gene.37056__CAMNT_0000732433__g.37056__m.37056 Gene.37056__CAMNT_0000732433__g.37056 ORF type_5prime_partial len_125 _+_ CAMNT_0000732433_2-376_+_	gi|980980040|ref|WP_059398597.1|hypothetical protein [Azospirillum brasilense]	Unknown
OG0000913	EG_transcript_38035	Gene.26431__CAMNT_0000707623__g.26431__m.26431 Gene.26431__CAMNT_0000707623__g.26431 ORF type_5prime_partial len_123 _-_ CAMNT_0000707623_73-441_-_	Unknown protein	Unknown
OG0000081	EG_transcript_38226	Gene.26785__CAMNT_0000719135__g.26785__m.26785 Gene.26785__CAMNT_0000719135__g.26785 ORF type_5prime_partial len_104 _+_ CAMNT_0000719135_1-312_+_	eukaryotic phosphomannomutase	Unknown
OG0000176	EG_transcript_38462	Gene.16226__CAMNT_0000688519__g.16226__m.16226 Gene.16226__CAMNT_0000688519__g.16226 ORF type_5prime_partial len_156 _-_ CAMNT_0000688519_263-730_-_	Unknown protein	Unknown
OG0000914	EG_transcript_38480	Gene.18522__CAMNT_0000710631__g.18522__m.18522 Gene.18522__CAMNT_0000710631__g.18522 ORF type_complete len_183 _-_ CAMNT_0000710631_158-706_-_	Unknown protein	Unknown
OG0000357	EG_transcript_38574	Gene.55046__CAMNT_0000669921__g.55046__m.55046 Gene.55046__CAMNT_0000669921__g.55046 ORF type_5prime_partial len_202 _+_ CAMNT_0000669921_3-608_+_	Unknown protein	Unknown
OG0000925	EG_transcript_41875	Gene.53838__CAMNT_0000670135__g.53838__m.53838 Gene.53838__CAMNT_0000670135__g.53838 ORF type_5prime_partial len_115 _+_ CAMNT_0000670135_3-347_+_	Unknown protein	Unknown
OG0000930	EG_transcript_4309	Gene.22306__CAMNT_0000706291__g.22306__m.22306 Gene.22306__CAMNT_0000706291__g.22306 ORF type_5prime_partial len_824 _-_ CAMNT_0000706291_254-2725_-_	Mitochondrial AFG3 family protein	Unknown
OG0000445	EG_transcript_44308	Gene.21522__CAMNT_0000711157__g.21522__m.21522 Gene.21522__CAMNT_0000711157__g.21522 ORF type_5prime_partial len_140 _+_ CAMNT_0000711157_1-420_+_	40S ribosomal protein S15A, putative	Unknown
OG0000447	EG_transcript_44892	Gene.10814__CAMNT_0000687161__g.10814__m.10814 Gene.10814__CAMNT_0000687161__g.10814 ORF type_5prime_partial len_173 _-_ CAMNT_0000687161_211-729_-_	Unknown protein	Unknown
OG0000213	EG_transcript_4493	Gene.52086__CAMNT_0000664589__g.52086__m.52086 Gene.52086__CAMNT_0000664589__g.52086 ORF type_internal len_631 _+_ CAMNT_0000664589_2-1891_+_	gi|569436663|gb| |coagulation factor 5 8 type domain-containing protein	Unknown
OG0000448	EG_transcript_4530	Gene.9004__CAMNT_0000694005__g.9004__m.9004 Gene.9004__CAMNT_0000694005__g.9004 ORF type_5prime_partial len_738 _-_ CAMNT_0000694005_1462-3675_-_, Gene.25780__CAMNT_0000717213__g.25780__m.25780 Gene.25780__CAMNT_0000717213__g.25780 ORF type_5prime_partial len_738 _+_ CAMNT_0000717213_1-2214_+_, Gene.34912__CAMNT_0000733019__g.34912__m.34912 Gene.34912__CAMNT_0000733019__g.34912 ORF type_5prime_pa…	ankyrin repeat domain-containing protein 32	Unknown
OG0000934	EG_transcript_45528	Gene.16054__CAMNT_0000684053__g.16054__m.16054 Gene.16054__CAMNT_0000684053__g.16054 ORF type_complete len_104 _+_ CAMNT_0000684053_31-342_+_	Unknown protein	Unknown
OG0000458	EG_transcript_48664	Gene.1785__CAMNT_0000680387__g.1785__m.1785 Gene.1785__CAMNT_0000680387__g.1785 ORF type_5prime_partial len_133 _+_ CAMNT_0000680387_1-399_+_	Unknown protein	Unknown
OG0000937	EG_transcript_48747	Gene.13312__CAMNT_0000695145__g.13312__m.13312 Gene.13312__CAMNT_0000695145__g.13312 ORF type_5prime_partial len_112 _+_ CAMNT_0000695145_2-337_+_, Gene.20254__CAMNT_0000705813__g.20254__m.20254 Gene.20254__CAMNT_0000705813__g.20254 ORF type_5prime_partial len_124 _+_ CAMNT_0000705813_3-374_+_, Gene.37899__CAMNT_0000737467__g.37899__m.37899 Gene.37899__CAMNT_0000737467__g.37899 ORF type_5prime_pa…	ECM15-like	Unknown
OG0000181	EG_transcript_49361	Gene.19384__CAMNT_0000708419__g.19384__m.19384 Gene.19384__CAMNT_0000708419__g.19384 ORF type_complete len_129 _+_ CAMNT_0000708419_33-419_+_	Unknown protein	Unknown
OG0000461	EG_transcript_51155	Gene.18234__CAMNT_0000706143__g.18234__m.18234 Gene.18234__CAMNT_0000706143__g.18234 ORF type_5prime_partial len_149 _-_ CAMNT_0000706143_25-471_-_	Unknown protein	Unknown
OG0000463	EG_transcript_5202	Gene.28610__CAMNT_0000710575__g.28610__m.28610 Gene.28610__CAMNT_0000710575__g.28610 ORF type_internal len_144 _-_ CAMNT_0000710575_1-429_-_	Pentatricopeptide repeat (PPR) superfamily protein	Unknown
OG0000465	EG_transcript_52520	Gene.31634__CAMNT_0000710095__g.31634__m.31634 Gene.31634__CAMNT_0000710095__g.31634 ORF type_5prime_partial len_153 _-_ CAMNT_0000710095_407-865_-_	hypothetical protein, conserved	Unknown
OG0000466	EG_transcript_52562	Gene.31422__CAMNT_0000706347__g.31422__m.31422 Gene.31422__CAMNT_0000706347__g.31422 ORF type_5prime_partial len_128 _-_ CAMNT_0000706347_149-532_-_	Unknown protein	Unknown
OG0000467	EG_transcript_52704	Gene.13227__CAMNT_0000693199__g.13227__m.13227 Gene.13227__CAMNT_0000693199__g.13227 ORF type_5prime_partial len_168 _-_ CAMNT_0000693199_125-628_-_	40S ribosomal protein S16, putative	Unknown
OG0000472	EG_transcript_55785	Gene.857__CAMNT_0000684369__g.857__m.857 Gene.857__CAMNT_0000684369__g.857 ORF type_complete len_113 _+_ CAMNT_0000684369_80-418_+_	gi|590651919|ref|XP_007033018.1|Geranylgeranyl pyrophosphate synthase 1 [Theobroma cacao]	unknown
OG0000479	EG_transcript_573	Gene.20447__CAMNT_0000709219__g.20447__m.20447 Gene.20447__CAMNT_0000709219__g.20447 ORF type_internal len_455 _-_ CAMNT_0000709219_3-1364_-_	AAA domain (dynein-related subfamily)/von Willebrand factor type A domain containing protein	Unknown
OG0000481	EG_transcript_57453	Gene.5921__CAMNT_0000696955__g.5921__m.5921 Gene.5921__CAMNT_0000696955__g.5921 ORF type_5prime_partial len_166 _+_ CAMNT_0000696955_3-500_+_	Unknown protein	Unknown
OG0000184	EG_transcript_58467	Gene.48881__CAMNT_0000668375__g.48881__m.48881 Gene.48881__CAMNT_0000668375__g.48881 ORF type_5prime_partial len_138 _-_ CAMNT_0000668375_110-523_-_	Unknown protein	Unknown
OG0000485	EG_transcript_5935	Gene.17504__CAMNT_0000713021__g.17504__m.17504 Gene.17504__CAMNT_0000713021__g.17504 ORF type_complete len_552 _+_ CAMNT_0000713021_22-1677_+_	gi|551636710|ref|XP_005821178.1|hypothetical protein GUITHDRAFT_80753	Unknown
OG0000219	EG_transcript_6177	Gene.9263__CAMNT_0000700219__g.9263__m.9263 Gene.9263__CAMNT_0000700219__g.9263 ORF type_5prime_partial len_525 _-_ CAMNT_0000700219_3110-4684_-_, Gene.31312__CAMNT_0000704891__g.31312__m.31312 Gene.31312__CAMNT_0000704891__g.31312 ORF type_5prime_partial len_525 _+_ CAMNT_0000704891_2-1576_+_, Gene.47900__CAMNT_0000673425__g.47900__m.47900 Gene.47900__CAMNT_0000673425__g.47900 ORF type_5prime_pa…	sterol 22-desaturase; Lanosterol 14-alpha demethylase	Unknown
OG0000227	EG_transcript_6778	Gene.54565__CAMNT_0000664915__g.54565__m.54565 Gene.54565__CAMNT_0000664915__g.54565 ORF type_complete len_2281 _-_ CAMNT_0000664915_479-7321_-_, Gene.37650__CAMNT_0000730285__g.37650__m.37650 Gene.37650__CAMNT_0000730285__g.37650 ORF type_internal len_198 _-_ CAMNT_0000730285_1-591_-_	gi|489071971|ref| |t9ss c-terminal target domain-containing protein	Unknown
OG0000055	EG_transcript_6781	Gene.14039__CAMNT_0000687579__g.14039__m.14039 Gene.14039__CAMNT_0000687579__g.14039 ORF type_5prime_partial len_487 _+_ CAMNT_0000687579_3-1463_+_	aarF domain-containing kinase	Unknown
OG0000503	EG_transcript_6933	Gene.41444__CAMNT_0000668873__g.41444__m.41444 Gene.41444__CAMNT_0000668873__g.41444 ORF type_5prime_partial len_628 _+_ CAMNT_0000668873_1-1884_+_	pyruvate dehydrogenase E3 component (dihydrolipoamide (dihydrolipoyl) dehydrogenase)	Unknown
OG0000105	EG_transcript_7178	Gene.13209__CAMNT_0000692075__g.13209__m.13209 Gene.13209__CAMNT_0000692075__g.13209 ORF type_5prime_partial len_592 _-_ CAMNT_0000692075_521-2296_-_	chaperonin GroEL; HSP60; mitochondrial	Unknown
OG0000513	EG_transcript_7534	Gene.43588__CAMNT_0000665153__g.43588__m.43588 Gene.43588__CAMNT_0000665153__g.43588 ORF type_5prime_partial len_249 _-_ CAMNT_0000665153_161-907_-_	Hypothetical protein	unknown
OG0000235	EG_transcript_7629	Gene.48285__CAMNT_0000677325__g.48285__m.48285 Gene.48285__CAMNT_0000677325__g.48285 ORF type_complete len_445 _-_ CAMNT_0000677325_1229-2563_-_	Unknown protein	Unknown
OG0000518	EG_transcript_7709	Gene.36050__CAMNT_0000730379__g.36050__m.36050 Gene.36050__CAMNT_0000730379__g.36050 ORF type_internal len_295 _+_ CAMNT_0000730379_1-882_+_	solute carrier family 32 (vesicular inhibitory amino acid transporter), amino acid permease 24	Unknown
OG0000056	EG_transcript_7927	Gene.38936__CAMNT_0000668291__g.38936__m.38936 Gene.38936__CAMNT_0000668291__g.38936 ORF type_5prime_partial len_418 _-_ CAMNT_0000668291_350-1603_-_	gi|551632569|ref|XP_005819153.1|hypothetical protein GUITHDRAFT_160333	Unknown
OG0000527	EG_transcript_8322	Gene.30469__CAMNT_0000706169__g.30469__m.30469 Gene.30469__CAMNT_0000706169__g.30469 ORF type_complete len_439 _+_ CAMNT_0000706169_35-1351_+_	gi|635371990|emb|CCI39952.1|unnamed protein product; BTB/POZ domain/Regulator of chromosome condensation (RCC1) repeat, putative	Unknown
OG0000531	EG_transcript_8443	Gene.47297__CAMNT_0000665637__g.47297__m.47297 Gene.47297__CAMNT_0000665637__g.47297 ORF type_5prime_partial len_488 _-_ CAMNT_0000665637_1434-2897_-_	mitochondrial carrier protein (MCP7)	Unknown
OG0000546	EG_transcript_8921	Gene.53864__CAMNT_0000670509__g.53864__m.53864 Gene.53864__CAMNT_0000670509__g.53864 ORF type_complete len_532 _+_ CAMNT_0000670509_30-1625_+_	Plasma-membrane choline transporter, putative	Unknown
OG0000010	EG_transcript_9459	Gene.26141__CAMNT_0000722009__g.26141__m.26141 Gene.26141__CAMNT_0000722009__g.26141 ORF type_5prime_partial len_535 _+_ CAMNT_0000722009_2-1606_+_, Gene.39855__CAMNT_0000664617__g.39855__m.39855 Gene.39855__CAMNT_0000664617__g.39855 ORF type_5prime_partial len_535 _+_ CAMNT_0000664617_2-1606_+_	gi|857974841|emb|CEO99003.1|hypothetical protein PBRA_007117	Unknown
OG0000032	EG_transcript_10469	Gene.20041__CAMNT_0000724883__g.20041__m.20041 Gene.20041__CAMNT_0000724883__g.20041 ORF type_5prime_partial len_318 _-_ CAMNT_0000724883_202-1155_-_, Gene.45731__CAMNT_0000679863__g.45731__m.45731 Gene.45731__CAMNT_0000679863__g.45731 ORF type_5prime_partial len_327 _-_ CAMNT_0000679863_690-1670_-_, Gene.43771__CAMNT_0000667501__g.43771__m.43771 Gene.43771__CAMNT_0000667501__g.43771 ORF type_5pr…	gi|906959776|gb|KNC87746.1|hypothetical protein SARC_00180	#N/A
OG0000086	EG_transcript_1044	Gene.17944__CAMNT_0000721255__g.17944__m.17944 Gene.17944__CAMNT_0000721255__g.17944 ORF type_internal len_669 _+_ CAMNT_0000721255_1-2004_+_	#N/A	#N/A
OG0000034	EG_transcript_12184	Gene.28009__CAMNT_0000722023__g.28009__m.28009 Gene.28009__CAMNT_0000722023__g.28009 ORF type_5prime_partial len_408 _+_ CAMNT_0000722023_2-1225_+_	#N/A	#N/A
OG0000123	EG_transcript_12281	Gene.44855__CAMNT_0000665367__g.44855__m.44855 Gene.44855__CAMNT_0000665367__g.44855 ORF type_internal len_717 _+_ CAMNT_0000665367_1-2148_+_	#N/A	#N/A
OG0000035	EG_transcript_13473	Gene.20921__CAMNT_0000720277__g.20921__m.20921 Gene.20921__CAMNT_0000720277__g.20921 ORF type_internal len_225 _-_ CAMNT_0000720277_1-672_-_	#N/A	#N/A
OG0000080	EG_transcript_1350	Gene.58153__CAMNT_0000664929__g.58153__m.58153 Gene.58153__CAMNT_0000664929__g.58153 ORF type_3prime_partial len_683 _-_ CAMNT_0000664929_3-2048_-_	#N/A	#N/A
OG0000129	EG_transcript_13709	Gene.7533__CAMNT_0000687333__g.7533__m.7533 Gene.7533__CAMNT_0000687333__g.7533 ORF type_5prime_partial len_314 _+_ CAMNT_0000687333_3-944_+_	mitochondrial carrier protein	#N/A
OG0000008	EG_transcript_14214	Gene.23705__CAMNT_0000716439__g.23705__m.23705 Gene.23705__CAMNT_0000716439__g.23705 ORF type_5prime_partial len_424 _+_ CAMNT_0000716439_2-1273_+_, Gene.187__CAMNT_0000692257__g.187__m.187 Gene.187__CAMNT_0000692257__g.187 ORF type_5prime_partial len_439 _+_ CAMNT_0000692257_2-1318_+_	#N/A	#N/A
OG0000008	EG_transcript_14488	Gene.23705__CAMNT_0000716439__g.23705__m.23705 Gene.23705__CAMNT_0000716439__g.23705 ORF type_5prime_partial len_424 _+_ CAMNT_0000716439_2-1273_+_, Gene.187__CAMNT_0000692257__g.187__m.187 Gene.187__CAMNT_0000692257__g.187 ORF type_5prime_partial len_439 _+_ CAMNT_0000692257_2-1318_+_	#N/A	#N/A
OG0000017	EG_transcript_14990	Gene.27469__CAMNT_0000707571__g.27469__m.27469 Gene.27469__CAMNT_0000707571__g.27469 ORF type_5prime_partial len_338 _+_ CAMNT_0000707571_3-1016_+_	#N/A	#N/A
OG0000017	EG_transcript_15485	Gene.27469__CAMNT_0000707571__g.27469__m.27469 Gene.27469__CAMNT_0000707571__g.27469 ORF type_5prime_partial len_338 _+_ CAMNT_0000707571_3-1016_+_	#N/A	#N/A
OG0000037	EG_transcript_15735	Gene.632__CAMNT_0000696849__g.632__m.632 Gene.632__CAMNT_0000696849__g.632 ORF type_5prime_partial len_193 _-_ CAMNT_0000696849_652-1230_-_	#N/A	#N/A
OG0000133	EG_transcript_16186	Gene.11548__CAMNT_0000698515__g.11548__m.11548 Gene.11548__CAMNT_0000698515__g.11548 ORF type_5prime_partial len_115 _-_ CAMNT_0000698515_408-752_-_	#N/A	#N/A
OG0000017	EG_transcript_16957	Gene.27469__CAMNT_0000707571__g.27469__m.27469 Gene.27469__CAMNT_0000707571__g.27469 ORF type_5prime_partial len_338 _+_ CAMNT_0000707571_3-1016_+_	#N/A	#N/A
OG0000032	EG_transcript_17227	Gene.20041__CAMNT_0000724883__g.20041__m.20041 Gene.20041__CAMNT_0000724883__g.20041 ORF type_5prime_partial len_318 _-_ CAMNT_0000724883_202-1155_-_, Gene.45731__CAMNT_0000679863__g.45731__m.45731 Gene.45731__CAMNT_0000679863__g.45731 ORF type_5prime_partial len_327 _-_ CAMNT_0000679863_690-1670_-_, Gene.43771__CAMNT_0000667501__g.43771__m.43771 Gene.43771__CAMNT_0000667501__g.43771 ORF type_5pr…	gi|906959776|gb|KNC87746.1|hypothetical protein SARC_00180	#N/A
OG0000021	EG_transcript_17332	Gene.14524__CAMNT_0000698127__g.14524__m.14524 Gene.14524__CAMNT_0000698127__g.14524 ORF type_5prime_partial len_423 _-_ CAMNT_0000698127_215-1483_-_, Gene.56813__CAMNT_0000663199__g.56813__m.56813 Gene.56813__CAMNT_0000663199__g.56813 ORF type_5prime_partial len_418 _-_ CAMNT_0000663199_1505-2758_-_	#N/A	#N/A
OG0000025	EG_transcript_1929	Gene.7670__CAMNT_0000689919__g.7670__m.7670 Gene.7670__CAMNT_0000689919__g.7670 ORF type_5prime_partial len_804 _-_ CAMNT_0000689919_1623-4034_-_	carnitine O-palmitoyltransferase 1; liver isoform	#N/A
OG0000037	EG_transcript_20963	Gene.632__CAMNT_0000696849__g.632__m.632 Gene.632__CAMNT_0000696849__g.632 ORF type_5prime_partial len_193 _-_ CAMNT_0000696849_652-1230_-_	#N/A	#N/A
OG0000070	EG_transcript_23214	Gene.26862__CAMNT_0000720627__g.26862__m.26862 Gene.26862__CAMNT_0000720627__g.26862 ORF type_5prime_partial len_198 _-_ CAMNT_0000720627_833-1426_-_, Gene.19076__CAMNT_0000724439__g.19076__m.19076 Gene.19076__CAMNT_0000724439__g.19076 ORF type_internal len_177 _-_ CAMNT_0000724439_2-529_-_	phosphoglycerate dehydrogenase	#N/A
OG0000029	EG_transcript_23974	Gene.3621__CAMNT_0000694977__g.3621__m.3621 Gene.3621__CAMNT_0000694977__g.3621 ORF type_5prime_partial len_526 _-_ CAMNT_0000694977_1174-2751_-_	#N/A	#N/A
OG0000019	EG_transcript_26496	Gene.21970__CAMNT_0000726565__g.21970__m.21970 Gene.21970__CAMNT_0000726565__g.21970 ORF type_internal len_201 _+_ CAMNT_0000726565_2-601_+_	#N/A	#N/A
OG0000034	EG_transcript_26575	Gene.28009__CAMNT_0000722023__g.28009__m.28009 Gene.28009__CAMNT_0000722023__g.28009 ORF type_5prime_partial len_408 _+_ CAMNT_0000722023_2-1225_+_	#N/A	#N/A
OG0000006	EG_transcript_26718	Gene.13002__CAMNT_0000688141__g.13002__m.13002 Gene.13002__CAMNT_0000688141__g.13002 ORF type_5prime_partial len_244 _+_ CAMNT_0000688141_3-734_+_	glutathione s- n-terminal	#N/A
OG0000026	EG_transcript_2914	Gene.23076__CAMNT_0000727531__g.23076__m.23076 Gene.23076__CAMNT_0000727531__g.23076 ORF type_5prime_partial len_217 _-_ CAMNT_0000727531_64-714_-_	long-chain acyl-CoA synthetase	#N/A
OG0000076	EG_transcript_29400	Gene.42475__CAMNT_0000666215__g.42475__m.42475 Gene.42475__CAMNT_0000666215__g.42475 ORF type_5prime_partial len_401 _+_ CAMNT_0000666215_1-1203_+_, Gene.18739__CAMNT_0000716251__g.18739__m.18739 Gene.18739__CAMNT_0000716251__g.18739 ORF type_internal len_220 _-_ CAMNT_0000716251_2-658_-_	#N/A	#N/A
OG0000022	EG_transcript_31729	Gene.1264__CAMNT_0000692107__g.1264__m.1264 Gene.1264__CAMNT_0000692107__g.1264 ORF type_5prime_partial len_187 _-_ CAMNT_0000692107_339-899_-_, Gene.44880__CAMNT_0000665497__g.44880__m.44880 Gene.44880__CAMNT_0000665497__g.44880 ORF type_5prime_partial len_189 _-_ CAMNT_0000665497_1321-1887_-_	#N/A	#N/A
OG0000094	EG_transcript_3254	Gene.15261__CAMNT_0000689723__g.15261__m.15261 Gene.15261__CAMNT_0000689723__g.15261 ORF type_5prime_partial len_663 _-_ CAMNT_0000689723_293-2281_-_	#N/A	#N/A
OG0000169	EG_transcript_34050	Gene.48907__CAMNT_0000668661__g.48907__m.48907 Gene.48907__CAMNT_0000668661__g.48907 ORF type_5prime_partial len_192 _+_ CAMNT_0000668661_1-576_+_	#N/A	#N/A
OG0000133	EG_transcript_34334	Gene.11548__CAMNT_0000698515__g.11548__m.11548 Gene.11548__CAMNT_0000698515__g.11548 ORF type_5prime_partial len_115 _-_ CAMNT_0000698515_408-752_-_	#N/A	#N/A
OG0000025	EG_transcript_3460	Gene.7670__CAMNT_0000689919__g.7670__m.7670 Gene.7670__CAMNT_0000689919__g.7670 ORF type_5prime_partial len_804 _-_ CAMNT_0000689919_1623-4034_-_	carnitine O-palmitoyltransferase 1; liver isoform	#N/A
OG0000173	EG_transcript_34830	Gene.54452__CAMNT_0000664081__g.54452__m.54452 Gene.54452__CAMNT_0000664081__g.54452 ORF type_internal len_757 _+_ CAMNT_0000664081_2-2269_+_	#N/A	#N/A
OG0000076	EG_transcript_37210	Gene.42475__CAMNT_0000666215__g.42475__m.42475 Gene.42475__CAMNT_0000666215__g.42475 ORF type_5prime_partial len_401 _+_ CAMNT_0000666215_1-1203_+_, Gene.18739__CAMNT_0000716251__g.18739__m.18739 Gene.18739__CAMNT_0000716251__g.18739 ORF type_internal len_220 _-_ CAMNT_0000716251_2-658_-_	#N/A	#N/A
OG0000043	EG_transcript_38146	Gene.6740__CAMNT_0000693173__g.6740__m.6740 Gene.6740__CAMNT_0000693173__g.6740 ORF type_5prime_partial len_365 _+_ CAMNT_0000693173_2-1096_+_, Gene.34960__CAMNT_0000735163__g.34960__m.34960 Gene.34960__CAMNT_0000735163__g.34960 ORF type_5prime_partial len_268 _+_ CAMNT_0000735163_3-806_+_, Gene.48958__CAMNT_0000668621__g.48958__m.48958 Gene.48958__CAMNT_0000668621__g.48958 ORF type_5prime_partia…	#N/A	#N/A
OG0000028	EG_transcript_4275	Gene.12937__CAMNT_0000687855__g.12937__m.12937 Gene.12937__CAMNT_0000687855__g.12937 ORF type_5prime_partial len_514 _-_ CAMNT_0000687855_493-2034_-_	#N/A	#N/A
OG0000094	EG_transcript_4603	Gene.15261__CAMNT_0000689723__g.15261__m.15261 Gene.15261__CAMNT_0000689723__g.15261 ORF type_5prime_partial len_663 _-_ CAMNT_0000689723_293-2281_-_	#N/A	#N/A
OG0000029	EG_transcript_4639	Gene.3621__CAMNT_0000694977__g.3621__m.3621 Gene.3621__CAMNT_0000694977__g.3621 ORF type_5prime_partial len_526 _-_ CAMNT_0000694977_1174-2751_-_	#N/A	#N/A
OG0000096	EG_transcript_4713	Gene.30619__CAMNT_0000709095__g.30619__m.30619 Gene.30619__CAMNT_0000709095__g.30619 ORF type_3prime_partial len_110 _-_ CAMNT_0000709095_1-327_-_	#N/A	#N/A
OG0000173	EG_transcript_51345	Gene.54452__CAMNT_0000664081__g.54452__m.54452 Gene.54452__CAMNT_0000664081__g.54452 ORF type_internal len_757 _+_ CAMNT_0000664081_2-2269_+_	#N/A	#N/A
OG0000123	EG_transcript_61610	Gene.44855__CAMNT_0000665367__g.44855__m.44855 Gene.44855__CAMNT_0000665367__g.44855 ORF type_internal len_717 _+_ CAMNT_0000665367_1-2148_+_	#N/A	#N/A
OG0000029	EG_transcript_6254	Gene.3621__CAMNT_0000694977__g.3621__m.3621 Gene.3621__CAMNT_0000694977__g.3621 ORF type_5prime_partial len_526 _-_ CAMNT_0000694977_1174-2751_-_	#N/A	#N/A
OG0000019	EG_transcript_64039	Gene.21970__CAMNT_0000726565__g.21970__m.21970 Gene.21970__CAMNT_0000726565__g.21970 ORF type_internal len_201 _+_ CAMNT_0000726565_2-601_+_	#N/A	#N/A
OG0000084	EG_transcript_8498	Gene.49805__CAMNT_0000665387__g.49805__m.49805 Gene.49805__CAMNT_0000665387__g.49805 ORF type_5prime_partial len_1252 _+_ CAMNT_0000665387_1-3756_+_	#N/A	#N/A
OG0000021	EG_transcript_9148	Gene.14524__CAMNT_0000698127__g.14524__m.14524 Gene.14524__CAMNT_0000698127__g.14524 ORF type_5prime_partial len_423 _-_ CAMNT_0000698127_215-1483_-_, Gene.56813__CAMNT_0000663199__g.56813__m.56813 Gene.56813__CAMNT_0000663199__g.56813 ORF type_5prime_partial len_418 _-_ CAMNT_0000663199_1505-2758_-_	#N/A	#N/A
OG0000084	EG_transcript_925	Gene.49805__CAMNT_0000665387__g.49805__m.49805 Gene.49805__CAMNT_0000665387__g.49805 ORF type_5prime_partial len_1252 _+_ CAMNT_0000665387_1-3756_+_	#N/A	#N/A
OG0000563	EG_transcript_10012	Gene.8818__CAMNT_0000690239__g.8818__m.8818 Gene.8818__CAMNT_0000690239__g.8818 ORF type_5prime_partial len_413 _-_ CAMNT_0000690239_926-2164_-_	#N/A	#N/A
OG0000564	EG_transcript_10021	Gene.54794__CAMNT_0000667881__g.54794__m.54794 Gene.54794__CAMNT_0000667881__g.54794 ORF type_complete len_461 _+_ CAMNT_0000667881_92-1474_+_	#N/A	#N/A
OG0000565	EG_transcript_10056	Gene.8653__CAMNT_0000688541__g.8653__m.8653 Gene.8653__CAMNT_0000688541__g.8653 ORF type_5prime_partial len_476 _+_ CAMNT_0000688541_1-1428_+_	#N/A	#N/A
OG0000568	EG_transcript_10193	Gene.54954__CAMNT_0000669399__g.54954__m.54954 Gene.54954__CAMNT_0000669399__g.54954 ORF type_5prime_partial len_711 _+_ CAMNT_0000669399_3-2135_+_	#N/A	#N/A
OG0000569	EG_transcript_10194	Gene.55608__CAMNT_0000663127__g.55608__m.55608 Gene.55608__CAMNT_0000663127__g.55608 ORF type_5prime_partial len_516 _-_ CAMNT_0000663127_514-2061_-_	#N/A	#N/A
OG0000374	EG_transcript_102	Gene.28958__CAMNT_0000721667__g.28958__m.28958 Gene.28958__CAMNT_0000721667__g.28958 ORF type_internal len_474 _-_ CAMNT_0000721667_2-1420_-_	#N/A	#N/A
OG0000031	EG_transcript_10203	Gene.770__CAMNT_0000682387__g.770__m.770 Gene.770__CAMNT_0000682387__g.770 ORF type_5prime_partial len_379 _-_ CAMNT_0000682387_1242-2378_-_, Gene.34496__CAMNT_0000732477__g.34496__m.34496 Gene.34496__CAMNT_0000732477__g.34496 ORF type_5prime_partial len_379 _+_ CAMNT_0000732477_1-1137_+_, Gene.37479__CAMNT_0000733375__g.37479__m.37479 Gene.37479__CAMNT_0000733375__g.37479 ORF type_5prime_partial…	#N/A	#N/A
OG0000114	EG_transcript_10319	Gene.30437__CAMNT_0000705615__g.30437__m.30437 Gene.30437__CAMNT_0000705615__g.30437 ORF type_5prime_partial len_425 _+_ CAMNT_0000705615_2-1276_+_	#N/A	#N/A
OG0000571	EG_transcript_10418	Gene.29863__CAMNT_0000720095__g.29863__m.29863 Gene.29863__CAMNT_0000720095__g.29863 ORF type_internal len_271 _+_ CAMNT_0000720095_3-812_+_	gi|764537077|ref|WP_044411367.1|helix-turn-helix transcriptional regulator [Pseudomonas sp. FeS53a]; tuzin	#N/A
OG0000572	EG_transcript_10463	Gene.21441__CAMNT_0000708907__g.21441__m.21441 Gene.21441__CAMNT_0000708907__g.21441 ORF type_5prime_partial len_432 _+_ CAMNT_0000708907_1-1296_+_	#N/A	#N/A
OG0000576	EG_transcript_10588	Gene.11159__CAMNT_0000694743__g.11159__m.11159 Gene.11159__CAMNT_0000694743__g.11159 ORF type_5prime_partial len_382 _+_ CAMNT_0000694743_1-1146_+_	peptide-methionine (S)-S-oxide reductase	#N/A
OG0000579	EG_transcript_10729	Gene.29702__CAMNT_0000713533__g.29702__m.29702 Gene.29702__CAMNT_0000713533__g.29702 ORF type_5prime_partial len_375 _-_ CAMNT_0000713533_459-1583_-_, Gene.43442__CAMNT_0000663655__g.43442__m.43442 Gene.43442__CAMNT_0000663655__g.43442 ORF type_5prime_partial len_406 _-_ CAMNT_0000663655_29-1246_-_	#N/A	#N/A
OG0000583	EG_transcript_10972	Gene.58575__CAMNT_0000663057__g.58575__m.58575 Gene.58575__CAMNT_0000663057__g.58575 ORF type_complete len_375 _-_ CAMNT_0000663057_577-1701_-_	#N/A	#N/A
OG0000585	EG_transcript_1100	Gene.57975__CAMNT_0000663201__g.57975__m.57975 Gene.57975__CAMNT_0000663201__g.57975 ORF type_5prime_partial len_1101 _+_ CAMNT_0000663201_2-3304_+_	#N/A	#N/A
OG0000386	EG_transcript_11134	Gene.35644__CAMNT_0000734939__g.35644__m.35644 Gene.35644__CAMNT_0000734939__g.35644 ORF type_internal len_122 _+_ CAMNT_0000734939_2-364_+_	cholesterol 24-hydroxylase	#N/A
OG0000060	EG_transcript_1139	Gene.2677__CAMNT_0000696853__g.2677__m.2677 Gene.2677__CAMNT_0000696853__g.2677 ORF type_5prime_partial len_611 _-_ CAMNT_0000696853_796-2628_-_, Gene.10752__CAMNT_0000685731__g.10752__m.10752 Gene.10752__CAMNT_0000685731__g.10752 ORF type_5prime_partial len_631 _-_ CAMNT_0000685731_838-2730_-_, Gene.37793__CAMNT_0000734033__g.37793__m.37793 Gene.37793__CAMNT_0000734033__g.37793 ORF type_complete…	#N/A	#N/A
OG0000051	EG_transcript_11394	Gene.9460__CAMNT_0000680419__g.9460__m.9460 Gene.9460__CAMNT_0000680419__g.9460 ORF type_5prime_partial len_737 _+_ CAMNT_0000680419_2-2212_+_	#N/A	#N/A
OG0000117	EG_transcript_1145	Gene.36439__CAMNT_0000732283__g.36439__m.36439 Gene.36439__CAMNT_0000732283__g.36439 ORF type_internal len_174 _-_ CAMNT_0000732283_2-520_-_	#N/A	#N/A
OG0000387	EG_transcript_11490	Gene.45478__CAMNT_0000672177__g.45478__m.45478 Gene.45478__CAMNT_0000672177__g.45478 ORF type_internal len_330 _-_ CAMNT_0000672177_3-989_-_, Gene.3179__CAMNT_0000687889__g.3179__m.3179 Gene.3179__CAMNT_0000687889__g.3179 ORF type_internal len_467 _+_ CAMNT_0000687889_1-1398_+_, Gene.48884__CAMNT_0000668329__g.48884__m.48884 Gene.48884__CAMNT_0000668329__g.48884 ORF type_5prime_partial len_428 _-…	#N/A	#N/A
OG0000118	EG_transcript_11544	Gene.38266__CAMNT_0000737175__g.38266__m.38266 Gene.38266__CAMNT_0000737175__g.38266 ORF type_5prime_partial len_319 _+_ CAMNT_0000737175_2-958_+_, Gene.27272__CAMNT_0000704223__g.27272__m.27272 Gene.27272__CAMNT_0000704223__g.27272 ORF type_5prime_partial len_319 _+_ CAMNT_0000704223_2-958_+_	#N/A	#N/A
OG0000589	EG_transcript_11617	Gene.21409__CAMNT_0000708423__g.21409__m.21409 Gene.21409__CAMNT_0000708423__g.21409 ORF type_5prime_partial len_646 _+_ CAMNT_0000708423_3-1940_+_, Gene.15374__CAMNT_0000691829__g.15374__m.15374 Gene.15374__CAMNT_0000691829__g.15374 ORF type_5prime_partial len_617 _+_ CAMNT_0000691829_2-1852_+_	#N/A	#N/A
OG0000256	EG_transcript_1164	Gene.4479__CAMNT_0000691869__g.4479__m.4479 Gene.4479__CAMNT_0000691869__g.4479 ORF type_5prime_partial len_1002 _+_ CAMNT_0000691869_1-3006_+_	D-lactate dehydrogenase; alkyl-dihydroxyacetone phosphate synthase	#N/A
OG0000590	EG_transcript_1172	Gene.2391__CAMNT_0000693407__g.2391__m.2391 Gene.2391__CAMNT_0000693407__g.2391 ORF type_complete len_713 _-_ CAMNT_0000693407_195-2333_-_	#N/A	#N/A
OG0000389	EG_transcript_11734	Gene.31642__CAMNT_0000710879__g.31642__m.31642 Gene.31642__CAMNT_0000710879__g.31642 ORF type_internal len_610 _-_ CAMNT_0000710879_3-1829_-_	Archaic translocase of outer membrane 69 kDa subunit; ATOM69	#N/A
OG0000592	EG_transcript_11745	Gene.10663__CAMNT_0000684529__g.10663__m.10663 Gene.10663__CAMNT_0000684529__g.10663 ORF type_internal len_731 _+_ CAMNT_0000684529_2-2191_+_	#N/A	#N/A
OG0000593	EG_transcript_11758	Gene.32465__CAMNT_0000706793__g.32465__m.32465 Gene.32465__CAMNT_0000706793__g.32465 ORF type_internal len_636 _-_ CAMNT_0000706793_2-1906_-_	#N/A	#N/A
OG0000594	EG_transcript_11764	Gene.10211__CAMNT_0000696167__g.10211__m.10211 Gene.10211__CAMNT_0000696167__g.10211 ORF type_5prime_partial len_360 _+_ CAMNT_0000696167_2-1081_+_	#N/A	#N/A
OG0000024	EG_transcript_11779	Gene.10987__CAMNT_0000691177__g.10987__m.10987 Gene.10987__CAMNT_0000691177__g.10987 ORF type_5prime_partial len_407 _-_ CAMNT_0000691177_241-1461_-_	#N/A	#N/A
OG0000597	EG_transcript_1195	Gene.11662__CAMNT_0000682957__g.11662__m.11662 Gene.11662__CAMNT_0000682957__g.11662 ORF type_complete len_1081 _+_ CAMNT_0000682957_140-3382_+_	#N/A	#N/A
OG0000120	EG_transcript_11996	Gene.31909__CAMNT_0000723847__g.31909__m.31909 Gene.31909__CAMNT_0000723847__g.31909 ORF type_5prime_partial len_528 _-_ CAMNT_0000723847_847-2430_-_	ABC1 protein, putative	#N/A
OG0000257	EG_transcript_12072	Gene.37052__CAMNT_0000729649__g.37052__m.37052 Gene.37052__CAMNT_0000729649__g.37052 ORF type_5prime_partial len_170 _-_ CAMNT_0000729649_219-728_-_	#N/A	#N/A
OG0000600	EG_transcript_12119	Gene.28303__CAMNT_0000704915__g.28303__m.28303 Gene.28303__CAMNT_0000704915__g.28303 ORF type_3prime_partial len_285 _+_ CAMNT_0000704915_479-1330_+_	#N/A	#N/A
OG0000603	EG_transcript_12132	Gene.1709__CAMNT_0000697167__g.1709__m.1709 Gene.1709__CAMNT_0000697167__g.1709 ORF type_5prime_partial len_435 _-_ CAMNT_0000697167_1969-3273_-_	#N/A	#N/A
OG0000604	EG_transcript_12181	Gene.29789__CAMNT_0000715059__g.29789__m.29789 Gene.29789__CAMNT_0000715059__g.29789 ORF type_internal len_311 _+_ CAMNT_0000715059_2-931_+_, Gene.55438__CAMNT_0000678005__g.55438__m.55438 Gene.55438__CAMNT_0000678005__g.55438 ORF type_5prime_partial len_262 _-_ CAMNT_0000678005_699-1484_-_, Gene.29786__CAMNT_0000715903__g.29786__m.29786 Gene.29786__CAMNT_0000715903__g.29786 ORF type_5prime_parti…	#N/A	#N/A
OG0000121	EG_transcript_12199	Gene.8081__CAMNT_0000696793__g.8081__m.8081 Gene.8081__CAMNT_0000696793__g.8081 ORF type_complete len_192 _-_ CAMNT_0000696793_1145-1720_-_, Gene.13835__CAMNT_0000682637__g.13835__m.13835 Gene.13835__CAMNT_0000682637__g.13835 ORF type_complete len_190 _-_ CAMNT_0000682637_931-1500_-_	#N/A	#N/A
OG0000607	EG_transcript_12368	Gene.32349__CAMNT_0000705237__g.32349__m.32349 Gene.32349__CAMNT_0000705237__g.32349 ORF type_5prime_partial len_454 _+_ CAMNT_0000705237_2-1363_+_	Archaic translocase of outer membrane 46 kDa subunit; ATOM46	#N/A
OG0000261	EG_transcript_12806	Gene.51373__CAMNT_0000671351__g.51373__m.51373 Gene.51373__CAMNT_0000671351__g.51373 ORF type_5prime_partial len_387 _-_ CAMNT_0000671351_5505-6665_-_, Gene.49143__CAMNT_0000672029__g.49143__m.49143 Gene.49143__CAMNT_0000672029__g.49143 ORF type_5prime_partial len_387 _-_ CAMNT_0000672029_2120-3280_-_, Gene.55666__CAMNT_0000664659__g.55666__m.55666 Gene.55666__CAMNT_0000664659__g.55666 ORF type_5…	#N/A	#N/A
OG0000620	EG_transcript_12986	Gene.9127__CAMNT_0000695139__g.9127__m.9127 Gene.9127__CAMNT_0000695139__g.9127 ORF type_5prime_partial len_324 _-_ CAMNT_0000695139_273-1244_-_	mitochondrial carrier protein (MCP9)	#N/A
OG0000622	EG_transcript_13049	Gene.14106__CAMNT_0000688435__g.14106__m.14106 Gene.14106__CAMNT_0000688435__g.14106 ORF type_complete len_462 _+_ CAMNT_0000688435_150-1535_+_	#N/A	#N/A
OG0000623	EG_transcript_13185	Gene.31624__CAMNT_0000710089__g.31624__m.31624 Gene.31624__CAMNT_0000710089__g.31624 ORF type_5prime_partial len_516 _-_ CAMNT_0000710089_302-1849_-_, Gene.13092__CAMNT_0000690253__g.13092__m.13092 Gene.13092__CAMNT_0000690253__g.13092 ORF type_5prime_partial len_516 _+_ CAMNT_0000690253_1-1548_+_	#N/A	#N/A
OG0000263	EG_transcript_13213	Gene.36048__CAMNT_0000730363__g.36048__m.36048 Gene.36048__CAMNT_0000730363__g.36048 ORF type_internal len_175 _-_ CAMNT_0000730363_2-523_-_	Unknown protein	#N/A
OG0000625	EG_transcript_13224	Gene.10903__CAMNT_0000688563__g.10903__m.10903 Gene.10903__CAMNT_0000688563__g.10903 ORF type_5prime_partial len_327 _+_ CAMNT_0000688563_1-981_+_	#N/A	#N/A
OG0000628	EG_transcript_1328	Gene.47326__CAMNT_0000665573__g.47326__m.47326 Gene.47326__CAMNT_0000665573__g.47326 ORF type_internal len_468 _+_ CAMNT_0000665573_2-1402_+_	#N/A	#N/A
OG0000392	EG_transcript_13385	Gene.10017__CAMNT_0000692207__g.10017__m.10017 Gene.10017__CAMNT_0000692207__g.10017 ORF type_5prime_partial len_462 _-_ CAMNT_0000692207_28-1413_-_	#N/A	#N/A
OG0000629	EG_transcript_13485	Gene.15290__CAMNT_0000690271__g.15290__m.15290 Gene.15290__CAMNT_0000690271__g.15290 ORF type_5prime_partial len_566 _-_ CAMNT_0000690271_626-2323_-_, Gene.31622__CAMNT_0000709841__g.31622__m.31622 Gene.31622__CAMNT_0000709841__g.31622 ORF type_complete len_402 _-_ CAMNT_0000709841_65-1270_-_	#N/A	#N/A
OG0000264	EG_transcript_1352	Gene.52329__CAMNT_0000668381__g.52329__m.52329 Gene.52329__CAMNT_0000668381__g.52329 ORF type_5prime_partial len_838 _-_ CAMNT_0000668381_1759-4272_-_	#N/A	#N/A
OG0000631	EG_transcript_13602	Gene.32726__CAMNT_0000712171__g.32726__m.32726 Gene.32726__CAMNT_0000712171__g.32726 ORF type_5prime_partial len_356 _-_ CAMNT_0000712171_605-1672_-_	lipid biosynthetic process	#N/A
OG0000633	EG_transcript_13646	Gene.35226__CAMNT_0000733117__g.35226__m.35226 Gene.35226__CAMNT_0000733117__g.35226 ORF type_5prime_partial len_502 _+_ CAMNT_0000733117_1-1506_+_, Gene.4831__CAMNT_0000696811__g.4831__m.4831 Gene.4831__CAMNT_0000696811__g.4831 ORF type_5prime_partial len_502 _-_ CAMNT_0000696811_523-2028_-_, Gene.55486__CAMNT_0000678883__g.55486__m.55486 Gene.55486__CAMNT_0000678883__g.55486 ORF type_complete l…	#N/A	#N/A
OG0000015	EG_transcript_13660	Gene.5731__CAMNT_0000694541__g.5731__m.5731 Gene.5731__CAMNT_0000694541__g.5731 ORF type_internal len_302 _-_ CAMNT_0000694541_3-905_-_, Gene.21451__CAMNT_0000709141__g.21451__m.21451 Gene.21451__CAMNT_0000709141__g.21451 ORF type_5prime_partial len_346 _-_ CAMNT_0000709141_110-1147_-_	#N/A	#N/A
OG0000267	EG_transcript_13724	Gene.10589__CAMNT_0000682527__g.10589__m.10589 Gene.10589__CAMNT_0000682527__g.10589 ORF type_5prime_partial len_385 _+_ CAMNT_0000682527_2-1156_+_	#N/A	#N/A
OG0000639	EG_transcript_14076	Gene.1137__CAMNT_0000689557__g.1137__m.1137 Gene.1137__CAMNT_0000689557__g.1137 ORF type_5prime_partial len_451 _+_ CAMNT_0000689557_3-1355_+_	#N/A	#N/A
OG0000643	EG_transcript_14349	Gene.40982__CAMNT_0000663959__g.40982__m.40982 Gene.40982__CAMNT_0000663959__g.40982 ORF type_complete len_348 _+_ CAMNT_0000663959_39-1082_+_	#N/A	#N/A
OG0000644	EG_transcript_14381	Gene.44__CAMNT_0000689675__g.44__m.44 Gene.44__CAMNT_0000689675__g.44 ORF type_5prime_partial len_395 _-_ CAMNT_0000689675_972-2156_-_	#N/A	#N/A
OG0000645	EG_transcript_14405	Gene.13346__CAMNT_0000696745__g.13346__m.13346 Gene.13346__CAMNT_0000696745__g.13346 ORF type_5prime_partial len_306 _-_ CAMNT_0000696745_1563-2480_-_	#N/A	#N/A
OG0000648	EG_transcript_14428	Gene.7893__CAMNT_0000694897__g.7893__m.7893 Gene.7893__CAMNT_0000694897__g.7893 ORF type_complete len_341 _-_ CAMNT_0000694897_199-1221_-_	isocitrate dehydrogenase (NAD+)	#N/A
OG0000650	EG_transcript_14654	Gene.12993__CAMNT_0000688587__g.12993__m.12993 Gene.12993__CAMNT_0000688587__g.12993 ORF type_5prime_partial len_495 _-_ CAMNT_0000688587_605-2089_-_	#N/A	#N/A
OG0000272	EG_transcript_14713	Gene.53348__CAMNT_0000665115__g.53348__m.53348 Gene.53348__CAMNT_0000665115__g.53348 ORF type_5prime_partial len_269 _-_ CAMNT_0000665115_52-858_-_	#N/A	#N/A
OG0000655	EG_transcript_14865	Gene.30770__CAMNT_0000713001__g.30770__m.30770 Gene.30770__CAMNT_0000713001__g.30770 ORF type_5prime_partial len_374 _+_ CAMNT_0000713001_3-1124_+_, Gene.1039__CAMNT_0000687787__g.1039__m.1039 Gene.1039__CAMNT_0000687787__g.1039 ORF type_5prime_partial len_374 _-_ CAMNT_0000687787_667-1788_-_	#N/A	#N/A
OG0000273	EG_transcript_14896	Gene.30766__CAMNT_0000712995__g.30766__m.30766 Gene.30766__CAMNT_0000712995__g.30766 ORF type_5prime_partial len_303 _-_ CAMNT_0000712995_98-1006_-_	NADH-cytochrome b5 reductase, putative	#N/A
OG0000659	EG_transcript_1497	Gene.14921__CAMNT_0000683555__g.14921__m.14921 Gene.14921__CAMNT_0000683555__g.14921 ORF type_5prime_partial len_1013 _-_ CAMNT_0000683555_1276-4314_-_	#N/A	#N/A
OG0000662	EG_transcript_15128	Gene.29916__CAMNT_0000723377__g.29916__m.29916 Gene.29916__CAMNT_0000723377__g.29916 ORF type_internal len_204 _+_ CAMNT_0000723377_3-611_+_, Gene.1857__CAMNT_0000682807__g.1857__m.1857 Gene.1857__CAMNT_0000682807__g.1857 ORF type_5prime_partial len_104 _-_ CAMNT_0000682807_1154-1465_-_, Gene.53621__CAMNT_0000668025__g.53621__m.53621 Gene.53621__CAMNT_0000668025__g.53621 ORF type_5prime_partial l…	Leucine-rich repeat, ribonuclease inhibitor subtype domain-containing protein	#N/A
OG0000666	EG_transcript_1535	Gene.7205__CAMNT_0000681677__g.7205__m.7205 Gene.7205__CAMNT_0000681677__g.7205 ORF type_internal len_833 _-_ CAMNT_0000681677_3-2498_-_	kinesin	#N/A
OG0000667	EG_transcript_15398	Gene.38124__CAMNT_0000734961__g.38124__m.38124 Gene.38124__CAMNT_0000734961__g.38124 ORF type_internal len_105 _+_ CAMNT_0000734961_1-312_+_	gi|788001280|ref|XP_011772632.1|hypothetical protein, conserved [Trypanosoma brucei gambiense DAL972]	#N/A
OG0000014	EG_transcript_1551	Gene.25895__CAMNT_0000719749__g.25895__m.25895 Gene.25895__CAMNT_0000719749__g.25895 ORF type_5prime_partial len_198 _+_ CAMNT_0000719749_2-595_+_, Gene.29849__CAMNT_0000720535__g.29849__m.29849 Gene.29849__CAMNT_0000720535__g.29849 ORF type_internal len_391 _-_ CAMNT_0000720535_3-1172_-_, Gene.14281__CAMNT_0000691619__g.14281__m.14281 Gene.14281__CAMNT_0000691619__g.14281 ORF type_5prime_partial…	#N/A	#N/A
OG0000397	EG_transcript_15590	Gene.3095__CAMNT_0000686315__g.3095__m.3095 Gene.3095__CAMNT_0000686315__g.3095 ORF type_complete len_305 _-_ CAMNT_0000686315_1028-1942_-_	#N/A	#N/A
OG0000672	EG_transcript_15619	Gene.669__CAMNT_0000696927__g.669__m.669 Gene.669__CAMNT_0000696927__g.669 ORF type_5prime_partial len_418 _+_ CAMNT_0000696927_1-1254_+_	#N/A	#N/A
OG0000674	EG_transcript_15674	Gene.6933__CAMNT_0000697261__g.6933__m.6933 Gene.6933__CAMNT_0000697261__g.6933 ORF type_5prime_partial len_375 _+_ CAMNT_0000697261_1-1125_+_	#N/A	#N/A
OG0000038	EG_transcript_15917	Gene.27142__CAMNT_0000723055__g.27142__m.27142 Gene.27142__CAMNT_0000723055__g.27142 ORF type_5prime_partial len_375 _+_ CAMNT_0000723055_2-1126_+_	#N/A	#N/A
OG0000678	EG_transcript_16160	Gene.24332__CAMNT_0000706301__g.24332__m.24332 Gene.24332__CAMNT_0000706301__g.24332 ORF type_5prime_partial len_401 _-_ CAMNT_0000706301_849-2051_-_	#N/A	#N/A
OG0000682	EG_transcript_16187	Gene.7814__CAMNT_0000692149__g.7814__m.7814 Gene.7814__CAMNT_0000692149__g.7814 ORF type_5prime_partial len_339 _+_ CAMNT_0000692149_2-1018_+_	#N/A	#N/A
OG0000683	EG_transcript_16231	Gene.1807__CAMNT_0000681451__g.1807__m.1807 Gene.1807__CAMNT_0000681451__g.1807 ORF type_5prime_partial len_360 _+_ CAMNT_0000681451_1-1080_+_	Sideroflexin-5	#N/A
OG0000684	EG_transcript_16258	Gene.9080__CAMNT_0000695691__g.9080__m.9080 Gene.9080__CAMNT_0000695691__g.9080 ORF type_complete len_368 _-_ CAMNT_0000695691_573-1676_-_	#N/A	#N/A
OG0000685	EG_transcript_16283	Gene.6910__CAMNT_0000696335__g.6910__m.6910 Gene.6910__CAMNT_0000696335__g.6910 ORF type_5prime_partial len_327 _-_ CAMNT_0000696335_731-1711_-_	nadh-cytochrome b5 reductase	#N/A
OG0000688	EG_transcript_16400	Gene.12836__CAMNT_0000685737__g.12836__m.12836 Gene.12836__CAMNT_0000685737__g.12836 ORF type_5prime_partial len_666 _+_ CAMNT_0000685737_3-2000_+_	#N/A	#N/A
OG0000690	EG_transcript_16484	Gene.9692__CAMNT_0000686507__g.9692__m.9692 Gene.9692__CAMNT_0000686507__g.9692 ORF type_complete len_199 _+_ CAMNT_0000686507_947-1543_+_	#N/A	#N/A
OG0000693	EG_transcript_16589	Gene.26475__CAMNT_0000708023__g.26475__m.26475 Gene.26475__CAMNT_0000708023__g.26475 ORF type_5prime_partial len_386 _+_ CAMNT_0000708023_1-1158_+_	#N/A	#N/A
OG0000134	EG_transcript_16712	Gene.24736__CAMNT_0000715417__g.24736__m.24736 Gene.24736__CAMNT_0000715417__g.24736 ORF type_internal len_111 _-_ CAMNT_0000715417_1-330_-_	gi|290989687|ref| | protein; glycerolphosphate mutase, putative	#N/A
OG0000695	EG_transcript_16761	Gene.49780__CAMNT_0000665051__g.49780__m.49780 Gene.49780__CAMNT_0000665051__g.49780 ORF type_5prime_partial len_327 _+_ CAMNT_0000665051_2-982_+_	#N/A	#N/A
OG0000696	EG_transcript_16846	Gene.57154__CAMNT_0000667487__g.57154__m.57154 Gene.57154__CAMNT_0000667487__g.57154 ORF type_5prime_partial len_684 _-_ CAMNT_0000667487_311-2362_-_	#N/A	#N/A
OG0000699	EG_transcript_17105	Gene.19735__CAMNT_0000717053__g.19735__m.19735 Gene.19735__CAMNT_0000717053__g.19735 ORF type_5prime_partial len_166 _-_ CAMNT_0000717053_1383-1880_-_, Gene.30745__CAMNT_0000712249__g.30745__m.30745 Gene.30745__CAMNT_0000712249__g.30745 ORF type_5prime_partial len_275 _+_ CAMNT_0000712249_2-826_+_	#N/A	#N/A
OG0000700	EG_transcript_17264	Gene.7420__CAMNT_0000684181__g.7420__m.7420 Gene.7420__CAMNT_0000684181__g.7420 ORF type_5prime_partial len_304 _+_ CAMNT_0000684181_3-914_+_, Gene.23701__CAMNT_0000716423__g.23701__m.23701 Gene.23701__CAMNT_0000716423__g.23701 ORF type_5prime_partial len_343 _-_ CAMNT_0000716423_23-1051_-_, Gene.55040__CAMNT_0000669913__g.55040__m.55040 Gene.55040__CAMNT_0000669913__g.55040 ORF type_5prime_parti…	#N/A	#N/A
OG0000064	EG_transcript_17387	Gene.10878__CAMNT_0000687773__g.10878__m.10878 Gene.10878__CAMNT_0000687773__g.10878 ORF type_5prime_partial len_328 _+_ CAMNT_0000687773_3-986_+_	#N/A	#N/A
OG0000702	EG_transcript_17391	Gene.19725__CAMNT_0000716733__g.19725__m.19725 Gene.19725__CAMNT_0000716733__g.19725 ORF type_5prime_partial len_199 _-_ CAMNT_0000716733_1373-1969_-_, Gene.18815__CAMNT_0000717539__g.18815__m.18815 Gene.18815__CAMNT_0000717539__g.18815 ORF type_5prime_partial len_199 _+_ CAMNT_0000717539_1-597_+_, Gene.5933__CAMNT_0000696877__g.5933__m.5933 Gene.5933__CAMNT_0000696877__g.5933 ORF type_5prime_par…	Mitochondrial ribosomal SSU subunit MRPS10	#N/A
OG0000704	EG_transcript_17590	Gene.23554__CAMNT_0000711755__g.23554__m.23554 Gene.23554__CAMNT_0000711755__g.23554 ORF type_internal len_226 _+_ CAMNT_0000711755_1-675_+_	peptidase partial	#N/A
OG0000712	EG_transcript_17733	Gene.11360__CAMNT_0000697493__g.11360__m.11360 Gene.11360__CAMNT_0000697493__g.11360 ORF type_5prime_partial len_321 _+_ CAMNT_0000697493_1-963_+_, Gene.25131__CAMNT_0000725111__g.25131__m.25131 Gene.25131__CAMNT_0000725111__g.25131 ORF type_5prime_partial len_281 _-_ CAMNT_0000725111_69-911_-_	#N/A	#N/A
OG0000285	EG_transcript_17880	Gene.27433__CAMNT_0000706767__g.27433__m.27433 Gene.27433__CAMNT_0000706767__g.27433 ORF type_5prime_partial len_310 _-_ CAMNT_0000706767_214-1143_-_	#N/A	#N/A
OG0000286	EG_transcript_1793	Gene.57235__CAMNT_0000668543__g.57235__m.57235 Gene.57235__CAMNT_0000668543__g.57235 ORF type_5prime_partial len_547 _-_ CAMNT_0000668543_688-2328_-_	#N/A	#N/A
OG0000139	EG_transcript_18179	Gene.48078__CAMNT_0000676069__g.48078__m.48078 Gene.48078__CAMNT_0000676069__g.48078 ORF type_complete len_303 _-_ CAMNT_0000676069_242-1150_-_	#N/A	#N/A
OG0000722	EG_transcript_18309	Gene.5917__CAMNT_0000696951__g.5917__m.5917 Gene.5917__CAMNT_0000696951__g.5917 ORF type_5prime_partial len_281 _+_ CAMNT_0000696951_1-843_+_	#N/A	#N/A
OG0000721	EG_transcript_18355	Gene.53842__CAMNT_0000670139__g.53842__m.53842 Gene.53842__CAMNT_0000670139__g.53842 ORF type_5prime_partial len_117 _+_ CAMNT_0000670139_1-351_+_	FUN14 family, putative (POMP32)	#N/A
OG0000723	EG_transcript_18378	Gene.49301__CAMNT_0000678387__g.49301__m.49301 Gene.49301__CAMNT_0000678387__g.49301 ORF type_internal len_1693 _-_ CAMNT_0000678387_1-5076_-_, Gene.42543__CAMNT_0000666879__g.42543__m.42543 Gene.42543__CAMNT_0000666879__g.42543 ORF type_internal len_1274 _+_ CAMNT_0000666879_2-3820_+_	#N/A	#N/A
OG0000290	EG_transcript_18414	Gene.21821__CAMNT_0000720477__g.21821__m.21821 Gene.21821__CAMNT_0000720477__g.21821 ORF type_internal len_223 _-_ CAMNT_0000720477_1-666_-_	mitochondrial carrier protein, solute carrier family 25 (peroxisomal adenine nucleotide transporter); member 17	#N/A
OG0000724	EG_transcript_18416	Gene.33521__CAMNT_0000707175__g.33521__m.33521 Gene.33521__CAMNT_0000707175__g.33521 ORF type_5prime_partial len_450 _+_ CAMNT_0000707175_3-1352_+_	#N/A	#N/A
OG0000725	EG_transcript_18417	Gene.29818__CAMNT_0000716647__g.29818__m.29818 Gene.29818__CAMNT_0000716647__g.29818 ORF type_complete len_198 _+_ CAMNT_0000716647_316-909_+_, Gene.40940__CAMNT_0000663363__g.40940__m.40940 Gene.40940__CAMNT_0000663363__g.40940 ORF type_5prime_partial len_205 _-_ CAMNT_0000663363_964-1578_-_	#N/A	#N/A
OG0000291	EG_transcript_18428	Gene.51816__CAMNT_0000676561__g.51816__m.51816 Gene.51816__CAMNT_0000676561__g.51816 ORF type_complete len_200 _+_ CAMNT_0000676561_44-643_+_	#N/A	#N/A
OG0000729	EG_transcript_18452	Gene.39549__CAMNT_0000675525__g.39549__m.39549 Gene.39549__CAMNT_0000675525__g.39549 ORF type_5prime_partial len_286 _-_ CAMNT_0000675525_472-1329_-_	nadh-cytochrome b5 reductase	#N/A
OG0000728	EG_transcript_18473	Gene.1586__CAMNT_0000696683__g.1586__m.1586 Gene.1586__CAMNT_0000696683__g.1586 ORF type_complete len_377 _-_ CAMNT_0000696683_1043-2173_-_	#N/A	#N/A
OG0000399	EG_transcript_18626	Gene.16887__CAMNT_0000701879__g.16887__m.16887 Gene.16887__CAMNT_0000701879__g.16887 ORF type_5prime_partial len_523 _+_ CAMNT_0000701879_1-1569_+_, Gene.7493__CAMNT_0000685787__g.7493__m.7493 Gene.7493__CAMNT_0000685787__g.7493 ORF type_5prime_partial len_471 _+_ CAMNT_0000685787_1-1413_+_	#N/A	#N/A
OG0000292	EG_transcript_18645	Gene.25014__CAMNT_0000723723__g.25014__m.25014 Gene.25014__CAMNT_0000723723__g.25014 ORF type_5prime_partial len_222 _-_ CAMNT_0000723723_101-766_-_	#N/A	#N/A
OG0000734	EG_transcript_18710	Gene.18633__CAMNT_0000713971__g.18633__m.18633 Gene.18633__CAMNT_0000713971__g.18633 ORF type_5prime_partial len_364 _+_ CAMNT_0000713971_3-1094_+_	uncharacterized protein	#N/A
OG0000736	EG_transcript_18731	Gene.32343__CAMNT_0000705093__g.32343__m.32343 Gene.32343__CAMNT_0000705093__g.32343 ORF type_complete len_215 _+_ CAMNT_0000705093_49-693_+_	VDAC/TOM40-like protein	#N/A
OG0000737	EG_transcript_18732	Gene.32630__CAMNT_0000709975__g.32630__m.32630 Gene.32630__CAMNT_0000709975__g.32630 ORF type_5prime_partial len_418 _+_ CAMNT_0000709975_3-1256_+_	#N/A	#N/A
OG0000735	EG_transcript_18769	Gene.37847__CAMNT_0000734849__g.37847__m.37847 Gene.37847__CAMNT_0000734849__g.37847 ORF type_5prime_partial len_225 _-_ CAMNT_0000734849_482-1156_-_	#N/A	#N/A
OG0000738	EG_transcript_1878	Gene.2089__CAMNT_0000687505__g.2089__m.2089 Gene.2089__CAMNT_0000687505__g.2089 ORF type_complete len_700 _+_ CAMNT_0000687505_40-2139_+_	#N/A	#N/A
OG0000740	EG_transcript_1888	Gene.32315__CAMNT_0000704957__g.32315__m.32315 Gene.32315__CAMNT_0000704957__g.32315 ORF type_5prime_partial len_1024 _-_ CAMNT_0000704957_1990-5061_-_, Gene.44402__CAMNT_0000675391__g.44402__m.44402 Gene.44402__CAMNT_0000675391__g.44402 ORF type_5prime_partial len_1154 _-_ CAMNT_0000675391_980-4441_-_	#N/A	#N/A
OG0000194	EG_transcript_18904	Gene.47480__CAMNT_0000667439__g.47480__m.47480 Gene.47480__CAMNT_0000667439__g.47480 ORF type_5prime_partial len_323 _-_ CAMNT_0000667439_2198-3166_-_, Gene.42192__CAMNT_0000663445__g.42192__m.42192 Gene.42192__CAMNT_0000663445__g.42192 ORF type_5prime_partial len_331 _+_ CAMNT_0000663445_2-994_+_, Gene.5772__CAMNT_0000694795__g.5772__m.5772 Gene.5772__CAMNT_0000694795__g.5772 ORF type_complete l…	casein kinase	#N/A
OG0000742	EG_transcript_19007	Gene.49459__CAMNT_0000680789__g.49459__m.49459 Gene.49459__CAMNT_0000680789__g.49459 ORF type_5prime_partial len_314 _-_ CAMNT_0000680789_1165-2106_-_	solute carrier family 25 (mitochondrial adenine nucleotide translocator); member 4/5/6/31	#N/A
OG0000145	EG_transcript_19430	Gene.658__CAMNT_0000696999__g.658__m.658 Gene.658__CAMNT_0000696999__g.658 ORF type_complete len_207 _+_ CAMNT_0000696999_36-656_+_	#N/A	#N/A
OG0000149	EG_transcript_19708	Gene.22122__CAMNT_0000702939__g.22122__m.22122 Gene.22122__CAMNT_0000702939__g.22122 ORF type_5prime_partial len_367 _+_ CAMNT_0000702939_1-1101_+_, Gene.16858__CAMNT_0000702395__g.16858__m.16858 Gene.16858__CAMNT_0000702395__g.16858 ORF type_complete len_297 _-_ CAMNT_0000702395_946-1836_-_	#N/A	#N/A
OG0000153	EG_transcript_19916	Gene.5553__CAMNT_0000691325__g.5553__m.5553 Gene.5553__CAMNT_0000691325__g.5553 ORF type_5prime_partial len_310 _+_ CAMNT_0000691325_3-932_+_	#N/A	#N/A
OG0000154	EG_transcript_19995	Gene.30723__CAMNT_0000712155__g.30723__m.30723 Gene.30723__CAMNT_0000712155__g.30723 ORF type_5prime_partial len_305 _+_ CAMNT_0000712155_2-916_+_	microsomal prostaglandin-E synthase 2	#N/A
OG0000745	EG_transcript_20386	Gene.31191__CAMNT_0000726749__g.31191__m.31191 Gene.31191__CAMNT_0000726749__g.31191 ORF type_internal len_118 _-_ CAMNT_0000726749_2-352_-_	#N/A	#N/A
OG0000746	EG_transcript_20407	Gene.13460__CAMNT_0000698277__g.13460__m.13460 Gene.13460__CAMNT_0000698277__g.13460 ORF type_5prime_partial len_390 _+_ CAMNT_0000698277_1-1170_+_, Gene.38596__CAMNT_0000737235__g.38596__m.38596 Gene.38596__CAMNT_0000737235__g.38596 ORF type_5prime_partial len_390 _+_ CAMNT_0000737235_1-1170_+_, Gene.34367__CAMNT_0000737643__g.34367__m.34367 Gene.34367__CAMNT_0000737643__g.34367 ORF type_5prime_…	#N/A	#N/A
OG0000018	EG_transcript_2055	Gene.28856__CAMNT_0000719099__g.28856__m.28856 Gene.28856__CAMNT_0000719099__g.28856 ORF type_5prime_partial len_703 _+_ CAMNT_0000719099_2-2110_+_	#N/A	#N/A
OG0000023	EG_transcript_20656	Gene.46496__CAMNT_0000669713__g.46496__m.46496 Gene.46496__CAMNT_0000669713__g.46496 ORF type_complete len_350 _-_ CAMNT_0000669713_77-1126_-_	alpha beta hydrolase, Serine peptidase, Clan SC, Family S09X	#N/A
OG0000749	EG_transcript_20679	Gene.7013__CAMNT_0000701911__g.7013__m.7013 Gene.7013__CAMNT_0000701911__g.7013 ORF type_5prime_partial len_230 _+_ CAMNT_0000701911_1-690_+_, Gene.33221__CAMNT_0000728359__g.33221__m.33221 Gene.33221__CAMNT_0000728359__g.33221 ORF type_5prime_partial len_230 _-_ CAMNT_0000728359_1012-1701_-_, Gene.14993__CAMNT_0000684239__g.14993__m.14993 Gene.14993__CAMNT_0000684239__g.14993 ORF type_5prime_par…	#N/A	#N/A
OG0000752	EG_transcript_20950	Gene.5947__CAMNT_0000696995__g.5947__m.5947 Gene.5947__CAMNT_0000696995__g.5947 ORF type_complete len_223 _+_ CAMNT_0000696995_35-703_+_	#N/A	#N/A
OG0000753	EG_transcript_21016	Gene.28639__CAMNT_0000711211__g.28639__m.28639 Gene.28639__CAMNT_0000711211__g.28639 ORF type_internal len_301 _-_ CAMNT_0000711211_3-902_-_	#N/A	#N/A
OG0000758	EG_transcript_21133	Gene.4759__CAMNT_0000694767__g.4759__m.4759 Gene.4759__CAMNT_0000694767__g.4759 ORF type_5prime_partial len_400 _+_ CAMNT_0000694767_1-1200_+_	#N/A	#N/A
OG0000405	EG_transcript_21240	Gene.29410__CAMNT_0000706501__g.29410__m.29410 Gene.29410__CAMNT_0000706501__g.29410 ORF type_complete len_210 _+_ CAMNT_0000706501_62-691_+_	Ras-related protein Rab-32	#N/A
OG0000762	EG_transcript_21350	Gene.25838__CAMNT_0000719523__g.25838__m.25838 Gene.25838__CAMNT_0000719523__g.25838 ORF type_5prime_partial len_316 _+_ CAMNT_0000719523_3-950_+_	#N/A	#N/A
OG0000406	EG_transcript_21390	Gene.10635__CAMNT_0000683461__g.10635__m.10635 Gene.10635__CAMNT_0000683461__g.10635 ORF type_5prime_partial len_293 _+_ CAMNT_0000683461_2-880_+_	#N/A	#N/A
OG0000321	EG_transcript_21418	Gene.6912__CAMNT_0000696343__g.6912__m.6912 Gene.6912__CAMNT_0000696343__g.6912 ORF type_5prime_partial len_273 _-_ CAMNT_0000696343_415-1233_-_	#N/A	#N/A
OG0000770	EG_transcript_21961	Gene.16688__CAMNT_0000701715__g.16688__m.16688 Gene.16688__CAMNT_0000701715__g.16688 ORF type_complete len_329 _-_ CAMNT_0000701715_244-1230_-_	#N/A	#N/A
OG0000771	EG_transcript_21981	Gene.22299__CAMNT_0000705581__g.22299__m.22299 Gene.22299__CAMNT_0000705581__g.22299 ORF type_5prime_partial len_293 _+_ CAMNT_0000705581_2-880_+_	#N/A	#N/A
OG0000773	EG_transcript_22055	Gene.29460__CAMNT_0000707035__g.29460__m.29460 Gene.29460__CAMNT_0000707035__g.29460 ORF type_5prime_partial len_243 _+_ CAMNT_0000707035_1-729_+_	#N/A	#N/A
OG0000780	EG_transcript_22249	Gene.25223__CAMNT_0000704433__g.25223__m.25223 Gene.25223__CAMNT_0000704433__g.25223 ORF type_5prime_partial len_264 _+_ CAMNT_0000704433_1-792_+_, Gene.2389__CAMNT_0000693397__g.2389__m.2389 Gene.2389__CAMNT_0000693397__g.2389 ORF type_5prime_partial len_253 _-_ CAMNT_0000693397_782-1540_-_	#N/A	#N/A
OG0000783	EG_transcript_22385	Gene.52373__CAMNT_0000668397__g.52373__m.52373 Gene.52373__CAMNT_0000668397__g.52373 ORF type_5prime_partial len_340 _+_ CAMNT_0000668397_2-1021_+_	#N/A	#N/A
OG0000784	EG_transcript_22652	Gene.53650__CAMNT_0000668527__g.53650__m.53650 Gene.53650__CAMNT_0000668527__g.53650 ORF type_5prime_partial len_172 _-_ CAMNT_0000668527_689-1204_-_	#N/A	#N/A
OG0000788	EG_transcript_22690	Gene.45737__CAMNT_0000680065__g.45737__m.45737 Gene.45737__CAMNT_0000680065__g.45737 ORF type_5prime_partial len_258 _-_ CAMNT_0000680065_1329-2102_-_	#N/A	#N/A
OG0000787	EG_transcript_22752	Gene.27292__CAMNT_0000704295__g.27292__m.27292 Gene.27292__CAMNT_0000704295__g.27292 ORF type_5prime_partial len_249 _+_ CAMNT_0000704295_3-749_+_, Gene.37279__CAMNT_0000737457__g.37279__m.37279 Gene.37279__CAMNT_0000737457__g.37279 ORF type_5prime_partial len_163 _-_ CAMNT_0000737457_593-1081_-_	#N/A	#N/A
OG0000407	EG_transcript_23005	Gene.55800__CAMNT_0000665537__g.55800__m.55800 Gene.55800__CAMNT_0000665537__g.55800 ORF type_complete len_160 _-_ CAMNT_0000665537_322-801_-_	#N/A	#N/A
OG0000791	EG_transcript_23166	Gene.552__CAMNT_0000696441__g.552__m.552 Gene.552__CAMNT_0000696441__g.552 ORF type_5prime_partial len_212 _+_ CAMNT_0000696441_2-637_+_	Ras-related protein Rab-5C	#N/A
OG0000793	EG_transcript_23261	Gene.54842__CAMNT_0000667969__g.54842__m.54842 Gene.54842__CAMNT_0000667969__g.54842 ORF type_5prime_partial len_236 _-_ CAMNT_0000667969_1152-1859_-_	syntaxin-51-like isoform x1	#N/A
OG0000797	EG_transcript_23444	Gene.12200__CAMNT_0000693197__g.12200__m.12200 Gene.12200__CAMNT_0000693197__g.12200 ORF type_5prime_partial len_258 _+_ CAMNT_0000693197_1-774_+_	#N/A	#N/A
OG0000798	EG_transcript_23466	Gene.37871__CAMNT_0000736087__g.37871__m.37871 Gene.37871__CAMNT_0000736087__g.37871 ORF type_5prime_partial len_321 _-_ CAMNT_0000736087_2-964_-_	#N/A	#N/A
OG0000197	EG_transcript_23844	Gene.3190__CAMNT_0000688085__g.3190__m.3190 Gene.3190__CAMNT_0000688085__g.3190 ORF type_5prime_partial len_268 _+_ CAMNT_0000688085_3-806_+_	ubiquinol-cytochrome c reductase iron-sulfur subunit	#N/A
OG0000802	EG_transcript_24336	Gene.55379__CAMNT_0000678263__g.55379__m.55379 Gene.55379__CAMNT_0000678263__g.55379 ORF type_5prime_partial len_242 _-_ CAMNT_0000678263_2636-3361_-_	#N/A	#N/A
OG0000807	EG_transcript_24714	Gene.47760__CAMNT_0000670233__g.47760__m.47760 Gene.47760__CAMNT_0000670233__g.47760 ORF type_5prime_partial len_198 _-_ CAMNT_0000670233_670-1263_-_	tryparedoxin 1a, putative	#N/A
OG0000815	EG_transcript_25116	Gene.3072__CAMNT_0000686033__g.3072__m.3072 Gene.3072__CAMNT_0000686033__g.3072 ORF type_5prime_partial len_275 _-_ CAMNT_0000686033_344-1168_-_	intramolecular lyase activity	#N/A
OG0000071	EG_transcript_25242	Gene.1184__CAMNT_0000690453__g.1184__m.1184 Gene.1184__CAMNT_0000690453__g.1184 ORF type_5prime_partial len_205 _+_ CAMNT_0000690453_3-617_+_	#N/A	#N/A
OG0000822	EG_transcript_25664	Gene.28132__CAMNT_0000723467__g.28132__m.28132 Gene.28132__CAMNT_0000723467__g.28132 ORF type_5prime_partial len_259 _-_ CAMNT_0000723467_13-789_-_	#N/A	#N/A
OG0000825	EG_transcript_25764	Gene.21387__CAMNT_0000707675__g.21387__m.21387 Gene.21387__CAMNT_0000707675__g.21387 ORF type_internal len_221 _-_ CAMNT_0000707675_2-661_-_, Gene.14303__CAMNT_0000692641__g.14303__m.14303 Gene.14303__CAMNT_0000692641__g.14303 ORF type_5prime_partial len_375 _-_ CAMNT_0000692641_1011-2135_-_	#N/A	#N/A
OG0000828	EG_transcript_25832	Gene.47004__CAMNT_0000679375__g.47004__m.47004 Gene.47004__CAMNT_0000679375__g.47004 ORF type_5prime_partial len_538 _-_ CAMNT_0000679375_553-2166_-_	#N/A	#N/A
OG0000827	EG_transcript_25852	Gene.25789__CAMNT_0000717763__g.25789__m.25789 Gene.25789__CAMNT_0000717763__g.25789 ORF type_3prime_partial len_382 _-_ CAMNT_0000717763_3-1145_-_	#N/A	#N/A
OG0000830	EG_transcript_26059	Gene.47145__CAMNT_0000663457__g.47145__m.47145 Gene.47145__CAMNT_0000663457__g.47145 ORF type_5prime_partial len_170 _+_ CAMNT_0000663457_3-512_+_, Gene.7617__CAMNT_0000688177__g.7617__m.7617 Gene.7617__CAMNT_0000688177__g.7617 ORF type_5prime_partial len_170 _-_ CAMNT_0000688177_1295-1804_-_	Mitochondrial fission 1 protein (FIS1 homolog) (hFis1)	#N/A
OG0000073	EG_transcript_26369	Gene.15887__CAMNT_0000682047__g.15887__m.15887 Gene.15887__CAMNT_0000682047__g.15887 ORF type_complete len_282 _+_ CAMNT_0000682047_52-897_+_	#N/A	#N/A
OG0000832	EG_transcript_26395	Gene.1333__CAMNT_0000693749__g.1333__m.1333 Gene.1333__CAMNT_0000693749__g.1333 ORF type_5prime_partial len_258 _-_ CAMNT_0000693749_1486-2259_-_	#N/A	#N/A
OG0000836	EG_transcript_26519	Gene.4384__CAMNT_0000689793__g.4384__m.4384 Gene.4384__CAMNT_0000689793__g.4384 ORF type_5prime_partial len_177 _+_ CAMNT_0000689793_1-531_+_	#N/A	#N/A
OG0000168	EG_transcript_26804	Gene.18262__CAMNT_0000706263__g.18262__m.18262 Gene.18262__CAMNT_0000706263__g.18262 ORF type_5prime_partial len_515 _-_ CAMNT_0000706263_169-1713_-_	#N/A	#N/A
OG0000838	EG_transcript_2686	Gene.29921__CAMNT_0000723385__g.29921__m.29921 Gene.29921__CAMNT_0000723385__g.29921 ORF type_internal len_570 _+_ CAMNT_0000723385_2-1708_+_	#N/A	#N/A
OG0000839	EG_transcript_26871	Gene.9134__CAMNT_0000696077__g.9134__m.9134 Gene.9134__CAMNT_0000696077__g.9134 ORF type_5prime_partial len_211 _-_ CAMNT_0000696077_131-763_-_	#N/A	#N/A
OG0000841	EG_transcript_2696	Gene.28726__CAMNT_0000712947__g.28726__m.28726 Gene.28726__CAMNT_0000712947__g.28726 ORF type_5prime_partial len_940 _-_ CAMNT_0000712947_194-3013_-_, Gene.5161__CAMNT_0000682559__g.5161__m.5161 Gene.5161__CAMNT_0000682559__g.5161 ORF type_5prime_partial len_940 _+_ CAMNT_0000682559_1-2820_+_	#N/A	#N/A
OG0000200	EG_transcript_27725	Gene.54642__CAMNT_0000665941__g.54642__m.54642 Gene.54642__CAMNT_0000665941__g.54642 ORF type_5prime_partial len_200 _+_ CAMNT_0000665941_1-600_+_	hypothetical protein AURANDRAFT_71634	#N/A
OG0000849	EG_transcript_2824	Gene.27429__CAMNT_0000706763__g.27429__m.27429 Gene.27429__CAMNT_0000706763__g.27429 ORF type_internal len_415 _-_ CAMNT_0000706763_2-1243_-_	#N/A	#N/A
OG0000850	EG_transcript_28377	Gene.43133__CAMNT_0000673217__g.43133__m.43133 Gene.43133__CAMNT_0000673217__g.43133 ORF type_5prime_partial len_523 _+_ CAMNT_0000673217_3-1571_+_	#N/A	#N/A
OG0000851	EG_transcript_28394	Gene.4862__CAMNT_0000697119__g.4862__m.4862 Gene.4862__CAMNT_0000697119__g.4862 ORF type_5prime_partial len_202 _+_ CAMNT_0000697119_1-606_+_	#N/A	#N/A
OG0000852	EG_transcript_2847	Gene.52899__CAMNT_0000675911__g.52899__m.52899 Gene.52899__CAMNT_0000675911__g.52899 ORF type_5prime_partial len_765 _+_ CAMNT_0000675911_2-2296_+_, Gene.12608__CAMNT_0000701141__g.12608__m.12608 Gene.12608__CAMNT_0000701141__g.12608 ORF type_5prime_partial len_765 _+_ CAMNT_0000701141_2-2296_+_, Gene.30487__CAMNT_0000706919__g.30487__m.30487 Gene.30487__CAMNT_0000706919__g.30487 ORF type_5prime_…	#N/A	#N/A
OG0000856	EG_transcript_2894	Gene.48019__CAMNT_0000674119__g.48019__m.48019 Gene.48019__CAMNT_0000674119__g.48019 ORF type_5prime_partial len_270 _+_ CAMNT_0000674119_2-811_+_, Gene.917__CAMNT_0000685841__g.917__m.917 Gene.917__CAMNT_0000685841__g.917 ORF type_5prime_partial len_250 _+_ CAMNT_0000685841_2-751_+_	#N/A	#N/A
OG0000859	EG_transcript_2937	Gene.34142__CAMNT_0000732045__g.34142__m.34142 Gene.34142__CAMNT_0000732045__g.34142 ORF type_5prime_partial len_236 _+_ CAMNT_0000732045_2-709_+_	#N/A	#N/A
OG0000202	EG_transcript_29418	Gene.16452__CAMNT_0000693027__g.16452__m.16452 Gene.16452__CAMNT_0000693027__g.16452 ORF type_5prime_partial len_231 _+_ CAMNT_0000693027_3-695_+_	#N/A	#N/A
OG0000862	EG_transcript_29757	Gene.6192__CAMNT_0000681369__g.6192__m.6192 Gene.6192__CAMNT_0000681369__g.6192 ORF type_5prime_partial len_251 _-_ CAMNT_0000681369_992-1744_-_	Unknown protein	#N/A
OG0000863	EG_transcript_2997	Gene.32487__CAMNT_0000707741__g.32487__m.32487 Gene.32487__CAMNT_0000707741__g.32487 ORF type_5prime_partial len_864 _+_ CAMNT_0000707741_1-2592_+_	#N/A	#N/A
OG0000864	EG_transcript_3006	Gene.56437__CAMNT_0000678495__g.56437__m.56437 Gene.56437__CAMNT_0000678495__g.56437 ORF type_5prime_partial len_915 _-_ CAMNT_0000678495_542-3286_-_	#N/A	#N/A
OG0000868	EG_transcript_3060	Gene.40339__CAMNT_0000670089__g.40339__m.40339 Gene.40339__CAMNT_0000670089__g.40339 ORF type_internal len_615 _-_ CAMNT_0000670089_1-1842_-_	#N/A	#N/A
OG0000416	EG_transcript_30978	Gene.40166__CAMNT_0000667989__g.40166__m.40166 Gene.40166__CAMNT_0000667989__g.40166 ORF type_internal len_604 _-_ CAMNT_0000667989_1-1809_-_	#N/A	#N/A
OG0000872	EG_transcript_30979	Gene.44738__CAMNT_0000664113__g.44738__m.44738 Gene.44738__CAMNT_0000664113__g.44738 ORF type_5prime_partial len_104 _-_ CAMNT_0000664113_1069-1380_-_, Gene.18697__CAMNT_0000715357__g.18697__m.18697 Gene.18697__CAMNT_0000715357__g.18697 ORF type_5prime_partial len_133 _-_ CAMNT_0000715357_1064-1462_-_	#N/A	#N/A
OG0000873	EG_transcript_3103	Gene.10716__CAMNT_0000684777__g.10716__m.10716 Gene.10716__CAMNT_0000684777__g.10716 ORF type_5prime_partial len_639 _+_ CAMNT_0000684777_1-1917_+_, Gene.21309__CAMNT_0000706435__g.21309__m.21309 Gene.21309__CAMNT_0000706435__g.21309 ORF type_5prime_partial len_644 _+_ CAMNT_0000706435_1-1932_+_, Gene.11649__CAMNT_0000683205__g.11649__m.11649 Gene.11649__CAMNT_0000683205__g.11649 ORF type_5prime_…	Unknown protein	#N/A
OG0000417	EG_transcript_3135	Gene.5791__CAMNT_0000694841__g.5791__m.5791 Gene.5791__CAMNT_0000694841__g.5791 ORF type_complete len_719 _+_ CAMNT_0000694841_128-2284_+_, Gene.20188__CAMNT_0000704331__g.20188__m.20188 Gene.20188__CAMNT_0000704331__g.20188 ORF type_complete len_719 _-_ CAMNT_0000704331_724-2880_-_	gi|72387193|ref| |73 kda paraflagellar rod protein	#N/A
OG0000343	EG_transcript_3196	Gene.19201__CAMNT_0000704621__g.19201__m.19201 Gene.19201__CAMNT_0000704621__g.19201 ORF type_5prime_partial len_882 _+_ CAMNT_0000704621_3-2648_+_	#N/A	#N/A
OG0000418	EG_transcript_32383	Gene.41411__CAMNT_0000668561__g.41411__m.41411 Gene.41411__CAMNT_0000668561__g.41411 ORF type_complete len_146 _-_ CAMNT_0000668561_333-770_-_	#N/A	#N/A
OG0000879	EG_transcript_3246	Gene.3176__CAMNT_0000687887__g.3176__m.3176 Gene.3176__CAMNT_0000687887__g.3176 ORF type_5prime_partial len_984 _-_ CAMNT_0000687887_227-3178_-_	#N/A	#N/A
OG0000882	EG_transcript_32698	Gene.50038__CAMNT_0000667251__g.50038__m.50038 Gene.50038__CAMNT_0000667251__g.50038 ORF type_complete len_268 _-_ CAMNT_0000667251_66-869_-_	#N/A	#N/A
OG0000419	EG_transcript_32888	Gene.17127__CAMNT_0000683977__g.17127__m.17127 Gene.17127__CAMNT_0000683977__g.17127 ORF type_5prime_partial len_218 _+_ CAMNT_0000683977_2-655_+_	#N/A	#N/A
OG0000420	EG_transcript_3310	Gene.52110__CAMNT_0000664761__g.52110__m.52110 Gene.52110__CAMNT_0000664761__g.52110 ORF type_5prime_partial len_336 _-_ CAMNT_0000664761_1509-2516_-_	#N/A	#N/A
OG0000885	EG_transcript_33222	Gene.15181__CAMNT_0000688155__g.15181__m.15181 Gene.15181__CAMNT_0000688155__g.15181 ORF type_5prime_partial len_745 _+_ CAMNT_0000688155_1-2235_+_	#N/A	#N/A
OG0000890	EG_transcript_3371	Gene.31318__CAMNT_0000704311__g.31318__m.31318 Gene.31318__CAMNT_0000704311__g.31318 ORF type_5prime_partial len_808 _+_ CAMNT_0000704311_2-2425_+_	#N/A	#N/A
OG0000046	EG_transcript_3387	Gene.19647__CAMNT_0000715033__g.19647__m.19647 Gene.19647__CAMNT_0000715033__g.19647 ORF type_complete len_772 _+_ CAMNT_0000715033_53-2368_+_, Gene.57612__CAMNT_0000679665__g.57612__m.57612 Gene.57612__CAMNT_0000679665__g.57612 ORF type_complete len_766 _-_ CAMNT_0000679665_168-2465_-_	#N/A	#N/A
OG0000891	EG_transcript_33942	Gene.51273__CAMNT_0000669383__g.51273__m.51273 Gene.51273__CAMNT_0000669383__g.51273 ORF type_complete len_203 _+_ CAMNT_0000669383_91-699_+_	#N/A	#N/A
OG0000347	EG_transcript_3404	Gene.20060__CAMNT_0000725225__g.20060__m.20060 Gene.20060__CAMNT_0000725225__g.20060 ORF type_internal len_268 _-_ CAMNT_0000725225_1-801_-_	#N/A	#N/A
OG0000422	EG_transcript_34143	Gene.447__CAMNT_0000694959__g.447__m.447 Gene.447__CAMNT_0000694959__g.447 ORF type_complete len_222 _+_ CAMNT_0000694959_51-716_+_	cytochrome oxidase subunit 5	#N/A
OG0000205	EG_transcript_3421	Gene.5205__CAMNT_0000683305__g.5205__m.5205 Gene.5205__CAMNT_0000683305__g.5205 ORF type_5prime_partial len_865 _-_ CAMNT_0000683305_258-2852_-_	#N/A	#N/A
OG0000893	EG_transcript_3423	Gene.12679__CAMNT_0000682539__g.12679__m.12679 Gene.12679__CAMNT_0000682539__g.12679 ORF type_complete len_760 _+_ CAMNT_0000682539_23-2302_+_	#N/A	#N/A
OG0000895	EG_transcript_3458	Gene.5957__CAMNT_0000697027__g.5957__m.5957 Gene.5957__CAMNT_0000697027__g.5957 ORF type_5prime_partial len_718 _-_ CAMNT_0000697027_321-2474_-_	kinesin	#N/A
OG0000425	EG_transcript_3467	Gene.19015__CAMNT_0000720785__g.19015__m.19015 Gene.19015__CAMNT_0000720785__g.19015 ORF type_5prime_partial len_669 _-_ CAMNT_0000720785_1010-3016_-_	carnitine O-palmitoyltransferase II	#N/A
OG0000896	EG_transcript_3471	Gene.4313__CAMNT_0000687969__g.4313__m.4313 Gene.4313__CAMNT_0000687969__g.4313 ORF type_5prime_partial len_756 _+_ CAMNT_0000687969_1-2268_+_	#N/A	#N/A
OG0000426	EG_transcript_3478	Gene.33650__CAMNT_0000710245__g.33650__m.33650 Gene.33650__CAMNT_0000710245__g.33650 ORF type_internal len_275 _+_ CAMNT_0000710245_3-824_+_	#N/A	#N/A
OG0000428	EG_transcript_3514	Gene.29776__CAMNT_0000715281__g.29776__m.29776 Gene.29776__CAMNT_0000715281__g.29776 ORF type_internal len_114 _-_ CAMNT_0000715281_3-341_-_	#N/A	#N/A
OG0000431	EG_transcript_35793	Gene.39695__CAMNT_0000676297__g.39695__m.39695 Gene.39695__CAMNT_0000676297__g.39695 ORF type_complete len_191 _-_ CAMNT_0000676297_90-662_-_, Gene.26087__CAMNT_0000727795__g.26087__m.26087 Gene.26087__CAMNT_0000727795__g.26087 ORF type_complete len_191 _-_ CAMNT_0000727795_90-662_-_	#N/A	#N/A
OG0000900	EG_transcript_35814	Gene.24263__CAMNT_0000704893__g.24263__m.24263 Gene.24263__CAMNT_0000704893__g.24263 ORF type_complete len_157 _+_ CAMNT_0000704893_58-528_+_	#N/A	#N/A
OG0000352	EG_transcript_36486	Gene.31770__CAMNT_0000714965__g.31770__m.31770 Gene.31770__CAMNT_0000714965__g.31770 ORF type_5prime_partial len_246 _-_ CAMNT_0000714965_252-989_-_	mitochondrial calcium-dependent solute carrier	#N/A
OG0000906	EG_transcript_36757	Gene.92__CAMNT_0000690209__g.92__m.92 Gene.92__CAMNT_0000690209__g.92 ORF type_5prime_partial len_171 _+_ CAMNT_0000690209_1-513_+_	#N/A	#N/A
OG0000907	EG_transcript_3677	Gene.40683__CAMNT_0000673733__g.40683__m.40683 Gene.40683__CAMNT_0000673733__g.40683 ORF type_5prime_partial len_961 _+_ CAMNT_0000673733_1-2883_+_, Gene.6104__CAMNT_0000701901__g.6104__m.6104 Gene.6104__CAMNT_0000701901__g.6104 ORF type_5prime_partial len_926 _-_ CAMNT_0000701901_1320-4097_-_	#N/A	#N/A
OG0000908	EG_transcript_3697	Gene.42481__CAMNT_0000666327__g.42481__m.42481 Gene.42481__CAMNT_0000666327__g.42481 ORF type_complete len_774 _+_ CAMNT_0000666327_66-2387_+_, Gene.33923__CAMNT_0000735117__g.33923__m.33923 Gene.33923__CAMNT_0000735117__g.33923 ORF type_internal len_368 _-_ CAMNT_0000735117_3-1103_-_	#N/A	#N/A
OG0000354	EG_transcript_37270	Gene.40408__CAMNT_0000670573__g.40408__m.40408 Gene.40408__CAMNT_0000670573__g.40408 ORF type_5prime_partial len_177 _+_ CAMNT_0000670573_1-531_+_	gi|673033908|ref|XP_008870915.1|hypothetical protein H310_07317 [Aphanomyces invadans]	#N/A
OG0000910	EG_transcript_37345	Gene.843__CAMNT_0000684487__g.843__m.843 Gene.843__CAMNT_0000684487__g.843 ORF type_5prime_partial len_346 _-_ CAMNT_0000684487_512-1549_-_	#N/A	#N/A
OG0000206	EG_transcript_3760	Gene.12774__CAMNT_0000684541__g.12774__m.12774 Gene.12774__CAMNT_0000684541__g.12774 ORF type_5prime_partial len_668 _+_ CAMNT_0000684541_3-2006_+_, Gene.33111__CAMNT_0000728303__g.33111__m.33111 Gene.33111__CAMNT_0000728303__g.33111 ORF type_internal len_582 _+_ CAMNT_0000728303_2-1744_+_	#N/A	#N/A
OG0000911	EG_transcript_3774	Gene.11965__CAMNT_0000688429__g.11965__m.11965 Gene.11965__CAMNT_0000688429__g.11965 ORF type_complete len_752 _+_ CAMNT_0000688429_157-2412_+_	#N/A	#N/A
OG0000208	EG_transcript_379	Gene.21566__CAMNT_0000712021__g.21566__m.21566 Gene.21566__CAMNT_0000712021__g.21566 ORF type_complete len_965 _+_ CAMNT_0000712021_25-2919_+_, Gene.4936__CAMNT_0000702159__g.4936__m.4936 Gene.4936__CAMNT_0000702159__g.4936 ORF type_complete len_965 _+_ CAMNT_0000702159_25-2919_+_, Gene.12952__CAMNT_0000687803__g.12952__m.12952 Gene.12952__CAMNT_0000687803__g.12952 ORF type_complete len_965 _+_ C…	#N/A	#N/A
OG0000209	EG_transcript_38077	Gene.47215__CAMNT_0000664389__g.47215__m.47215 Gene.47215__CAMNT_0000664389__g.47215 ORF type_5prime_partial len_214 _-_ CAMNT_0000664389_1003-1644_-_	#N/A	#N/A
OG0000915	EG_transcript_3852	Gene.46204__CAMNT_0000667135__g.46204__m.46204 Gene.46204__CAMNT_0000667135__g.46204 ORF type_5prime_partial len_740 _-_ CAMNT_0000667135_2431-4650_-_, Gene.4426__CAMNT_0000691111__g.4426__m.4426 Gene.4426__CAMNT_0000691111__g.4426 ORF type_5prime_partial len_911 _+_ CAMNT_0000691111_2-2734_+_	#N/A	#N/A
OG0000916	EG_transcript_38627	Gene.51717__CAMNT_0000676005__g.51717__m.51717 Gene.51717__CAMNT_0000676005__g.51717 ORF type_5prime_partial len_132 _-_ CAMNT_0000676005_973-1368_-_	#N/A	#N/A
OG0000918	EG_transcript_38693	Gene.13341__CAMNT_0000696741__g.13341__m.13341 Gene.13341__CAMNT_0000696741__g.13341 ORF type_5prime_partial len_196 _-_ CAMNT_0000696741_306-893_-_	#N/A	#N/A
OG0000210	EG_transcript_3877	Gene.32454__CAMNT_0000706879__g.32454__m.32454 Gene.32454__CAMNT_0000706879__g.32454 ORF type_complete len_691 _-_ CAMNT_0000706879_387-2459_-_	#N/A	#N/A
OG0000919	EG_transcript_3886	Gene.6852__CAMNT_0000694847__g.6852__m.6852 Gene.6852__CAMNT_0000694847__g.6852 ORF type_5prime_partial len_796 _-_ CAMNT_0000694847_472-2859_-_	#N/A	#N/A
OG0000921	EG_transcript_39483	Gene.29478__CAMNT_0000707825__g.29478__m.29478 Gene.29478__CAMNT_0000707825__g.29478 ORF type_5prime_partial len_152 _-_ CAMNT_0000707825_556-1011_-_	#N/A	#N/A
OG0000434	EG_transcript_3956	Gene.877__CAMNT_0000684061__g.877__m.877 Gene.877__CAMNT_0000684061__g.877 ORF type_5prime_partial len_993 _-_ CAMNT_0000684061_680-3658_-_, Gene.14288__CAMNT_0000692243__g.14288__m.14288 Gene.14288__CAMNT_0000692243__g.14288 ORF type_5prime_partial len_624 _-_ CAMNT_0000692243_181-2052_-_, Gene.55749__CAMNT_0000664937__g.55749__m.55749 Gene.55749__CAMNT_0000664937__g.55749 ORF type_5prime_partia…	#N/A	#N/A
OG0000435	EG_transcript_3988	Gene.51619__CAMNT_0000679999__g.51619__m.51619 Gene.51619__CAMNT_0000679999__g.51619 ORF type_complete len_657 _-_ CAMNT_0000679999_1468-3438_-_	dipeptidase	#N/A
OG0000437	EG_transcript_40714	Gene.5255__CAMNT_0000685325__g.5255__m.5255 Gene.5255__CAMNT_0000685325__g.5255 ORF type_5prime_partial len_229 _-_ CAMNT_0000685325_1130-1816_-_	Ras-related protein Rab-1A	#N/A
OG0000358	EG_transcript_41111	Gene.664__CAMNT_0000697009__g.664__m.664 Gene.664__CAMNT_0000697009__g.664 ORF type_5prime_partial len_214 _-_ CAMNT_0000697009_877-1518_-_	#N/A	#N/A
OG0000924	EG_transcript_41443	Gene.53463__CAMNT_0000665821__g.53463__m.53463 Gene.53463__CAMNT_0000665821__g.53463 ORF type_5prime_partial len_101 _-_ CAMNT_0000665821_991-1293_-_	#N/A	#N/A
OG0000360	EG_transcript_419	Gene.30202__CAMNT_0000724095__g.30202__m.30202 Gene.30202__CAMNT_0000724095__g.30202 ORF type_internal len_436 _-_ CAMNT_0000724095_1-1305_-_	#N/A	#N/A
OG0000927	EG_transcript_41901	Gene.484__CAMNT_0000695903__g.484__m.484 Gene.484__CAMNT_0000695903__g.484 ORF type_internal len_111 _-_ CAMNT_0000695903_3-332_-_	#N/A	#N/A
OG0000929	EG_transcript_4233	Gene.12824__CAMNT_0000684969__g.12824__m.12824 Gene.12824__CAMNT_0000684969__g.12824 ORF type_5prime_partial len_317 _+_ CAMNT_0000684969_1-951_+_	#N/A	#N/A
OG0000440	EG_transcript_43303	Gene.23313__CAMNT_0000706217__g.23313__m.23313 Gene.23313__CAMNT_0000706217__g.23313 ORF type_5prime_partial len_150 _-_ CAMNT_0000706217_281-730_-_, Gene.8617__CAMNT_0000687153__g.8617__m.8617 Gene.8617__CAMNT_0000687153__g.8617 ORF type_5prime_partial len_142 _+_ CAMNT_0000687153_1-426_+_	hypothetical protein, conserved	#N/A
OG0000931	EG_transcript_43430	Gene.51880__CAMNT_0000677009__g.51880__m.51880 Gene.51880__CAMNT_0000677009__g.51880 ORF type_complete len_151 _-_ CAMNT_0000677009_345-797_-_	#N/A	#N/A
OG0000441	EG_transcript_4353	Gene.14859__CAMNT_0000682281__g.14859__m.14859 Gene.14859__CAMNT_0000682281__g.14859 ORF type_5prime_partial len_698 _-_ CAMNT_0000682281_2634-4727_-_	#N/A	#N/A
OG0000442	EG_transcript_4373	Gene.54165__CAMNT_0000677075__g.54165__m.54165 Gene.54165__CAMNT_0000677075__g.54165 ORF type_5prime_partial len_753 _+_ CAMNT_0000677075_1-2259_+_	#N/A	#N/A
OG0000362	EG_transcript_4377	Gene.44867__CAMNT_0000665375__g.44867__m.44867 Gene.44867__CAMNT_0000665375__g.44867 ORF type_internal len_214 _-_ CAMNT_0000665375_2-640_-_, Gene.17063__CAMNT_0000681951__g.17063__m.17063 Gene.17063__CAMNT_0000681951__g.17063 ORF type_complete len_702 _-_ CAMNT_0000681951_688-2793_-_	#N/A	#N/A
OG0000933	EG_transcript_4387	Gene.42203__CAMNT_0000663851__g.42203__m.42203 Gene.42203__CAMNT_0000663851__g.42203 ORF type_5prime_partial len_541 _-_ CAMNT_0000663851_1833-3455_-_	#N/A	#N/A
OG0000180	EG_transcript_45212	Gene.2306__CAMNT_0000692171__g.2306__m.2306 Gene.2306__CAMNT_0000692171__g.2306 ORF type_5prime_partial len_125 _+_ CAMNT_0000692171_2-376_+_	#N/A	#N/A
OG0000450	EG_transcript_4557	Gene.38370__CAMNT_0000730791__g.38370__m.38370 Gene.38370__CAMNT_0000730791__g.38370 ORF type_internal len_399 _+_ CAMNT_0000730791_2-1195_+_	#N/A	#N/A
OG0000935	EG_transcript_457	Gene.3958__CAMNT_0000680399__g.3958__m.3958 Gene.3958__CAMNT_0000680399__g.3958 ORF type_3prime_partial len_517 _-_ CAMNT_0000680399_3-1550_-_	#N/A	#N/A
OG0000451	EG_transcript_4666	Gene.51005__CAMNT_0000666165__g.51005__m.51005 Gene.51005__CAMNT_0000666165__g.51005 ORF type_5prime_partial len_741 _-_ CAMNT_0000666165_106-2328_-_	#N/A	#N/A
OG0000364	EG_transcript_4741	Gene.25333__CAMNT_0000705977__g.25333__m.25333 Gene.25333__CAMNT_0000705977__g.25333 ORF type_5prime_partial len_511 _-_ CAMNT_0000705977_575-2107_-_	#N/A	#N/A
OG0000459	EG_transcript_4918	Gene.15136__CAMNT_0000687777__g.15136__m.15136 Gene.15136__CAMNT_0000687777__g.15136 ORF type_5prime_partial len_687 _-_ CAMNT_0000687777_605-2665_-_	#N/A	#N/A
OG0000215	EG_transcript_4976	Gene.15153__CAMNT_0000688207__g.15153__m.15153 Gene.15153__CAMNT_0000688207__g.15153 ORF type_5prime_partial len_737 _-_ CAMNT_0000688207_696-2906_-_	#N/A	#N/A
OG0000047	EG_transcript_5108	Gene.8583__CAMNT_0000686157__g.8583__m.8583 Gene.8583__CAMNT_0000686157__g.8583 ORF type_complete len_629 _+_ CAMNT_0000686157_100-1986_+_	#N/A	#N/A
OG0000462	EG_transcript_5124	Gene.19417__CAMNT_0000708893__g.19417__m.19417 Gene.19417__CAMNT_0000708893__g.19417 ORF type_5prime_partial len_588 _+_ CAMNT_0000708893_2-1765_+_	#N/A	#N/A
OG0000366	EG_transcript_5181	Gene.57557__CAMNT_0000674979__g.57557__m.57557 Gene.57557__CAMNT_0000674979__g.57557 ORF type_5prime_partial len_515 _+_ CAMNT_0000674979_1-1545_+_	#N/A	#N/A
OG0000940	EG_transcript_5269	Gene.47448__CAMNT_0000666819__g.47448__m.47448 Gene.47448__CAMNT_0000666819__g.47448 ORF type_5prime_partial len_325 _+_ CAMNT_0000666819_2-976_+_	#N/A	#N/A
OG0000944	EG_transcript_5401	Gene.5817__CAMNT_0000695017__g.5817__m.5817 Gene.5817__CAMNT_0000695017__g.5817 ORF type_5prime_partial len_623 _+_ CAMNT_0000695017_2-1870_+_	D-lactate dehydrogenase	#N/A
OG0000946	EG_transcript_5415	Gene.54509__CAMNT_0000664539__g.54509__m.54509 Gene.54509__CAMNT_0000664539__g.54509 ORF type_internal len_371 _+_ CAMNT_0000664539_1-1110_+_	#N/A	#N/A
OG0000473	EG_transcript_5580	Gene.47267__CAMNT_0000665089__g.47267__m.47267 Gene.47267__CAMNT_0000665089__g.47267 ORF type_5prime_partial len_618 _-_ CAMNT_0000665089_523-2376_-_	gi|46852420|ref|YP_009213.1|100K [Porcine adenovirus 3]	#N/A
OG0000216	EG_transcript_5608	Gene.433__CAMNT_0000694781__g.433__m.433 Gene.433__CAMNT_0000694781__g.433 ORF type_5prime_partial len_711 _+_ CAMNT_0000694781_1-2133_+_	Long-chain acyl-CoA synthetase	#N/A
OG0000474	EG_transcript_56139	Gene.16289__CAMNT_0000689949__g.16289__m.16289 Gene.16289__CAMNT_0000689949__g.16289 ORF type_5prime_partial len_150 _-_ CAMNT_0000689949_409-858_-_	gi|167535710|ref|XP_001749528.1|hypothetical protein [Monosiga brevicollis MX1];gi|674269317|ref|YP_009052467.1|putative RNA dependent RNA polymerase [Soybean cyst nematode virus]	#N/A
OG0000475	EG_transcript_56253	Gene.16095__CAMNT_0000685831__g.16095__m.16095 Gene.16095__CAMNT_0000685831__g.16095 ORF type_5prime_partial len_159 _+_ CAMNT_0000685831_3-479_+_	#N/A	#N/A
OG0000476	EG_transcript_5630	Gene.51125__CAMNT_0000667303__g.51125__m.51125 Gene.51125__CAMNT_0000667303__g.51125 ORF type_complete len_885 _+_ CAMNT_0000667303_157-2811_+_, Gene.46175__CAMNT_0000666369__g.46175__m.46175 Gene.46175__CAMNT_0000666369__g.46175 ORF type_complete len_866 _+_ CAMNT_0000666369_157-2754_+_, Gene.43558__CAMNT_0000665149__g.43558__m.43558 Gene.43558__CAMNT_0000665149__g.43558 ORF type_complete len_84…	#N/A	#N/A
OG0000477	EG_transcript_5636	Gene.1891__CAMNT_0000683913__g.1891__m.1891 Gene.1891__CAMNT_0000683913__g.1891 ORF type_5prime_partial len_744 _+_ CAMNT_0000683913_3-2234_+_	#N/A	#N/A
OG0000950	EG_transcript_5683	Gene.17385__CAMNT_0000688683__g.17385__m.17385 Gene.17385__CAMNT_0000688683__g.17385 ORF type_5prime_partial len_685 _+_ CAMNT_0000688683_1-2055_+_	Mitochondrial ribosomal LSU subunit; ras-like small GTPase; putative	#N/A
OG0000099	EG_transcript_5716	Gene.7189__CAMNT_0000680887__g.7189__m.7189 Gene.7189__CAMNT_0000680887__g.7189 ORF type_5prime_partial len_650 _+_ CAMNT_0000680887_1-1950_+_	#N/A	#N/A
OG0000478	EG_transcript_572	Gene.2100__CAMNT_0000688529__g.2100__m.2100 Gene.2100__CAMNT_0000688529__g.2100 ORF type_5prime_partial len_760 _-_ CAMNT_0000688529_353-2632_-_, Gene.30119__CAMNT_0000724745__g.30119__m.30119 Gene.30119__CAMNT_0000724745__g.30119 ORF type_5prime_partial len_774 _+_ CAMNT_0000724745_2-2323_+_	#N/A	#N/A
OG0000952	EG_transcript_5731	Gene.15294__CAMNT_0000690427__g.15294__m.15294 Gene.15294__CAMNT_0000690427__g.15294 ORF type_5prime_partial len_381 _+_ CAMNT_0000690427_3-1145_+_, Gene.44535__CAMNT_0000680323__g.44535__m.44535 Gene.44535__CAMNT_0000680323__g.44535 ORF type_complete len_375 _-_ CAMNT_0000680323_649-1773_-_, Gene.19456__CAMNT_0000709891__g.19456__m.19456 Gene.19456__CAMNT_0000709891__g.19456 ORF type_5prime_part…	phospho-2-dehydro-3-deoxyheptonate aldolase	#N/A
OG0000030	EG_transcript_5843	Gene.54806__CAMNT_0000668003__g.54806__m.54806 Gene.54806__CAMNT_0000668003__g.54806 ORF type_5prime_partial len_922 _-_ CAMNT_0000668003_926-3691_-_	#N/A	#N/A
OG0000953	EG_transcript_58502	Gene.3636__CAMNT_0000694901__g.3636__m.3636 Gene.3636__CAMNT_0000694901__g.3636 ORF type_5prime_partial len_117 _-_ CAMNT_0000694901_770-1120_-_	#N/A	#N/A
OG0000482	EG_transcript_5875	Gene.19992__CAMNT_0000721165__g.19992__m.19992 Gene.19992__CAMNT_0000721165__g.19992 ORF type_3prime_partial len_507 _-_ CAMNT_0000721165_3-1520_-_	#N/A	#N/A
OG0000483	EG_transcript_5883	Gene.54520__CAMNT_0000664667__g.54520__m.54520 Gene.54520__CAMNT_0000664667__g.54520 ORF type_5prime_partial len_622 _-_ CAMNT_0000664667_1177-3042_-_	all-trans-retinol 13;14-reductase	#N/A
OG0000484	EG_transcript_5913	Gene.27575__CAMNT_0000710065__g.27575__m.27575 Gene.27575__CAMNT_0000710065__g.27575 ORF type_5prime_partial len_679 _-_ CAMNT_0000710065_1133-3169_-_, Gene.13895__CAMNT_0000685365__g.13895__m.13895 Gene.13895__CAMNT_0000685365__g.13895 ORF type_5prime_partial len_667 _-_ CAMNT_0000685365_1133-3133_-_	#N/A	#N/A
OG0000954	EG_transcript_5917	Gene.9605__CAMNT_0000684333__g.9605__m.9605 Gene.9605__CAMNT_0000684333__g.9605 ORF type_complete len_656 _+_ CAMNT_0000684333_377-2344_+_	#N/A	#N/A
OG0000487	EG_transcript_59714	Gene.53095__CAMNT_0000677713__g.53095__m.53095 Gene.53095__CAMNT_0000677713__g.53095 ORF type_complete len_136 _-_ CAMNT_0000677713_769-1176_-_	#N/A	#N/A
OG0000489	EG_transcript_6008	Gene.26816__CAMNT_0000719379__g.26816__m.26816 Gene.26816__CAMNT_0000719379__g.26816 ORF type_internal len_351 _-_ CAMNT_0000719379_2-1051_-_	#N/A	#N/A
OG0000491	EG_transcript_6076	Gene.2604__CAMNT_0000696841__g.2604__m.2604 Gene.2604__CAMNT_0000696841__g.2604 ORF type_complete len_523 _+_ CAMNT_0000696841_79-1647_+_	#N/A	#N/A
OG0000957	EG_transcript_6238	Gene.30286__CAMNT_0000704463__g.30286__m.30286 Gene.30286__CAMNT_0000704463__g.30286 ORF type_5prime_partial len_1093 _+_ CAMNT_0000704463_3-3281_+_	NAD(P) transhydrogenase, mitochondrial	#N/A
OG0000493	EG_transcript_634	Gene.34564__CAMNT_0000732845__g.34564__m.34564 Gene.34564__CAMNT_0000732845__g.34564 ORF type_5prime_partial len_977 _+_ CAMNT_0000732845_1-2931_+_, Gene.10991__CAMNT_0000691365__g.10991__m.10991 Gene.10991__CAMNT_0000691365__g.10991 ORF type_complete len_846 _+_ CAMNT_0000691365_1296-3833_+_, Gene.26369__CAMNT_0000705979__g.26369__m.26369 Gene.26369__CAMNT_0000705979__g.26369 ORF type_5prime_par…	ATP-binding cassette, subfamily B (MDR/TAP), member 1	#N/A
OG0000495	EG_transcript_6411	Gene.42097__CAMNT_0000678431__g.42097__m.42097 Gene.42097__CAMNT_0000678431__g.42097 ORF type_5prime_partial len_483 _-_ CAMNT_0000678431_560-2008_-_, Gene.34589__CAMNT_0000734121__g.34589__m.34589 Gene.34589__CAMNT_0000734121__g.34589 ORF type_5prime_partial len_386 _+_ CAMNT_0000734121_1-1158_+_	#N/A	#N/A
OG0000052	EG_transcript_6447	Gene.25619__CAMNT_0000711757__g.25619__m.25619 Gene.25619__CAMNT_0000711757__g.25619 ORF type_5prime_partial len_883 _-_ CAMNT_0000711757_615-3263_-_, Gene.11037__CAMNT_0000691897__g.11037__m.11037 Gene.11037__CAMNT_0000691897__g.11037 ORF type_5prime_partial len_852 _-_ CAMNT_0000691897_578-3133_-_	#N/A	#N/A
OG0000496	EG_transcript_6467	Gene.51640__CAMNT_0000675879__g.51640__m.51640 Gene.51640__CAMNT_0000675879__g.51640 ORF type_5prime_partial len_624 _+_ CAMNT_0000675879_1-1872_+_, Gene.37273__CAMNT_0000737285__g.37273__m.37273 Gene.37273__CAMNT_0000737285__g.37273 ORF type_5prime_partial len_624 _-_ CAMNT_0000737285_1511-3382_-_, Gene.18773__CAMNT_0000716637__g.18773__m.18773 Gene.18773__CAMNT_0000716637__g.18773 ORF type_5pri…	succinate dehydrogenase [ubiquinone] flavoprotein subunit	#N/A
OG0000053	EG_transcript_65	Gene.1503__CAMNT_0000694859__g.1503__m.1503 Gene.1503__CAMNT_0000694859__g.1503 ORF type_5prime_partial len_2209 _-_ CAMNT_0000694859_1172-7798_-_, Gene.27233__CAMNT_0000704339__g.27233__m.27233 Gene.27233__CAMNT_0000704339__g.27233 ORF type_5prime_partial len_2209 _+_ CAMNT_0000704339_3-6629_+_	#N/A	#N/A
OG0000222	EG_transcript_6534	Gene.24117__CAMNT_0000723995__g.24117__m.24117 Gene.24117__CAMNT_0000723995__g.24117 ORF type_internal len_197 _-_ CAMNT_0000723995_1-588_-_	LMBR1 domain-containing protein 1	#N/A
OG0000102	EG_transcript_6706	Gene.19644__CAMNT_0000714953__g.19644__m.19644 Gene.19644__CAMNT_0000714953__g.19644 ORF type_internal len_375 _+_ CAMNT_0000714953_3-1124_+_	vacuolar transporter chaperone 4	#N/A
OG0000499	EG_transcript_6863	Gene.26669__CAMNT_0000713955__g.26669__m.26669 Gene.26669__CAMNT_0000713955__g.26669 ORF type_internal len_257 _-_ CAMNT_0000713955_1-768_-_	#N/A	#N/A
OG0000228	EG_transcript_6878	Gene.56896__CAMNT_0000664467__g.56896__m.56896 Gene.56896__CAMNT_0000664467__g.56896 ORF type_complete len_477 _+_ CAMNT_0000664467_56-1486_+_	saccharopine dehydrogenase	#N/A
OG0000501	EG_transcript_6920	Gene.9110__CAMNT_0000696155__g.9110__m.9110 Gene.9110__CAMNT_0000696155__g.9110 ORF type_5prime_partial len_1794 _-_ CAMNT_0000696155_226-5607_-_, Gene.55699__CAMNT_0000663795__g.55699__m.55699 Gene.55699__CAMNT_0000663795__g.55699 ORF type_5prime_partial len_620 _-_ CAMNT_0000663795_705-2564_-_	fatty acid amide hydrolase	#N/A
OG0000229	EG_transcript_7051	Gene.8750__CAMNT_0000689801__g.8750__m.8750 Gene.8750__CAMNT_0000689801__g.8750 ORF type_5prime_partial len_520 _+_ CAMNT_0000689801_1-1560_+_	#N/A	#N/A
OG0000508	EG_transcript_7257	Gene.15856__CAMNT_0000681719__g.15856__m.15856 Gene.15856__CAMNT_0000681719__g.15856 ORF type_5prime_partial len_161 _-_ CAMNT_0000681719_636-1118_-_	#N/A	#N/A
OG0000520	EG_transcript_7826	Gene.56166__CAMNT_0000670613__g.56166__m.56166 Gene.56166__CAMNT_0000670613__g.56166 ORF type_complete len_588 _-_ CAMNT_0000670613_2168-3931_-_, Gene.43354__CAMNT_0000679485__g.43354__m.43354 Gene.43354__CAMNT_0000679485__g.43354 ORF type_5prime_partial len_611 _+_ CAMNT_0000679485_1-1833_+_, Gene.2375__CAMNT_0000692661__g.2375__m.2375 Gene.2375__CAMNT_0000692661__g.2375 ORF type_complete len_57…	paraflagellar rod 3	#N/A
OG0000521	EG_transcript_7896	Gene.31555__CAMNT_0000707937__g.31555__m.31555 Gene.31555__CAMNT_0000707937__g.31555 ORF type_internal len_311 _+_ CAMNT_0000707937_2-931_+_	NADH dehydrogenase [ubiquinone] subunit	#N/A
OG0000523	EG_transcript_795	Gene.26447__CAMNT_0000707873__g.26447__m.26447 Gene.26447__CAMNT_0000707873__g.26447 ORF type_internal len_129 _-_ CAMNT_0000707873_1-384_-_	Mitochondrial ABC transporter ATM	#N/A
OG0000524	EG_transcript_8006	Gene.58679__CAMNT_0000663065__g.58679__m.58679 Gene.58679__CAMNT_0000663065__g.58679 ORF type_5prime_partial len_711 _-_ CAMNT_0000663065_72-2204_-_	#N/A	#N/A
OG0000191	EG_transcript_8095	Gene.52307__CAMNT_0000667173__g.52307__m.52307 Gene.52307__CAMNT_0000667173__g.52307 ORF type_5prime_partial len_480 _+_ CAMNT_0000667173_2-1441_+_	Mitochondrial ATP-dependent metalloprotease	#N/A
OG0000528	EG_transcript_8376	Gene.47558__CAMNT_0000667923__g.47558__m.47558 Gene.47558__CAMNT_0000667923__g.47558 ORF type_internal len_345 _+_ CAMNT_0000667923_3-1034_+_	#N/A	#N/A
OG0000530	EG_transcript_8430	Gene.28765__CAMNT_0000715579__g.28765__m.28765 Gene.28765__CAMNT_0000715579__g.28765 ORF type_complete len_550 _+_ CAMNT_0000715579_79-1728_+_, Gene.53910__CAMNT_0000670963__g.53910__m.53910 Gene.53910__CAMNT_0000670963__g.53910 ORF type_complete len_655 _+_ CAMNT_0000670963_79-2043_+_	#N/A	#N/A
OG0000532	EG_transcript_8446	Gene.12672__CAMNT_0000682355__g.12672__m.12672 Gene.12672__CAMNT_0000682355__g.12672 ORF type_complete len_292 _+_ CAMNT_0000682355_2277-3152_+_	#N/A	#N/A
OG0000533	EG_transcript_8471	Gene.22830__CAMNT_0000719579__g.22830__m.22830 Gene.22830__CAMNT_0000719579__g.22830 ORF type_internal len_356 _-_ CAMNT_0000719579_1-1065_-_	electron-transferring-flavoprotein dehydrogenase	#N/A
OG0000534	EG_transcript_862	Gene.32416__CAMNT_0000706181__g.32416__m.32416 Gene.32416__CAMNT_0000706181__g.32416 ORF type_internal len_780 _+_ CAMNT_0000706181_2-2338_+_	enoyl-CoA hydratase / long-chain 3-hydroxyacyl-CoA dehydrogenase	#N/A
OG0000539	EG_transcript_8772	Gene.28590__CAMNT_0000709817__g.28590__m.28590 Gene.28590__CAMNT_0000709817__g.28590 ORF type_5prime_partial len_497 _-_ CAMNT_0000709817_381-1871_-_	#N/A	#N/A
OG0000540	EG_transcript_8850	Gene.25801__CAMNT_0000717839__g.25801__m.25801 Gene.25801__CAMNT_0000717839__g.25801 ORF type_5prime_partial len_258 _+_ CAMNT_0000717839_3-776_+_	#N/A	#N/A
OG0000544	EG_transcript_891	Gene.47716__CAMNT_0000670327__g.47716__m.47716 Gene.47716__CAMNT_0000670327__g.47716 ORF type_5prime_partial len_829 _+_ CAMNT_0000670327_2-2488_+_	#N/A	#N/A
OG0000552	EG_transcript_9176	Gene.8793__CAMNT_0000690323__g.8793__m.8793 Gene.8793__CAMNT_0000690323__g.8793 ORF type_5prime_partial len_641 _+_ CAMNT_0000690323_1-1923_+_, Gene.34560__CAMNT_0000733425__g.34560__m.34560 Gene.34560__CAMNT_0000733425__g.34560 ORF type_complete len_440 _-_ CAMNT_0000733425_874-2193_-_, Gene.8410__CAMNT_0000682101__g.8410__m.8410 Gene.8410__CAMNT_0000682101__g.8410 ORF type_5prime_partial len_55…	#N/A	#N/A
OG0000083	EG_transcript_9355	Gene.27613__CAMNT_0000710313__g.27613__m.27613 Gene.27613__CAMNT_0000710313__g.27613 ORF type_complete len_314 _+_ CAMNT_0000710313_98-1039_+_	mitochondrial carrier protein (MCP17)	#N/A
OG0000112	EG_transcript_944	Gene.12698__CAMNT_0000683085__g.12698__m.12698 Gene.12698__CAMNT_0000683085__g.12698 ORF type_complete len_1119 _-_ CAMNT_0000683085_392-3748_-_	#N/A	#N/A
OG0000553	EG_transcript_9617	Gene.4387__CAMNT_0000690001__g.4387__m.4387 Gene.4387__CAMNT_0000690001__g.4387 ORF type_5prime_partial len_398 _+_ CAMNT_0000690001_3-1196_+_	#N/A	#N/A
OG0000555	EG_transcript_97	Gene.51017__CAMNT_0000666407__g.51017__m.51017 Gene.51017__CAMNT_0000666407__g.51017 ORF type_5prime_partial len_2121 _+_ CAMNT_0000666407_3-6365_+_, Gene.30868__CAMNT_0000720573__g.30868__m.30868 Gene.30868__CAMNT_0000720573__g.30868 ORF type_5prime_partial len_2123 _-_ CAMNT_0000720573_215-6583_-_	#N/A	#N/A
OG0000556	EG_transcript_971	Gene.34796__CAMNT_0000729959__g.34796__m.34796 Gene.34796__CAMNT_0000729959__g.34796 ORF type_internal len_396 _+_ CAMNT_0000729959_3-1187_+_	#N/A	#N/A
OG0000557	EG_transcript_975	Gene.20120__CAMNT_0000702825__g.20120__m.20120 Gene.20120__CAMNT_0000702825__g.20120 ORF type_5prime_partial len_1173 _+_ CAMNT_0000702825_2-3520_+_, Gene.49080__CAMNT_0000671245__g.49080__m.49080 Gene.49080__CAMNT_0000671245__g.49080 ORF type_5prime_partial len_1185 _-_ CAMNT_0000671245_1106-4660_-_, Gene.21205__CAMNT_0000703769__g.21205__m.21205 Gene.21205__CAMNT_0000703769__g.21205 ORF type_5p…	#N/A	#N/A

## Sheet: Specific pathways
Specific pathway proteins	E. gracilis	E. gymnastica
Main TCA pathway
E2 subunit	Absent	Gene.12782::CAMNT_0000684605::g.12782::m.12782 Gene.12782::CAMNT_0000684605::g.12782 ORF type:5prime_partial len:295 (+) CAMNT_0000684605:3-887(+)
E3 subunit	EG_transcript_8679	Gene.54851__CAMNT_0000668529__g.54851__m.54851 Gene.54851__CAMNT_0000668529__g.54851 ORF type_5prime_partial len_480 _-_ CAMNT_0000668529_1261-2700_-_
Second E3 subunit	EG_transcript_6933	Gene.41444__CAMNT_0000668873__g.41444__m.41444 Gene.41444__CAMNT_0000668873__g.41444 ORF type_5prime_partial len_628 _+_ CAMNT_0000668873_1-1884_+_
Succinyl-CoA synthetase alpha subunit	EG_transcript_14424	Gene.5360__CAMNT_0000687131__g.5360__m.5360 Gene.5360__CAMNT_0000687131__g.5360 ORF type_complete len_307 _-_ CAMNT_0000687131_751-1671_-_
Succinyl-CoaA synthetase beta subunit	EG_transcript_9899	Gene.55147__CAMNT_0000671781__g.55147__m.55147 Gene.55147__CAMNT_0000671781__g.55147 ORF type_complete len_419 _-_ CAMNT_0000671781_937-2193_-_, Gene.7115__CAMNT_0000700699__g.7115__m.7115 Gene.7115__CAMNT_0000700699__g.7115 ORF type_complete len_419 _-_ CAMNT_0000700699_941-2197_-_
Alpha-proteobacterial Shunt
Oxoglutarate decarboxylase	EG_transcript_5376	Gene.2584__CAMNT_0000696129__g.2584__m.2584 Gene.2584__CAMNT_0000696129__g.2584 ORF type_5prime_partial len_635 _+_ CAMNT_0000696129_2-1906_+_
Succinate semialdheyde dehydrogenenase	EG_transcript_9413	Gene.53449__CAMNT_0000666181__g.53449__m.53449 Gene.53449__CAMNT_0000666181__g.53449 ORF type_5prime_partial len_502 _+_ CAMNT_0000666181_1-1506_+_
GABA Shunt
Glutamate dehydrogenase		Not identified
Aminotransferase III	EG_transcript_12805	Gene.33819__CAMNT_0000733457__g.33819__m.33819 Gene.33819__CAMNT_0000733457__g.33819 ORF type_5prime_partial len_361 _-_ CAMNT_0000733457_2714-3796_-_, Gene.46388__CAMNT_0000668953__g.46388__m.46388 Gene.46388__CAMNT_0000668953__g.46388 ORF type_5prime_partial len_519 _+_ CAMNT_0000668953_2-1558_+_
glutamate decarboxylase		Not identified
Glyoxylate cycle
Malate synthase/isocitrate lyase		Not identified
Phosphoenolpyruvate carboxkinase		Not identified
Fatty acid synthesis
PFO alpha	EG_transcript_790	Gene.1652__CAMNT_0000697075__g.1652__m.1652 Gene.1652__CAMNT_0000697075__g.1652 ORF type_5prime_partial len_1877 _-_ CAMNT_0000697075_1353-6983_-_, Gene.34146__CAMNT_0000733137__g.34146__m.34146 Gene.34146__CAMNT_0000733137__g.34146 ORF type_5prime_partial len_1218 _+_ CAMNT_0000733137_3-3656_+_
PFO beta		Not identified
acetyl-CoA C-acetyltransferase	EG_transcript_15100	Gene.24619__CAMNT_0000712841__g.24619__m.24619 Gene.24619__CAMNT_0000712841__g.24619 ORF type_5prime_partial len_398 _+_ CAMNT_0000712841_1-1194_+_
B-hydroxyacyl-CoA		Not identified
enoyl-CoA hydratase	EG_transcript_21797	Gene.24717__CAMNT_0000716145__g.24717__m.24717 Gene.24717__CAMNT_0000716145__g.24717 ORF type_5prime_partial len_230 _+_ CAMNT_0000716145_3-692_+_
trans-2-enoyl-CoA reductase	EG_transcript_18307	Gene.26463__CAMNT_0000707189__g.26463__m.26463 Gene.26463__CAMNT_0000707189__g.26463 ORF type_5prime_partial len_296 _+_ CAMNT_0000707189_3-890_+_
acyl-CoA dehydrogenase		Not identified
trans-2-enoyl-CoA reductase	EG_transcript_8672	Gene.19686__CAMNT_0000715103__g.19686__m.19686 Gene.19686__CAMNT_0000715103__g.19686 ORF type_3prime_partial len_300 _+_ CAMNT_0000715103_30-926_+_
carnitine O-palmitoyltransferase I	EG_transcript_1929, EG_transcript_3460	Gene.7670__CAMNT_0000689919__g.7670__m.7670 Gene.7670__CAMNT_0000689919__g.7670 ORF type_5prime_partial len_804 _-_ CAMNT_0000689919_1623-4034_-_
carnitine O-palmitoyltransferase II		Not identified
long-chain acyl-CoA synthetase	EG_transcript_5608	Gene.433__CAMNT_0000694781__g.433__m.433 Gene.433__CAMNT_0000694781__g.433 ORF type_5prime_partial len_711 _+_ CAMNT_0000694781_1-2133_+_
Fumurate hydratase	EG_transcript_4764	Gene.8055__CAMNT_0000696157__g.8055__m.8055 Gene.8055__CAMNT_0000696157__g.8055 ORF type_5prime_partial len_580 _-_ CAMNT_0000696157_311-2050_-_
methylmalonyl-CoA mutase	EG_transcript_4204, EG_transcript_64961	Not identified
epimerase		Not identified
propionyl-CoA carboxylase alpha chain	EG_transcript_724	Gene.19705__CAMNT_0000716903__g.19705__m.19705 Gene.19705__CAMNT_0000716903__g.19705 ORF type_internal len_617 _-_ CAMNT_0000716903_2-1849_-_
propionyl-CoA carboxylase beta chain		Not identified
Fumarate reductase		Not identified
Sulphate assimilation
ATPS	EG_transcript_12509	Gene.7778__CAMNT_0000692041__g.7778__m.7778 Gene.7778__CAMNT_0000692041__g.7778 ORF type_complete len_408 _+_ CAMNT_0000692041_37-1260_+_
ATPS	EG_transcript_13843	Gene.23061__CAMNT_0000727487__g.23061__m.23061 Gene.23061__CAMNT_0000727487__g.23061 ORF type_5prime_partial len_280 _-_ CAMNT_0000727487_289-1128_-_
APS kinase	EG_transcript_68647	Gene.28520__CAMNT_0000708369__g.28520__m.28520 Gene.28520__CAMNT_0000708369__g.28520 ORF type_internal len_227 _+_ CAMNT_0000708369_2-679_+_
APS reductase	EG_transcript_13057	Gene.28520__CAMNT_0000708369__g.28520__m.28520 Gene.28520__CAMNT_0000708369__g.28520 ORF type_internal len_227 _+_ CAMNT_0000708369_2-679_+_
Sulphite reductase alpha component	EG_transcript_2112	Gene.34147__CAMNT_0000733137__g.34147__m.34147 Gene.34147__CAMNT_0000733137__g.34147 ORF type_complete len_687 _+_ CAMNT_0000733137_3533-5593_+_
Sulphite reductase beta component	EG_transcript_27102	Gene.8823__CAMNT_0000690387__g.8823__m.8823 Gene.8823__CAMNT_0000690387__g.8823 ORF type_5prime_partial len_647 _-_ CAMNT_0000690387_566-2506_-_
Serine O-acetyltransferase (cysE)	EG_transcript_21765	Gene.56041__CAMNT_0000667851__g.56041__m.56041 Gene.56041__CAMNT_0000667851__g.56041 ORF type_5prime_partial len_375 _-_ CAMNT_0000667851_987-2111_-_
Cysteine synthase (cysK)		Not identified
Sulfate permease		Not identified
Protein Import
TIM22	EG_transcript_31130	Gene.55852__CAMNT_0000665859__g.55852__m.55852 Gene.55852__CAMNT_0000665859__g.55852 ORF type_complete len_156 _-_ CAMNT_0000665859_1046-1513_-_
TIM23	EG_transcript_18447	Gene.10821__CAMNT_0000687157__g.10821__m.10821 Gene.10821__CAMNT_0000687157__g.10821 ORF type_5prime_partial len_206 _+_ CAMNT_0000687157_2-619_+_
